# Supplementary material for: Proteome data to explore the impact of pBClin15 on Bacillus cereus ATCC 14579
Source: Data Brief. 2016 Jul 26;8:1243–6. doi: 10.1016/j.dib.2016.07.042 (PMC4983103; doi:10.1016/j.dib.2016.07.042)
Supplement: Supplementary file 2 — Supplementary material [file mmc2.zip › Supplementary Table7.xlsx]

## Sheet: EE growth phase
Supplementary Table 7. List of the abundance level changes of exoproteins in the DpBClin15 vs wild-type strain as ranked by the B-statistics.
ID	NP number	Gene number	Functional annotation	Classification	logFC	AveExpr	t	P.Value	adj.P.Val	B
BC1894	NP_831667.1	BC1894	Phage protein	08.11/ Phagic proteins of unknown functions	5.96224	12.45	17.3828	1.54e-08	4.13e-06	9.897
BCp0002	NP_829890.1	BCp0002	hypothetical protein BCp0002 [Bacillus cereus ATCC 14579 plasmide pBClin15]	08.10/ Plasmidic proteins of unknown function	-5.3843	10.39	-12.2321	3.84e-07	5.15e-05	6.889
BC1893	NP_831666.1	BC1893	scaffold protein	08.11/ Phagic proteins of unknown functions	4.18009	11.42	9.72637	2.94e-06	0.000263	5.121
BC1862	NP_831635.1	BC1862	Phage protein	08.11/ Phagic proteins of unknown functions	3.40677	11.17	6.68607	6.86e-05	0.00459	2.133
BC1911	NP_831682.1	BC1911	N-acetylmuramoyl-L-alanine amidase	5/ Cell wall & cell surface associated proteins	3.49952	10.63	5.46144	0.000327	0.0168	0.646
BC1901	NP_831673.1	BC1901	Phage protein	08.11/ Phagic proteins of unknown functions	3.42199	10.57	5.35977	0.000376	0.0168	0.516
BC1904	NP_831676.1	BC1904	Phage protein	08.11/ Phagic proteins of unknown functions	2.97003	10.35	4.26548	0.00184	0.0632	-0.982
BC1902	NP_831674.1	BC1902	Phage protein	08.11/ Phagic proteins of unknown functions	3.03543	10.4	4.24849	0.00189	0.0632	-1.011
BCp0010	NP_829898.1	BCp0010	putative cytoplasmic protein [Bacillus cereus ATCC 14579 plasmide pBClin15]	08.10/ Plasmidic proteins of unknown function	-3.85486	9.59	-3.97262	0.00289	0.0861	-1.416
BC1649	NA	BC1649	Uncharacterized protein	08.12/ Chromosomical proteins of unknown functions	-3.55564	9.49	-3.58749	0.00534	0.098	-2.006
FlgL	NP_831415.1	BC1637	flagellar hook-associated protein FlgL	4/ Motility	-3.49493	10.78	-3.60605	0.00518	0.098	-2.007
RocA	NP_830183.1	BC0344	1-pyrroline-5-carboxylate dehydrogenase	01.10/ Alanine, aspartate and glutamate metabolism	3.44222	12.5	3.58562	0.00536	0.098	-2.078
LysM	NA	BC3763	Putative peptigoglycan-binding protein LysM	5/ Cell wall & cell surface associated proteins	-3.69237	9.7	-3.53184	0.00585	0.098	-2.09
Dps1	NP_831779.1	BC2011	non-specific DNA-binding protein Dps / Iron-binding ferritin-like antioxidant protein / ferroxidase	07.01/ Stress response & detoxification	2.30598	10.61	3.51333	0.00602	0.098	-2.098
RpsK	NP_830036.1	BC0157	30S ribosomal protein S11	08.01/ Ribosome components	-1.5007	8.59	-3.57794	0.00542	0.098	-2.279
PepV	NP_834406.1	BC4702	dipeptidase PepV	3/ Degradative enzymes & adhesins	-1.5007	8.59	-3.57794	0.00542	0.098	-2.279
AhpF	NP_830215.1	BC0376	Alkyl hydroperoxide reductase subunit F	07.01/ Stress response & detoxification	2.91688	12.04	3.42775	0.00693	0.098	-2.324
BC1892	NP_831665.1	BC1892	Phage protein	08.11/ Phagic proteins of unknown functions	2.59097	10.16	3.27647	0.00888	0.101	-2.473
Dps2	NP_834714.1	BC5044	non-specific DNA-binding protein Dps / Iron-binding ferritin-like antioxidant protein / ferroxidase	07.01/ Stress response & detoxification	2.92481	12.1	3.31988	0.00826	0.101	-2.487
YebC/PmpR	NP_830359.2	BC0539	Putative YebC/PmpR family DNA-binding regulatory protein [Bacillus cereus]	08.07/ Transcriptional regulators	-1.41083	8.55	-3.42597	0.00695	0.098	-2.536
BC0786	NP_830576.1	BC0786	nitroreductase family protein	07.01/ Stress response & detoxification	-1.41083	8.55	-3.42597	0.00695	0.098	-2.536
FabG	NP_831099.1	BC1317	acetoacetyl-CoA reductase	01.25/ Butanoate metabolism	2.47366	10.11	3.14783	0.011	0.101	-2.675
LsdA	NP_834254.1	BC4547	cell surface protein	5/ Cell wall & cell surface associated proteins	-2.87562	10.24	-3.14981	0.0109	0.101	-2.675
FglE	NP_831428.1	BC1651	flagellar hook protein FlgE	4/ Motility	-2.75273	11.15	-3.07929	0.0123	0.102	-2.8
BC1890	NP_831663.1	BC1890	Phage protein	08.11/ Phagic proteins of unknown functions	2.16326	9.95	3.07289	0.0124	0.102	-2.807
FliE	NP_831421.1	BC1643	flagellar hook-basal body protein FliE	4/ Motility	-2.24968	8.89	-3.16828	0.0106	0.101	-2.819
VanW	NP_833266.1	BC3533	vancomycin B-type resistance protein vanW	07.01/ Stress response & detoxification	-2.24968	8.89	-3.16828	0.0106	0.101	-2.819
CnaD	NP_830846.1	BC1060	collagen adhesion protein	3/ Degradative enzymes & adhesins	-2.42818	9	-3.1316	0.0113	0.101	-2.831
BC1660	NP_831437.1	BC1660	soluble lytic murein transglycosylase	3/ Degradative enzymes & adhesins	-2.38737	8.97	-3.13599	0.0112	0.101	-2.838
BC0200	NP_830068.1	BC0200	Uncharacterized protein	08.12/ Chromosomical proteins of unknown functions	-2.11813	8.82	-3.15881	0.0108	0.101	-2.865
CnaC	NP_835018.1	BC5357	collagen adhesion protein	3/ Degradative enzymes & adhesins	-2.11813	8.82	-3.15881	0.0108	0.101	-2.865
VanY4	NP_834223.1	BC4514	D-alanyl-D-alanine carboxypeptidase	3/ Degradative enzymes & adhesins	-2.11813	8.82	-3.15881	0.0108	0.101	-2.865
BC1859	NP_831632.1	BC1859	Phage protein	08.11/ Phagic proteins of unknown functions	2.1468	9.93	3.0315	0.0133	0.102	-2.875
BC1510	NP_831289.1	BC1510	DNA-binding protein HU	01.19/ Pyrimidine metabolism	-2.00141	10.88	-2.96475	0.0149	0.105	-2.925
Pgi	NP_834571.1	BC4898	glucose-6-phosphate isomerase	01.02/ Glycolysis/gluconeogenesis	2.74345	12.05	2.93717	0.0156	0.107	-3.079
BC2305	NP_832068.1	BC2305	isochorismatase	01.28/ Ubiquinone and other terpenoid-quinone metabolism	-1.56986	8.79	-3.01257	0.0138	0.102	-3.177
GrpE	NP_834025.1	BC4313	GrpE protein	07.02/ Chaperone proteins	-1.56986	8.79	-3.01257	0.0138	0.102	-3.177
EntB	NP_832699.1	BC2952	enterotoxin / cell-wall binding protein	2/ Enterotoxins & virulence associated proteins	-2.48169	11.72	-2.79916	0.0197	0.12	-3.22
ArgC	NA	BC2974	Gamma-glutamyl phosphate reductase,	01.10/ Alanine, aspartate and glutamate metabolism	-1.23472	8.64	-2.99832	0.0141	0.102	-3.24
AhpC	NP_830216.1	BC0377	Alkyl hydroperoxide reductase C22	07.01/ Stress response & detoxification	2.43882	11.66	2.78623	0.0201	0.12	-3.312
Tuf	NP_830009.1	BC0129	elongation factor Tu	08.05/ Translation apparatus	1.35067	14.03	3.04627	0.013	0.102	-3.327
LytR1	NP_834928.1	BC5265	membrane-bound transcriptional regulator LytR	08.07/ Transcriptional regulators	-2.34698	10.24	-2.70922	0.0229	0.127	-3.356
FusA	NP_830008.1	BC0128	elongation factor G	08.05/ Translation apparatus	2.84298	12.52	2.7315	0.022	0.126	-3.399
UshA	NP_832863.1	BC3121	5'-nucleotidase	01.23/ Nicotinate and nicotinamide metabolism	-3.43738	10.64	-2.7012	0.0232	0.127	-3.462
Smc	NP_830492.1	BC0679	cell wall-binding protein	5/ Cell wall & cell surface associated proteins	-1.13628	13.65	-2.86574	0.0176	0.118	-3.484
RpsI	NP_830044.1	BC0165	30S ribosomal protein S9	08.01/ Ribosome components	-1.33076	8.68	-2.7916	0.0199	0.12	-3.572
RpsM	NP_830035.1	BC0156	30S ribosomal protein S13	08.01/ Ribosome components	-1.33076	8.68	-2.7916	0.0199	0.12	-3.572
MurA	NP_834951.1	BC5288	UDP-N-acetylglucosamine 1-carboxyvinyltransferase	01.17/ Amino sugar and nucleotide sugar metabolism	-1.39375	8.87	-2.77146	0.0206	0.12	-3.573
GroEL	NP_830146.1	BC0295	chaperonin GroEL	07.02/ Chaperone proteins	1.77543	13.96	2.85113	0.018	0.118	-3.574
Sfp	NP_833486.1	BC3762	collagenase	3/ Degradative enzymes & adhesins	-2.01166	9.14	-2.64257	0.0256	0.134	-3.64
SipA	NP_832816.1	BC3070	Signal peptidase I	06.01/ protein export	-2.08503	10.51	-2.51348	0.0318	0.164	-3.647
FlgD	NP_831427.1	BC1650	flagellar basal body rod modification protein	4/ Motility	-2.23216	9.39	-2.49856	0.0326	0.165	-3.805
DapD	NP_833700.1	BC3981	tetrahydrodipicolinate N-acetyltransferase	01.14/ Lysine biosynthesis and degradation	-1.24089	8.64	-2.64737	0.0254	0.134	-3.819
KatE	NP_830941.1	BC1155	catalase	07.01/ Stress response & detoxification	2.45247	12.21	2.29021	0.0462	0.21	-4.068
FlgK	NP_831414.1	BC1636	flagellar hook-associated protein FlgK	4/ Motility	-2.71299	10.82	-2.24306	0.05	0.223	-4.093
YvgJ2	NP_834895.1	BC5232	phosphoglycerol transferase	06.03/ Other transports	-1.73906	12.6	-2.16936	0.0565	0.236	-4.217
Eno	NP_834803.1	BC5135	phosphopyruvate hydratase	01.02/ Glycolysis/gluconeogenesis	1.36881	13.55	2.36777	0.0406	0.189	-4.222
Adk	NP_830031.1	BC0152	adenylate kinase	01.18/ Purine metabolism	-1.23824	8.96	-2.36647	0.0407	0.189	-4.226
TpiA	NA	BC5137	Triose phosphate isomerase,	01.02/ Glycolysis/gluconeogenesis	2.07407	11.27	2.13448	0.0599	0.243	-4.26
FlaC	NP_831436.1	BC1659	flagellin	4/ Motility	-1.63557	12.88	-2.18771	0.0548	0.236	-4.262
FabZ	NP_834943.1	BC5280	(3R)-hydroxymyristoyl-ACP dehydratase	01.09/ Fatty acid and phospholipid metabolism	-1.06478	8.73	-2.36443	0.0408	0.189	-4.278
FabI	NP_831000.1	BC1216	enoyl-(acyl carrier protein) reductase	01.09/ Fatty acid and phospholipid metabolism	-1.06478	8.73	-2.36443	0.0408	0.189	-4.278
TrpC	NP_831019.1	BC1235	indole-3-glycerol-phosphate synthase	01.16/ Phenylalanine, tyrosine and tryptophan biosynthesis	-1.74795	9.49	-2.19702	0.054	0.236	-4.318
HlyII	NP_833256.1	BC3523	hemolysin II	2/ Enterotoxins & virulence associated proteins	1.8266	12.9	2.12157	0.0612	0.245	-4.342
GlyA	NP_834978.1	BC5316	serine hydroxymethyltransferase	01.11/ Glycine, serine and threonine metabolism	1.85385	11.09	2.00828	0.0738	0.278	-4.421
Ldh	NP_833877.1	BC4162	leucine dehydrogenase	01.13/ Valine, leucine and isoleucine degradation	2.10864	11.75	2.02676	0.0716	0.274	-4.43
SodA	NP_833986.1	BC4272	superoxide dismutase [Mn]	07.01/ Stress response & detoxification	1.25836	10.1	1.99956	0.0748	0.279	-4.474
HblB'	NP_832844.1	BC3101	hemolysin BL binding component precursor	2/ Enterotoxins & virulence associated proteins	-1.24353	13.45	-2.16128	0.0573	0.236	-4.531
SsuA	NP_830535.1	BC0745	hydroxymethylpyrimidine-binding protein	06.02/ ABC transporters	-1.38652	9.95	-1.9759	0.0778	0.286	-4.537
BC1273-BC1274	NA	BC1273-BC1274	Unknown - protein bcere0015_11440,	06.01/ protein export	-1.43844	10.53	-1.9049	0.0874	0.316	-4.545
Acn	NP_833346.1	BC3616	aconitate hydratase	01.04/ TCA	2.13634	11.75	1.87402	0.0919	0.319	-4.647
RocF	NP_830053.1	BC0185	arginase	01.15/ Arginine and proline metabolism	1.28197	10.01	1.86649	0.093	0.319	-4.681
FolD	NP_833894.1	BC4180	methylenetetrahydrofolate dehydrogenase (NADP+)	01.20/ Glyoxylate and dicarboxylate metabolism	-0.99914	8.85	-2.08692	0.0648	0.252	-4.699
IleS1	NP_833615.1	BC3895	isoleucyl-tRNA synthetase	08.03/ Aminoacyl-tRNA biosynthesis and modification	-0.99914	8.85	-2.08692	0.0648	0.252	-4.699
GlnA	NA	BC3705	Glutamine synthetase	01.10/ Alanine, aspartate and glutamate metabolism	1.29106	12.95	1.88283	0.0906	0.319	-4.744
PdhD	NP_833689.1	BC3970	dihydrolipoamide dehydrogenase	01.02/ Glycolysis/gluconeogenesis	1.65707	12.49	1.7931	0.105	0.33	-4.753
CwlD	NP_834860.1	BC5196	N-acetylmuramoyl-L-alanine amidase	5/ Cell wall & cell surface associated proteins	-0.79093	14.02	-2.17735	0.0558	0.236	-4.826
NheC	NP_831584.1	BC1811	enterotoxin C	2/ Enterotoxins & virulence associated proteins	-1.54349	11.3	-1.64943	0.132	0.392	-4.832
RpsD	NP_834361.1	BC4655	30S ribosomal protein S4	08.01/ Ribosome components	1.05229	9.4	1.85993	0.094	0.319	-4.873
AlD	NP_834329.1	BC4623	alanine dehydrogenase	01.10/ Alanine, aspartate and glutamate metabolism	-1.66184	9.57	-1.79623	0.104	0.33	-4.899
AtpA1	NP_832971.1	BC3230	F0F1 ATP synthase subunit alpha	01.08/ ATP synthesis	-1.27329	11.68	-1.58587	0.145	0.41	-4.908
PepF1	NP_830978.1	BC1193	oligoendopeptidase F	3/ Degradative enzymes & adhesins	-0.87777	9.13	-1.88405	0.0904	0.319	-4.934
DnaK	NP_834024.1	BC4312	molecular chaperone DnaK	07.02/ Chaperone proteins	1.14979	13.09	1.78679	0.106	0.33	-4.937
PlcA	NP_833485.1	BC3761	1-phosphatidylinositol phosphodiesterase precursor	01.09/ Fatty acid and phospholipid metabolism	-1.38202	11.29	-1.54778	0.154	0.411	-4.956
Pta	NP_835048.1	BC5387	phosphotransacetylase	01.03/ Fermentation	-1.25626	9.39	-1.81034	0.102	0.33	-4.957
ColC	NP_830373.1	BC0556	collagenase	3/ Degradative enzymes & adhesins	-1.03197	13.21	-1.79168	0.105	0.33	-4.996
BC5190	NP_834854.1	BC5190	sigma (54) modulation protein / SSU ribosomal protein S30P	08.02/ Other ribosome related proteins	1.00096	9.76	1.68244	0.125	0.38	-5.009
ESAT-6	NP_831845.1	BC2077	ESAT-6-like protein	2/ Enterotoxins & virulence associated proteins	1.33454	11.48	1.50152	0.166	0.423	-5.052
RplN	NP_830021.1	BC0141	50S ribosomal protein L14	08.01/ Ribosome components	-1.30378	8.92	-1.82238	0.0999	0.33	-5.054
Lcd	NP_834299.1	BC4593	isocitrate dehydrogenase	01.04/ TCA	0.97514	9.76	1.62867	0.136	0.397	-5.085
GltX	NP_829989.1	BC0108	glutamyl-tRNA synthetase	08.03/ Aminoacyl-tRNA biosynthesis and modification	1.08789	10.04	1.55751	0.152	0.411	-5.107
RecA	NP_833502.1	BC3779	recombinase A	08.06/ DNA replication and reparation systems	1.002	9.96	1.56368	0.15	0.411	-5.121
BC3738	NP_833463.1	BC3738	Iron(III) dicitrate-binding protein	06.02/ ABC transporters	1.1455	9.77	1.5913	0.144	0.41	-5.129
RplL	NP_830001.1	BC0120	50S ribosomal protein L7/L12	08.01/ Ribosome components	-1.03543	11.3	-1.35383	0.207	0.474	-5.173
EntC	NP_830603.1	BC0813	enterotoxin / cell-wall binding protein	2/ Enterotoxins & virulence associated proteins	-0.42166	15.04	-2.43489	0.0363	0.18	-5.186
SbcC2	NP_831625.1	BC1852	exonuclease SbcC	08.06/ DNA replication and reparation systems	-0.80707	8.46	-1.81422	0.101	0.33	-5.187
Asd	NP_833521.1	BC3799	aspartate-semialdehyde dehydrogenase	01.11/ Glycine, serine and threonine metabolism	1.09889	10.14	1.4569	0.177	0.435	-5.215
BC4270	NP_833984.1	BC4270	penicillin-binding protein	07.01/ Stress response & detoxification	-1.60515	9.53	-1.54621	0.155	0.411	-5.223
ArgE	NP_833858.1	BC4143	peptidase T	01.15/ Arginine and proline metabolism	0.8888	9.92	1.49132	0.168	0.425	-5.227
PdhA	NP_833692.1	BC3973	pyruvate dehydrogenase E1 component alpha subunit	01.02/ Glycolysis/gluconeogenesis	1.11049	10.41	1.40538	0.192	0.447	-5.23
RplM	NP_830043.1	BC0164	50S ribosomal protein L13	08.01/ Ribosome components	-0.98283	9.86	-1.48125	0.171	0.428	-5.264
BC4062	NP_833780.1	BC4062	IG hypothetical 17221	08.12/ Chromosomical proteins of unknown functions	-1.24629	9.26	-1.60116	0.142	0.409	-5.277
Ack	NP_834343.1	BC4637	acetate kinase	01.03/ Fermentation	-0.99659	8.76	-1.68756	0.124	0.38	-5.308
PpaC	NP_832576.1	BC2826	putative manganese-dependent inorganic pyrophosphatase	01.06/ Oxidative phosphorylation	-0.94511	8.9	-1.66725	0.128	0.385	-5.308
RpsF	NP_835129.1	BC5476	30S ribosomal protein S6	08.01/ Ribosome components	-1.07782	8.97	-1.62782	0.136	0.397	-5.336
GcvT	NP_833940.1	BC4226	glycine cleavage system aminomethyltransferase T	01.11/ Glycine, serine and threonine metabolism	-1.19608	9.77	-1.44574	0.18	0.435	-5.343
Pgm4	NP_834804.1	BC5136	phosphoglyceromutase	01.02/ Glycolysis/gluconeogenesis	-1.07728	9.29	-1.5446	0.155	0.411	-5.36
TalA	NP_830478.1	BC0665	putative translaldolase	01.05/ Pentose phosphate	0.84003	9.3	1.53113	0.158	0.416	-5.375
TrxA	NP_834230.1	BC4521	thioredoxin	07.01/ Stress response & detoxification	0.82352	9.72	1.42336	0.187	0.442	-5.379
RplV	NP_830016.1	BC0136	50S ribosomal protein L22	08.01/ Ribosome components	-1.10773	9.35	-1.51739	0.162	0.416	-5.382
RplE	NP_830023.1	BC0143	50S ribosomal protein L5	08.01/ Ribosome components	-1.07092	9.88	-1.346	0.209	0.476	-5.421
RpsH	NP_830025.1	BC0145	30S ribosomal protein S8	08.01/ Ribosome components	-1.13087	8.82	-1.56113	0.151	0.411	-5.458
TrpB	NP_831021.1	BC1237	tryptophan synthase subunit beta	01.11/ Glycine, serine and threonine metabolism	-1.3212	10.04	-1.26465	0.236	0.514	-5.482
LytR3	NP_831739.1	BC1669	LytR family transcriptional regulator	08.07/ Transcriptional regulators	-1.15506	8.86	-1.52227	0.16	0.416	-5.505
PdhC	NP_833690.1	BC3971	branched-chain alpha-keto acid dehydrogenase subunit E2	01.02/ Glycolysis/gluconeogenesis	1.07254	10.61	1.12414	0.288	0.56	-5.515
GapA	NP_834805.1	BC5140	glyceraldehyde-3-phosphate dehydrogenase	01.02/ Glycolysis/gluconeogenesis	1.05208	12.08	1.09816	0.299	0.569	-5.521
RplC	NP_830011.1	BC0131	50S ribosomal protein L3	08.01/ Ribosome components	-0.71356	9.22	-1.43974	0.182	0.435	-5.522
RplX	NP_830022.1	BC0142	50S ribosomal protein L24	08.01/ Ribosome components	-0.8049	9.99	-1.2424	0.244	0.527	-5.535
Pfk	NP_834306.1	BC4600	6-phosphofructokinase	01.02/ Glycolysis/gluconeogenesis	1.10656	10.79	1.05677	0.317	0.598	-5.562
FliD	NP_831416.1	BC1638	flagellar capping protein	4/ Motility	-0.94713	13.44	-1.4591	0.177	0.435	-5.567
GapN	NP_830654.1	BC0868	NADP-dependent glyceraldehyde-3-phosphate dehydrogenase	01.02/ Glycolysis/gluconeogenesis	1.27417	11.49	1.04313	0.323	0.6	-5.569
Tig	NP_834192.1	BC4480	trigger factor	07.02/ Chaperone proteins	0.96185	11.82	1.00524	0.34	0.623	-5.578
ClpP	NP_834816.1	BC5152	ATP-dependent Clp protease proteolytic subunit	3/ Degradative enzymes & adhesins	-0.81397	8.98	-1.44225	0.181	0.435	-5.591
FtsE	NP_834653.1	BC4982	ABC transporter-associated protein	01.26/ Iron sulfur metabolism	-0.79501	10.1	-1.15498	0.276	0.554	-5.595
Sph	NP_830484.1	BC0671	sphingomyelin phosphodiesterase	3/ Degradative enzymes & adhesins	-1.02237	11.38	-0.92049	0.38	0.646	-5.61
RplQ	NP_830038.1	BC0159	50S ribosomal protein L17	08.01/ Ribosome components	-0.82141	10.45	-1.04706	0.321	0.6	-5.612
Pgk	NA	BC5138	phosphoglycerate kinase	01.02/ Glycolysis/gluconeogenesis	0.93105	11.48	0.94457	0.368	0.645	-5.619
BC2942	NP_832689.1	BC2942	bifunctional 3-deoxy-7-phosphoheptulonate synthase/chorismate mutase	01.16/ Phenylalanine, tyrosine and tryptophan biosynthesis	-0.79901	8.98	-1.40622	0.191	0.447	-5.637
GuaB	NP_829917.1	BC0013	inositol-5-monophosphate dehydrogenase	01.18/ Purine metabolism	-0.93493	9.71	-1.22165	0.251	0.534	-5.642
ClpC	NP_829983.1	BC0102	negative regulator of genetic competence clpC/mecB	08.07/ Transcriptional regulators	1.20742	11.63	0.93146	0.375	0.646	-5.673
Pgm	NP_834591.1	BC4919	phosphoglucomutase	01.02/ Glycolysis/gluconeogenesis	-0.63661	9.03	-1.36333	0.204	0.472	-5.675
TerD1	NP_830282.1	BC0443	tellurium resistance protein terD	07.01/ Stress response & detoxification	0.65923	9.81	1.14766	0.279	0.554	-5.677
BC0687	NP_830500.1	BC0687	IG hypothetical 22578	08.12/ Chromosomical proteins of unknown functions	-0.82771	11.63	-0.83128	0.426	0.677	-5.684
HhoA	NP_833332.1	BC3600	protease HhoA	3/ Degradative enzymes & adhesins	-0.69843	11.97	-0.86613	0.408	0.67	-5.691
CwlA	NP_830674.1	BC0888	N-acetylmuramoyl-L-alanine amidase	5/ Cell wall & cell surface associated proteins	-0.96468	10.85	-0.87773	0.402	0.67	-5.694
GroES	NP_830145.2	BC0294	co-chaperonin GroES	07.02/ Chaperone proteins	-0.62296	11.2	-0.79895	0.444	0.677	-5.702
FtsK	NP_831951.1	BC2186	Putative cell division protein FtsK	08.09/ Cell division	-0.99332	9.49	-1.19888	0.26	0.547	-5.702
GuaA	NP_830147.1	BC0296	bifunctional GMP synthase/glutamine amidotransferase protein	01.18/ Purine metabolism	-0.84941	9.76	-1.15386	0.277	0.554	-5.708
DapA	NP_833519.1	BC3797	dihydrodipicolinate synthase	01.14/ Lysine biosynthesis and degradation	0.64906	9.19	1.27105	0.234	0.514	-5.742
LnhA2	NP_831066.1	BC1284	immune inhibitor A precursor	3/ Degradative enzymes & adhesins	-1.05819	8.9	-1.32489	0.216	0.483	-5.751
PyrG	NP_835000.1	BC5338	CTP synthetase	01.19/ Pyrimidine metabolism	-1.00892	9.6	-1.15021	0.278	0.554	-5.755
BC4122	NA	BC4122	2', 3'-cyclic nucleotide 2'-phosphodiesterase	01.19/ Pyrimidine metabolism	-1.22136	10.43	-0.87286	0.404	0.67	-5.786
GlmM	NP_830056.1	BC0188	phosphoglucosamine mutase	01.17/ Amino sugar and nucleotide sugar metabolism	-0.86921	10.01	-0.98692	0.348	0.626	-5.8
BC3728	NP_833453.1	BC3728	DNA-binding protein HU	01.19/ Pyrimidine metabolism	0.93731	10.04	0.9505	0.365	0.644	-5.8
AcpP	NP_833569.1	BC3848	acyl carrier protein	01.09/ Fatty acid and phospholipid metabolism	-0.65569	10.32	-0.86902	0.406	0.67	-5.807
Frr	NP_833543.1	BC3822	ribosome recycling factor	08.02/ Other ribosome related proteins	0.66601	10.44	0.83437	0.424	0.677	-5.807
BC3527-BC3528	NA	BC3527-BC3528	Putative collagen adhesion protein	3/ Degradative enzymes & adhesins	-0.63627	10.9	-0.69926	0.501	0.707	-5.809
FrxX	NP_834277.1	BC4571	deblocking aminopeptidase	01.01/ Carbohydrate transport	0.7391	10.46	0.81263	0.436	0.677	-5.826
BC0918	NP_830704.1	BC0918	ESAT-6-like protein	2/ Enterotoxins & virulence associated proteins	-1.09274	8.99	-1.23598	0.246	0.528	-5.828
PtsA	NP_833766.1	BC4048	phosphoenolpyruvate-protein phosphotransferase	01.01/ Carbohydrate transport	0.67613	9.21	1.18876	0.263	0.547	-5.831
AdSS	NP_835123.1	BC5468	adenylosuccinate synthetase	01.18/ Purine metabolism	0.81563	10.77	0.72982	0.483	0.693	-5.831
BC0426	NP_830265.1	BC0426	hydroxymethylpyrimidine-binding protein	06.02/ ABC transporters	-0.63714	8.55	-1.33712	0.212	0.478	-5.832
Kbl	NP_830437.1	BC0621	2-amino-3-ketobutyrate coenzyme A ligase	01.11/ Glycine, serine and threonine metabolism	-0.87463	9.45	-1.10985	0.294	0.567	-5.844
TrxB	NP_834823.1	BC5159	thioredoxin reductase	07.01/ Stress response & detoxification	0.70537	10.38	0.79682	0.445	0.677	-5.857
PurD	NP_830173.1	BC0334	phosphoribosylamine--glycine ligase	01.18/ Purine metabolism	0.59942	9.16	1.17176	0.27	0.554	-5.865
Fba	NP_834997.1	BC5335	fructose-bisphosphate aldolase	01.02/ Glycolysis/gluconeogenesis	0.60991	10.46	0.73662	0.479	0.693	-5.875
Tsf	NP_833545.1	BC3824	elongation factor Ts	08.05/ Translation apparatus	0.50155	11.91	0.5945	0.566	0.74	-5.878
CwpB	NP_831211.1	BC1431	cell wall endopeptidase	5/ Cell wall & cell surface associated proteins	-0.5755	10.93	-0.56114	0.588	0.761	-5.891
ColA	NP_832902.1	BC3161	collagenase	3/ Degradative enzymes & adhesins	-0.6787	10.75	-0.6033	0.56	0.74	-5.902
CspB	NP_833272.1	BC3539	cold shock protein	07.01/ Stress response & detoxification	0.72128	10.37	0.7277	0.484	0.693	-5.905
RplF	NP_830026.1	BC0146	50S ribosomal protein L6	08.01/ Ribosome components	-0.66941	10.2	-0.78824	0.45	0.677	-5.907
RrpsA	NP_831277.1	BC1498	30S ribosomal protein S1	08.01/ Ribosome components	0.57349	9.15	1.13391	0.285	0.557	-5.909
YvgJ1	NP_832680.1	BC2932	phosphoglycerol transferase	06.03/ Other transports	0.90464	9.96	0.83043	0.427	0.677	-5.931
EtfA	NA	BC4522	Electron transfer flavoprotein subunit alpha	01.07/ NAD(P)H related proteins	0.6276	9.2	1.097	0.3	0.569	-5.933
TrpA	NP_831022.1	BC1238	tryptophan synthase subunit alpha	01.11/ Glycine, serine and threonine metabolism	-0.3477	11.34	-0.26621	0.796	0.878	-5.967
PlcB	NP_830483.1	BC0670	phospholipase C	3/ Degradative enzymes & adhesins	-0.52289	12.49	-0.67379	0.516	0.717	-5.974
Fhs	NP_831869.1	BC2101	formate--tetrahydrofolate ligase	01.20/ Glyoxylate and dicarboxylate metabolism	0.5161	10.74	0.46572	0.652	0.805	-5.982
PdhB	NP_833691.1	BC3972	pyruvate dehydrogenase E1 component beta subunit	01.02/ Glycolysis/gluconeogenesis	0.20013	11.16	0.20052	0.845	0.913	-6
BC3251	NP_832991.1	BC3251	Uncharacterized protein	08.12/ Chromosomical proteins of unknown functions	0.26459	11.82	0.2693	0.793	0.878	-6.003
MaeA	NP_834310.1	BC4604	NAD-dependent malic enzyme	01.04/ TCA	0.45225	9.58	0.90928	0.386	0.65	-6.006
RplA	NP_829999.2	BC0118	50S ribosomal protein L1	08.01/ Ribosome components	0.51404	10.55	0.50065	0.628	0.801	-6.006
CwlB	NP_830688.1	BC0902	S-layer protein / N-acetylmuramoyl-L-alanine amidase	5/ Cell wall & cell surface associated proteins	0.65648	10.3	0.59869	0.563	0.74	-6.008
TerD2	NP_830283.1	BC0444	tellurium resistance protein terD	07.01/ Stress response & detoxification	0.46179	9.5	0.92904	0.376	0.646	-6.01
RplJ	NP_830000.1	BC0119	50S ribosomal protein L10	08.01/ Ribosome components	-0.46637	10.53	-0.47838	0.643	0.804	-6.011
BC4548	NP_834255.1	BC4548	cell surface protein	5/ Cell wall & cell surface associated proteins	0.39564	10.82	0.32019	0.756	0.872	-6.015
SlpA	NP_830777.1	BC0991	S-layer-like domain-containing protein	3/ Degradative enzymes & adhesins	-0.02862	11.75	-0.02297	0.982	0.993	-6.023
SucA	NP_833554.1	BC3833	succinyl-CoA synthetase subunit alpha	01.04/ TCA	0.55942	9.14	1.02201	0.332	0.614	-6.028
CwpA	NP_830530.1	BC0740	cell wall endopeptidase	5/ Cell wall & cell surface associated proteins	-0.8887	9.67	-0.80213	0.442	0.677	-6.031
BC3221	NP_832962.1	BC3221	surface protein	5/ Cell wall & cell surface associated proteins	0.59329	10.34	0.52937	0.609	0.784	-6.037
CwlE	NP_830682.1	BC0896	S-layer protein / peptidoglycan endo-beta-N-acetylglucosaminidase	5/ Cell wall & cell surface associated proteins	-0.39427	10.8	-0.26005	0.8	0.878	-6.038
FlaB	NP_831435.1	BC1658	flagellin	4/ Motility	-1.32678	13.74	-1.15576	0.276	0.554	-6.06
BC4981	NP_834652.1	BC4981	cysteine desulfhydrase	01.12/ Cysteine and methionine metabolism	0.42317	10.41	0.44556	0.666	0.815	-6.065
BC3527	NP_833260.1	BC3527	Uncharacterized protein	08.06/ DNA replication and reparation systems	-0.26945	10.61	-0.28794	0.78	0.878	-6.065
BC0383	NP_830222.1	BC0383	ferrichrome-binding protein	06.02/ ABC transporters	-0.76163	9.09	-0.99293	0.345	0.626	-6.069
MetS	NP_829940.1	BC0043	methionyl-tRNA synthetase	08.03/ Aminoacyl-tRNA biosynthesis and modification	-0.63278	9.3	-0.9235	0.379	0.646	-6.073
SucB	NP_831035.1	BC1251	dihydrolipoamide acetyltransferase	01.04/ TCA	-0.50126	9.6	-0.83304	0.425	0.677	-6.081
GcvPA	NP_833939.1	BC4225	glycine dehydrogenase subunit 1	01.11/ Glycine, serine and threonine metabolism	0.49776	9.78	0.68707	0.508	0.71	-6.103
NprP2	NP_832488.1	BC2735	bacillolysin	3/ Degradative enzymes & adhesins	0.47087	12.76	0.61392	0.554	0.74	-6.104
SodB	NP_835106.1	BC5445	superoxide dismutase [Mn]	07.01/ Stress response & detoxification	0.4102	9.78	0.69496	0.504	0.707	-6.113
BC5360	NP_835021.1	BC5360	Unknown	08.12/ Chromosomical proteins of unknown functions	0.35601	10.3	0.36093	0.726	0.869	-6.125
EntFM	NP_831723.1	BC1953	enterotoxin	2/ Enterotoxins & virulence associated proteins	0.40736	13.89	1.19337	0.262	0.547	-6.126
NadC	NP_834134.1	BC4422	nicotinate-nucleotide pyrophosphorylase	01.23/ Nicotinate and nicotinamide metabolism	0.26196	10.43	0.25739	0.802	0.878	-6.126
RocD	NP_830935.1	BC1149	ornithine--oxo-acid transaminase	01.15/ Arginine and proline metabolism	0.49578	9.12	0.91914	0.381	0.646	-6.13
GcvP	NP_833938.1	BC4224	glycine dehydrogenase subunit 2	01.11/ Glycine, serine and threonine metabolism	0.31826	10.2	0.35436	0.731	0.87	-6.16
RpsB	NP_833546.1	BC3825	30S ribosomal protein S2	08.01/ Ribosome components	0.25619	10.22	0.33138	0.748	0.872	-6.163
Cgs	NP_834078.1	BC4366	cystathionine beta-lyase	01.12/ Cysteine and methionine metabolism	-0.3985	9.16	-0.84777	0.417	0.677	-6.178
RpsJ	NP_830010.1	BC0130	30S ribosomal protein S10	08.01/ Ribosome components	-0.26166	10.17	-0.34204	0.74	0.872	-6.179
AdSL	NP_830164.1	BC0325	adenylosuccinate lyase	01.18/ Purine metabolism	0.08044	10.3	0.08661	0.933	0.961	-6.189
BC1546	NP_831324.1	BC1546	aspartate aminotransferase	01.10/ Alanine, aspartate and glutamate metabolism	0.3476	9.66	0.64345	0.535	0.732	-6.191
RibH	NP_833830.1	BC4112	riboflavin synthase subunit beta	01.22/ Riboflavin metabolism	-0.01059	10.29	-0.01089	0.992	0.994	-6.195
GlmS	NP_830058.1	BC0190	D-fructose-6-phosphate amidotransferase	01.10/ Alanine, aspartate and glutamate metabolism	0.2361	10.14	0.29513	0.774	0.878	-6.202
BC1225	NP_831009.1	BC1225	Putative phosphoesterase BC_1225	08.04/ Other RNA related proteins	-0.48162	8.63	-0.97323	0.354	0.633	-6.224
Rpe	NP_833579.1	BC3858	ribulose-phosphate 3-epimerase	01.05/ Pentose phosphate	-0.49658	9.14	-0.79235	0.447	0.677	-6.227
BC5380	NP_835041.1	BC5380	ferrichrome ABC transporter substrate-binding protein	01.26/ Iron sulfur metabolism	-0.55277	9.27	-0.74259	0.476	0.693	-6.231
RpsG	NP_830007.1	BC0126	30S ribosomal protein S7	08.01/ Ribosome components	-0.00654	10.19	-0.00748	0.994	0.994	-6.232
PurH	NP_830172.1	BC0333	bifunctional phosphoribosylaminoimidazolecarboxamide formyltransferase/IMP cyclohydrolase	01.18/ Purine metabolism	-0.36136	9.81	-0.51637	0.617	0.792	-6.234
PycA	NP_833666.1	BC3947	pyruvate carboxylase	01.02/ Glycolysis/gluconeogenesis	-0.48076	9.07	-0.80702	0.439	0.677	-6.237
BC1898	NP_831671.1	BC1898	Phage protein	08.11/ Phagic proteins of unknown functions	-0.47319	8.63	-0.9575	0.362	0.642	-6.239
RpsE	NP_830028.1	BC0148	30S ribosomal protein S5	08.01/ Ribosome components	-0.35859	9.15	-0.76678	0.462	0.684	-6.247
CwlC	NP_834897.1	BC5234	N-acetylmuramoyl-L-alanine amidase	5/ Cell wall & cell surface associated proteins	0.43425	14.01	1.1358	0.284	0.557	-6.25
BC4614	NP_834320.1	BC4614	Xaa-Pro dipeptidase	3/ Degradative enzymes & adhesins	0.57197	9.22	0.72473	0.486	0.693	-6.262
FatB	NP_834774.1	BC5106	ferric anguibactin-binding protein	06.02/ ABC transporters	0.58704	9.13	0.75805	0.467	0.687	-6.265
EtfB	NP_834231.1	BC4523	electron transfer flavoprotein subunit beta	01.07/ NAD(P)H related proteins	0.3979	9.06	0.77171	0.459	0.683	-6.271
ThiG	NP_830539.1	BC0749	thiazole synthase	01.21/ Thiamine metabolism	0.3979	9.06	0.77171	0.459	0.683	-6.271
GcvH	NP_834662.1	BC4991	glycine cleavage system protein H	01.11/ Glycine, serine and threonine metabolism	0.29175	9.48	0.60458	0.56	0.74	-6.276
PykI	NP_834305.1	BC4599	pyruvate kinase	01.02/ Glycolysis/gluconeogenesis	0.00594	10.02	0.00783	0.994	0.994	-6.294
EntD	NA	BC3716	3D domain protein,	2/ Enterotoxins & virulence associated proteins	-0.05118	10.01	-0.05881	0.954	0.972	-6.298
BC4023	NP_833741.1	BC4023	acetyl-CoA acetyltransferase	01.09/ Fatty acid and phospholipid metabolism	0.08265	9.95	0.10121	0.921	0.961	-6.308
CytK	NP_830896.1	BC1110	cytotoxin K	2/ Enterotoxins & virulence associated proteins	-0.06803	12.77	-0.08682	0.933	0.961	-6.309
BC1853	NP_831626.1	BC1853	Uncharacterized protein	08.12/ Chromosomical proteins of unknown functions	0.37054	9.06	0.71276	0.493	0.699	-6.315
LppC	NP_834220.1	BC4511	acid phosphatase	01.27/ Gamma-Hexachlorocyclohexane degradation	-0.42718	9.2	-0.62407	0.547	0.74	-6.334
Ssb	NP_835128.1	BC5475	single-strand DNA-binding protein	08.06/ DNA replication and reparation systems	0.34003	9.03	0.66958	0.519	0.717	-6.354
BC1174	NP_830960.1	BC1174	3-oxoacyl-(acyl carrier protein) synthase II	01.09/ Fatty acid and phospholipid metabolism	0.22091	9.45	0.46733	0.651	0.805	-6.364
GdhA	NP_831270.1	BC1491	NAD-specific glutamate dehydrogenase	01.10/ Alanine, aspartate and glutamate metabolism	-0.44342	8.65	-0.80546	0.44	0.677	-6.369
RplK2	NP_834743.1	BC5075	50S ribosomal protein L11	08.01/ Ribosome components	-0.44342	8.65	-0.80546	0.44	0.677	-6.369
BC2929	NP_832677.1	BC2929	peptidoglycan N-acetylglucosamine deacetylase	5/ Cell wall & cell surface associated proteins	-0.35826	9.06	-0.61787	0.551	0.74	-6.376
AsnC	NP_834265.1	BC4559	asparaginyl-tRNA synthetase	08.03/ Aminoacyl-tRNA biosynthesis and modification	-0.26871	9.11	-0.58393	0.573	0.745	-6.384
BC4549	NP_834256.1	BC4549	cell surface protein	5/ Cell wall & cell surface associated proteins	0.36395	9.4	0.45223	0.661	0.813	-6.385
HlyI	NP_834769.1	BC5101	perfringolysin O precursor	2/ Enterotoxins & virulence associated proteins	-0.28989	13.36	-0.60203	0.561	0.74	-6.393
InhA2	NP_830479.1	BC0666	immune inhibitor A precursor	3/ Degradative enzymes & adhesins	0.10186	13.01	0.16235	0.874	0.934	-6.399
deoD	NP_831242.1	BC1463	purine nucleoside phosphorylase	01.18/ Purine metabolism	-0.42759	8.68	-0.74865	0.472	0.691	-6.406
FrvX	NP_834399.1	BC4693	deblocking aminopeptidase	01.01/ Carbohydrate transport	0.13066	9.54	0.25688	0.803	0.878	-6.42
RplU	NP_834150.1	BC4438	50S ribosomal protein L21	08.01/ Ribosome components	-0.19887	9.24	-0.42437	0.681	0.825	-6.438
PnpA	NP_833527.1	BC3805	polynucleotide phosphorylase/polyadenylase	01.18/ Purine metabolism	-0.07813	9.53	-0.14846	0.885	0.938	-6.452
RpsC	NP_830017.1	BC0137	30S ribosomal protein S3	08.01/ Ribosome components	-0.0791	9.53	-0.15217	0.882	0.938	-6.452
BC4163	NP_833878.1	BC4163	phosphate butyryltransferase	01.25/ Butanoate metabolism	-0.15068	9.4	-0.28668	0.78	0.878	-6.453
RplD	NP_830012.1	BC0132	50S ribosomal protein L4	08.01/ Ribosome components	-0.01819	9.56	-0.03483	0.973	0.988	-6.454
CodY	NP_833547.1	BC3826	transcriptional repressor CodY	08.07/ Transcriptional regulators	-0.17749	9.25	-0.37739	0.714	0.858	-6.456
RpsO	NP_833528.1	BC3806	30S ribosomal protein S15	08.01/ Ribosome components	-0.35755	8.73	-0.65599	0.527	0.725	-6.463
AtpA	NP_834970.2	BC5308	F0F1 ATP synthase subunit alpha	01.08/ ATP synthesis	0.24399	9	0.48738	0.637	0.801	-6.471
PepS	NP_834384.1	BC4678	aminopeptidase	3/ Degradative enzymes & adhesins	-0.18946	9.28	-0.27878	0.786	0.878	-6.485
Tkt	NP_833410.1	BC3682	transketolase	01.05/ Pentose phosphate	-0.05218	9.43	-0.09457	0.927	0.961	-6.487
BioA	NP_833837.1	BC4119	adenosylmethionine--8-amino-7-oxononanoate transaminase	01.24/ Biotin metabolism	-0.12605	9.28	-0.26334	0.798	0.878	-6.489
PdxS	NP_829919.1	BC0015	pyridoxine biosynthesis protein	01.24/ Biotin metabolism	-0.16989	9.28	-0.24087	0.815	0.888	-6.494
BC4363	NP_834075.1	BC4363	ferrichrome-binding protein	06.02/ ABC transporters	-0.3542	8.67	-0.62098	0.549	0.74	-6.5
Mdh	NP_834298.1	BC4592	malate dehydrogenase	01.04/ TCA	-0.04474	9.33	-0.08713	0.932	0.961	-6.511
BC0071	NP_829966.1	BC0071	hypoxanthine-guanine phosphoribosyltransferase	01.18/ Purine metabolism	-0.03617	9.24	-0.07676	0.94	0.962	-6.532
BC1895	NP_831668.1	BC1895	Phage protein	08.11/ Phagic proteins of unknown functions	0.21418	9.01	0.32169	0.755	0.872	-6.539
FlaA	NP_831434.1	BC1657	flagellin	4/ Motility	-0.49402	13.99	-0.83853	0.422	0.677	-6.55
BC0880	NP_830666.1	BC0880	UPF0342 protein BC_0880	08.12/ Chromosomical proteins of unknown functions	-0.28149	8.77	-0.48892	0.636	0.801	-6.552
BC1903	NP_831675.1	BC1903	Phage protein	08.11/ Phagic proteins of unknown functions	-0.28149	8.77	-0.48892	0.636	0.801	-6.552
Ccr	NP_834982.1	BC5320	PTS system, glucose-specific IIA component	01.01/ Carbohydrate transport	0.15893	8.93	0.31708	0.758	0.872	-6.563
NifU	NP_834623.1	BC4952	NifU protein	01.26/ Iron sulfur metabolism	0.15893	8.93	0.31708	0.758	0.872	-6.563
RpsP	NP_833563.1	BC3842	30S ribosomal protein S16	08.01/ Ribosome components	0.15893	8.93	0.31708	0.758	0.872	-6.563
BC0360	NP_830199.1	BC0360	aminopeptidase	3/ Degradative enzymes & adhesins	-0.2551	8.79	-0.434	0.674	0.821	-6.57
PepP1	NP_833912.1	BC4198	Xaa-Pro dipeptidase	3/ Degradative enzymes & adhesins	0.10852	8.91	0.17797	0.862	0.925	-6.607
TipA	NP_834639.1	BC4968	transcriptional activator tipA	08.07/ Transcriptional regulators	0.10852	8.91	0.17797	0.862	0.925	-6.607
AtpD	NP_834968.1	BC5306	F0F1 ATP synthase subunit beta	01.08/ ATP synthesis	0.07703	8.91	0.13877	0.893	0.942	-6.615
BC0668	NP_830481.1	BC0668	(R,R)-butanediol dehydrogenase	01.25/ Butanoate metabolism	0.06939	8.89	0.11559	0.91	0.957	-6.625
SerC	NP_832989.1	BC3249	phosphoserine aminotransferase	01.11/ Glycine, serine and threonine metabolism	-0.12115	8.81	-0.26696	0.795	0.878	-6.625
TgC	NP_831760.1	BC1991	putative murein endopeptidase	3/ Degradative enzymes & adhesins	0.19815	15.03	1.30481	0.223	0.493	-6.856
EntA	NP_834902.1	BC5239	enterotoxin / cell-wall binding protein	2/ Enterotoxins & virulence associated proteins	0.12374	14.23	0.47559	0.645	0.804	-6.957
NheB	NP_831583.1	BC1810	non-hemolytic enterotoxin lytic component L1	2/ Enterotoxins & virulence associated proteins	0.02511	14.07	0.0804	0.938	0.962	-6.977
NprB	NP_835012.1	BC5351	bacillolysin	3/ Degradative enzymes & adhesins	-0.08414	14.27	-0.29216	0.776	0.878	-7.066
NheA	NP_831582.1	BC1809	non-hemolytic enterotoxin lytic component L2	2/ Enterotoxins & virulence associated proteins	0.04943	14.65	0.23011	0.823	0.893	-7.363
HblL1	NP_832846.1	BC3103	hemolysin BL lytic component L1	2/ Enterotoxins & virulence associated proteins	0.0628	14.89	0.38633	0.708	0.854	-7.517
HblB	NP_832845.1	BC3102	hemolysin BL binding component precursor	2/ Enterotoxins & virulence associated proteins	-0.04984	14.94	-0.34229	0.74	0.872	-7.581
HblL2	NP_832847.1	BC3104	hemolysin BL lytic component L2	2/ Enterotoxins & virulence associated proteins	0.08813	15.63	0.98773	0.348	0.626	-7.794

## Sheet: LE growth phase
ID	NP number	Gene number	Functional annotation	Classification	logFC	AveExpr	t	P.Value	adj.P.Val	B
CspB	NP_833272.1	BC3539	cold shock protein	07.01/ Stress response & detoxification	5.27564	11.22	16.163	5.52e-13	1.25e-10	19.8167
BC1893	NP_831666.1	BC1893	scaffold protein	08.11/ Phagic proteins of unknown functions	3.52555	10.9	7.18547	5.71e-07	6.45e-05	6.3313
FlaA	NP_831434.1	BC1657	flagellin	4/ Motility	-2.56197	15.12	-6.90116	1.03e-06	7.74e-05	5.4712
FlaB	NP_831435.1	BC1658	flagellin	4/ Motility	2.65482	14.66	4.338	0.000316	0.0179	0.2042
VanW	NP_833266.1	BC3533	vancomycin B-type resistance protein vanW	07.01/ Stress response & detoxification	2.80002	9.99	4.14367	0.000498	0.0225	-0.0876
BC1894	NP_831667.1	BC1894	Phage protein	08.11/ Phagic proteins of unknown functions	3.39224	13.14	3.84314	0.00101	0.0379	-0.691
BCp0002	NP_829890.1	BCp0002	hypothetical protein BCp0002 [Bacillus cereus ATCC 14579 plasmide pBClin15]	08.10/ Plasmidic proteins of unknown function	-3.24964	9.52	-3.68522	0.00146	0.0412	-1.0204
GlmS	NP_830058.1	BC0190	D-fructose-6-phosphate amidotransferase	01.10/ Alanine, aspartate and glutamate metabolism	-1.7575	8.68	-3.69173	0.00144	0.0412	-1.4382
PdhB	NP_833691.1	BC3972	pyruvate dehydrogenase E1 component beta subunit	01.02/ Glycolysis/gluconeogenesis	-2.13404	8.96	-3.48663	0.00231	0.0494	-1.6165
BC0071	NP_829966.1	BC0071	hypoxanthine-guanine phosphoribosyltransferase	01.18/ Purine metabolism	-2.09736	8.84	-3.45713	0.00248	0.0494	-1.8009
PdxS	NP_829919.1	BC0015	pyridoxine biosynthesis protein	01.24/ Biotin metabolism	-2.41928	8.97	-3.39561	0.00286	0.0494	-1.8358
BC3221	NP_832962.1	BC3221	surface protein	5/ Cell wall & cell surface associated proteins	2.70034	12.05	3.13755	0.00516	0.0729	-2.1803
GcvT	NP_833940.1	BC4226	glycine cleavage system aminomethyltransferase T	01.11/ Glycine, serine and threonine metabolism	-1.68609	8.74	-3.33681	0.00327	0.0494	-2.1829
TerD2	NP_830283.1	BC0444	tellurium resistance protein terD	07.01/ Stress response & detoxification	-1.57297	8.7	-3.34862	0.00318	0.0494	-2.2031
PyrG	NP_835000.1	BC5338	CTP synthetase	01.19/ Pyrimidine metabolism	-1.19842	8.51	-3.33556	0.00328	0.0494	-2.3906
RplF	NP_830026.1	BC0146	50S ribosomal protein L6	08.01/ Ribosome components	-1.19842	8.51	-3.33556	0.00328	0.0494	-2.3906
Pgi	NP_834571.1	BC4898	glucose-6-phosphate isomerase	01.02/ Glycolysis/gluconeogenesis	2.34544	11.47	2.80359	0.0109	0.107	-2.974
PykI	NP_834305.1	BC4599	pyruvate kinase	01.02/ Glycolysis/gluconeogenesis	-1.58419	8.82	-2.86178	0.00961	0.0987	-3.1372
RplA	NP_829999.2	BC0118	50S ribosomal protein L1	08.01/ Ribosome components	-1.45361	8.76	-2.88449	0.00913	0.0983	-3.1428
BC1273-BC1274	NA	BC1273-BC1274	Unknown - protein bcere0015_11440,	06.01/ protein export	2.58864	12.21	2.63901	0.0157	0.136	-3.1658
VanY4	NP_834223.1	BC4514	D-alanyl-D-alanine carboxypeptidase	3/ Degradative enzymes & adhesins	-2.17692	9.69	-2.60772	0.0168	0.141	-3.1902
ClpC	NP_829983.1	BC0102	negative regulator of genetic competence clpC/mecB	08.07/ Transcriptional regulators	-1.12701	8.57	-2.88742	0.00908	0.0983	-3.2894
RplU	NP_834150.1	BC4438	50S ribosomal protein L21	08.01/ Ribosome components	-1.12701	8.57	-2.88742	0.00908	0.0983	-3.2894
SufB	NP_834650.1	BC4979	ABC transporter-associated protein	06.02/ ABC transporters	-1.12701	8.57	-2.88742	0.00908	0.0983	-3.2894
GuaA	NP_830147.1	BC0296	bifunctional GMP synthase/glutamine amidotransferase protein	01.18/ Purine metabolism	-1.79523	9.05	-2.54864	0.0191	0.154	-3.5952
AtpA	NP_834970.2	BC5308	F0F1 ATP synthase subunit alpha	01.08/ ATP synthesis	-0.9048	8.46	-2.65775	0.0151	0.136	-3.8559
PnpA	NP_833527.1	BC3805	polynucleotide phosphorylase/polyadenylase	01.18/ Purine metabolism	-0.9048	8.46	-2.65775	0.0151	0.136	-3.8559
Dps1	NP_831779.1	BC2011	non-specific DNA-binding protein Dps / Iron-binding ferritin-like antioxidant protein / ferroxidase	07.01/ Stress response & detoxification	1.7788	10.02	2.2568	0.0353	0.228	-3.9372
BC1892	NP_831665.1	BC1892	Phage protein	08.11/ Phagic proteins of unknown functions	1.76032	9.47	2.23787	0.0367	0.23	-3.9382
Dps2	NP_834714.1	BC5044	non-specific DNA-binding protein Dps / Iron-binding ferritin-like antioxidant protein / ferroxidase	07.01/ Stress response & detoxification	1.89377	11.42	2.19843	0.0398	0.243	-4.0089
RocF	NP_830053.1	BC0185	arginase	01.15/ Arginine and proline metabolism	1.70237	9.44	2.16134	0.0429	0.255	-4.0715
BC5190	NP_834854.1	BC5190	sigma (54) modulation protein / SSU ribosomal protein S30P	08.02/ Other ribosome related proteins	-0.90234	8.51	-2.51348	0.0206	0.155	-4.0848
RpsJ	NP_830010.1	BC0130	30S ribosomal protein S10	08.01/ Ribosome components	-0.90234	8.51	-2.51348	0.0206	0.155	-4.0848
RplL	NP_830001.1	BC0120	50S ribosomal protein L7/L12	08.01/ Ribosome components	-1.99905	10.3	-1.98892	0.0605	0.343	-4.1724
TgC	NP_831760.1	BC1991	putative murein endopeptidase	3/ Degradative enzymes & adhesins	0.40236	16.53	2.91215	0.00859	0.0983	-4.2255
BC1225	NP_831009.1	BC1225	Putative phosphoesterase BC_1225	08.04/ Other RNA related proteins	-1.00765	8.64	-2.37309	0.0277	0.19	-4.2479
PdhA	NP_833692.1	BC3973	pyruvate dehydrogenase E1 component alpha subunit	01.02/ Glycolysis/gluconeogenesis	-1.00765	8.64	-2.37309	0.0277	0.19	-4.2479
Ccr	NP_834982.1	BC5320	PTS system, glucose-specific IIA component	01.01/ Carbohydrate transport	-1.02511	8.65	-2.33017	0.0303	0.202	-4.3131
TrxB	NP_834823.1	BC5159	thioredoxin reductase	07.01/ Stress response & detoxification	-0.85903	8.51	-2.39482	0.0265	0.19	-4.3172
BC5360	NP_835021.1	BC5360	Unknown	08.12/ Chromosomical proteins of unknown functions	-1.81258	11.52	-1.87528	0.0754	0.37	-4.3673
LytR2	NP_830591.1	BC0801	LytR family transcriptional regulator	08.07/ Transcriptional regulators	1.64732	10.34	1.96209	0.0637	0.343	-4.4003
BC3699	NP_833427.1	BC3699	antigen	08.12/ Chromosomical proteins of unknown functions	1.62657	9.75	1.92128	0.069	0.363	-4.483
FlgC	NP_831420.1	BC1642	flagellar basal body rod protein FlgC	4/ Motility	-1.68264	9.42	-1.80559	0.086	0.413	-4.6794
LppC	NP_834220.1	BC4511	acid phosphatase	01.27/ Gamma-Hexachlorocyclohexane degradation	1.39122	9.28	1.74382	0.0965	0.454	-4.749
FtsE	NP_834653.1	BC4982	ABC transporter-associated protein	01.26/ Iron sulfur metabolism	-1.18338	8.92	-1.96158	0.0638	0.343	-4.7592
DnaK	NP_834024.1	BC4312	molecular chaperone DnaK	07.02/ Chaperone proteins	-1.8847	10.29	-1.58358	0.129	0.502	-4.765
Frr	NP_833543.1	BC3822	ribosome recycling factor	08.02/ Other ribosome related proteins	-1.62951	9.91	-1.60736	0.124	0.49	-4.7924
BC1901	NP_831673.1	BC1901	Phage protein	08.11/ Phagic proteins of unknown functions	1.48471	10.24	1.73241	0.0985	0.454	-4.8156
BC1862	NP_831635.1	BC1862	Phage protein	08.11/ Phagic proteins of unknown functions	1.43798	9.31	1.68697	0.107	0.474	-4.8329
Eno	NP_834803.1	BC5135	phosphopyruvate hydratase	01.02/ Glycolysis/gluconeogenesis	1.55263	12.57	1.64481	0.116	0.49	-4.8763
EntD	NA	BC3716	3D domain protein,	2/ Enterotoxins & virulence associated proteins	1.70703	10.39	1.61748	0.121	0.49	-4.891
BC1903	NP_831675.1	BC1903	Phage protein	08.11/ Phagic proteins of unknown functions	1.28476	9.23	1.62081	0.121	0.49	-4.9337
GlmM	NP_830056.1	BC0188	phosphoglucosamine mutase	01.17/ Amino sugar and nucleotide sugar metabolism	-1.46088	9.27	-1.70538	0.104	0.468	-4.934
LsdA	NP_834254.1	BC4547	cell surface protein	5/ Cell wall & cell surface associated proteins	-0.93266	13.84	-1.88905	0.0734	0.369	-4.9812
RplX	NP_830022.1	BC0142	50S ribosomal protein L24	08.01/ Ribosome components	-0.89629	8.72	-1.88961	0.0733	0.369	-5.0193
LysM	NA	BC3763	Putative peptigoglycan-binding protein LysM	5/ Cell wall & cell surface associated proteins	-1.64814	10.1	-1.40406	0.176	0.583	-5.0228
CnaC	NP_835018.1	BC5357	collagen adhesion protein	3/ Degradative enzymes & adhesins	-0.77095	8.54	-1.97438	0.0622	0.343	-5.0384
FlgD	NP_831427.1	BC1650	flagellar basal body rod modification protein	4/ Motility	-1.27064	9.2	-1.6313	0.118	0.49	-5.0804
HblB'	NP_832844.1	BC3101	hemolysin BL binding component precursor	2/ Enterotoxins & virulence associated proteins	-1.16669	12.34	-1.48667	0.153	0.565	-5.0944
BC3527	NP_833260.1	BC3527	Uncharacterized protein	08.06/ DNA replication and reparation systems	-1.18068	12.3	-1.47802	0.155	0.565	-5.0958
BC3728	NP_833453.1	BC3728	DNA-binding protein HU	01.19/ Pyrimidine metabolism	1.15645	9.16	1.48331	0.154	0.565	-5.1353
BC1904	NP_831676.1	BC1904	Phage protein	08.11/ Phagic proteins of unknown functions	1.20968	9.21	1.45061	0.162	0.582	-5.17
LytR3	NP_831739.1	BC1669	LytR family transcriptional regulator	08.07/ Transcriptional regulators	-1.23303	9.77	-1.31079	0.205	0.631	-5.221
GcvPA	NP_833939.1	BC4225	glycine dehydrogenase subunit 1	01.11/ Glycine, serine and threonine metabolism	1.10012	9.15	1.40471	0.175	0.583	-5.2408
BC2078	NP_831846.1	BC2078	Hypothetical Membrane Spanning Protein	08.12/ Chromosomical proteins of unknown functions	1.08863	9.13	1.40615	0.175	0.583	-5.2445
BC3251	NP_832991.1	BC3251	Uncharacterized protein	08.12/ Chromosomical proteins of unknown functions	1.26886	11.07	1.24755	0.227	0.665	-5.2824
CnaA	NP_830673.1	BC0887	collagen adhesion protein	3/ Degradative enzymes & adhesins	-1.09827	8.88	-1.64586	0.115	0.49	-5.3133
FabZ	NP_834943.1	BC5280	(3R)-hydroxymyristoyl-ACP dehydratase	01.09/ Fatty acid and phospholipid metabolism	1.03644	9.11	1.35266	0.191	0.619	-5.3171
TipA	NP_834639.1	BC4968	transcriptional activator tipA	08.07/ Transcriptional regulators	1.03687	9.1	1.35117	0.192	0.619	-5.3222
CwlE	NP_830682.1	BC0896	S-layer protein / peptidoglycan endo-beta-N-acetylglucosaminidase	5/ Cell wall & cell surface associated proteins	-1.22957	9.49	-1.32639	0.2	0.626	-5.328
FlgK	NP_831414.1	BC1636	flagellar hook-associated protein FlgK	4/ Motility	1.2813	12.15	1.21467	0.239	0.672	-5.3817
GlnA	NA	BC3705	Glutamine synthetase	01.10/ Alanine, aspartate and glutamate metabolism	1.06122	12.46	1.24832	0.226	0.665	-5.3842
BC3133	NP_832874.1	BC3133	putative hydrolase	08.12/ Chromosomical proteins of unknown functions	1.01972	9.07	1.30511	0.207	0.631	-5.3867
FliE	NP_831421.1	BC1643	flagellar hook-basal body protein FliE	4/ Motility	1.20067	9.62	1.25059	0.225	0.665	-5.3867
RocA	NP_830183.1	BC0344	1-pyrroline-5-carboxylate dehydrogenase	01.10/ Alanine, aspartate and glutamate metabolism	-1.37778	9.86	-1.12734	0.273	0.693	-5.3948
CwpB	NP_831211.1	BC1431	cell wall endopeptidase	5/ Cell wall & cell surface associated proteins	1.26274	10.02	1.2016	0.243	0.672	-5.3976
FglE	NP_831428.1	BC1651	flagellar hook protein FlgE	4/ Motility	1.26061	12.12	1.19762	0.245	0.672	-5.3979
TrpA	NP_831022.1	BC1238	tryptophan synthase subunit alpha	01.11/ Glycine, serine and threonine metabolism	1.06145	10.8	1.13434	0.27	0.693	-5.4335
Pgk	NA	BC5138	phosphoglycerate kinase	01.02/ Glycolysis/gluconeogenesis	0.99636	10	1.17019	0.256	0.68	-5.4497
GapN	NP_830654.1	BC0868	NADP-dependent glyceraldehyde-3-phosphate dehydrogenase	01.02/ Glycolysis/gluconeogenesis	1.14978	10.48	1.18547	0.25	0.672	-5.4746
CwlA	NP_830674.1	BC0888	N-acetylmuramoyl-L-alanine amidase	5/ Cell wall & cell surface associated proteins	-1.03453	10.01	-0.98051	0.338	0.777	-5.4896
PdhD	NP_833689.1	BC3970	dihydrolipoamide dehydrogenase	01.02/ Glycolysis/gluconeogenesis	-0.99473	11.73	-0.98364	0.337	0.777	-5.5073
Ldh	NP_833877.1	BC4162	leucine dehydrogenase	01.13/ Valine, leucine and isoleucine degradation	1.09279	11.44	1.03047	0.315	0.75	-5.5202
Adk	NP_830031.1	BC0152	adenylate kinase	01.18/ Purine metabolism	-0.81594	8.79	-1.50355	0.148	0.565	-5.5233
GroEL	NP_830146.1	BC0295	chaperonin GroEL	07.02/ Chaperone proteins	1.0093	12.83	1.19208	0.247	0.672	-5.5293
ESAT-6	NP_831845.1	BC2077	ESAT-6-like protein	2/ Enterotoxins & virulence associated proteins	0.90601	11.1	0.92533	0.366	0.778	-5.5895
PtsA	NP_833766.1	BC4048	phosphoenolpyruvate-protein phosphotransferase	01.01/ Carbohydrate transport	0.83831	9.02	1.13848	0.268	0.693	-5.6026
GapA	NP_834805.1	BC5140	glyceraldehyde-3-phosphate dehydrogenase	01.02/ Glycolysis/gluconeogenesis	-0.84459	11.74	-0.86581	0.397	0.808	-5.6133
KatE	NP_830941.1	BC1155	catalase	07.01/ Stress response & detoxification	0.91457	11.23	0.91208	0.373	0.78	-5.614
Tuf	NP_830009.1	BC0129	elongation factor Tu	08.05/ Translation apparatus	0.87509	12.07	0.96044	0.348	0.777	-5.6242
MaeA	NP_834310.1	BC4604	NAD-dependent malic enzyme	01.04/ TCA	0.81953	9.36	1.04185	0.31	0.75	-5.6399
PdhC	NP_833690.1	BC3971	branched-chain alpha-keto acid dehydrogenase subunit E2	01.02/ Glycolysis/gluconeogenesis	-0.73742	8.79	-1.41179	0.173	0.583	-5.6451
PurD	NP_830173.1	BC0334	phosphoribosylamine--glycine ligase	01.18/ Purine metabolism	-0.73742	8.79	-1.41179	0.173	0.583	-5.6451
TrpB	NP_831021.1	BC1237	tryptophan synthase subunit beta	01.11/ Glycine, serine and threonine metabolism	-0.77808	10.15	-0.68753	0.5	0.862	-5.7061
BC0687	NP_830500.1	BC0687	IG hypothetical 22578	08.12/ Chromosomical proteins of unknown functions	0.98747	9.92	0.88174	0.388	0.798	-5.7274
OppA2	NP_830083.1	BC0215	oligopeptide-binding protein oppA	06.02/ ABC transporters	0.74546	8.96	1.04443	0.309	0.75	-5.7288
FlG	NP_831446.1	BC1671	flagellar basal body rod protein FlgG	4/ Motility	0.77682	8.99	1.03019	0.315	0.75	-5.7297
Sph	NP_830484.1	BC0671	sphingomyelin phosphodiesterase	3/ Degradative enzymes & adhesins	0.74973	13.09	1.06701	0.299	0.742	-5.7361
BC4548	NP_834255.1	BC4548	cell surface protein	5/ Cell wall & cell surface associated proteins	-0.68313	13.38	-1.23845	0.23	0.666	-5.7385
AcpP	NP_833569.1	BC3848	acyl carrier protein	01.09/ Fatty acid and phospholipid metabolism	-0.74164	9.23	-1.08677	0.29	0.728	-5.7537
SipA	NP_832816.1	BC3070	Signal peptidase I	06.01/ protein export	-0.70839	12.22	-0.82886	0.417	0.811	-5.7638
BC5380	NP_835041.1	BC5380	ferrichrome ABC transporter substrate-binding protein	01.26/ Iron sulfur metabolism	0.67635	10	0.69692	0.494	0.859	-5.8172
NheC	NP_831584.1	BC1811	enterotoxin C	2/ Enterotoxins & virulence associated proteins	0.65524	11.99	0.69661	0.494	0.859	-5.8199
CwpC	NP_833426.1	BC3698	cell wall endopeptidase	5/ Cell wall & cell surface associated proteins	0.76017	9.97	0.79492	0.436	0.821	-5.8242
BC1859	NP_831632.1	BC1859	Phage protein	08.11/ Phagic proteins of unknown functions	0.67031	8.93	0.96441	0.346	0.777	-5.8303
BC3527-BC3528	NA	BC3527-BC3528	Putative collagen adhesion protein	3/ Degradative enzymes & adhesins	0.5479	11.11	0.49312	0.627	0.868	-5.8306
FtsK	NP_831951.1	BC2186	Putative cell division protein FtsK	08.09/ Cell division	-0.4273	10.41	-0.36407	0.72	0.921	-5.8322
FatB	NP_834774.1	BC5106	ferric anguibactin-binding protein	06.02/ ABC transporters	-0.38485	10.4	-0.35559	0.726	0.921	-5.8457
TrxA	NP_834230.1	BC4521	thioredoxin	07.01/ Stress response & detoxification	0.56913	10.22	0.58525	0.565	0.866	-5.8476
RibH	NP_833830.1	BC4112	riboflavin synthase subunit beta	01.22/ Riboflavin metabolism	-0.69659	9.75	-0.63562	0.532	0.866	-5.8595
OppA6	NP_830964.1	BC1179	oligopeptide-binding protein oppA	06.02/ ABC transporters	0.65284	8.94	0.91984	0.369	0.778	-5.8602
BC0191	NP_830059.1	BC0191	Hypothetical Membrane Spanning Protein	5/ Cell wall & cell surface associated proteins	0.66691	8.89	0.95198	0.352	0.777	-5.8655
BC4371	NP_834083.1	BC4371	Putative FMN-dependent NADH-azoreductase 1 [Bacillus sp. WBUNB004]	07.01/ Stress response & detoxification	0.65039	8.9	0.94537	0.356	0.777	-5.8656
BC4062	NP_833780.1	BC4062	IG hypothetical 17221	08.12/ Chromosomical proteins of unknown functions	-0.2953	10.48	-0.29061	0.774	0.921	-5.8702
Sfp	NP_833486.1	BC3762	collagenase	3/ Degradative enzymes & adhesins	0.38669	10.73	0.33859	0.738	0.921	-5.8763
AhpC	NP_830216.1	BC0377	Alkyl hydroperoxide reductase C22	07.01/ Stress response & detoxification	-0.36479	10.35	-0.32772	0.747	0.921	-5.8813
AhpF	NP_830215.1	BC0376	Alkyl hydroperoxide reductase subunit F	07.01/ Stress response & detoxification	-0.24921	10.69	-0.21171	0.834	0.948	-5.885
BC4549	NP_834256.1	BC4549	cell surface protein	5/ Cell wall & cell surface associated proteins	0.43979	10.41	0.38173	0.707	0.918	-5.8922
CytK	NP_830896.1	BC1110	cytotoxin K	2/ Enterotoxins & virulence associated proteins	-0.29254	10.21	-0.25162	0.804	0.932	-5.8984
BC3738	NP_833463.1	BC3738	Iron(III) dicitrate-binding protein	06.02/ ABC transporters	0.48738	11.73	0.48771	0.631	0.868	-5.9024
LytR1	NP_834928.1	BC5265	membrane-bound transcriptional regulator LytR	08.07/ Transcriptional regulators	-0.00674	11	-0.00638	0.995	0.995	-5.9087
AdSL	NP_830164.1	BC0325	adenylosuccinate lyase	01.18/ Purine metabolism	0.59018	9.26	0.75627	0.458	0.828	-5.91
Tig	NP_834192.1	BC4480	trigger factor	07.02/ Chaperone proteins	0.63473	10.11	0.62629	0.538	0.866	-5.9117
TrpC	NP_831019.1	BC1235	indole-3-glycerol-phosphate synthase	01.16/ Phenylalanine, tyrosine and tryptophan biosynthesis	-0.49919	10.06	-0.42316	0.677	0.9	-5.9128
GroES	NP_830145.2	BC0294	co-chaperonin GroES	07.02/ Chaperone proteins	-0.04967	10.68	-0.0456	0.964	0.981	-5.9128
NadC	NP_834134.1	BC4422	nicotinate-nucleotide pyrophosphorylase	01.23/ Nicotinate and nicotinamide metabolism	-0.51327	9.65	-0.58036	0.568	0.866	-5.9232
HhoA	NP_833332.1	BC3600	protease HhoA	3/ Degradative enzymes & adhesins	0.64092	13.26	0.93423	0.361	0.778	-5.9249
FusA	NP_830008.1	BC0128	elongation factor G	08.05/ Translation apparatus	0.13101	11.27	0.11074	0.913	0.973	-5.9292
TpiA	NA	BC5137	Triose phosphate isomerase,	01.02/ Glycolysis/gluconeogenesis	-0.62283	9.61	-0.5951	0.558	0.866	-5.9326
ChbB	NP_832577.1	BC2827	chitin binding protein	3/ Degradative enzymes & adhesins	-0.23614	10.05	-0.21632	0.831	0.948	-5.9376
SsuA	NP_830535.1	BC0745	hydroxymethylpyrimidine-binding protein	06.02/ ABC transporters	0.65119	9.21	0.78284	0.443	0.827	-5.9409
BC0360	NP_830199.1	BC0360	aminopeptidase	3/ Degradative enzymes & adhesins	0.59035	8.9	0.85545	0.402	0.811	-5.942
PlcB	NP_830483.1	BC0670	phospholipase C	3/ Degradative enzymes & adhesins	0.37355	11.76	0.38226	0.706	0.918	-5.9425
BC0383	NP_830222.1	BC0383	ferrichrome-binding protein	06.02/ ABC transporters	0.02379	10.25	0.02103	0.983	0.992	-5.9454
UshA	NP_832863.1	BC3121	5'-nucleotidase	01.23/ Nicotinate and nicotinamide metabolism	-0.31009	9.89	-0.29082	0.774	0.921	-5.9637
Asd	NP_833521.1	BC3799	aspartate-semialdehyde dehydrogenase	01.11/ Glycine, serine and threonine metabolism	0.52511	9.84	0.54133	0.594	0.866	-5.9777
FlgL	NP_831415.1	BC1637	flagellar hook-associated protein FlgL	4/ Motility	-0.40856	12.09	-0.40853	0.687	0.908	-5.9819
YvgJ1	NP_832680.1	BC2932	phosphoglycerol transferase	06.03/ Other transports	0.59795	8.97	0.74537	0.465	0.828	-5.986
AtpA1	NP_832971.1	BC3230	F0F1 ATP synthase subunit alpha	01.08/ ATP synthesis	-0.4653	12.46	-0.59311	0.56	0.866	-5.9959
IlsA	NP_831113.1	BC1331	internalin	3/ Degradative enzymes & adhesins	0.49533	12.46	0.53017	0.602	0.866	-5.9995
BC4270	NP_833984.1	BC4270	penicillin-binding protein	07.01/ Stress response & detoxification	-0.07118	11.8	-0.07683	0.94	0.977	-6.0034
BC4363	NP_834075.1	BC4363	ferrichrome-binding protein	06.02/ ABC transporters	0.41162	12.3	0.43669	0.667	0.892	-6.0138
GlyA	NP_834978.1	BC5316	serine hydroxymethyltransferase	01.11/ Glycine, serine and threonine metabolism	-0.15436	10.04	-0.13709	0.892	0.973	-6.024
BC4981	NP_834652.1	BC4981	cysteine desulfhydrase	01.12/ Cysteine and methionine metabolism	0.52972	8.84	0.81754	0.423	0.811	-6.0277
BC2546	NP_832305.1	BC2546	Uncharacterized protein	08.12/ Chromosomical proteins of unknown functions	0.52972	8.84	0.81754	0.423	0.811	-6.0277
GrpE	NP_834025.1	BC4313	GrpE protein	07.02/ Chaperone proteins	-0.55366	9.16	-0.83752	0.412	0.811	-6.0281
HlyII	NP_833256.1	BC3523	hemolysin II	2/ Enterotoxins & virulence associated proteins	0.56186	13.08	0.74461	0.465	0.828	-6.0324
DapA	NP_833519.1	BC3797	dihydrodipicolinate synthase	01.14/ Lysine biosynthesis and degradation	0.43981	9.36	0.53605	0.598	0.866	-6.036
Pfk	NP_834306.1	BC4600	6-phosphofructokinase	01.02/ Glycolysis/gluconeogenesis	-0.62128	9.1	-0.8277	0.418	0.811	-6.0549
Tsf	NP_833545.1	BC3824	elongation factor Ts	08.05/ Translation apparatus	-0.14752	9.84	-0.13159	0.897	0.973	-6.056
GcvH	NP_834662.1	BC4991	glycine cleavage system protein H	01.11/ Glycine, serine and threonine metabolism	-0.54528	9.27	-0.65108	0.522	0.866	-6.0604
Acn	NP_833346.1	BC3616	aconitate hydratase	01.04/ TCA	-0.24095	9.68	-0.23548	0.816	0.941	-6.0695
BC4614	NP_834320.1	BC4614	Xaa-Pro dipeptidase	3/ Degradative enzymes & adhesins	-0.46644	8.34	-1.336	0.196	0.625	-6.0827
PlcA	NP_833485.1	BC3761	1-phosphatidylinositol phosphodiesterase precursor	01.09/ Fatty acid and phospholipid metabolism	-0.49908	13.51	-0.94868	0.354	0.777	-6.0851
Smc	NP_830492.1	BC0679	cell wall-binding protein	5/ Cell wall & cell surface associated proteins	-0.48487	13.24	-0.83551	0.413	0.811	-6.0891
EntB	NP_832699.1	BC2952	enterotoxin / cell-wall binding protein	2/ Enterotoxins & virulence associated proteins	-0.28368	12.4	-0.33529	0.741	0.921	-6.0895
HlyI	NP_834769.1	BC5101	perfringolysin O precursor	2/ Enterotoxins & virulence associated proteins	0.24163	12.42	0.30347	0.765	0.921	-6.0955
Cgs	NP_834078.1	BC4366	cystathionine beta-lyase	01.12/ Cysteine and methionine metabolism	-0.47868	9.25	-0.58716	0.564	0.866	-6.0981
MecA	NP_831958.1	BC2193	MecA protein	08.07/ Transcriptional regulators	0.48594	8.8	0.76922	0.451	0.828	-6.1026
AdSS	NP_835123.1	BC5468	adenylosuccinate synthetase	01.18/ Purine metabolism	-0.36027	9.39	-0.40205	0.692	0.909	-6.113
RplJ	NP_830000.1	BC0119	50S ribosomal protein L10	08.01/ Ribosome components	-0.50776	8.95	-0.80944	0.428	0.812	-6.1326
GcvP	NP_833938.1	BC4224	glycine dehydrogenase subunit 2	01.11/ Glycine, serine and threonine metabolism	0.46636	8.81	0.70946	0.486	0.858	-6.1343
SodB	NP_835106.1	BC5445	superoxide dismutase [Mn]	07.01/ Stress response & detoxification	-0.05203	9.47	-0.06388	0.95	0.977	-6.1629
Pta	NP_835048.1	BC5387	phosphotransacetylase	01.03/ Fermentation	-0.08403	9.44	-0.09162	0.928	0.976	-6.1633
GltX	NP_829989.1	BC0108	glutamyl-tRNA synthetase	08.03/ Aminoacyl-tRNA biosynthesis and modification	-0.09336	9.44	-0.11767	0.907	0.973	-6.1714
PrsA1	NP_830829.1	BC1043	peptidylprolyl isomerase	07.02/ Chaperone proteins	-0.13398	9.39	-0.14908	0.883	0.973	-6.1797
BC1649	NA	BC1649	Uncharacterized protein	08.12/ Chromosomical proteins of unknown functions	-0.47322	8.71	-0.94181	0.357	0.777	-6.2128
PepF1	NP_830978.1	BC1193	oligoendopeptidase F	3/ Degradative enzymes & adhesins	-0.38769	9.02	-0.57013	0.575	0.866	-6.2298
IleS1	NP_833615.1	BC3895	isoleucyl-tRNA synthetase	08.03/ Aminoacyl-tRNA biosynthesis and modification	0.36902	8.75	0.6228	0.54	0.866	-6.2548
BC0816	NP_830606.1	BC0816	periplasmic component of efflux system	06.03/ Other transports	-0.50017	8.57	-1.14322	0.266	0.693	-6.26
EtfA	NA	BC4522	Electron transfer flavoprotein subunit alpha	01.07/ NAD(P)H related proteins	0.35225	8.76	0.58137	0.567	0.866	-6.2691
Fba	NP_834997.1	BC5335	fructose-bisphosphate aldolase	01.02/ Glycolysis/gluconeogenesis	-0.07909	9.16	-0.1027	0.919	0.975	-6.2704
BC2473	NP_832233.1	BC2473	Beta-lactamase	3/ Degradative enzymes & adhesins	-0.48607	8.81	-0.88134	0.389	0.798	-6.2818
BC4122	NA	BC4122	2', 3'-cyclic nucleotide 2'-phosphodiesterase	01.19/ Pyrimidine metabolism	-0.48355	9.01	-0.60199	0.554	0.866	-6.298
ColC	NP_830373.1	BC0556	collagenase	3/ Degradative enzymes & adhesins	0.22191	13.11	0.31198	0.758	0.921	-6.3012
FrxX	NP_834277.1	BC4571	deblocking aminopeptidase	01.01/ Carbohydrate transport	-0.0442	9.12	-0.06041	0.952	0.977	-6.3039
FrvX	NP_834399.1	BC4693	deblocking aminopeptidase	01.01/ Carbohydrate transport	0.31056	8.75	0.52446	0.606	0.866	-6.3116
Fhs	NP_831869.1	BC2101	formate--tetrahydrofolate ligase	01.20/ Glyoxylate and dicarboxylate metabolism	-0.35793	8.9	-0.60657	0.551	0.866	-6.3213
Rpe	NP_833579.1	BC3858	ribulose-phosphate 3-epimerase	01.05/ Pentose phosphate	-0.35793	8.9	-0.60657	0.551	0.866	-6.3213
ZnuA	NP_831789.1	BC2021	high-affinity zinc uptake system protein znuA precursor	06.02/ ABC transporters	-0.35793	8.9	-0.60657	0.551	0.866	-6.3213
FlgB	NP_831419.1	BC1641	flagellar basal body rod protein FlgB	4/ Motility	0.04587	9.19	0.05665	0.955	0.977	-6.3415
CwlD	NP_834860.1	BC5196	N-acetylmuramoyl-L-alanine amidase	5/ Cell wall & cell surface associated proteins	-0.35886	13.81	-0.76609	0.453	0.828	-6.3457
RpmD	NP_830029.1	BC0149	50S ribosomal protein L30	08.01/ Ribosome components	0.11441	8.99	0.17498	0.863	0.968	-6.3501
ArgE	NP_833858.1	BC4143	peptidase T	01.15/ Arginine and proline metabolism	-0.39038	8.41	-1.01591	0.322	0.757	-6.3504
BC1510	NP_831289.1	BC1510	DNA-binding protein HU	01.19/ Pyrimidine metabolism	0.24285	8.99	0.34883	0.731	0.921	-6.3556
BC2929	NP_832677.1	BC2929	peptidoglycan N-acetylglucosamine deacetylase	5/ Cell wall & cell surface associated proteins	-0.19881	8.99	-0.30734	0.762	0.921	-6.3698
FliD	NP_831416.1	BC1638	flagellar capping protein	4/ Motility	0.05218	13.19	0.07448	0.941	0.977	-6.3862
EntA	NP_834902.1	BC5239	enterotoxin / cell-wall binding protein	2/ Enterotoxins & virulence associated proteins	0.25328	13.61	0.47645	0.639	0.868	-6.4135
RplQ	NP_830038.1	BC0159	50S ribosomal protein L17	08.01/ Ribosome components	-0.37428	8.79	-0.64395	0.527	0.866	-6.4151
BC1898	NP_831671.1	BC1898	Phage protein	08.11/ Phagic proteins of unknown functions	0.25933	8.67	0.47246	0.642	0.868	-6.422
NifU	NP_834623.1	BC4952	NifU protein	01.26/ Iron sulfur metabolism	0.25933	8.67	0.47246	0.642	0.868	-6.422
Rph	NP_834204.1	BC4494	ribonuclease PH	08.04/ Other RNA related proteins	0.25933	8.67	0.47246	0.642	0.868	-6.422
Ssb	NP_835128.1	BC5475	single-strand DNA-binding protein	08.06/ DNA replication and reparation systems	0.25933	8.67	0.47246	0.642	0.868	-6.422
BC4023	NP_833741.1	BC4023	acetyl-CoA acetyltransferase	01.09/ Fatty acid and phospholipid metabolism	-0.28878	8.76	-0.56065	0.581	0.866	-6.4431
MecR1	NP_830862.1	BC1076	methicillin resistance mecR1 protein	07.01/ Stress response & detoxification	0.12488	9	0.18076	0.858	0.968	-6.465
HblB	NP_832845.1	BC3102	hemolysin BL binding component precursor	2/ Enterotoxins & virulence associated proteins	-0.33082	14.99	-1.19474	0.246	0.672	-6.4701
CspA	NP_834599.1	BC4927	cell surface protein	5/ Cell wall & cell surface associated proteins	0.12496	8.69	0.21999	0.828	0.948	-6.4931
BC1902	NP_831674.1	BC1902	Phage protein	08.11/ Phagic proteins of unknown functions	0.14199	8.66	0.26568	0.793	0.925	-6.5108
deoD	NP_831242.1	BC1463	purine nucleoside phosphorylase	01.18/ Purine metabolism	0.14199	8.66	0.26568	0.793	0.925	-6.5108
FlaC	NP_831436.1	BC1659	flagellin	4/ Motility	-0.19031	13.7	-0.3715	0.714	0.921	-6.5253
ColA	NP_832902.1	BC3161	collagenase	3/ Degradative enzymes & adhesins	-0.04943	8.64	-0.09111	0.928	0.976	-6.568
TalA	NP_830478.1	BC0665	putative translaldolase	01.05/ Pentose phosphate	0.14067	8.59	0.26419	0.794	0.925	-6.5862
PtsH	NP_833767.1	BC4049	phosphocarrier protein HPr	01.01/ Carbohydrate transport	-0.24324	8.48	-0.55915	0.582	0.866	-6.6001
CwpA	NP_830530.1	BC0740	cell wall endopeptidase	5/ Cell wall & cell surface associated proteins	-0.24324	8.48	-0.55915	0.582	0.866	-6.6001
PepS	NP_834384.1	BC4678	aminopeptidase	3/ Degradative enzymes & adhesins	-0.24324	8.48	-0.55915	0.582	0.866	-6.6001
YvgJ2	NP_834895.1	BC5232	phosphoglycerol transferase	06.03/ Other transports	-0.14636	8.57	-0.29545	0.771	0.921	-6.6025
BC0683	NP_830496.1	BC0683	Uncharacterized protein	08.12/ Chromosomical proteins of unknown functions	-0.06895	8.8	-0.11845	0.907	0.973	-6.6149
NheB	NP_831583.1	BC1810	non-hemolytic enterotoxin lytic component L1	2/ Enterotoxins & virulence associated proteins	0.19566	14.08	0.4414	0.664	0.892	-6.6218
LnhA2	NP_831066.1	BC1284	immune inhibitor A precursor	3/ Degradative enzymes & adhesins	0.03046	8.58	0.0619	0.951	0.977	-6.6311
BC4163	NP_833878.1	BC4163	phosphate butyryltransferase	01.25/ Butanoate metabolism	-0.28642	8.38	-0.74503	0.465	0.828	-6.6317
BC1890	NP_831663.1	BC1890	Phage protein	08.11/ Phagic proteins of unknown functions	-0.05717	8.57	-0.11473	0.91	0.973	-6.6407
FtsI	NP_833636.1	BC3916	division specific D,D-transpeptidase / cell division protein ftsI	08.09/ Cell division	-0.05717	8.57	-0.11473	0.91	0.973	-6.6407
EntFM	NP_831723.1	BC1953	enterotoxin	2/ Enterotoxins & virulence associated proteins	0.13398	14.05	0.3074	0.762	0.921	-6.6676
BC1174	NP_830960.1	BC1174	3-oxoacyl-(acyl carrier protein) synthase II	01.09/ Fatty acid and phospholipid metabolism	-0.12768	8.52	-0.27667	0.785	0.925	-6.6747
BC1895	NP_831668.1	BC1895	Phage protein	08.11/ Phagic proteins of unknown functions	-0.22101	8.44	-0.5317	0.601	0.866	-6.6754
Zmp1	NP_833509.1	BC3786	Zinc protease	3/ Degradative enzymes & adhesins	-0.00475	8.53	-0.00986	0.992	0.995	-6.7013
Npr600	NP_830419.1	BC0602	bacillolysin	3/ Degradative enzymes & adhesins	-0.01637	8.48	-0.03532	0.972	0.985	-6.758
CwlC	NP_834897.1	BC5234	N-acetylmuramoyl-L-alanine amidase	5/ Cell wall & cell surface associated proteins	0.05341	14.19	0.12475	0.902	0.973	-6.7669
BC2208	NP_831973.1	BC2208	Iron(III) dicitrate-binding protein	06.03/ Other transports	-0.06493	8.46	-0.14313	0.888	0.973	-6.7766
HblL1	NP_832846.1	BC3103	hemolysin BL lytic component L1	2/ Enterotoxins & virulence associated proteins	-0.06557	14.4	-0.17212	0.865	0.968	-6.857
InhA2	NP_830479.1	BC0666	immune inhibitor A precursor	3/ Degradative enzymes & adhesins	-0.18583	14.73	-0.57853	0.569	0.866	-6.8674
NheA	NP_831582.1	BC1809	non-hemolytic enterotoxin lytic component L2	2/ Enterotoxins & virulence associated proteins	0.1993	14.74	0.5301	0.602	0.866	-6.8713
NprP2	NP_832488.1	BC2735	bacillolysin	3/ Degradative enzymes & adhesins	-0.16895	14.71	-0.5181	0.61	0.867	-6.8857
NprB	NP_835012.1	BC5351	bacillolysin	3/ Degradative enzymes & adhesins	0.15002	15.05	0.49499	0.626	0.868	-7.0219
EntC	NP_830603.1	BC0813	enterotoxin / cell-wall binding protein	2/ Enterotoxins & virulence associated proteins	0.0699	15.73	0.32519	0.748	0.921	-7.5041
HblL2	NP_832847.1	BC3104	hemolysin BL lytic component L2	2/ Enterotoxins & virulence associated proteins	-0.07904	15.84	-0.33881	0.738	0.921	-7.6127

## Sheet: S growth phase
ID	NP number	Gene number	Functional annotation	Classification	logFC	AveExpr	t	P.Value	adj.P.Val	B
BCp0010	NP_829898.1	BCp0010	putative cytoplasmic protein [Bacillus cereus ATCC 14579 plasmide pBClin15]	08.10/ Plasmidic proteins of unknown function	-5.01836	10.14	-13.9669	6.57e-06	0.00102	4.378
GlmM	NP_830056.1	BC0188	phosphoglucosamine mutase	01.17/ Amino sugar and nucleotide sugar metabolism	-4.5531	9.92	-13.5413	7.91e-06	0.00102	4.1606
BC2078	NP_831846.1	BC2078	Hypothetical Membrane Spanning Protein	08.12/ Chromosomical proteins of unknown functions	3.74453	9.59	9.7782	5.47e-05	0.00302	2.5812
BC4985	NP_834656.1	BC4985	ABC transporter substrate-binding protein	06.02/ ABC transporters	4.49767	9.97	9.5266	6.37e-05	0.00302	2.4788
RocA	NP_830183.1	BC0344	1-pyrroline-5-carboxylate dehydrogenase	01.10/ Alanine, aspartate and glutamate metabolism	-4.51723	10.33	-9.3726	7e-05	0.00302	2.3436
BCp0002	NP_829890.1	BCp0002	hypothetical protein BCp0002 [Bacillus cereus ATCC 14579 plasmide pBClin15]	08.10/ Plasmidic proteins of unknown function	-4.44984	9.88	-8.4845	0.000125	0.00412	1.824
CspB	NP_833272.1	BC3539	cold shock protein	07.01/ Stress response & detoxification	5.70022	11.63	8.3906	0.000133	0.00412	1.778
LppC	NP_834220.1	BC4511	acid phosphatase	01.27/ Gamma-Hexachlorocyclohexane degradation	3.12738	9.28	7.9802	0.000177	0.00412	1.483
TgC	NP_831760.1	BC1991	putative murein endopeptidase	3/ Degradative enzymes & adhesins	-0.4617	15.82	-9.5746	6.18e-05	0.00302	1.4042
BC1903	NP_831675.1	BC1903	Phage protein	08.11/ Phagic proteins of unknown functions	2.9666	9.21	7.8612	0.000193	0.00412	1.399
BC3728	NP_833453.1	BC3728	DNA-binding protein HU	01.19/ Pyrimidine metabolism	2.87825	9.17	7.7867	0.000204	0.00412	1.3464
RpmE2	NP_834993.2	BC5331	50S ribosomal protein L31 type B	08.01/ Ribosome components	2.94911	9.21	7.7776	0.000205	0.00412	1.3425
Asd	NP_833521.1	BC3799	aspartate-semialdehyde dehydrogenase	01.11/ Glycine, serine and threonine metabolism	-3.36084	9.32	-7.764	0.000207	0.00412	1.3197
DnaK	NP_834024.1	BC4312	molecular chaperone DnaK	07.02/ Chaperone proteins	-4.04262	9.73	-7.6449	0.000226	0.00418	1.2557
Rpe	NP_833579.1	BC3858	ribulose-phosphate 3-epimerase	01.05/ Pentose phosphate	-2.75225	9.02	-7.4638	0.000259	0.00447	1.1134
Prc	NP_834848.1	BC5184	carboxyl-terminal protease	3/ Degradative enzymes & adhesins	3.31002	9.37	7.3638	0.000279	0.00452	1.0557
TerD1	NP_830282.1	BC0443	tellurium resistance protein terD	07.01/ Stress response & detoxification	-3.37524	9.33	-7.2081	0.000315	0.0048	0.9326
DltD	NP_832595.1	BC2846	protein dltD precursor	5/ Cell wall & cell surface associated proteins	3.00536	9.23	6.7997	0.000436	0.00627	0.6263
TrpB	NP_831021.1	BC1237	tryptophan synthase subunit beta	01.11/ Glycine, serine and threonine metabolism	-3.74419	9.87	-6.6945	0.000475	0.00648	0.5436
FtsL	NP_833637.1	BC3917	cell division protein ftsL	08.09/ Cell division	2.48632	8.97	6.293	0.000667	0.0085	0.2163
BC4371	NP_834083.1	BC4371	Putative FMN-dependent NADH-azoreductase 1 [Bacillus sp. WBUNB004]	07.01/ Stress response & detoxification	3.38237	10.04	6.2012	0.000722	0.0085	0.1043
VanW	NP_833266.1	BC3533	vancomycin B-type resistance protein vanW	07.01/ Stress response & detoxification	4.00503	10.1	6.2188	0.000711	0.0085	0.1022
PtsH	NP_833767.1	BC4049	phosphocarrier protein HPr	01.01/ Carbohydrate transport	2.90858	9.2	6.1261	0.000772	0.00869	0.0678
BC4023	NP_833741.1	BC4023	acetyl-CoA acetyltransferase	01.09/ Fatty acid and phospholipid metabolism	-3.73013	9.94	-6.0281	0.000842	0.009	-0.0145
NadC	NP_834134.1	BC4422	nicotinate-nucleotide pyrophosphorylase	01.23/ Nicotinate and nicotinamide metabolism	-2.46564	10.49	-5.9761	0.000882	0.009	-0.0556
BC0236	NP_830104.1	BC0236	Transglycosylase	08.12/ Chromosomical proteins of unknown functions	2.64048	9.05	5.9187	0.000929	0.009	-0.1095
BC1894	NP_831667.1	BC1894	Phage protein	08.11/ Phagic proteins of unknown functions	5.20708	11.67	5.9077	0.000938	0.009	-0.1715
BC4122	AE016877_ATCC14579_6_pos4087972(at)4087565$AE016877_ATCC14579_5_pos4087583(at)4085604	BC4122	2', 3'-cyclic nucleotide 2'-phosphodiesterase	01.19/ Pyrimidine metabolism	2.90917	9.17	5.8022	0.00103	0.00952	-0.22
BC4549	NP_834256.1	BC4549	cell surface protein	5/ Cell wall & cell surface associated proteins	2.29033	11.56	5.7691	0.00107	0.00952	-0.2841
Kbl	NP_830437.1	BC0621	2-amino-3-ketobutyrate coenzyme A ligase	01.11/ Glycine, serine and threonine metabolism	-2.31391	8.8	-5.7153	0.00112	0.00967	-0.292
RpsO	NP_833528.1	BC3806	30S ribosomal protein S15	08.01/ Ribosome components	2.69543	9.48	5.6708	0.00117	0.00975	-0.3496
CwlF	NP_829909.1	BCp0021	N-acetylmuramoyl-L-alanine amidase [Bacillus cereus ATCC 14579 plasmide pBClin15]	08.10/ Plasmidic proteins of unknown function	-2.66014	8.97	-5.5511	0.00131	0.01058	-0.4434
TipA	NP_834639.1	BC4968	transcriptional activator tipA	08.07/ Transcriptional regulators	3.25825	9.33	5.4384	0.00146	0.01142	-0.5773
BC0191	NP_830059.1	BC0191	Hypothetical Membrane Spanning Protein	5/ Cell wall & cell surface associated proteins	2.83335	9.52	5.1949	0.00185	0.01343	-0.819
BC4270	NP_833984.1	BC4270	penicillin-binding protein	07.01/ Stress response & detoxification	3.6182	10.41	5.2346	0.00178	0.01343	-0.8209
BC5190	NP_834854.1	BC5190	sigma (54) modulation protein / SSU ribosomal protein S30P	08.02/ Other ribosome related proteins	2.87607	9.18	5.1233	0.00198	0.01389	-0.8773
FatB	NP_834774.1	BC5106	ferric anguibactin-binding protein	06.02/ ABC transporters	2.40275	12.29	5.1845	0.00187	0.01343	-0.8965
BC2546	NP_832305.1	BC2546	Uncharacterized protein	08.12/ Chromosomical proteins of unknown functions	2.13771	8.8	5.0438	0.00215	0.01417	-0.941
FusA	NP_830008.1	BC0128	elongation factor G	08.05/ Translation apparatus	-3.79478	9.62	-5.0239	0.00219	0.01417	-0.9821
FliE	NP_831421.1	BC1643	flagellar hook-basal body protein FliE	4/ Motility	3.5231	9.46	5.04	0.00216	0.01417	-0.9932
NifU	NP_834623.1	BC4952	NifU protein	01.26/ Iron sulfur metabolism	3.25583	9.95	4.9927	0.00226	0.01417	-1.06
Fhs	NP_831869.1	BC2101	formate--tetrahydrofolate ligase	01.20/ Glyoxylate and dicarboxylate metabolism	-3.99965	10.05	-4.9381	0.0024	0.01443	-1.0715
BC5380	NP_835041.1	BC5380	ferrichrome ABC transporter substrate-binding protein	01.26/ Iron sulfur metabolism	3.88529	10.73	4.9786	0.0023	0.01417	-1.0834
BC2305	NP_832068.1	BC2305	isochorismatase	01.28/ Ubiquinone and other terpenoid-quinone metabolism	-3.29413	9.75	-4.8727	0.00256	0.01478	-1.114
PdhD	NP_833689.1	BC3970	dihydrolipoamide dehydrogenase	01.02/ Glycolysis/gluconeogenesis	-2.90464	12.16	-4.8709	0.00257	0.01478	-1.239
CwpB	NP_831211.1	BC1431	cell wall endopeptidase	5/ Cell wall & cell surface associated proteins	3.51914	10.46	4.744	0.00293	0.01623	-1.3256
BC1893	NP_831666.1	BC1893	scaffold protein	08.11/ Phagic proteins of unknown functions	4.19494	11.15	4.7401	0.00294	0.01623	-1.3343
Tuf	NP_830009.1	BC0129	elongation factor Tu	08.05/ Translation apparatus	-3.21769	10.85	-4.654	0.00323	0.01741	-1.3858
TrxB	NP_834823.1	BC5159	thioredoxin reductase	07.01/ Stress response & detoxification	-3.44183	10.08	-4.5684	0.00354	0.01832	-1.4316
BC1901	NP_831673.1	BC1901	Phage protein	08.11/ Phagic proteins of unknown functions	2.89844	9.89	4.5752	0.00351	0.01832	-1.4936
BC1279	NP_831061.1	BC1279	spore coat-associated protein N	08.08/ Sporulation	2.15502	8.81	4.3915	0.00429	0.02179	-1.6413
PrsA2	NP_830947.1	BC1161	peptidylprolyl isomerase	07.02/ Chaperone proteins	2.93123	10.79	4.3279	0.00461	0.02259	-1.7522
TpiA	AE016877_ATCC14579_4_pos5041359(at)5040922$AE016877_ATCC14579_4_pos5040921(at)5040562	BC5137	Triose phosphate isomerase,	01.02/ Glycolysis/gluconeogenesis	-2.17959	11.37	-4.1411	0.00569	0.02678	-1.9681
MecA	NP_831958.1	BC2193	MecA protein	08.07/ Transcriptional regulators	2.46895	9.58	4.1134	0.00587	0.02715	-1.9952
DapD	NP_833700.1	BC3981	tetrahydrodipicolinate N-acetyltransferase	01.14/ Lysine biosynthesis and degradation	-1.74349	9.71	-4.0355	0.00642	0.02868	-2.0035
BC2208	NP_831973.1	BC2208	Iron(III) dicitrate-binding protein	06.03/ Other transports	2.33876	8.89	4.0722	0.00616	0.02797	-2.0102
HhoA	NP_833332.1	BC3600	protease HhoA	3/ Degradative enzymes & adhesins	1.00694	13.3	4.3244	0.00462	0.02259	-2.143
Ldh	NP_833877.1	BC4162	leucine dehydrogenase	01.13/ Valine, leucine and isoleucine degradation	-1.57435	12.83	-4.1561	0.00559	0.02678	-2.2519
LnhA2	NP_831066.1	BC1284	immune inhibitor A precursor	3/ Degradative enzymes & adhesins	3.17817	11.22	3.9409	0.00717	0.03148	-2.2647
BC2262	NP_832025.1	BC2262	thioredoxin	07.01/ Stress response & detoxification	2.37413	8.93	3.8514	0.00797	0.03384	-2.2758
BC0383	NP_830222.1	BC0383	ferrichrome-binding protein	06.02/ ABC transporters	1.40794	11.88	3.8875	0.00764	0.03297	-2.3395
BC2929	NP_832677.1	BC2929	peptidoglycan N-acetylglucosamine deacetylase	5/ Cell wall & cell surface associated proteins	1.90643	8.68	3.8007	0.00847	0.03537	-2.3401
BC1859	NP_831632.1	BC1859	Phage protein	08.11/ Phagic proteins of unknown functions	2.08036	8.77	3.7674	0.00881	0.03623	-2.3782
BC0426	NP_830265.1	BC0426	hydroxymethylpyrimidine-binding protein	06.02/ ABC transporters	1.60957	8.54	3.7514	0.00898	0.03635	-2.4055
RpsS	NP_830015.1	BC0135	SSU ribosomal protein S19P	08.01/ Ribosome components	1.52752	8.49	3.6928	0.00964	0.03783	-2.4786
RplL	NP_830001.1	BC0120	50S ribosomal protein L7/L12	08.01/ Ribosome components	-1.79618	11.47	-3.7289	0.00923	0.03678	-2.484
PdhC	NP_833690.1	BC3971	branched-chain alpha-keto acid dehydrogenase subunit E2	01.02/ Glycolysis/gluconeogenesis	-2.12118	9.14	-3.6319	0.0104	0.03954	-2.5131
RibH	NP_833830.1	BC4112	riboflavin synthase subunit beta	01.22/ Riboflavin metabolism	-2.65711	12.05	-3.6719	0.00989	0.03822	-2.6494
RplJ	NP_830000.1	BC0119	50S ribosomal protein L10	08.01/ Ribosome components	2.205	8.83	3.4943	0.0123	0.04617	-2.7192
BC3527-BC3528	AE016877_ATCC14579_6_pos3493156(at)3492689	BC3527-BC3528	Putative collagen adhesion protein	3/ Degradative enzymes & adhesins	2.97443	10.97	3.3474	0.0148	0.05394	-2.985
TrpA	NP_831022.1	BC1238	tryptophan synthase subunit alpha	01.11/ Glycine, serine and threonine metabolism	-2.64971	10.78	-3.1391	0.0193	0.06943	-3.206
BC3251	NP_832991.1	BC3251	Uncharacterized protein	08.12/ Chromosomical proteins of unknown functions	2.22716	9.49	3.0812	0.0208	0.07283	-3.2827
EntD	AE016877_ATCC14579_6_pos3681751(at)3681008	BC3716	3D domain protein,	2/ Enterotoxins & virulence associated proteins	1.4716	11.47	3.0073	0.0229	0.07915	-3.433
KatE	NP_830941.1	BC1155	catalase	07.01/ Stress response & detoxification	-2.15564	13.33	-3.3496	0.0147	0.05394	-3.4351
BC1295	NP_831077.1	BC1295	Uncharacterized protein	08.12/ Chromosomical proteins of unknown functions	1.61451	8.93	2.9488	0.0248	0.08313	-3.4374
Npr600	NP_830419.1	BC0602	bacillolysin	3/ Degradative enzymes & adhesins	2.30532	9.75	2.9403	0.025	0.08313	-3.4678
Pgi	NP_834571.1	BC4898	glucose-6-phosphate isomerase	01.02/ Glycolysis/gluconeogenesis	-1.29424	12.66	-3.1209	0.0198	0.07011	-3.5621
DapA	NP_833519.1	BC3797	dihydrodipicolinate synthase	01.14/ Lysine biosynthesis and degradation	-2.1795	11.65	-2.8686	0.0275	0.09028	-3.6445
BC3133	NP_832874.1	BC3133	putative hydrolase	08.12/ Chromosomical proteins of unknown functions	1.8942	9.34	2.7694	0.0314	0.10055	-3.6814
SerC	NP_832989.1	BC3249	phosphoserine aminotransferase	01.11/ Glycine, serine and threonine metabolism	-1.95721	8.6	-2.7541	0.0321	0.10063	-3.6903
GuaA	NP_830147.1	BC0296	bifunctional GMP synthase/glutamine amidotransferase protein	01.18/ Purine metabolism	-2.78752	9.04	-2.7483	0.0324	0.10063	-3.7043
GcvP	NP_833938.1	BC4224	glycine dehydrogenase subunit 2	01.11/ Glycine, serine and threonine metabolism	-2.06004	8.65	-2.7418	0.0326	0.10063	-3.7142
FolE	NP_831290.1	BC1511	GTP cyclohydrolase I	01.29/ Folate metabolism	-2.19871	8.74	-2.7272	0.0333	0.1007	-3.7407
BC4158	NP_833873.1	BC4158	2-oxoisovalerate dehydrogenase beta subunit	01.13/ Valine, leucine and isoleucine degradation	-2.1334	8.7	-2.7106	0.034	0.10135	-3.7615
LpdV	NP_833875.1	BC4160	dihydrolipoamide dehydrogenase	01.04/ TCA	-2.54759	8.92	-2.6862	0.0352	0.10311	-3.7947
FrvX	NP_834399.1	BC4693	deblocking aminopeptidase	01.01/ Carbohydrate transport	-2.18499	8.73	-2.6794	0.0355	0.10311	-3.8059
CalY	NP_831063.1	BC1281	cell envelope-bound metalloprotease (camelysin)	5/ Cell wall & cell surface associated proteins	1.69711	10.44	2.6728	0.0358	0.10311	-3.8184
RplB	NP_830014.1	BC0134	50S ribosomal protein L2	08.01/ Ribosome components	-2.46707	8.88	-2.6433	0.0373	0.10451	-3.8551
BC0747	NP_830537.1	BC0747	glycine oxidase	01.21/ Thiamine metabolism	-2.27112	8.77	-2.6343	0.0378	0.10451	-3.869
DIVIC	NP_829962.1	BC0065	cell division protein DIVIC	08.09/ Cell division	2.27434	8.87	2.6255	0.0382	0.10451	-3.8749
BCp0018	NP_829906.1	BCp0018	putative cytoplasmic protein [Bacillus cereus ATCC 14579 plasmide pBClin15]	08.10/ Plasmidic proteins of unknown function	-1.63898	8.46	-2.5265	0.0437	0.11006	-3.9826
OppA2	NP_830083.1	BC0215	oligopeptide-binding protein oppA	06.02/ ABC transporters	2.98163	9.16	2.5701	0.0412	0.10972	-3.9844
LytR3	NP_831739.1	BC1669	LytR family transcriptional regulator	08.07/ Transcriptional regulators	-1.96432	8.99	-2.5088	0.0448	0.11055	-4.0005
PepS	NP_834384.1	BC4678	aminopeptidase	3/ Degradative enzymes & adhesins	-2.43338	8.87	-2.5369	0.0431	0.11006	-4.002
PnpA	NP_833527.1	BC3805	polynucleotide phosphorylase/polyadenylase	01.18/ Purine metabolism	-3.05301	9.16	-2.5191	0.0442	0.11006	-4.0151
BC3466	NP_833200.1	BC3466	ferrichrome-binding protein	06.02/ ABC transporters	2.32506	8.9	2.5231	0.0439	0.11006	-4.0169
RpmD	NP_830029.1	BC0149	50S ribosomal protein L30	08.01/ Ribosome components	1.25987	11.83	2.6154	0.0387	0.10451	-4.0198
GcvT	NP_833940.1	BC4226	glycine cleavage system aminomethyltransferase T	01.11/ Glycine, serine and threonine metabolism	-1.81101	8.54	-2.5019	0.0452	0.11056	-4.0263
LsdA	NP_834254.1	BC4547	cell surface protein	5/ Cell wall & cell surface associated proteins	-1.10025	13.46	-2.9821	0.0237	0.08075	-4.0313
OppA6	NP_830964.1	BC1179	oligopeptide-binding protein oppA	06.02/ ABC transporters	3.28404	9.3	2.5573	0.0419	0.10972	-4.0314
Pta	NP_835048.1	BC5387	phosphotransacetylase	01.03/ Fermentation	-2.23897	10.39	-2.4686	0.0474	0.11465	-4.0698
BC4086	NP_833804.1	BC4086	purine nucleoside phosphorylase	01.18/ Purine metabolism	-1.90514	8.59	-2.454	0.0483	0.11591	-4.0997
BC4062	NP_833780.1	BC4062	IG hypothetical 17221	08.12/ Chromosomical proteins of unknown functions	1.1794	12.29	2.6229	0.0383	0.10451	-4.1172
BC0592	NP_830409.1	BC0592	alanine dehydrogenase	01.10/ Alanine, aspartate and glutamate metabolism	-2.13001	8.7	-2.4325	0.0498	0.1183	-4.1447
Zmp2	NP_833510.1	BC3787	Zinc protease	3/ Degradative enzymes & adhesins	-1.33526	8.33	-2.395	0.0524	0.12236	-4.1787
BC3738	NP_833463.1	BC3738	Iron(III) dicitrate-binding protein	06.02/ ABC transporters	0.86239	13.47	2.802	0.0301	0.09745	-4.2216
GapA	NP_834805.1	BC5140	glyceraldehyde-3-phosphate dehydrogenase	01.02/ Glycolysis/gluconeogenesis	-0.76081	12.39	-2.559	0.0418	0.10972	-4.2695
NheB	NP_831583.1	BC1810	non-hemolytic enterotoxin lytic component L1	2/ Enterotoxins & virulence associated proteins	1.55608	12.96	2.6264	0.0382	0.10451	-4.2695
TalA	NP_830478.1	BC0665	putative translaldolase	01.05/ Pentose phosphate	1.76148	8.6	2.2804	0.0615	0.14091	-4.3594
PdhB	NP_833691.1	BC3972	pyruvate dehydrogenase E1 component beta subunit	01.02/ Glycolysis/gluconeogenesis	-1.5639	8.41	-2.229	0.066	0.14775	-4.393
PrsA1	NP_830829.1	BC1043	peptidylprolyl isomerase	07.02/ Chaperone proteins	0.919	11.64	2.3222	0.058	0.13414	-4.3971
BC1510	NP_831289.1	BC1510	DNA-binding protein HU	01.19/ Pyrimidine metabolism	1.81743	9.26	2.2412	0.0649	0.14751	-4.4025
GltX	NP_829989.1	BC0108	glutamyl-tRNA synthetase	08.03/ Aminoacyl-tRNA biosynthesis and modification	-2.77928	9.46	-2.1935	0.0694	0.1498	-4.4209
Adk	NP_830031.1	BC0152	adenylate kinase	01.18/ Purine metabolism	-1.56118	8.42	-2.204	0.0684	0.1498	-4.4264
YvgJ1	NP_832680.1	BC2932	phosphoglycerol transferase	06.03/ Other transports	1.73152	8.6	2.2276	0.0662	0.14775	-4.4322
RplK2	NP_834743.1	BC5075	50S ribosomal protein L11	08.01/ Ribosome components	-1.72983	8.51	-2.1971	0.0691	0.1498	-4.4405
FtsK	NP_831951.1	BC2186	Putative cell division protein FtsK	08.09/ Cell division	1.78958	10.39	2.1985	0.0689	0.1498	-4.4645
BC3221	NP_832962.1	BC3221	surface protein	5/ Cell wall & cell surface associated proteins	1.52374	13.25	2.5344	0.0433	0.11006	-4.4716
AdSS	NP_835123.1	BC5468	adenylosuccinate synthetase	01.18/ Purine metabolism	-2.57572	9.37	-2.1333	0.0755	0.15398	-4.5008
Pfk	NP_834306.1	BC4600	6-phosphofructokinase	01.02/ Glycolysis/gluconeogenesis	-2.53119	9.35	-2.113	0.0777	0.15595	-4.5285
BC3791	NP_833513.1	BC3791	nucleoside-binding protein	5/ Cell wall & cell surface associated proteins	1.57112	8.52	2.1516	0.0736	0.15322	-4.5395
Eno	NP_834803.1	BC5135	phosphopyruvate hydratase	01.02/ Glycolysis/gluconeogenesis	-1.00426	13.81	-2.7239	0.0334	0.1007	-4.5432
BC0687	NP_830500.1	BC0687	IG hypothetical 22578	08.12/ Chromosomical proteins of unknown functions	1.75068	8.61	2.1444	0.0743	0.15322	-4.5462
NheC	NP_831584.1	BC1811	enterotoxin C	2/ Enterotoxins & virulence associated proteins	2.23781	10.05	2.1424	0.0745	0.15322	-4.5524
RpsP	NP_833563.1	BC3842	30S ribosomal protein S16	08.01/ Ribosome components	1.56694	9.98	2.0906	0.0801	0.15968	-4.5568
BC4120	NP_833838.1	BC4120	Uncharacterized protein	08.12/ Chromosomical proteins of unknown functions	1.38584	8.41	2.1189	0.077	0.15588	-4.5829
GlyA	NP_834978.1	BC5316	serine hydroxymethyltransferase	01.11/ Glycine, serine and threonine metabolism	-1.19216	10.8	-2.0618	0.0835	0.16375	-4.6138
ESAT-6	NP_831845.1	BC2077	ESAT-6-like protein	2/ Enterotoxins & virulence associated proteins	1.13077	11.82	2.1576	0.073	0.15322	-4.658
OppA4	NP_830109.1	BC0241	oligopeptide-binding protein oppA	06.02/ ABC transporters	2.18662	9.19	2.0307	0.0872	0.1685	-4.701
FlgB	NP_831419.1	BC1641	flagellar basal body rod protein FlgB	4/ Motility	1.63885	8.55	2.0319	0.087	0.1685	-4.7026
YvgJ2	NP_834895.1	BC5232	phosphoglycerol transferase	06.03/ Other transports	1.23847	8.33	2.0134	0.0893	0.17136	-4.7188
HblL1	NP_832846.1	BC3103	hemolysin BL lytic component L1	2/ Enterotoxins & virulence associated proteins	0.68811	13.45	2.4225	0.0505	0.11885	-4.7749
AhpF	NP_830215.1	BC0376	Alkyl hydroperoxide reductase subunit F	07.01/ Stress response & detoxification	-1.53824	12.32	-2.1794	0.0708	0.1515	-4.7757
YwfI	NP_835049.1	BC5388	putative heme peroxidase	07.01/ Stress response & detoxification	-1.03466	8.25	-1.9489	0.0978	0.1862	-4.8228
RocD	NP_830935.1	BC1149	ornithine--oxo-acid transaminase	01.15/ Arginine and proline metabolism	-1.33993	8.3	-1.8906	0.106	0.1964	-4.876
TrpS	AE016877_ATCC14579_4_pos1157130(at)1156474$AE016877_ATCC14579_6_pos1157473(at)1157078	BC1177	Tryptophanyl-tRNA synthetase	08.03/ Aminoacyl-tRNA biosynthesis and modification	-1.8984	9.03	-1.8417	0.114	0.20877	-4.9063
Sph	NP_830484.1	BC0671	sphingomyelin phosphodiesterase	3/ Degradative enzymes & adhesins	0.90755	12.47	2.07	0.0825	0.16311	-4.9497
BC1603	NP_831381.1	BC1603	cold shock protein	07.01/ Stress response & detoxification	2.14788	8.81	1.8285	0.116	0.21115	-4.9653
SlpA	NP_830777.1	BC0991	S-layer-like domain-containing protein	3/ Degradative enzymes & adhesins	1.09799	8.25	1.8128	0.118	0.21138	-4.9769
AcpP	NP_833569.1	BC3848	acyl carrier protein	01.09/ Fatty acid and phospholipid metabolism	1.48864	10.52	1.8156	0.118	0.21138	-5.0043
BC1898	NP_831671.1	BC1898	Phage protein	08.11/ Phagic proteins of unknown functions	0.79839	8.13	1.7757	0.125	0.22115	-5.0119
GlnA	AE016877_ATCC14579_5_pos3669422(at)3669162$AE016877_ATCC14579_4_pos3670539(at)3669373	BC3705	Glutamine synthetase	01.10/ Alanine, aspartate and glutamate metabolism	-0.69925	12.97	-2.1664	0.0721	0.15302	-5.0122
CnaA	NP_830673.1	BC0887	collagen adhesion protein	3/ Degradative enzymes & adhesins	-1.29625	8.65	-1.7207	0.135	0.23151	-5.0335
BC0827	NP_830617.1	BC0827	Uncharacterized protein	08.12/ Chromosomical proteins of unknown functions	0.97066	8.2	1.7515	0.129	0.22612	-5.0484
RplX	NP_830022.1	BC0142	50S ribosomal protein L24	08.01/ Ribosome components	1.82031	9.96	1.7188	0.135	0.23151	-5.0671
QcrA	NP_831301.1	BC1522	menaquinol-cytochrome c reductase iron-sulfur subunit	01.06/ Oxidative phosphorylation	1.69364	8.57	1.75	0.129	0.22612	-5.08
BC1185	NP_830970.1	BC1185	oligopeptide-binding protein oppA	06.02/ ABC transporters	1.47599	8.47	1.7358	0.132	0.22912	-5.1004
BC1902	NP_831674.1	BC1902	Phage protein	08.11/ Phagic proteins of unknown functions	0.96962	8.22	1.7011	0.138	0.2342	-5.1177
ArgE	NP_833858.1	BC4143	peptidase T	01.15/ Arginine and proline metabolism	0.96962	8.22	1.7011	0.138	0.2342	-5.1177
AhpC	NP_830216.1	BC0377	Alkyl hydroperoxide reductase C22	07.01/ Stress response & detoxification	-1.05636	12.17	-1.898	0.105	0.1964	-5.1313
BC3584	NP_833316.1	BC3584	oligopeptide-binding protein oppA	06.02/ ABC transporters	0.85114	8.15	1.6369	0.151	0.25135	-5.193
BC1273-BC1274	AE016877_ATCC14579_6_pos1251766(at)1251290	BC1273-BC1274	Unknown - protein bcere0015_11440,	06.01/ protein export	2.32037	12.73	1.8903	0.106	0.1964	-5.1941
LytR	NP_834864.1	BC5000	LytR family transcriptional regulator	08.07/ Transcriptional regulators	0.84661	8.16	1.6062	0.158	0.25881	-5.2327
BC4984	NP_834655.1	BC4984	ABC transporter substrate-binding protein	06.02/ ABC transporters	-1.28618	8.67	-1.5612	0.168	0.26867	-5.2377
ClpP	NP_834816.1	BC5152	ATP-dependent Clp protease proteolytic subunit	3/ Degradative enzymes & adhesins	-1.64826	10.39	-1.574	0.165	0.2656	-5.2415
ChbB	NP_832577.1	BC2827	chitin binding protein	3/ Degradative enzymes & adhesins	1.36273	9.35	1.5746	0.165	0.2656	-5.2608
GdhA	NP_831270.1	BC1491	NAD-specific glutamate dehydrogenase	01.10/ Alanine, aspartate and glutamate metabolism	-1.1435	9.5	-1.4661	0.192	0.30069	-5.3624
RocF	NP_830053.1	BC0185	arginase	01.15/ Arginine and proline metabolism	1.23975	9.21	1.4595	0.193	0.30157	-5.4047
FlgL	NP_831415.1	BC1637	flagellar hook-associated protein FlgL	4/ Motility	1.32902	11.75	1.5834	0.163	0.26544	-5.4152
RpsT	NP_834032.1	BC4320	30S ribosomal protein S20	08.01/ Ribosome components	0.8905	9.44	1.3875	0.213	0.32679	-5.4353
BC0198	NP_830066.1	BC0198	ABC transporter substrate-binding protein	06.02/ ABC transporters	0.67724	8.08	1.4079	0.207	0.31974	-5.48
Pgk	AE016877_ATCC14579_6_pos5042197(at)5041349$AE016877_ATCC14579_4_pos5042550(at)5042119	BC5138	phosphoglycerate kinase	01.02/ Glycolysis/gluconeogenesis	-1.0991	12.34	-1.6587	0.147	0.24684	-5.4988
CwlA	NP_830674.1	BC0888	N-acetylmuramoyl-L-alanine amidase	5/ Cell wall & cell surface associated proteins	-1.34036	9.89	-1.3251	0.232	0.35345	-5.5276
BC4363	NP_834075.1	BC4363	ferrichrome-binding protein	06.02/ ABC transporters	0.5747	13.38	1.8229	0.117	0.21134	-5.6006
BC4981	NP_834652.1	BC4981	cysteine desulfhydrase	01.12/ Cysteine and methionine metabolism	-1.33913	9.36	-1.2374	0.261	0.39109	-5.6135
AdSL	NP_830164.1	BC0325	adenylosuccinate lyase	01.18/ Purine metabolism	-1.30005	9.33	-1.232	0.263	0.39109	-5.6165
BC4546	NP_834253.1	BC4546	ferrichrome-binding protein	06.02/ ABC transporters	0.63795	10.62	1.2767	0.248	0.37493	-5.643
SsuA	NP_830535.1	BC0745	hydroxymethylpyrimidine-binding protein	06.02/ ABC transporters	0.99885	9.99	1.2227	0.266	0.3914	-5.6445
Tsf	NP_833545.1	BC3824	elongation factor Ts	08.05/ Translation apparatus	-1.4699	10.41	-1.2267	0.265	0.3914	-5.6517
GapN	NP_830654.1	BC0868	NADP-dependent glyceraldehyde-3-phosphate dehydrogenase	01.02/ Glycolysis/gluconeogenesis	-1.27232	12.25	-1.4929	0.185	0.29157	-5.6842
BC4163	NP_833878.1	BC4163	phosphate butyryltransferase	01.25/ Butanoate metabolism	-1.46907	9.86	-1.1742	0.284	0.40089	-5.6942
BC3324	NP_833063.1	BC3324	Uncharacterized protein	08.12/ Chromosomical proteins of unknown functions	0.96784	8.24	1.2087	0.271	0.3965	-5.7186
BC1911	NP_831682.1	BC1911	N-acetylmuramoyl-L-alanine amidase	5/ Cell wall & cell surface associated proteins	0.88048	8.19	1.1971	0.275	0.40034	-5.7225
SipA	NP_832816.1	BC3070	Signal peptidase I	06.01/ protein export	0.50709	12.66	1.5356	0.174	0.27661	-5.7375
RplA	NP_829999.2	BC0118	50S ribosomal protein L1	08.01/ Ribosome components	0.77452	8.73	1.1667	0.286	0.40089	-5.7822
Rph	NP_834204.1	BC4494	ribonuclease PH	08.04/ Other RNA related proteins	-0.95913	9.03	-1.0487	0.334	0.45951	-5.7862
Smc	NP_830492.1	BC0679	cell wall-binding protein	5/ Cell wall & cell surface associated proteins	-0.44576	13.14	-1.635	0.152	0.25135	-5.8013
Dps1	NP_831779.1	BC2011	non-specific DNA-binding protein Dps / Iron-binding ferritin-like antioxidant protein / ferroxidase	07.01/ Stress response & detoxification	1.2893	11.05	1.1736	0.284	0.40089	-5.8263
FlgK	NP_831414.1	BC1636	flagellar hook-associated protein FlgK	4/ Motility	1.43045	11.29	1.1825	0.28	0.40089	-5.8362
GcvH	NP_834662.1	BC4991	glycine cleavage system protein H	01.11/ Glycine, serine and threonine metabolism	-0.41354	10.9	-0.9833	0.362	0.49654	-5.9368
PepF1	NP_830978.1	BC1193	oligoendopeptidase F	3/ Degradative enzymes & adhesins	-1.25678	8.82	-0.8707	0.416	0.54627	-5.9589
Ccr	NP_834982.1	BC5320	PTS system, glucose-specific IIA component	01.01/ Carbohydrate transport	-0.57971	10.17	-0.8986	0.402	0.53184	-5.9601
PlcB	NP_830483.1	BC0670	phospholipase C	3/ Degradative enzymes & adhesins	0.98696	10.32	0.9562	0.375	0.50563	-5.971
Frr	NP_833543.1	BC3822	ribosome recycling factor	08.02/ Other ribosome related proteins	-0.59605	10.92	-0.9312	0.387	0.51621	-5.9877
BC0816	NP_830606.1	BC0816	periplasmic component of efflux system	06.03/ Other transports	-0.79184	10.37	-0.8577	0.423	0.55062	-5.9928
Tig	NP_834192.1	BC4480	trigger factor	07.02/ Chaperone proteins	0.85748	10.06	0.8684	0.418	0.54627	-6.0091
FabZ	NP_834943.1	BC5280	(3R)-hydroxymyristoyl-ACP dehydratase	01.09/ Fatty acid and phospholipid metabolism	-0.6735	9.26	-0.762	0.474	0.59815	-6.072
TerD2	NP_830283.1	BC0444	tellurium resistance protein terD	07.01/ Stress response & detoxification	-0.984	9.78	-0.7604	0.475	0.59815	-6.0912
ClpC	NP_829983.1	BC0102	negative regulator of genetic competence clpC/mecB	08.07/ Transcriptional regulators	-1.07538	9.63	-0.7403	0.486	0.6026	-6.1081
RpsH	NP_830025.1	BC0145	30S ribosomal protein S8	08.01/ Ribosome components	-0.81599	8.39	-0.7909	0.458	0.58754	-6.1145
CwlE	NP_830682.1	BC0896	S-layer protein / peptidoglycan endo-beta-N-acetylglucosaminidase	5/ Cell wall & cell surface associated proteins	-0.69949	8.34	-0.8107	0.448	0.57679	-6.1171
RplQ	NP_830038.1	BC0159	50S ribosomal protein L17	08.01/ Ribosome components	-0.42013	10.18	-0.6805	0.521	0.63334	-6.1367
BC3527	NP_833260.1	BC3527	Uncharacterized protein	08.06/ DNA replication and reparation systems	-0.4164	12.51	-1.1691	0.285	0.40089	-6.1475
Sfp	NP_833486.1	BC3762	collagenase	3/ Degradative enzymes & adhesins	0.91168	9.07	0.7508	0.48	0.59815	-6.1532
OppA3	NP_830084.1	BC0216	oligopeptide-binding protein oppA	06.02/ ABC transporters	0.65142	8.65	0.7543	0.478	0.59815	-6.1625
BC1225	NP_831009.1	BC1225	Putative phosphoesterase BC_1225	08.04/ Other RNA related proteins	-0.73693	8.4	-0.7064	0.506	0.62074	-6.1764
MetQ	NP_830187.1	BC0348	ABC transporter substrate-binding protein	06.02/ ABC transporters	0.59119	11.89	0.9489	0.378	0.50761	-6.1829
BC0880	NP_830666.1	BC0880	UPF0342 protein BC_0880	08.12/ Chromosomical proteins of unknown functions	-0.6291	8.78	-0.5236	0.619	0.73513	-6.1971
BC2473	NP_832233.1	BC2473	Beta-lactamase	3/ Degradative enzymes & adhesins	0.56088	8.65	0.6834	0.519	0.63334	-6.2131
PlcA	NP_833485.1	BC3761	1-phosphatidylinositol phosphodiesterase precursor	01.09/ Fatty acid and phospholipid metabolism	-0.40017	13.6	-1.4427	0.198	0.30672	-6.2297
BC0200	NP_830068.1	BC0200	Uncharacterized protein	08.12/ Chromosomical proteins of unknown functions	0.60683	10.21	0.5453	0.605	0.72171	-6.2581
ColC	NP_830373.1	BC0556	collagenase	3/ Degradative enzymes & adhesins	-0.56906	8.83	-0.3895	0.71	0.79945	-6.2641
BC1376	NP_831157.1	BC1376	flavodoxin	06.02/ ABC transporters	-0.35927	8.88	-0.415	0.692	0.79679	-6.2647
LysM	AE016877_ATCC14579_1_pos3727906(at)3728601$AE016877_ATCC14579_3_pos3727767(at)3728045	BC3763	Putative peptigoglycan-binding protein LysM	5/ Cell wall & cell surface associated proteins	0.53669	9.32	0.4361	0.678	0.79095	-6.2763
SrtA	NP_830495.1	BC0682	sortase	3/ Degradative enzymes & adhesins	0.28031	9.13	0.4442	0.672	0.79095	-6.2786
BC0360	NP_830199.1	BC0360	aminopeptidase	3/ Degradative enzymes & adhesins	-0.44304	8.65	-0.3838	0.714	0.80054	-6.2927
PykI	NP_834305.1	BC4599	pyruvate kinase	01.02/ Glycolysis/gluconeogenesis	-0.46219	8.56	-0.4225	0.687	0.7943	-6.2973
Cgs	NP_834078.1	BC4366	cystathionine beta-lyase	01.12/ Cysteine and methionine metabolism	-0.31894	9.4	-0.3918	0.708	0.79945	-6.3065
FrxX	NP_834277.1	BC4571	deblocking aminopeptidase	01.01/ Carbohydrate transport	-0.30428	8.78	-0.2712	0.795	0.84741	-6.318
LytR2	NP_830591.1	BC0801	LytR family transcriptional regulator	08.07/ Transcriptional regulators	0.40829	9.26	0.3325	0.75	0.82195	-6.3229
Ssb	NP_835128.1	BC5475	single-strand DNA-binding protein	08.06/ DNA replication and reparation systems	0.22311	9.39	0.2796	0.789	0.84431	-6.3253
ArgC	AE016877_ATCC14579_6_pos2933350(at)2932412	BC2974	Gamma-glutamyl phosphate reductase,	01.10/ Alanine, aspartate and glutamate metabolism	-0.40464	8.25	-0.5471	0.603	0.72171	-6.3323
BC5359	NP_835020.1	BC5359	aminopeptidase Y	3/ Degradative enzymes & adhesins	-0.16322	10.03	-0.3302	0.752	0.82195	-6.3343
BC5360	NP_835021.1	BC5360	Unknown	08.12/ Chromosomical proteins of unknown functions	-0.32432	11.71	-0.7265	0.494	0.60937	-6.3369
GrpE	NP_834025.1	BC4313	GrpE protein	07.02/ Chaperone proteins	-0.35936	9.96	-0.3253	0.756	0.82235	-6.3371
HlyII	NP_833256.1	BC3523	hemolysin II	2/ Enterotoxins & virulence associated proteins	0.39366	10.13	0.3466	0.74	0.81609	-6.3417
OppA7	NP_833318.1	BC3586	oligopeptide-binding protein oppA	06.02/ ABC transporters	0.43168	8.87	0.4311	0.681	0.79095	-6.3424
InhA2	NP_830479.1	BC0666	immune inhibitor A precursor	3/ Degradative enzymes & adhesins	0.38032	14.5	1.6318	0.152	0.25135	-6.3508
BC3782	NP_833505.1	BC3782	Transcriptional regulator	08.07/ Transcriptional regulators	0.40337	8.51	0.4039	0.7	0.79852	-6.3554
FlgC	NP_831420.1	BC1642	flagellar basal body rod protein FlgC	4/ Motility	-0.26674	8.66	-0.2417	0.817	0.86708	-6.3627
FlaB	NP_831435.1	BC1658	flagellin	4/ Motility	1.5697	13.42	1.1687	0.286	0.40089	-6.367
TrpC	NP_831019.1	BC1235	indole-3-glycerol-phosphate synthase	01.16/ Phenylalanine, tyrosine and tryptophan biosynthesis	0.38297	10.61	0.359	0.732	0.81315	-6.3695
PtsA	NP_833766.1	BC4048	phosphoenolpyruvate-protein phosphotransferase	01.01/ Carbohydrate transport	0.28779	8.72	0.3001	0.774	0.83176	-6.3771
HblB'	NP_832844.1	BC3101	hemolysin BL binding component precursor	2/ Enterotoxins & virulence associated proteins	0.09541	9.57	0.0906	0.931	0.95277	-6.3802
Fba	NP_834997.1	BC5335	fructose-bisphosphate aldolase	01.02/ Glycolysis/gluconeogenesis	0.25881	8.22	0.3664	0.726	0.81081	-6.3851
UshA	NP_832863.1	BC3121	5'-nucleotidase	01.23/ Nicotinate and nicotinamide metabolism	0.35551	8.77	0.3465	0.74	0.81609	-6.3905
BC1687	NP_831462.1	BC1687	Uncharacterized protein	08.12/ Chromosomical proteins of unknown functions	0.24322	8.94	0.2072	0.842	0.89003	-6.3927
RrplO	NP_830030.1	BC0150	50S ribosomal protein L15	08.01/ Ribosome components	-0.29412	8.2	-0.4316	0.681	0.79095	-6.4007
BC4691	NP_834397.1	BC4691	thioredoxin	07.01/ Stress response & detoxification	-0.10302	8.61	-0.1105	0.916	0.95186	-6.4055
ZnuA	NP_831789.1	BC2021	high-affinity zinc uptake system protein znuA precursor	06.02/ ABC transporters	-0.06407	10.57	-0.1226	0.906	0.94651	-6.4061
MaeA	NP_834310.1	BC4604	NAD-dependent malic enzyme	01.04/ TCA	0.03097	10.48	0.0537	0.959	0.96632	-6.4107
GroEL	NP_830146.1	BC0295	chaperonin GroEL	07.02/ Chaperone proteins	-0.58208	13.45	-1.2356	0.261	0.39109	-6.4191
FliD	NP_831416.1	BC1638	flagellar capping protein	4/ Motility	0.16301	10.61	0.1014	0.922	0.95186	-6.4197
BC1174	NP_830960.1	BC1174	3-oxoacyl-(acyl carrier protein) synthase II	01.09/ Fatty acid and phospholipid metabolism	-0.21505	8.21	-0.3096	0.767	0.82779	-6.4467
EntB	NP_832699.1	BC2952	enterotoxin / cell-wall binding protein	2/ Enterotoxins & virulence associated proteins	0.44761	11.62	0.5189	0.622	0.73546	-6.4474
BC4548	NP_834255.1	BC4548	cell surface protein	5/ Cell wall & cell surface associated proteins	-0.34403	13.41	-1.1853	0.279	0.40089	-6.4558
VanY4	NP_834223.1	BC4514	D-alanyl-D-alanine carboxypeptidase	3/ Degradative enzymes & adhesins	-0.05272	10.96	-0.0562	0.957	0.96632	-6.4588
SodB	NP_835106.1	BC5445	superoxide dismutase [Mn]	07.01/ Stress response & detoxification	-0.07005	11.23	-0.1056	0.919	0.95186	-6.5042
LytR1	NP_834928.1	BC5265	membrane-bound transcriptional regulator LytR	08.07/ Transcriptional regulators	0.24854	11.47	0.3198	0.76	0.82321	-6.5043
PdxS	NP_829919.1	BC0015	pyridoxine biosynthesis protein	01.24/ Biotin metabolism	-0.01221	8.09	-0.0214	0.984	0.9874	-6.5067
FglE	NP_831428.1	BC1651	flagellar hook protein FlgE	4/ Motility	-0.08055	11.64	-0.0938	0.928	0.95277	-6.6039
AtpA1	NP_832971.1	BC3230	F0F1 ATP synthase subunit alpha	01.08/ ATP synthesis	0.16961	12.02	0.4061	0.698	0.79852	-6.6104
EntC	NP_830603.1	BC0813	enterotoxin / cell-wall binding protein	2/ Enterotoxins & virulence associated proteins	0.21292	15.78	1.9328	0.1	0.18907	-6.6379
Dps2	NP_834714.1	BC5044	non-specific DNA-binding protein Dps / Iron-binding ferritin-like antioxidant protein / ferroxidase	07.01/ Stress response & detoxification	-0.40093	12.87	-0.7699	0.47	0.59815	-6.6523
FlaC	NP_831436.1	BC1659	flagellin	4/ Motility	0.41961	13.61	0.9722	0.367	0.50086	-6.7252
HlyI	NP_834769.1	BC5101	perfringolysin O precursor	2/ Enterotoxins & virulence associated proteins	0.18273	12.4	0.3901	0.71	0.79945	-6.7272
TrxA	NP_834230.1	BC4521	thioredoxin	07.01/ Stress response & detoxification	0.00217	12.22	0.0045	0.997	0.99655	-6.7626
GroES	NP_830145.2	BC0294	co-chaperonin GroES	07.02/ Chaperone proteins	-0.03006	12.25	-0.0802	0.939	0.95334	-6.7663
IlsA	NP_831113.1	BC1331	internalin	3/ Degradative enzymes & adhesins	-0.14574	12.32	-0.2034	0.845	0.89003	-6.7702
EntA	NP_834902.1	BC5239	enterotoxin / cell-wall binding protein	2/ Enterotoxins & virulence associated proteins	0.18161	13.82	0.8366	0.434	0.56196	-6.9509
NprP2	NP_832488.1	BC2735	bacillolysin	3/ Degradative enzymes & adhesins	0.33746	14.81	1.1514	0.292	0.40679	-7.1017
CwlC	NP_834897.1	BC5234	N-acetylmuramoyl-L-alanine amidase	5/ Cell wall & cell surface associated proteins	-0.15129	13.79	-0.6305	0.551	0.66373	-7.1194
HblB	NP_832845.1	BC3102	hemolysin BL binding component precursor	2/ Enterotoxins & virulence associated proteins	-0.21641	14.44	-0.9674	0.37	0.50121	-7.1457
CwlD	NP_834860.1	BC5196	N-acetylmuramoyl-L-alanine amidase	5/ Cell wall & cell surface associated proteins	-0.15869	14.08	-0.7578	0.476	0.59815	-7.1533
NheA	NP_831582.1	BC1809	non-hemolytic enterotoxin lytic component L2	2/ Enterotoxins & virulence associated proteins	0.07099	13.49	0.1719	0.869	0.91119	-7.1873
HblL2	NP_832847.1	BC3104	hemolysin BL lytic component L2	2/ Enterotoxins & virulence associated proteins	-0.19659	14.88	-1.0648	0.327	0.45259	-7.2907
NprB	NP_835012.1	BC5351	bacillolysin	3/ Degradative enzymes & adhesins	0.09202	14.88	0.8994	0.402	0.53184	-7.4293
EntFM	NP_831723.1	BC1953	enterotoxin	2/ Enterotoxins & virulence associated proteins	0.01934	14.02	0.0845	0.935	0.95334	-7.4308
FlaA	NP_831434.1	BC1657	flagellin	4/ Motility	-0.41427	15.58	-0.6703	0.527	0.6377	-8.0931
