# Supplementary material for: Proteome data to explore the impact of pBClin15 on Bacillus cereus ATCC 14579
Source: Data Brief. 2016 Jul 26;8:1243–6. doi: 10.1016/j.dib.2016.07.042 (PMC4983103; doi:10.1016/j.dib.2016.07.042)
Supplement: Supplementary file 2 — Supplementary material [file mmc2.zip › Supplementary Table2.xlsx]

## Sheet: S2
Supplementary Table 2. List of assigned MS/MS spectra in the cellular proteomes of the DpBClin15 and wild-type ATCC 14579 strains.
Query	Observed	Mr (expt)	Mr (calc)	delta	miss	score	score (prot)	start	stop		sequence		modifications	#hits	R.T.	Query title	Charge	Accession	Description	Sample	Label sample & Protein	Counting SC
8611	442.952	1767.78	1767.78	-0.142552	0	18.85	18.85	76	90	R	HYAHVDCPGHADYVK	N		1	678.699	O31.1003.1003.4.dta	4	gi|30018378|ref|NP_830009.1|	elongation factor Tu [Bacillus cereus ATCC 14579],	O31	O31$gi|30018378|ref|NP_830009.1|	794
8855	449.744	1794.95	1794.95	-0.285802	0	26.95	26.95	9	25	R	SKPHVNIGTIGHVDHGK	T		1	686.264	O31.1015.1015.4.dta	4	gi|30018378|ref|NP_830009.1|	elongation factor Tu [Bacillus cereus ATCC 14579],	O31	O31$gi|30018378|ref|NP_830009.1|	794
8619	442.952	1767.78	1767.78	0.558893	0	26.44	26.44	76	90	R	HYAHVDCPGHADYVK	N		1	689.633	O31.1021.1021.4.dta	4	gi|30018378|ref|NP_830009.1|	elongation factor Tu [Bacillus cereus ATCC 14579],	O31	O31$gi|30018378|ref|NP_830009.1|	794
8624	884.899	1767.78	1767.78	2.22879	0	15.94	15.94	76	90	R	HYAHVDCPGHADYVK	N		1	689.935	O31.1022.1022.2.dta	2	gi|30018378|ref|NP_830009.1|	elongation factor Tu [Bacillus cereus ATCC 14579],	O31	O31$gi|30018378|ref|NP_830009.1|	794
8853	449.744	1794.95	1794.95	-0.352656	0	23	23	9	25	R	SKPHVNIGTIGHVDHGK	T		1	697.234	O31.1032.1032.4.dta	4	gi|30018378|ref|NP_830009.1|	elongation factor Tu [Bacillus cereus ATCC 14579],	O31	O31$gi|30018378|ref|NP_830009.1|	794
8620	442.952	1767.78	1767.78	0.626775	0	27.04	27.04	76	90	R	HYAHVDCPGHADYVK	N		1	700.54	O31.1038.1038.4.dta	4	gi|30018378|ref|NP_830009.1|	elongation factor Tu [Bacillus cereus ATCC 14579],	O31	O31$gi|30018378|ref|NP_830009.1|	794
8873	898.505	1795	1795	0.0919223	1	80.66	80.66	265	281	R	KLLDQAQAGDNIGALLR	G		1	4075.07	O31.10404.10404.2.dta	2	gi|30018378|ref|NP_830009.1|	elongation factor Tu [Bacillus cereus ATCC 14579],	O31	O31$gi|30018378|ref|NP_830009.1|	794
8874	898.505	1795	1795	0.236769	1	97.06	97.06	265	281	R	KLLDQAQAGDNIGALLR	G		1	4085.93	O31.10434.10434.2.dta	2	gi|30018378|ref|NP_830009.1|	elongation factor Tu [Bacillus cereus ATCC 14579],	O31	O31$gi|30018378|ref|NP_830009.1|	794
8623	884.899	1767.78	1767.78	2.1609	0	41.19	41.19	76	90	R	HYAHVDCPGHADYVK	N		1	704.59	O31.1046.1046.2.dta	2	gi|30018378|ref|NP_830009.1|	elongation factor Tu [Bacillus cereus ATCC 14579],	O31	O31$gi|30018378|ref|NP_830009.1|	794
8877	898.505	1795	1795	0.370475	1	92.23	92.23	265	281	R	KLLDQAQAGDNIGALLR	G		1	4096.3	O31.10462.10462.2.dta	2	gi|30018378|ref|NP_830009.1|	elongation factor Tu [Bacillus cereus ATCC 14579],	O31	O31$gi|30018378|ref|NP_830009.1|	794
8875	898.505	1795	1795	0.303622	1	101.83	101.83	265	281	R	KLLDQAQAGDNIGALLR	G		1	4107.64	O31.10492.10492.2.dta	2	gi|30018378|ref|NP_830009.1|	elongation factor Tu [Bacillus cereus ATCC 14579],	O31	O31$gi|30018378|ref|NP_830009.1|	794
8859	449.744	1794.95	1794.95	-0.152093	0	19.82	19.82	9	25	R	SKPHVNIGTIGHVDHGK	T		1	707.822	O31.1052.1052.4.dta	4	gi|30018378|ref|NP_830009.1|	elongation factor Tu [Bacillus cereus ATCC 14579],	O31	O31$gi|30018378|ref|NP_830009.1|	794
8878	898.505	1795	1795	0.437327	1	105.17	105.17	265	281	R	KLLDQAQAGDNIGALLR	G		1	4118.77	O31.10522.10522.2.dta	2	gi|30018378|ref|NP_830009.1|	elongation factor Tu [Bacillus cereus ATCC 14579],	O31	O31$gi|30018378|ref|NP_830009.1|	794
8879	898.505	1795	1795	0.637885	1	103.93	103.93	265	281	R	KLLDQAQAGDNIGALLR	G		1	4130.86	O31.10556.10556.2.dta	2	gi|30018378|ref|NP_830009.1|	elongation factor Tu [Bacillus cereus ATCC 14579],	O31	O31$gi|30018378|ref|NP_830009.1|	794
8621	442.952	1767.78	1767.78	0.694657	0	26.44	26.44	76	90	R	HYAHVDCPGHADYVK	N		1	711.081	O31.1058.1058.4.dta	4	gi|30018378|ref|NP_830009.1|	elongation factor Tu [Bacillus cereus ATCC 14579],	O31	O31$gi|30018378|ref|NP_830009.1|	794
10232	498.498	1989.96	1989.96	-0.312066	0	19.42	19.42	321	335	R	HTPFFANYRPQFYFR	T		1	4139.18	O31.10581.10581.4.dta	4	gi|30018378|ref|NP_830009.1|	elongation factor Tu [Bacillus cereus ATCC 14579],	O31	O31$gi|30018378|ref|NP_830009.1|	794
8872	898.505	1795	1795	0.0919223	1	102.5	102.5	265	281	R	KLLDQAQAGDNIGALLR	G		1	4142.21	O31.10589.10589.2.dta	2	gi|30018378|ref|NP_830009.1|	elongation factor Tu [Bacillus cereus ATCC 14579],	O31	O31$gi|30018378|ref|NP_830009.1|	794
10238	498.498	1989.96	1989.96	-0.010553	0	21.03	21.03	321	335	R	HTPFFANYRPQFYFR	T		1	4149.27	O31.10610.10610.4.dta	4	gi|30018378|ref|NP_830009.1|	elongation factor Tu [Bacillus cereus ATCC 14579],	O31	O31$gi|30018378|ref|NP_830009.1|	794
8876	898.505	1795	1795	0.303622	1	94.32	94.32	265	281	R	KLLDQAQAGDNIGALLR	G		1	4153.35	O31.10622.10622.2.dta	2	gi|30018378|ref|NP_830009.1|	elongation factor Tu [Bacillus cereus ATCC 14579],	O31	O31$gi|30018378|ref|NP_830009.1|	794
10233	498.498	1989.96	1989.96	-0.251763	0	27.47	27.47	321	335	R	HTPFFANYRPQFYFR	T		1	4159.76	O31.10641.10641.4.dta	4	gi|30018378|ref|NP_830009.1|	elongation factor Tu [Bacillus cereus ATCC 14579],	O31	O31$gi|30018378|ref|NP_830009.1|	794
8880	898.506	1795	1795	0.77159	1	66.87	66.87	265	281	R	KLLDQAQAGDNIGALLR	G		1	4164.41	O31.10654.10654.2.dta	2	gi|30018378|ref|NP_830009.1|	elongation factor Tu [Bacillus cereus ATCC 14579],	O31	O31$gi|30018378|ref|NP_830009.1|	794
8622	884.898	1767.78	1767.78	1.12005	0	33.04	33.04	76	90	R	HYAHVDCPGHADYVK	N		1	715.998	O31.1067.1067.2.dta	2	gi|30018378|ref|NP_830009.1|	elongation factor Tu [Bacillus cereus ATCC 14579],	O31	O31$gi|30018378|ref|NP_830009.1|	794
10237	498.498	1989.96	1989.96	-0.0708556	0	19.44	19.44	321	335	R	HTPFFANYRPQFYFR	T		1	4170.2	O31.10670.10670.4.dta	4	gi|30018378|ref|NP_830009.1|	elongation factor Tu [Bacillus cereus ATCC 14579],	O31	O31$gi|30018378|ref|NP_830009.1|	794
10231	498.498	1989.96	1989.96	-0.312066	0	22.67	22.67	321	335	R	HTPFFANYRPQFYFR	T		1	4182.27	O31.10704.10704.4.dta	4	gi|30018378|ref|NP_830009.1|	elongation factor Tu [Bacillus cereus ATCC 14579],	O31	O31$gi|30018378|ref|NP_830009.1|	794
8856	449.744	1794.95	1794.95	-0.218948	0	25.09	25.09	9	25	R	SKPHVNIGTIGHVDHGK	T		1	718.525	O31.1072.1072.4.dta	4	gi|30018378|ref|NP_830009.1|	elongation factor Tu [Bacillus cereus ATCC 14579],	O31	O31$gi|30018378|ref|NP_830009.1|	794
10234	498.498	1989.96	1989.96	-0.251763	0	26.36	26.36	321	335	R	HTPFFANYRPQFYFR	T		1	4193.86	O31.10737.10737.4.dta	4	gi|30018378|ref|NP_830009.1|	elongation factor Tu [Bacillus cereus ATCC 14579],	O31	O31$gi|30018378|ref|NP_830009.1|	794
8618	442.952	1767.78	1767.78	0.151603	0	36.64	36.64	76	90	R	HYAHVDCPGHADYVK	N		1	721.821	O31.1077.1077.4.dta	4	gi|30018378|ref|NP_830009.1|	elongation factor Tu [Bacillus cereus ATCC 14579],	O31	O31$gi|30018378|ref|NP_830009.1|	794
10240	498.498	1989.96	1989.96	0.29096	0	28.67	28.67	321	335	R	HTPFFANYRPQFYFR	T		1	4205.59	O31.10770.10770.4.dta	4	gi|30018378|ref|NP_830009.1|	elongation factor Tu [Bacillus cereus ATCC 14579],	O31	O31$gi|30018378|ref|NP_830009.1|	794
10230	498.498	1989.96	1989.96	-0.63368	0	19.33	19.33	321	335	R	HTPFFANYRPQFYFR	T		1	4215.98	O31.10799.10799.4.dta	4	gi|30018378|ref|NP_830009.1|	elongation factor Tu [Bacillus cereus ATCC 14579],	O31	O31$gi|30018378|ref|NP_830009.1|	794
8862	449.744	1794.95	1794.95	-0.0629544	0	20	20	9	25	R	SKPHVNIGTIGHVDHGK	T		1	729.223	O31.1088.1088.4.dta	4	gi|30018378|ref|NP_830009.1|	elongation factor Tu [Bacillus cereus ATCC 14579],	O31	O31$gi|30018378|ref|NP_830009.1|	794
7105	803.926	1605.84	1605.84	0.616501	1	29.62	29.62	380	395	R	EGGRTVGYGVVATIVE	-		1	4262.7	O31.10927.10927.2.dta	2	gi|30018378|ref|NP_830009.1|	elongation factor Tu [Bacillus cereus ATCC 14579],	O31	O31$gi|30018378|ref|NP_830009.1|	794
8615	442.952	1767.78	1767.78	-0.07467	0	27.94	27.94	76	90	R	HYAHVDCPGHADYVK	N		1	732.663	O31.1094.1094.4.dta	4	gi|30018378|ref|NP_830009.1|	elongation factor Tu [Bacillus cereus ATCC 14579],	O31	O31$gi|30018378|ref|NP_830009.1|	794
7108	803.926	1605.84	1605.84	1.15205	1	53.41	53.41	380	395	R	EGGRTVGYGVVATIVE	-		1	4274.32	O31.10959.10959.2.dta	2	gi|30018378|ref|NP_830009.1|	elongation factor Tu [Bacillus cereus ATCC 14579],	O31	O31$gi|30018378|ref|NP_830009.1|	794
7107	803.926	1605.84	1605.84	1.00259	1	53.27	53.27	380	395	R	EGGRTVGYGVVATIVE	-		1	4285.03	O31.10989.10989.2.dta	2	gi|30018378|ref|NP_830009.1|	elongation factor Tu [Bacillus cereus ATCC 14579],	O31	O31$gi|30018378|ref|NP_830009.1|	794
7109	803.927	1605.84	1605.84	1.61287	1	49.28	49.28	380	395	R	EGGRTVGYGVVATIVE	-		1	4296.46	O31.11021.11021.2.dta	2	gi|30018378|ref|NP_830009.1|	elongation factor Tu [Bacillus cereus ATCC 14579],	O31	O31$gi|30018378|ref|NP_830009.1|	794
7106	803.926	1605.84	1605.84	0.853138	1	56.39	56.39	380	395	R	EGGRTVGYGVVATIVE	-		1	4307.64	O31.11052.11052.2.dta	2	gi|30018378|ref|NP_830009.1|	elongation factor Tu [Bacillus cereus ATCC 14579],	O31	O31$gi|30018378|ref|NP_830009.1|	794
8616	442.952	1767.78	1767.78	-0.00678818	0	26.22	26.22	76	90	R	HYAHVDCPGHADYVK	N		1	743.625	O31.1113.1113.4.dta	4	gi|30018378|ref|NP_830009.1|	elongation factor Tu [Bacillus cereus ATCC 14579],	O31	O31$gi|30018378|ref|NP_830009.1|	794
8867	449.745	1794.95	1794.95	0.271317	0	15.99	15.99	9	25	R	SKPHVNIGTIGHVDHGK	T		1	751.649	O31.1129.1129.4.dta	4	gi|30018378|ref|NP_830009.1|	elongation factor Tu [Bacillus cereus ATCC 14579],	O31	O31$gi|30018378|ref|NP_830009.1|	794
8613	442.952	1767.78	1767.78	-0.07467	0	23.98	23.98	76	90	R	HYAHVDCPGHADYVK	N		1	754.15	O31.1133.1133.4.dta	4	gi|30018378|ref|NP_830009.1|	elongation factor Tu [Bacillus cereus ATCC 14579],	O31	O31$gi|30018378|ref|NP_830009.1|	794
8861	449.744	1794.95	1794.95	-0.0629544	0	16.72	16.72	9	25	R	SKPHVNIGTIGHVDHGK	T		1	763.797	O31.1150.1150.4.dta	4	gi|30018378|ref|NP_830009.1|	elongation factor Tu [Bacillus cereus ATCC 14579],	O31	O31$gi|30018378|ref|NP_830009.1|	794
8614	442.952	1767.78	1767.78	-0.07467	0	31.86	31.86	76	90	R	HYAHVDCPGHADYVK	N		1	764.665	O31.1152.1152.4.dta	4	gi|30018378|ref|NP_830009.1|	elongation factor Tu [Bacillus cereus ATCC 14579],	O31	O31$gi|30018378|ref|NP_830009.1|	794
8610	442.952	1767.78	1767.78	-0.278315	0	27.54	27.54	76	90	R	HYAHVDCPGHADYVK	N		1	775.711	O31.1170.1170.4.dta	4	gi|30018378|ref|NP_830009.1|	elongation factor Tu [Bacillus cereus ATCC 14579],	O31	O31$gi|30018378|ref|NP_830009.1|	794
8607	442.952	1767.78	1767.78	-0.346197	0	21.26	21.26	76	90	R	HYAHVDCPGHADYVK	N		1	786.099	O31.1186.1186.4.dta	4	gi|30018378|ref|NP_830009.1|	elongation factor Tu [Bacillus cereus ATCC 14579],	O31	O31$gi|30018378|ref|NP_830009.1|	794
8612	442.952	1767.78	1767.78	-0.142552	0	30.23	30.23	76	90	R	HYAHVDCPGHADYVK	N		1	796.545	O31.1204.1204.4.dta	4	gi|30018378|ref|NP_830009.1|	elongation factor Tu [Bacillus cereus ATCC 14579],	O31	O31$gi|30018378|ref|NP_830009.1|	794
8609	442.952	1767.78	1767.78	-0.278315	0	19.63	19.63	76	90	R	HYAHVDCPGHADYVK	N		1	807.043	O31.1225.1225.4.dta	4	gi|30018378|ref|NP_830009.1|	elongation factor Tu [Bacillus cereus ATCC 14579],	O31	O31$gi|30018378|ref|NP_830009.1|	794
7621	834.458	1666.9	1666.9	0.683904	0	64.6	64.6	266	281	K	LLDQAQAGDNIGALLR	G		1	4827.23	O31.12463.12463.2.dta	2	gi|30018378|ref|NP_830009.1|	elongation factor Tu [Bacillus cereus ATCC 14579],	O31	O31$gi|30018378|ref|NP_830009.1|	794
8606	442.952	1767.78	1767.78	-0.549843	0	25.32	25.32	76	90	R	HYAHVDCPGHADYVK	N		1	818.109	O31.1247.1247.4.dta	4	gi|30018378|ref|NP_830009.1|	elongation factor Tu [Bacillus cereus ATCC 14579],	O31	O31$gi|30018378|ref|NP_830009.1|	794
7622	834.458	1666.9	1666.9	0.755894	0	86.3	86.3	266	281	K	LLDQAQAGDNIGALLR	G		1	4838.62	O31.12494.12494.2.dta	2	gi|30018378|ref|NP_830009.1|	elongation factor Tu [Bacillus cereus ATCC 14579],	O31	O31$gi|30018378|ref|NP_830009.1|	794
7630	834.458	1666.9	1666.9	1.18783	0	81.46	81.46	266	281	K	LLDQAQAGDNIGALLR	G		1	4848.92	O31.12520.12520.2.dta	2	gi|30018378|ref|NP_830009.1|	elongation factor Tu [Bacillus cereus ATCC 14579],	O31	O31$gi|30018378|ref|NP_830009.1|	794
7629	834.458	1666.9	1666.9	1.11584	0	89.9	89.9	266	281	K	LLDQAQAGDNIGALLR	G		1	4859.61	O31.12544.12544.2.dta	2	gi|30018378|ref|NP_830009.1|	elongation factor Tu [Bacillus cereus ATCC 14579],	O31	O31$gi|30018378|ref|NP_830009.1|	794
7614	834.458	1666.9	1666.9	0.167976	0	86.33	86.33	266	281	K	LLDQAQAGDNIGALLR	G		1	4871.13	O31.12572.12572.2.dta	2	gi|30018378|ref|NP_830009.1|	elongation factor Tu [Bacillus cereus ATCC 14579],	O31	O31$gi|30018378|ref|NP_830009.1|	794
7617	834.458	1666.9	1666.9	0.527926	0	86.35	86.35	266	281	K	LLDQAQAGDNIGALLR	G		1	4881.83	O31.12601.12601.2.dta	2	gi|30018378|ref|NP_830009.1|	elongation factor Tu [Bacillus cereus ATCC 14579],	O31	O31$gi|30018378|ref|NP_830009.1|	794
7615	834.458	1666.9	1666.9	0.167976	0	70.66	70.66	266	281	K	LLDQAQAGDNIGALLR	G		1	4893.77	O31.12634.12634.2.dta	2	gi|30018378|ref|NP_830009.1|	elongation factor Tu [Bacillus cereus ATCC 14579],	O31	O31$gi|30018378|ref|NP_830009.1|	794
7623	834.458	1666.9	1666.9	0.755894	0	77.93	77.93	266	281	K	LLDQAQAGDNIGALLR	G		1	4904.83	O31.12665.12665.2.dta	2	gi|30018378|ref|NP_830009.1|	elongation factor Tu [Bacillus cereus ATCC 14579],	O31	O31$gi|30018378|ref|NP_830009.1|	794
7625	834.458	1666.9	1666.9	0.827884	0	75.2	75.2	266	281	K	LLDQAQAGDNIGALLR	G		1	4916.34	O31.12696.12696.2.dta	2	gi|30018378|ref|NP_830009.1|	elongation factor Tu [Bacillus cereus ATCC 14579],	O31	O31$gi|30018378|ref|NP_830009.1|	794
7631	834.458	1666.9	1666.9	1.25982	0	80.37	80.37	266	281	K	LLDQAQAGDNIGALLR	G		1	4926.7	O31.12724.12724.2.dta	2	gi|30018378|ref|NP_830009.1|	elongation factor Tu [Bacillus cereus ATCC 14579],	O31	O31$gi|30018378|ref|NP_830009.1|	794
7628	834.458	1666.9	1666.9	1.04385	0	71.96	71.96	266	281	K	LLDQAQAGDNIGALLR	G		1	4938.18	O31.12755.12755.2.dta	2	gi|30018378|ref|NP_830009.1|	elongation factor Tu [Bacillus cereus ATCC 14579],	O31	O31$gi|30018378|ref|NP_830009.1|	794
7616	834.458	1666.9	1666.9	0.311956	0	59.73	59.73	266	281	K	LLDQAQAGDNIGALLR	G		1	4948.83	O31.12782.12782.2.dta	2	gi|30018378|ref|NP_830009.1|	elongation factor Tu [Bacillus cereus ATCC 14579],	O31	O31$gi|30018378|ref|NP_830009.1|	794
7620	834.458	1666.9	1666.9	0.683904	0	73.56	73.56	266	281	K	LLDQAQAGDNIGALLR	G		1	4960.22	O31.12812.12812.2.dta	2	gi|30018378|ref|NP_830009.1|	elongation factor Tu [Bacillus cereus ATCC 14579],	O31	O31$gi|30018378|ref|NP_830009.1|	794
8617	442.952	1767.78	1767.78	0.151603	0	32.08	32.08	76	90	R	HYAHVDCPGHADYVK	N		1	835.669	O31.1282.1282.4.dta	4	gi|30018378|ref|NP_830009.1|	elongation factor Tu [Bacillus cereus ATCC 14579],	O31	O31$gi|30018378|ref|NP_830009.1|	794
7633	834.459	1666.9	1666.9	1.48779	0	73.91	73.91	266	281	K	LLDQAQAGDNIGALLR	G		1	4972.28	O31.12847.12847.2.dta	2	gi|30018378|ref|NP_830009.1|	elongation factor Tu [Bacillus cereus ATCC 14579],	O31	O31$gi|30018378|ref|NP_830009.1|	794
14611	1113.53	4450.08	4450.07	1.96019	1	15.01	15.01	76	117	R	HYAHVDCPGHADYVKNMITGAAQMDGGILVVSAADGPMPQTR	E		1	4979.03	O31.12866.12866.4.dta	4	gi|30018378|ref|NP_830009.1|	elongation factor Tu [Bacillus cereus ATCC 14579],	O31	O31$gi|30018378|ref|NP_830009.1|	794
7618	834.458	1666.9	1666.9	0.599916	0	76.04	76.04	266	281	K	LLDQAQAGDNIGALLR	G		1	4983.48	O31.12879.12879.2.dta	2	gi|30018378|ref|NP_830009.1|	elongation factor Tu [Bacillus cereus ATCC 14579],	O31	O31$gi|30018378|ref|NP_830009.1|	794
14608	1113.53	4450.07	4450.07	0.099549	1	21.03	21.03	76	117	R	HYAHVDCPGHADYVKNMITGAAQMDGGILVVSAADGPMPQTR	E		1	5001.33	O31.12930.12930.4.dta	4	gi|30018378|ref|NP_830009.1|	elongation factor Tu [Bacillus cereus ATCC 14579],	O31	O31$gi|30018378|ref|NP_830009.1|	794
14610	1113.53	4450.08	4450.07	1.85233	1	16.33	16.33	76	117	R	HYAHVDCPGHADYVKNMITGAAQMDGGILVVSAADGPMPQTR	E		1	5012.09	O31.12960.12960.4.dta	4	gi|30018378|ref|NP_830009.1|	elongation factor Tu [Bacillus cereus ATCC 14579],	O31	O31$gi|30018378|ref|NP_830009.1|	794
14612	1113.53	4450.09	4450.07	3.0568	1	15.14	15.14	76	117	R	HYAHVDCPGHADYVKNMITGAAQMDGGILVVSAADGPMPQTR	E		1	5027.79	O31.13002.13002.4.dta	4	gi|30018378|ref|NP_830009.1|	elongation factor Tu [Bacillus cereus ATCC 14579],	O31	O31$gi|30018378|ref|NP_830009.1|	794
8608	442.952	1767.78	1767.78	-0.278315	0	20.45	20.45	76	90	R	HYAHVDCPGHADYVK	N		1	847.374	O31.1303.1303.4.dta	4	gi|30018378|ref|NP_830009.1|	elongation factor Tu [Bacillus cereus ATCC 14579],	O31	O31$gi|30018378|ref|NP_830009.1|	794
4327	652.395	1302.78	1302.78	-0.196503	0	90.17	90.17	26	38	K	TTLTAAITTVLAK	A		1	5070.71	O31.13121.13121.2.dta	2	gi|30018378|ref|NP_830009.1|	elongation factor Tu [Bacillus cereus ATCC 14579],	O31	O31$gi|30018378|ref|NP_830009.1|	794
4348	652.395	1302.78	1302.78	0.264052	0	98.81	98.81	26	38	K	TTLTAAITTVLAK	A		1	5081.28	O31.13151.13151.2.dta	2	gi|30018378|ref|NP_830009.1|	elongation factor Tu [Bacillus cereus ATCC 14579],	O31	O31$gi|30018378|ref|NP_830009.1|	794
4333	652.395	1302.78	1302.78	-0.0122815	0	103.12	103.12	26	38	K	TTLTAAITTVLAK	A		1	5092.05	O31.13180.13180.2.dta	2	gi|30018378|ref|NP_830009.1|	elongation factor Tu [Bacillus cereus ATCC 14579],	O31	O31$gi|30018378|ref|NP_830009.1|	794
4336	652.395	1302.78	1302.78	0.0798295	0	94.85	94.85	26	38	K	TTLTAAITTVLAK	A		1	5103.23	O31.13210.13210.2.dta	2	gi|30018378|ref|NP_830009.1|	elongation factor Tu [Bacillus cereus ATCC 14579],	O31	O31$gi|30018378|ref|NP_830009.1|	794
4369	652.396	1302.78	1302.78	0.92418	0	109.59	109.59	26	38	K	TTLTAAITTVLAK	A		1	5114.32	O31.13239.13239.2.dta	2	gi|30018378|ref|NP_830009.1|	elongation factor Tu [Bacillus cereus ATCC 14579],	O31	O31$gi|30018378|ref|NP_830009.1|	794
7632	834.458	1666.9	1666.9	1.34381	0	39.68	39.68	266	281	K	LLDQAQAGDNIGALLR	G		1	5115.21	O31.13242.13242.2.dta	2	gi|30018378|ref|NP_830009.1|	elongation factor Tu [Bacillus cereus ATCC 14579],	O31	O31$gi|30018378|ref|NP_830009.1|	794
4358	652.396	1302.78	1302.78	0.555736	0	109.18	109.18	26	38	K	TTLTAAITTVLAK	A		1	5124.84	O31.13268.13268.2.dta	2	gi|30018378|ref|NP_830009.1|	elongation factor Tu [Bacillus cereus ATCC 14579],	O31	O31$gi|30018378|ref|NP_830009.1|	794
4360	652.396	1302.78	1302.78	0.647847	0	102.58	102.58	26	38	K	TTLTAAITTVLAK	A		1	5135.3	O31.13296.13296.2.dta	2	gi|30018378|ref|NP_830009.1|	elongation factor Tu [Bacillus cereus ATCC 14579],	O31	O31$gi|30018378|ref|NP_830009.1|	794
4361	652.396	1302.78	1302.78	0.647847	0	103.06	103.06	26	38	K	TTLTAAITTVLAK	A		1	5146.29	O31.13325.13325.2.dta	2	gi|30018378|ref|NP_830009.1|	elongation factor Tu [Bacillus cereus ATCC 14579],	O31	O31$gi|30018378|ref|NP_830009.1|	794
4329	652.395	1302.78	1302.78	-0.104392	0	105.14	105.14	26	38	K	TTLTAAITTVLAK	A		1	5157.65	O31.13353.13353.2.dta	2	gi|30018378|ref|NP_830009.1|	elongation factor Tu [Bacillus cereus ATCC 14579],	O31	O31$gi|30018378|ref|NP_830009.1|	794
4364	652.396	1302.78	1302.78	0.739958	0	91.56	91.56	26	38	K	TTLTAAITTVLAK	A		1	5168.84	O31.13381.13381.2.dta	2	gi|30018378|ref|NP_830009.1|	elongation factor Tu [Bacillus cereus ATCC 14579],	O31	O31$gi|30018378|ref|NP_830009.1|	794
4378	652.396	1302.78	1302.78	1.4922	0	83.47	83.47	26	38	K	TTLTAAITTVLAK	A		1	5179.62	O31.13409.13409.2.dta	2	gi|30018378|ref|NP_830009.1|	elongation factor Tu [Bacillus cereus ATCC 14579],	O31	O31$gi|30018378|ref|NP_830009.1|	794
12656	1359.16	2716.3	2716.3	1.4078	0	77.46	77.46	91	117	K	NMITGAAQMDGGILVVSAADGPMPQTR	E	Oxidation (M) [9]	1	5187.27	O31.13429.13429.2.dta	2	gi|30018378|ref|NP_830009.1|	elongation factor Tu [Bacillus cereus ATCC 14579],	O31	O31$gi|30018378|ref|NP_830009.1|	794
4376	652.396	1302.78	1302.78	1.40009	0	94.67	94.67	26	38	K	TTLTAAITTVLAK	A		1	5190.55	O31.13437.13437.2.dta	2	gi|30018378|ref|NP_830009.1|	elongation factor Tu [Bacillus cereus ATCC 14579],	O31	O31$gi|30018378|ref|NP_830009.1|	794
12655	1359.16	2716.3	2716.3	0.24445	0	97.58	97.58	91	117	K	NMITGAAQMDGGILVVSAADGPMPQTR	E	Oxidation (M) [9]	1	5199.55	O31.13460.13460.2.dta	2	gi|30018378|ref|NP_830009.1|	elongation factor Tu [Bacillus cereus ATCC 14579],	O31	O31$gi|30018378|ref|NP_830009.1|	794
4353	652.396	1302.78	1302.78	0.463625	0	80.75	80.75	26	38	K	TTLTAAITTVLAK	A		1	5201.42	O31.13463.13463.2.dta	2	gi|30018378|ref|NP_830009.1|	elongation factor Tu [Bacillus cereus ATCC 14579],	O31	O31$gi|30018378|ref|NP_830009.1|	794
4362	652.396	1302.78	1302.78	0.647847	0	87.7	87.7	26	38	K	TTLTAAITTVLAK	A		1	5212.57	O31.13493.13493.2.dta	2	gi|30018378|ref|NP_830009.1|	elongation factor Tu [Bacillus cereus ATCC 14579],	O31	O31$gi|30018378|ref|NP_830009.1|	794
12653	1359.15	2716.29	2716.3	-2.63447	0	69.19	69.19	91	117	K	NMITGAAQMDGGILVVSAADGPMPQTR	E	Oxidation (M) [9]	1	5213.16	O31.13495.13495.2.dta	2	gi|30018378|ref|NP_830009.1|	elongation factor Tu [Bacillus cereus ATCC 14579],	O31	O31$gi|30018378|ref|NP_830009.1|	794
4377	652.396	1302.78	1302.78	1.40009	0	88.63	88.63	26	38	K	TTLTAAITTVLAK	A		1	5223.52	O31.13522.13522.2.dta	2	gi|30018378|ref|NP_830009.1|	elongation factor Tu [Bacillus cereus ATCC 14579],	O31	O31$gi|30018378|ref|NP_830009.1|	794
4354	652.396	1302.78	1302.78	0.463625	0	90.74	90.74	26	38	K	TTLTAAITTVLAK	A		1	5235.05	O31.13552.13552.2.dta	2	gi|30018378|ref|NP_830009.1|	elongation factor Tu [Bacillus cereus ATCC 14579],	O31	O31$gi|30018378|ref|NP_830009.1|	794
4373	652.396	1302.78	1302.78	1.21587	0	98.53	98.53	26	38	K	TTLTAAITTVLAK	A		1	5246.29	O31.13583.13583.2.dta	2	gi|30018378|ref|NP_830009.1|	elongation factor Tu [Bacillus cereus ATCC 14579],	O31	O31$gi|30018378|ref|NP_830009.1|	794
4365	652.396	1302.78	1302.78	0.739958	0	104.27	104.27	26	38	K	TTLTAAITTVLAK	A		1	5257.16	O31.13613.13613.2.dta	2	gi|30018378|ref|NP_830009.1|	elongation factor Tu [Bacillus cereus ATCC 14579],	O31	O31$gi|30018378|ref|NP_830009.1|	794
4349	652.395	1302.78	1302.78	0.371514	0	84.35	84.35	26	38	K	TTLTAAITTVLAK	A		1	5267.59	O31.13641.13641.2.dta	2	gi|30018378|ref|NP_830009.1|	elongation factor Tu [Bacillus cereus ATCC 14579],	O31	O31$gi|30018378|ref|NP_830009.1|	794
4379	652.396	1302.78	1302.78	1.4922	0	91.22	91.22	26	38	K	TTLTAAITTVLAK	A		1	5278.56	O31.13669.13669.2.dta	2	gi|30018378|ref|NP_830009.1|	elongation factor Tu [Bacillus cereus ATCC 14579],	O31	O31$gi|30018378|ref|NP_830009.1|	794
4339	652.395	1302.78	1302.78	0.0798295	0	67.84	67.84	26	38	K	TTLTAAITTVLAK	A		1	5290.54	O31.13701.13701.2.dta	2	gi|30018378|ref|NP_830009.1|	elongation factor Tu [Bacillus cereus ATCC 14579],	O31	O31$gi|30018378|ref|NP_830009.1|	794
3090	604.333	1206.65	1206.65	0.812166	0	46.42	46.42	384	395	R	TVGYGVVATIVE	-		1	5292.68	O31.13706.13706.2.dta	2	gi|30018378|ref|NP_830009.1|	elongation factor Tu [Bacillus cereus ATCC 14579],	O31	O31$gi|30018378|ref|NP_830009.1|	794
4344	652.395	1302.78	1302.78	0.171941	0	80.26	80.26	26	38	K	TTLTAAITTVLAK	A		1	5302.31	O31.13733.13733.2.dta	2	gi|30018378|ref|NP_830009.1|	elongation factor Tu [Bacillus cereus ATCC 14579],	O31	O31$gi|30018378|ref|NP_830009.1|	794
3092	604.333	1206.65	1206.65	1.01106	0	56.47	56.47	384	395	R	TVGYGVVATIVE	-		1	5303.89	O31.13737.13737.2.dta	2	gi|30018378|ref|NP_830009.1|	elongation factor Tu [Bacillus cereus ATCC 14579],	O31	O31$gi|30018378|ref|NP_830009.1|	794
3075	604.332	1206.65	1206.65	0.298347	0	59.66	59.66	384	395	R	TVGYGVVATIVE	-		1	5315.23	O31.13768.13768.2.dta	2	gi|30018378|ref|NP_830009.1|	elongation factor Tu [Bacillus cereus ATCC 14579],	O31	O31$gi|30018378|ref|NP_830009.1|	794
4335	652.395	1302.78	1302.78	-0.0122815	0	73.48	73.48	26	38	K	TTLTAAITTVLAK	A		1	5315.78	O31.13770.13770.2.dta	2	gi|30018378|ref|NP_830009.1|	elongation factor Tu [Bacillus cereus ATCC 14579],	O31	O31$gi|30018378|ref|NP_830009.1|	794
3069	604.332	1206.65	1206.65	0	0	56.39	56.39	384	395	R	TVGYGVVATIVE	-		1	5326.61	O31.13799.13799.2.dta	2	gi|30018378|ref|NP_830009.1|	elongation factor Tu [Bacillus cereus ATCC 14579],	O31	O31$gi|30018378|ref|NP_830009.1|	794
4345	652.395	1302.78	1302.78	0.171941	0	55.57	55.57	26	38	K	TTLTAAITTVLAK	A		1	5330.68	O31.13810.13810.2.dta	2	gi|30018378|ref|NP_830009.1|	elongation factor Tu [Bacillus cereus ATCC 14579],	O31	O31$gi|30018378|ref|NP_830009.1|	794
3089	604.333	1206.65	1206.65	0.812166	0	57.01	57.01	384	395	R	TVGYGVVATIVE	-		1	5337.87	O31.13828.13828.2.dta	2	gi|30018378|ref|NP_830009.1|	elongation factor Tu [Bacillus cereus ATCC 14579],	O31	O31$gi|30018378|ref|NP_830009.1|	794
4331	652.395	1302.78	1302.78	-0.104392	0	52.49	52.49	26	38	K	TTLTAAITTVLAK	A		1	5345.49	O31.13845.13845.2.dta	2	gi|30018378|ref|NP_830009.1|	elongation factor Tu [Bacillus cereus ATCC 14579],	O31	O31$gi|30018378|ref|NP_830009.1|	794
3096	604.333	1206.65	1206.65	1.11051	0	56.69	56.69	384	395	R	TVGYGVVATIVE	-		1	5348.45	O31.13852.13852.2.dta	2	gi|30018378|ref|NP_830009.1|	elongation factor Tu [Bacillus cereus ATCC 14579],	O31	O31$gi|30018378|ref|NP_830009.1|	794
4350	652.395	1302.78	1302.78	0.371514	0	64.49	64.49	26	38	K	TTLTAAITTVLAK	A		1	5356.52	O31.13873.13873.2.dta	2	gi|30018378|ref|NP_830009.1|	elongation factor Tu [Bacillus cereus ATCC 14579],	O31	O31$gi|30018378|ref|NP_830009.1|	794
3079	604.332	1206.65	1206.65	0.613268	0	66.67	66.67	384	395	R	TVGYGVVATIVE	-		1	5359.42	O31.13880.13880.2.dta	2	gi|30018378|ref|NP_830009.1|	elongation factor Tu [Bacillus cereus ATCC 14579],	O31	O31$gi|30018378|ref|NP_830009.1|	794
4356	652.396	1302.78	1302.78	0.463625	0	70.12	70.12	26	38	K	TTLTAAITTVLAK	A		1	5369.02	O31.13905.13905.2.dta	2	gi|30018378|ref|NP_830009.1|	elongation factor Tu [Bacillus cereus ATCC 14579],	O31	O31$gi|30018378|ref|NP_830009.1|	794
3097	604.333	1206.65	1206.65	1.11051	0	44.84	44.84	384	395	R	TVGYGVVATIVE	-		1	5370.25	O31.13908.13908.2.dta	2	gi|30018378|ref|NP_830009.1|	elongation factor Tu [Bacillus cereus ATCC 14579],	O31	O31$gi|30018378|ref|NP_830009.1|	794
4340	652.395	1302.78	1302.78	0.0798295	0	64.67	64.67	26	38	K	TTLTAAITTVLAK	A		1	5380.94	O31.13936.13936.2.dta	2	gi|30018378|ref|NP_830009.1|	elongation factor Tu [Bacillus cereus ATCC 14579],	O31	O31$gi|30018378|ref|NP_830009.1|	794
3086	604.333	1206.65	1206.65	0.712717	0	35.49	35.49	384	395	R	TVGYGVVATIVE	-		1	5382.51	O31.13940.13940.2.dta	2	gi|30018378|ref|NP_830009.1|	elongation factor Tu [Bacillus cereus ATCC 14579],	O31	O31$gi|30018378|ref|NP_830009.1|	794
4372	652.396	1302.78	1302.78	1.1084	0	64.68	64.68	26	38	K	TTLTAAITTVLAK	A		1	5391.96	O31.13965.13965.2.dta	2	gi|30018378|ref|NP_830009.1|	elongation factor Tu [Bacillus cereus ATCC 14579],	O31	O31$gi|30018378|ref|NP_830009.1|	794
3093	604.333	1206.65	1206.65	1.01106	0	35.76	35.76	384	395	R	TVGYGVVATIVE	-		1	5393.43	O31.13969.13969.2.dta	2	gi|30018378|ref|NP_830009.1|	elongation factor Tu [Bacillus cereus ATCC 14579],	O31	O31$gi|30018378|ref|NP_830009.1|	794
4375	652.396	1302.78	1302.78	1.30798	0	75.57	75.57	26	38	K	TTLTAAITTVLAK	A		1	5402.94	O31.13993.13993.2.dta	2	gi|30018378|ref|NP_830009.1|	elongation factor Tu [Bacillus cereus ATCC 14579],	O31	O31$gi|30018378|ref|NP_830009.1|	794
3078	604.332	1206.65	1206.65	0.513819	0	41.59	41.59	384	395	R	TVGYGVVATIVE	-		1	5404.15	O31.13996.13996.2.dta	2	gi|30018378|ref|NP_830009.1|	elongation factor Tu [Bacillus cereus ATCC 14579],	O31	O31$gi|30018378|ref|NP_830009.1|	794
4334	652.395	1302.78	1302.78	-0.0122815	0	56.95	56.95	26	38	K	TTLTAAITTVLAK	A		1	5415.15	O31.14025.14025.2.dta	2	gi|30018378|ref|NP_830009.1|	elongation factor Tu [Bacillus cereus ATCC 14579],	O31	O31$gi|30018378|ref|NP_830009.1|	794
3080	604.332	1206.65	1206.65	0.613268	0	39.13	39.13	384	395	R	TVGYGVVATIVE	-		1	5421.61	O31.14040.14040.2.dta	2	gi|30018378|ref|NP_830009.1|	elongation factor Tu [Bacillus cereus ATCC 14579],	O31	O31$gi|30018378|ref|NP_830009.1|	794
4351	652.395	1302.78	1302.78	0.371514	0	54.74	54.74	26	38	K	TTLTAAITTVLAK	A		1	5426.04	O31.14050.14050.2.dta	2	gi|30018378|ref|NP_830009.1|	elongation factor Tu [Bacillus cereus ATCC 14579],	O31	O31$gi|30018378|ref|NP_830009.1|	794
3081	604.332	1206.65	1206.65	0.613268	0	43.44	43.44	384	395	R	TVGYGVVATIVE	-		1	5432.73	O31.14067.14067.2.dta	2	gi|30018378|ref|NP_830009.1|	elongation factor Tu [Bacillus cereus ATCC 14579],	O31	O31$gi|30018378|ref|NP_830009.1|	794
4368	652.396	1302.78	1302.78	0.832069	0	81.14	81.14	26	38	K	TTLTAAITTVLAK	A		1	5436.77	O31.14077.14077.2.dta	2	gi|30018378|ref|NP_830009.1|	elongation factor Tu [Bacillus cereus ATCC 14579],	O31	O31$gi|30018378|ref|NP_830009.1|	794
3094	604.333	1206.65	1206.65	1.01106	0	50.06	50.06	384	395	R	TVGYGVVATIVE	-		1	5443.72	O31.14093.14093.2.dta	2	gi|30018378|ref|NP_830009.1|	elongation factor Tu [Bacillus cereus ATCC 14579],	O31	O31$gi|30018378|ref|NP_830009.1|	794
4367	652.396	1302.78	1302.78	0.832069	0	73.13	73.13	26	38	K	TTLTAAITTVLAK	A		1	5447.92	O31.14103.14103.2.dta	2	gi|30018378|ref|NP_830009.1|	elongation factor Tu [Bacillus cereus ATCC 14579],	O31	O31$gi|30018378|ref|NP_830009.1|	794
3082	604.332	1206.65	1206.65	0.613268	0	38.66	38.66	384	395	R	TVGYGVVATIVE	-		1	5455.99	O31.14124.14124.2.dta	2	gi|30018378|ref|NP_830009.1|	elongation factor Tu [Bacillus cereus ATCC 14579],	O31	O31$gi|30018378|ref|NP_830009.1|	794
3083	604.332	1206.65	1206.65	0.613268	0	33.79	33.79	384	395	R	TVGYGVVATIVE	-		1	5467.27	O31.14150.14150.2.dta	2	gi|30018378|ref|NP_830009.1|	elongation factor Tu [Bacillus cereus ATCC 14579],	O31	O31$gi|30018378|ref|NP_830009.1|	794
3072	604.332	1206.65	1206.65	0.0994489	0	26.95	26.95	384	395	R	TVGYGVVATIVE	-		1	5478.42	O31.14177.14177.2.dta	2	gi|30018378|ref|NP_830009.1|	elongation factor Tu [Bacillus cereus ATCC 14579],	O31	O31$gi|30018378|ref|NP_830009.1|	794
3091	604.333	1206.65	1206.65	0.911615	0	28.1	28.1	384	395	R	TVGYGVVATIVE	-		1	5488.87	O31.14202.14202.2.dta	2	gi|30018378|ref|NP_830009.1|	elongation factor Tu [Bacillus cereus ATCC 14579],	O31	O31$gi|30018378|ref|NP_830009.1|	794
4326	652.395	1302.78	1302.78	-0.380726	0	47.55	47.55	26	38	K	TTLTAAITTVLAK	A		1	5494.4	O31.14216.14216.2.dta	2	gi|30018378|ref|NP_830009.1|	elongation factor Tu [Bacillus cereus ATCC 14579],	O31	O31$gi|30018378|ref|NP_830009.1|	794
3074	604.332	1206.65	1206.65	0.198898	0	27.92	27.92	384	395	R	TVGYGVVATIVE	-		1	5500.1	O31.14230.14230.2.dta	2	gi|30018378|ref|NP_830009.1|	elongation factor Tu [Bacillus cereus ATCC 14579],	O31	O31$gi|30018378|ref|NP_830009.1|	794
4355	652.396	1302.78	1302.78	0.463625	0	80.02	80.02	26	38	K	TTLTAAITTVLAK	A		1	5506.76	O31.14248.14248.2.dta	2	gi|30018378|ref|NP_830009.1|	elongation factor Tu [Bacillus cereus ATCC 14579],	O31	O31$gi|30018378|ref|NP_830009.1|	794
3087	604.333	1206.65	1206.65	0.712717	0	16.95	16.95	384	395	R	TVGYGVVATIVE	-		1	5510.85	O31.14258.14258.2.dta	2	gi|30018378|ref|NP_830009.1|	elongation factor Tu [Bacillus cereus ATCC 14579],	O31	O31$gi|30018378|ref|NP_830009.1|	794
3088	604.333	1206.65	1206.65	0.712717	0	32	32	384	395	R	TVGYGVVATIVE	-		1	5521.5	O31.14286.14286.2.dta	2	gi|30018378|ref|NP_830009.1|	elongation factor Tu [Bacillus cereus ATCC 14579],	O31	O31$gi|30018378|ref|NP_830009.1|	794
3077	604.332	1206.65	1206.65	0.41437	0	22.55	22.55	384	395	R	TVGYGVVATIVE	-		1	5532.5	O31.14316.14316.2.dta	2	gi|30018378|ref|NP_830009.1|	elongation factor Tu [Bacillus cereus ATCC 14579],	O31	O31$gi|30018378|ref|NP_830009.1|	794
3076	604.332	1206.65	1206.65	0.41437	0	22.79	22.79	384	395	R	TVGYGVVATIVE	-		1	5543.2	O31.14345.14345.2.dta	2	gi|30018378|ref|NP_830009.1|	elongation factor Tu [Bacillus cereus ATCC 14579],	O31	O31$gi|30018378|ref|NP_830009.1|	794
3067	604.332	1206.65	1206.65	-0.198898	0	31.1	31.1	384	395	R	TVGYGVVATIVE	-		1	5554.26	O31.14375.14375.2.dta	2	gi|30018378|ref|NP_830009.1|	elongation factor Tu [Bacillus cereus ATCC 14579],	O31	O31$gi|30018378|ref|NP_830009.1|	794
4347	652.395	1302.78	1302.78	0.171941	0	66.32	66.32	26	38	K	TTLTAAITTVLAK	A		1	5563.87	O31.14401.14401.2.dta	2	gi|30018378|ref|NP_830009.1|	elongation factor Tu [Bacillus cereus ATCC 14579],	O31	O31$gi|30018378|ref|NP_830009.1|	794
3085	604.332	1206.65	1206.65	0.613268	0	17.82	17.82	384	395	R	TVGYGVVATIVE	-		1	5565.65	O31.14406.14406.2.dta	2	gi|30018378|ref|NP_830009.1|	elongation factor Tu [Bacillus cereus ATCC 14579],	O31	O31$gi|30018378|ref|NP_830009.1|	794
3098	604.333	1206.65	1206.65	1.11051	0	29.31	29.31	384	395	R	TVGYGVVATIVE	-		1	5576.81	O31.14435.14435.2.dta	2	gi|30018378|ref|NP_830009.1|	elongation factor Tu [Bacillus cereus ATCC 14579],	O31	O31$gi|30018378|ref|NP_830009.1|	794
4328	652.395	1302.78	1302.78	-0.196503	0	79.91	79.91	26	38	K	TTLTAAITTVLAK	A		1	5584.92	O31.14456.14456.2.dta	2	gi|30018378|ref|NP_830009.1|	elongation factor Tu [Bacillus cereus ATCC 14579],	O31	O31$gi|30018378|ref|NP_830009.1|	794
3084	604.332	1206.65	1206.65	0.613268	0	22.01	22.01	384	395	R	TVGYGVVATIVE	-		1	5587.59	O31.14464.14464.2.dta	2	gi|30018378|ref|NP_830009.1|	elongation factor Tu [Bacillus cereus ATCC 14579],	O31	O31$gi|30018378|ref|NP_830009.1|	794
3068	604.332	1206.65	1206.65	-0.0994489	0	20.32	20.32	384	395	R	TVGYGVVATIVE	-		1	5597.44	O31.14489.14489.2.dta	2	gi|30018378|ref|NP_830009.1|	elongation factor Tu [Bacillus cereus ATCC 14579],	O31	O31$gi|30018378|ref|NP_830009.1|	794
4342	652.395	1302.78	1302.78	0.0798295	0	65.32	65.32	26	38	K	TTLTAAITTVLAK	A		1	5601.33	O31.14500.14500.2.dta	2	gi|30018378|ref|NP_830009.1|	elongation factor Tu [Bacillus cereus ATCC 14579],	O31	O31$gi|30018378|ref|NP_830009.1|	794
3095	604.333	1206.65	1206.65	1.01106	0	25.76	25.76	384	395	R	TVGYGVVATIVE	-		1	5609.51	O31.14521.14521.2.dta	2	gi|30018378|ref|NP_830009.1|	elongation factor Tu [Bacillus cereus ATCC 14579],	O31	O31$gi|30018378|ref|NP_830009.1|	794
3099	604.333	1206.65	1206.65	1.42543	0	19.8	19.8	384	395	R	TVGYGVVATIVE	-		1	5622.76	O31.14555.14555.2.dta	2	gi|30018378|ref|NP_830009.1|	elongation factor Tu [Bacillus cereus ATCC 14579],	O31	O31$gi|30018378|ref|NP_830009.1|	794
4341	652.395	1302.78	1302.78	0.0798295	0	78.74	78.74	26	38	K	TTLTAAITTVLAK	A		1	5629.88	O31.14574.14574.2.dta	2	gi|30018378|ref|NP_830009.1|	elongation factor Tu [Bacillus cereus ATCC 14579],	O31	O31$gi|30018378|ref|NP_830009.1|	794
4323	652.395	1302.77	1302.78	-0.856632	0	63.94	63.94	26	38	K	TTLTAAITTVLAK	A		1	5663.54	O31.14660.14660.2.dta	2	gi|30018378|ref|NP_830009.1|	elongation factor Tu [Bacillus cereus ATCC 14579],	O31	O31$gi|30018378|ref|NP_830009.1|	794
11256	1099.05	2196.08	2196.08	1.54002	0	42.36	42.36	206	224	R	ETDKPFLMPVEDVFSITGR	G	Oxidation (M) [8]	1	5698.44	O31.14749.14749.2.dta	2	gi|30018378|ref|NP_830009.1|	elongation factor Tu [Bacillus cereus ATCC 14579],	O31	O31$gi|30018378|ref|NP_830009.1|	794
11255	1099.05	2196.08	2196.08	0.984483	0	45.11	45.11	206	224	R	ETDKPFLMPVEDVFSITGR	G	Oxidation (M) [8]	1	5710.84	O31.14780.14780.2.dta	2	gi|30018378|ref|NP_830009.1|	elongation factor Tu [Bacillus cereus ATCC 14579],	O31	O31$gi|30018378|ref|NP_830009.1|	794
4374	652.396	1302.78	1302.78	1.30798	0	45.99	45.99	26	38	K	TTLTAAITTVLAK	A		1	5715.31	O31.14791.14791.2.dta	2	gi|30018378|ref|NP_830009.1|	elongation factor Tu [Bacillus cereus ATCC 14579],	O31	O31$gi|30018378|ref|NP_830009.1|	794
12570	1351.16	2700.3	2700.3	-0.369218	0	78.51	78.51	91	117	K	NMITGAAQMDGGILVVSAADGPMPQTR	E		1	5721.96	O31.14804.14804.2.dta	2	gi|30018378|ref|NP_830009.1|	elongation factor Tu [Bacillus cereus ATCC 14579],	O31	O31$gi|30018378|ref|NP_830009.1|	794
11254	1099.05	2196.08	2196.08	0.86609	0	49.07	49.07	206	224	R	ETDKPFLMPVEDVFSITGR	G	Oxidation (M) [8]	1	5725.17	O31.14812.14812.2.dta	2	gi|30018378|ref|NP_830009.1|	elongation factor Tu [Bacillus cereus ATCC 14579],	O31	O31$gi|30018378|ref|NP_830009.1|	794
12584	1351.16	2700.31	2700.3	1.52687	0	86.41	86.41	91	117	K	NMITGAAQMDGGILVVSAADGPMPQTR	E		1	5732.37	O31.14827.14827.2.dta	2	gi|30018378|ref|NP_830009.1|	elongation factor Tu [Bacillus cereus ATCC 14579],	O31	O31$gi|30018378|ref|NP_830009.1|	794
12583	1351.16	2700.31	2700.3	1.52687	0	80.92	80.92	91	117	K	NMITGAAQMDGGILVVSAADGPMPQTR	E		1	5743.47	O31.14853.14853.2.dta	2	gi|30018378|ref|NP_830009.1|	elongation factor Tu [Bacillus cereus ATCC 14579],	O31	O31$gi|30018378|ref|NP_830009.1|	794
12581	1351.16	2700.31	2700.3	1.16394	0	91.61	91.61	91	117	K	NMITGAAQMDGGILVVSAADGPMPQTR	E		1	5753.72	O31.14876.14876.2.dta	2	gi|30018378|ref|NP_830009.1|	elongation factor Tu [Bacillus cereus ATCC 14579],	O31	O31$gi|30018378|ref|NP_830009.1|	794
12580	1351.16	2700.31	2700.3	1.07506	0	92.11	92.11	91	117	K	NMITGAAQMDGGILVVSAADGPMPQTR	E		1	5764.43	O31.14901.14901.2.dta	2	gi|30018378|ref|NP_830009.1|	elongation factor Tu [Bacillus cereus ATCC 14579],	O31	O31$gi|30018378|ref|NP_830009.1|	794
12592	1351.16	2700.31	2700.3	1.97867	0	75.83	75.83	91	117	K	NMITGAAQMDGGILVVSAADGPMPQTR	E		1	5775.75	O31.14927.14927.2.dta	2	gi|30018378|ref|NP_830009.1|	elongation factor Tu [Bacillus cereus ATCC 14579],	O31	O31$gi|30018378|ref|NP_830009.1|	794
11253	1099.05	2196.08	2196.08	0.86609	0	30.14	30.14	206	224	R	ETDKPFLMPVEDVFSITGR	G	Oxidation (M) [8]	1	5777.26	O31.14931.14931.2.dta	2	gi|30018378|ref|NP_830009.1|	elongation factor Tu [Bacillus cereus ATCC 14579],	O31	O31$gi|30018378|ref|NP_830009.1|	794
12585	1351.16	2700.31	2700.3	1.52687	0	87.16	87.16	91	117	K	NMITGAAQMDGGILVVSAADGPMPQTR	E		1	5786.99	O31.14951.14951.2.dta	2	gi|30018378|ref|NP_830009.1|	elongation factor Tu [Bacillus cereus ATCC 14579],	O31	O31$gi|30018378|ref|NP_830009.1|	794
4343	652.395	1302.78	1302.78	0.0798295	0	41.75	41.75	26	38	K	TTLTAAITTVLAK	A		1	5789.97	O31.14958.14958.2.dta	2	gi|30018378|ref|NP_830009.1|	elongation factor Tu [Bacillus cereus ATCC 14579],	O31	O31$gi|30018378|ref|NP_830009.1|	794
10095	988.504	1974.99	1975	-1.80456	0	36.3	36.3	189	205	K	IIELMAEVDAYIPTPER	E	Oxidation (M) [5]	1	5790.31	O31.14959.14959.2.dta	2	gi|30018378|ref|NP_830009.1|	elongation factor Tu [Bacillus cereus ATCC 14579],	O31	O31$gi|30018378|ref|NP_830009.1|	794
11257	1099.05	2196.08	2196.08	2.31413	0	45.47	45.47	206	224	R	ETDKPFLMPVEDVFSITGR	G	Oxidation (M) [8]	1	5791.26	O31.14961.14961.2.dta	2	gi|30018378|ref|NP_830009.1|	elongation factor Tu [Bacillus cereus ATCC 14579],	O31	O31$gi|30018378|ref|NP_830009.1|	794
12589	1351.16	2700.31	2700.3	1.80091	0	88.49	88.49	91	117	K	NMITGAAQMDGGILVVSAADGPMPQTR	E		1	5798.24	O31.14978.14978.2.dta	2	gi|30018378|ref|NP_830009.1|	elongation factor Tu [Bacillus cereus ATCC 14579],	O31	O31$gi|30018378|ref|NP_830009.1|	794
4359	652.396	1302.78	1302.78	0.555736	0	51.29	51.29	26	38	K	TTLTAAITTVLAK	A		1	5804.68	O31.14993.14993.2.dta	2	gi|30018378|ref|NP_830009.1|	elongation factor Tu [Bacillus cereus ATCC 14579],	O31	O31$gi|30018378|ref|NP_830009.1|	794
12590	1351.16	2700.31	2700.3	1.88979	0	92.39	92.39	91	117	K	NMITGAAQMDGGILVVSAADGPMPQTR	E		1	5809.85	O31.15005.15005.2.dta	2	gi|30018378|ref|NP_830009.1|	elongation factor Tu [Bacillus cereus ATCC 14579],	O31	O31$gi|30018378|ref|NP_830009.1|	794
12573	1351.16	2700.3	2700.3	0.34922	0	104.23	104.23	91	117	K	NMITGAAQMDGGILVVSAADGPMPQTR	E		1	5820.42	O31.15028.15028.2.dta	2	gi|30018378|ref|NP_830009.1|	elongation factor Tu [Bacillus cereus ATCC 14579],	O31	O31$gi|30018378|ref|NP_830009.1|	794
4357	652.396	1302.78	1302.78	0.463625	0	39.4	39.4	26	38	K	TTLTAAITTVLAK	A		1	5824.87	O31.15040.15040.2.dta	2	gi|30018378|ref|NP_830009.1|	elongation factor Tu [Bacillus cereus ATCC 14579],	O31	O31$gi|30018378|ref|NP_830009.1|	794
12593	1351.16	2700.31	2700.3	2.06755	0	81.15	81.15	91	117	K	NMITGAAQMDGGILVVSAADGPMPQTR	E		1	5831.3	O31.15054.15054.2.dta	2	gi|30018378|ref|NP_830009.1|	elongation factor Tu [Bacillus cereus ATCC 14579],	O31	O31$gi|30018378|ref|NP_830009.1|	794
4363	652.396	1302.78	1302.78	0.647847	0	43.68	43.68	26	38	K	TTLTAAITTVLAK	A		1	5835.87	O31.15066.15066.2.dta	2	gi|30018378|ref|NP_830009.1|	elongation factor Tu [Bacillus cereus ATCC 14579],	O31	O31$gi|30018378|ref|NP_830009.1|	794
12587	1351.16	2700.31	2700.3	1.61574	0	87.58	87.58	91	117	K	NMITGAAQMDGGILVVSAADGPMPQTR	E		1	5842.19	O31.15081.15081.2.dta	2	gi|30018378|ref|NP_830009.1|	elongation factor Tu [Bacillus cereus ATCC 14579],	O31	O31$gi|30018378|ref|NP_830009.1|	794
12588	1351.16	2700.31	2700.3	1.70462	0	75.1	75.1	91	117	K	NMITGAAQMDGGILVVSAADGPMPQTR	E		1	5857.42	O31.15120.15120.2.dta	2	gi|30018378|ref|NP_830009.1|	elongation factor Tu [Bacillus cereus ATCC 14579],	O31	O31$gi|30018378|ref|NP_830009.1|	794
12577	1351.16	2700.31	2700.3	0.801021	0	84.15	84.15	91	117	K	NMITGAAQMDGGILVVSAADGPMPQTR	E		1	5873.01	O31.15158.15158.2.dta	2	gi|30018378|ref|NP_830009.1|	elongation factor Tu [Bacillus cereus ATCC 14579],	O31	O31$gi|30018378|ref|NP_830009.1|	794
4366	652.396	1302.78	1302.78	0.739958	0	22.74	22.74	26	38	K	TTLTAAITTVLAK	A		1	5879.76	O31.15176.15176.2.dta	2	gi|30018378|ref|NP_830009.1|	elongation factor Tu [Bacillus cereus ATCC 14579],	O31	O31$gi|30018378|ref|NP_830009.1|	794
12575	1351.16	2700.31	2700.3	0.623263	0	74.19	74.19	91	117	K	NMITGAAQMDGGILVVSAADGPMPQTR	E		1	5885.26	O31.15186.15186.2.dta	2	gi|30018378|ref|NP_830009.1|	elongation factor Tu [Bacillus cereus ATCC 14579],	O31	O31$gi|30018378|ref|NP_830009.1|	794
12569	1351.16	2700.3	2700.3	-1.36911	0	90.99	90.99	91	117	K	NMITGAAQMDGGILVVSAADGPMPQTR	E		1	5906.79	O31.15235.15235.2.dta	2	gi|30018378|ref|NP_830009.1|	elongation factor Tu [Bacillus cereus ATCC 14579],	O31	O31$gi|30018378|ref|NP_830009.1|	794
12571	1351.16	2700.3	2700.3	-0.280339	0	88.28	88.28	91	117	K	NMITGAAQMDGGILVVSAADGPMPQTR	E		1	5917.91	O31.15258.15258.2.dta	2	gi|30018378|ref|NP_830009.1|	elongation factor Tu [Bacillus cereus ATCC 14579],	O31	O31$gi|30018378|ref|NP_830009.1|	794
4337	652.395	1302.78	1302.78	0.0798295	0	21.03	21.03	26	38	K	TTLTAAITTVLAK	A		1	5925.18	O31.15273.15273.2.dta	2	gi|30018378|ref|NP_830009.1|	elongation factor Tu [Bacillus cereus ATCC 14579],	O31	O31$gi|30018378|ref|NP_830009.1|	794
12586	1351.16	2700.31	2700.3	1.61574	0	75.7	75.7	91	117	K	NMITGAAQMDGGILVVSAADGPMPQTR	E		1	5929.71	O31.15282.15282.2.dta	2	gi|30018378|ref|NP_830009.1|	elongation factor Tu [Bacillus cereus ATCC 14579],	O31	O31$gi|30018378|ref|NP_830009.1|	794
4352	652.395	1302.78	1302.78	0.371514	0	47.97	47.97	26	38	K	TTLTAAITTVLAK	A		1	5937.87	O31.15302.15302.2.dta	2	gi|30018378|ref|NP_830009.1|	elongation factor Tu [Bacillus cereus ATCC 14579],	O31	O31$gi|30018378|ref|NP_830009.1|	794
12594	1351.16	2700.31	2700.3	2.25271	0	88.18	88.18	91	117	K	NMITGAAQMDGGILVVSAADGPMPQTR	E		1	5944.26	O31.15315.15315.2.dta	2	gi|30018378|ref|NP_830009.1|	elongation factor Tu [Bacillus cereus ATCC 14579],	O31	O31$gi|30018378|ref|NP_830009.1|	794
4370	652.396	1302.78	1302.78	0.92418	0	54.14	54.14	26	38	K	TTLTAAITTVLAK	A		1	5951.56	O31.15333.15333.2.dta	2	gi|30018378|ref|NP_830009.1|	elongation factor Tu [Bacillus cereus ATCC 14579],	O31	O31$gi|30018378|ref|NP_830009.1|	794
12568	1351.16	2700.3	2700.3	-1.54686	0	82.67	82.67	91	117	K	NMITGAAQMDGGILVVSAADGPMPQTR	E		1	5954.85	O31.15340.15340.2.dta	2	gi|30018378|ref|NP_830009.1|	elongation factor Tu [Bacillus cereus ATCC 14579],	O31	O31$gi|30018378|ref|NP_830009.1|	794
12574	1351.16	2700.3	2700.3	0.445506	0	71.64	71.64	91	117	K	NMITGAAQMDGGILVVSAADGPMPQTR	E		1	5969.44	O31.15376.15376.2.dta	2	gi|30018378|ref|NP_830009.1|	elongation factor Tu [Bacillus cereus ATCC 14579],	O31	O31$gi|30018378|ref|NP_830009.1|	794
4380	652.396	1302.78	1302.78	1.58431	0	49.48	49.48	26	38	K	TTLTAAITTVLAK	A		1	5972.74	O31.15384.15384.2.dta	2	gi|30018378|ref|NP_830009.1|	elongation factor Tu [Bacillus cereus ATCC 14579],	O31	O31$gi|30018378|ref|NP_830009.1|	794
12582	1351.16	2700.31	2700.3	1.16394	0	80.43	80.43	91	117	K	NMITGAAQMDGGILVVSAADGPMPQTR	E		1	5979.89	O31.15402.15402.2.dta	2	gi|30018378|ref|NP_830009.1|	elongation factor Tu [Bacillus cereus ATCC 14579],	O31	O31$gi|30018378|ref|NP_830009.1|	794
4346	652.395	1302.78	1302.78	0.171941	0	40.15	40.15	26	38	K	TTLTAAITTVLAK	A		1	5996.28	O31.15439.15439.2.dta	2	gi|30018378|ref|NP_830009.1|	elongation factor Tu [Bacillus cereus ATCC 14579],	O31	O31$gi|30018378|ref|NP_830009.1|	794
12597	1351.16	2700.31	2700.3	3.87475	0	76.27	76.27	91	117	K	NMITGAAQMDGGILVVSAADGPMPQTR	E		1	6007.4	O31.15467.15467.2.dta	2	gi|30018378|ref|NP_830009.1|	elongation factor Tu [Bacillus cereus ATCC 14579],	O31	O31$gi|30018378|ref|NP_830009.1|	794
4381	652.397	1302.78	1302.78	2.42866	0	51.4	51.4	26	38	K	TTLTAAITTVLAK	A		1	6011.13	O31.15476.15476.2.dta	2	gi|30018378|ref|NP_830009.1|	elongation factor Tu [Bacillus cereus ATCC 14579],	O31	O31$gi|30018378|ref|NP_830009.1|	794
12572	1351.16	2700.3	2700.3	0.0825833	0	69.56	69.56	91	117	K	NMITGAAQMDGGILVVSAADGPMPQTR	E		1	6036.11	O31.15536.15536.2.dta	2	gi|30018378|ref|NP_830009.1|	elongation factor Tu [Bacillus cereus ATCC 14579],	O31	O31$gi|30018378|ref|NP_830009.1|	794
12579	1351.16	2700.31	2700.3	0.897307	0	76.07	76.07	91	117	K	NMITGAAQMDGGILVVSAADGPMPQTR	E		1	6068.06	O31.15614.15614.2.dta	2	gi|30018378|ref|NP_830009.1|	elongation factor Tu [Bacillus cereus ATCC 14579],	O31	O31$gi|30018378|ref|NP_830009.1|	794
6059	738.435	1474.86	1474.85	0.929583	0	19.37	19.37	125	137	R	QVGVPYIVVFLNK	C		1	6091.99	O31.15672.15672.2.dta	2	gi|30018378|ref|NP_830009.1|	elongation factor Tu [Bacillus cereus ATCC 14579],	O31	O31$gi|30018378|ref|NP_830009.1|	794
6057	738.435	1474.86	1474.85	0.766855	0	47.93	47.93	125	137	R	QVGVPYIVVFLNK	C		1	6102.94	O31.15697.15697.2.dta	2	gi|30018378|ref|NP_830009.1|	elongation factor Tu [Bacillus cereus ATCC 14579],	O31	O31$gi|30018378|ref|NP_830009.1|	794
12576	1351.16	2700.31	2700.3	0.801021	0	74.1	74.1	91	117	K	NMITGAAQMDGGILVVSAADGPMPQTR	E		1	6103.2	O31.15698.15698.2.dta	2	gi|30018378|ref|NP_830009.1|	elongation factor Tu [Bacillus cereus ATCC 14579],	O31	O31$gi|30018378|ref|NP_830009.1|	794
6060	738.435	1474.86	1474.85	1.01095	0	51.18	51.18	125	137	R	QVGVPYIVVFLNK	C		1	6113.59	O31.15719.15719.2.dta	2	gi|30018378|ref|NP_830009.1|	elongation factor Tu [Bacillus cereus ATCC 14579],	O31	O31$gi|30018378|ref|NP_830009.1|	794
6056	738.435	1474.86	1474.85	0.766855	0	46.61	46.61	125	137	R	QVGVPYIVVFLNK	C		1	6124.45	O31.15744.15744.2.dta	2	gi|30018378|ref|NP_830009.1|	elongation factor Tu [Bacillus cereus ATCC 14579],	O31	O31$gi|30018378|ref|NP_830009.1|	794
6054	738.435	1474.86	1474.85	0.522763	0	40.58	40.58	125	137	R	QVGVPYIVVFLNK	C		1	6135.12	O31.15770.15770.2.dta	2	gi|30018378|ref|NP_830009.1|	elongation factor Tu [Bacillus cereus ATCC 14579],	O31	O31$gi|30018378|ref|NP_830009.1|	794
4371	652.396	1302.78	1302.78	0.92418	0	22.03	22.03	26	38	K	TTLTAAITTVLAK	A		1	6140.93	O31.15783.15783.2.dta	2	gi|30018378|ref|NP_830009.1|	elongation factor Tu [Bacillus cereus ATCC 14579],	O31	O31$gi|30018378|ref|NP_830009.1|	794
6062	738.436	1474.86	1474.85	1.18724	0	46.88	46.88	125	137	R	QVGVPYIVVFLNK	C		1	6145.45	O31.15793.15793.2.dta	2	gi|30018378|ref|NP_830009.1|	elongation factor Tu [Bacillus cereus ATCC 14579],	O31	O31$gi|30018378|ref|NP_830009.1|	794
6053	738.435	1474.86	1474.85	0.265111	0	41.2	41.2	125	137	R	QVGVPYIVVFLNK	C		1	6156.44	O31.15818.15818.2.dta	2	gi|30018378|ref|NP_830009.1|	elongation factor Tu [Bacillus cereus ATCC 14579],	O31	O31$gi|30018378|ref|NP_830009.1|	794
6055	738.435	1474.86	1474.85	0.604127	0	60.6	60.6	125	137	R	QVGVPYIVVFLNK	C		1	6167.07	O31.15843.15843.2.dta	2	gi|30018378|ref|NP_830009.1|	elongation factor Tu [Bacillus cereus ATCC 14579],	O31	O31$gi|30018378|ref|NP_830009.1|	794
6061	738.435	1474.86	1474.85	1.01095	0	25.56	25.56	125	137	R	QVGVPYIVVFLNK	C		1	6178.62	O31.15871.15871.2.dta	2	gi|30018378|ref|NP_830009.1|	elongation factor Tu [Bacillus cereus ATCC 14579],	O31	O31$gi|30018378|ref|NP_830009.1|	794
11191	1091.05	2180.09	2180.08	1.45912	0	47.39	47.39	206	224	R	ETDKPFLMPVEDVFSITGR	G		1	6196.03	O31.15915.15915.2.dta	2	gi|30018378|ref|NP_830009.1|	elongation factor Tu [Bacillus cereus ATCC 14579],	O31	O31$gi|30018378|ref|NP_830009.1|	794
11184	1091.05	2180.08	2180.08	0.449983	0	43.85	43.85	206	224	R	ETDKPFLMPVEDVFSITGR	G		1	6206.85	O31.15942.15942.2.dta	2	gi|30018378|ref|NP_830009.1|	elongation factor Tu [Bacillus cereus ATCC 14579],	O31	O31$gi|30018378|ref|NP_830009.1|	794
11183	1091.05	2180.08	2180.08	0.229808	0	58.08	58.08	206	224	R	ETDKPFLMPVEDVFSITGR	G		1	6217.76	O31.15969.15969.2.dta	2	gi|30018378|ref|NP_830009.1|	elongation factor Tu [Bacillus cereus ATCC 14579],	O31	O31$gi|30018378|ref|NP_830009.1|	794
11187	1091.05	2180.08	2180.08	1.11968	0	58.27	58.27	206	224	R	ETDKPFLMPVEDVFSITGR	G		1	6228.28	O31.15995.15995.2.dta	2	gi|30018378|ref|NP_830009.1|	elongation factor Tu [Bacillus cereus ATCC 14579],	O31	O31$gi|30018378|ref|NP_830009.1|	794
11186	1091.05	2180.08	2180.08	1.00959	0	49.48	49.48	206	224	R	ETDKPFLMPVEDVFSITGR	G		1	6238.55	O31.16019.16019.2.dta	2	gi|30018378|ref|NP_830009.1|	elongation factor Tu [Bacillus cereus ATCC 14579],	O31	O31$gi|30018378|ref|NP_830009.1|	794
11188	1091.05	2180.09	2180.08	1.22977	0	53.49	53.49	206	224	R	ETDKPFLMPVEDVFSITGR	G		1	6249.6	O31.16043.16043.2.dta	2	gi|30018378|ref|NP_830009.1|	elongation factor Tu [Bacillus cereus ATCC 14579],	O31	O31$gi|30018378|ref|NP_830009.1|	794
11772	1167.62	2333.22	2333.22	1.44822	1	61.13	61.13	156	177	R	DLLSEYGFPGDDIPVIKGSALK	A		1	6252.88	O31.16050.16050.2.dta	2	gi|30018378|ref|NP_830009.1|	elongation factor Tu [Bacillus cereus ATCC 14579],	O31	O31$gi|30018378|ref|NP_830009.1|	794
12578	1351.16	2700.31	2700.3	0.897307	0	64.59	64.59	91	117	K	NMITGAAQMDGGILVVSAADGPMPQTR	E		1	6256.64	O31.16059.16059.2.dta	2	gi|30018378|ref|NP_830009.1|	elongation factor Tu [Bacillus cereus ATCC 14579],	O31	O31$gi|30018378|ref|NP_830009.1|	794
11190	1091.05	2180.09	2180.08	1.45912	0	56.84	56.84	206	224	R	ETDKPFLMPVEDVFSITGR	G		1	6260.08	O31.16067.16067.2.dta	2	gi|30018378|ref|NP_830009.1|	elongation factor Tu [Bacillus cereus ATCC 14579],	O31	O31$gi|30018378|ref|NP_830009.1|	794
11774	1167.62	2333.22	2333.22	1.9711	1	48.53	48.53	156	177	R	DLLSEYGFPGDDIPVIKGSALK	A		1	6263.15	O31.16075.16075.2.dta	2	gi|30018378|ref|NP_830009.1|	elongation factor Tu [Bacillus cereus ATCC 14579],	O31	O31$gi|30018378|ref|NP_830009.1|	794
11189	1091.05	2180.09	2180.08	1.34903	0	50.15	50.15	206	224	R	ETDKPFLMPVEDVFSITGR	G		1	6270.93	O31.16092.16092.2.dta	2	gi|30018378|ref|NP_830009.1|	elongation factor Tu [Bacillus cereus ATCC 14579],	O31	O31$gi|30018378|ref|NP_830009.1|	794
11770	1167.62	2333.22	2333.22	1.02819	1	61.55	61.55	156	177	R	DLLSEYGFPGDDIPVIKGSALK	A		1	6273.95	O31.16098.16098.2.dta	2	gi|30018378|ref|NP_830009.1|	elongation factor Tu [Bacillus cereus ATCC 14579],	O31	O31$gi|30018378|ref|NP_830009.1|	794
11192	1091.05	2180.09	2180.08	2.01873	0	50.62	50.62	206	224	R	ETDKPFLMPVEDVFSITGR	G		1	6281.48	O31.16113.16113.2.dta	2	gi|30018378|ref|NP_830009.1|	elongation factor Tu [Bacillus cereus ATCC 14579],	O31	O31$gi|30018378|ref|NP_830009.1|	794
11768	1167.62	2333.22	2333.22	0.608174	1	58.18	58.18	156	177	R	DLLSEYGFPGDDIPVIKGSALK	A		1	6284.81	O31.16120.16120.2.dta	2	gi|30018378|ref|NP_830009.1|	elongation factor Tu [Bacillus cereus ATCC 14579],	O31	O31$gi|30018378|ref|NP_830009.1|	794
11193	1091.05	2180.09	2180.08	3.13795	0	50.98	50.98	206	224	R	ETDKPFLMPVEDVFSITGR	G		1	6293.2	O31.16137.16137.2.dta	2	gi|30018378|ref|NP_830009.1|	elongation factor Tu [Bacillus cereus ATCC 14579],	O31	O31$gi|30018378|ref|NP_830009.1|	794
11771	1167.62	2333.22	2333.22	1.13106	1	46.73	46.73	156	177	R	DLLSEYGFPGDDIPVIKGSALK	A		1	6295.69	O31.16142.16142.2.dta	2	gi|30018378|ref|NP_830009.1|	elongation factor Tu [Bacillus cereus ATCC 14579],	O31	O31$gi|30018378|ref|NP_830009.1|	794
11769	1167.62	2333.22	2333.22	0.711036	1	46.59	46.59	156	177	R	DLLSEYGFPGDDIPVIKGSALK	A		1	6306.65	O31.16167.16167.2.dta	2	gi|30018378|ref|NP_830009.1|	elongation factor Tu [Bacillus cereus ATCC 14579],	O31	O31$gi|30018378|ref|NP_830009.1|	794
11773	1167.62	2333.22	2333.22	1.55108	1	59.12	59.12	156	177	R	DLLSEYGFPGDDIPVIKGSALK	A		1	6318.49	O31.16193.16193.2.dta	2	gi|30018378|ref|NP_830009.1|	elongation factor Tu [Bacillus cereus ATCC 14579],	O31	O31$gi|30018378|ref|NP_830009.1|	794
11185	1091.05	2180.08	2180.08	0.449983	0	29.75	29.75	206	224	R	ETDKPFLMPVEDVFSITGR	G		1	6320.31	O31.16196.16196.2.dta	2	gi|30018378|ref|NP_830009.1|	elongation factor Tu [Bacillus cereus ATCC 14579],	O31	O31$gi|30018378|ref|NP_830009.1|	794
11775	1167.62	2333.22	2333.22	3.11973	1	45.2	45.2	156	177	R	DLLSEYGFPGDDIPVIKGSALK	A		1	6329.15	O31.16216.16216.2.dta	2	gi|30018378|ref|NP_830009.1|	elongation factor Tu [Bacillus cereus ATCC 14579],	O31	O31$gi|30018378|ref|NP_830009.1|	794
4325	652.395	1302.78	1302.78	-0.380726	0	25.26	25.26	26	38	K	TTLTAAITTVLAK	A		1	6334.24	O31.16228.16228.2.dta	2	gi|30018378|ref|NP_830009.1|	elongation factor Tu [Bacillus cereus ATCC 14579],	O31	O31$gi|30018378|ref|NP_830009.1|	794
4338	652.395	1302.78	1302.78	0.0798295	0	18.96	18.96	26	38	K	TTLTAAITTVLAK	A		1	6498.56	O31.16569.16569.2.dta	2	gi|30018378|ref|NP_830009.1|	elongation factor Tu [Bacillus cereus ATCC 14579],	O31	O31$gi|30018378|ref|NP_830009.1|	794
12591	1351.16	2700.31	2700.3	1.97867	0	80.08	80.08	91	117	K	NMITGAAQMDGGILVVSAADGPMPQTR	E		1	6592.88	O31.16791.16791.2.dta	2	gi|30018378|ref|NP_830009.1|	elongation factor Tu [Bacillus cereus ATCC 14579],	O31	O31$gi|30018378|ref|NP_830009.1|	794
4324	652.395	1302.78	1302.78	-0.472837	0	22.92	22.92	26	38	K	TTLTAAITTVLAK	A		1	6621.86	O31.16849.16849.2.dta	2	gi|30018378|ref|NP_830009.1|	elongation factor Tu [Bacillus cereus ATCC 14579],	O31	O31$gi|30018378|ref|NP_830009.1|	794
10017	980.511	1959.01	1959	2.43695	0	26.76	26.76	189	205	K	IIELMAEVDAYIPTPER	E		1	6734.65	O31.17087.17087.2.dta	2	gi|30018378|ref|NP_830009.1|	elongation factor Tu [Bacillus cereus ATCC 14579],	O31	O31$gi|30018378|ref|NP_830009.1|	794
10005	980.51	1959.01	1959	1.56917	0	50.14	50.14	189	205	K	IIELMAEVDAYIPTPER	E		1	6746.02	O31.17113.17113.2.dta	2	gi|30018378|ref|NP_830009.1|	elongation factor Tu [Bacillus cereus ATCC 14579],	O31	O31$gi|30018378|ref|NP_830009.1|	794
9995	980.509	1959	1959	0.9464	0	48.9	48.9	189	205	K	IIELMAEVDAYIPTPER	E		1	6757.68	O31.17141.17141.2.dta	2	gi|30018378|ref|NP_830009.1|	elongation factor Tu [Bacillus cereus ATCC 14579],	O31	O31$gi|30018378|ref|NP_830009.1|	794
9991	980.509	1959	1959	0.446145	0	66.13	66.13	189	205	K	IIELMAEVDAYIPTPER	E		1	6768.91	O31.17167.17167.2.dta	2	gi|30018378|ref|NP_830009.1|	elongation factor Tu [Bacillus cereus ATCC 14579],	O31	O31$gi|30018378|ref|NP_830009.1|	794
10004	980.51	1959.01	1959	1.44665	0	60.34	60.34	189	205	K	IIELMAEVDAYIPTPER	E		1	6779.57	O31.17190.17190.2.dta	2	gi|30018378|ref|NP_830009.1|	elongation factor Tu [Bacillus cereus ATCC 14579],	O31	O31$gi|30018378|ref|NP_830009.1|	794
13277	720.872	2879.46	2879.46	0.349719	1	32.66	32.66	239	265	K	VGDVVEIIGLAEENASTTVTGVEMFRK	L	Oxidation (M) [24]	1	6787.27	O31.17206.17206.4.dta	4	gi|30018378|ref|NP_830009.1|	elongation factor Tu [Bacillus cereus ATCC 14579],	O31	O31$gi|30018378|ref|NP_830009.1|	794
9994	980.509	1959	1959	0.885144	0	61.77	61.77	189	205	K	IIELMAEVDAYIPTPER	E		1	6790.06	O31.17212.17212.2.dta	2	gi|30018378|ref|NP_830009.1|	elongation factor Tu [Bacillus cereus ATCC 14579],	O31	O31$gi|30018378|ref|NP_830009.1|	794
13275	720.872	2879.46	2879.46	0.0996715	1	32.21	32.21	239	265	K	VGDVVEIIGLAEENASTTVTGVEMFRK	L	Oxidation (M) [24]	1	6799.3	O31.17234.17234.4.dta	4	gi|30018378|ref|NP_830009.1|	elongation factor Tu [Bacillus cereus ATCC 14579],	O31	O31$gi|30018378|ref|NP_830009.1|	794
9993	980.509	1959	1959	0.629912	0	55.15	55.15	189	205	K	IIELMAEVDAYIPTPER	E		1	6800.57	O31.17237.17237.2.dta	2	gi|30018378|ref|NP_830009.1|	elongation factor Tu [Bacillus cereus ATCC 14579],	O31	O31$gi|30018378|ref|NP_830009.1|	794
13274	720.872	2879.46	2879.46	-0.0670265	1	37.87	37.87	239	265	K	VGDVVEIIGLAEENASTTVTGVEMFRK	L	Oxidation (M) [24]	1	6809.64	O31.17257.17257.4.dta	4	gi|30018378|ref|NP_830009.1|	elongation factor Tu [Bacillus cereus ATCC 14579],	O31	O31$gi|30018378|ref|NP_830009.1|	794
10002	980.51	1959	1959	1.31393	0	66.03	66.03	189	205	K	IIELMAEVDAYIPTPER	E		1	6811.63	O31.17262.17262.2.dta	2	gi|30018378|ref|NP_830009.1|	elongation factor Tu [Bacillus cereus ATCC 14579],	O31	O31$gi|30018378|ref|NP_830009.1|	794
13273	720.872	2879.46	2879.46	-0.330965	1	61.57	61.57	239	265	K	VGDVVEIIGLAEENASTTVTGVEMFRK	L	Oxidation (M) [24]	1	6820.68	O31.17280.17280.4.dta	4	gi|30018378|ref|NP_830009.1|	elongation factor Tu [Bacillus cereus ATCC 14579],	O31	O31$gi|30018378|ref|NP_830009.1|	794
10001	980.51	1959	1959	1.25268	0	61.07	61.07	189	205	K	IIELMAEVDAYIPTPER	E		1	6822.32	O31.17284.17284.2.dta	2	gi|30018378|ref|NP_830009.1|	elongation factor Tu [Bacillus cereus ATCC 14579],	O31	O31$gi|30018378|ref|NP_830009.1|	794
13282	720.873	2879.46	2879.46	1.28045	1	50.07	50.07	239	265	K	VGDVVEIIGLAEENASTTVTGVEMFRK	L	Oxidation (M) [24]	1	6832.39	O31.17305.17305.4.dta	4	gi|30018378|ref|NP_830009.1|	elongation factor Tu [Bacillus cereus ATCC 14579],	O31	O31$gi|30018378|ref|NP_830009.1|	794
10003	980.51	1959	1959	1.31393	0	52.46	52.46	189	205	K	IIELMAEVDAYIPTPER	E		1	6833.63	O31.17308.17308.2.dta	2	gi|30018378|ref|NP_830009.1|	elongation factor Tu [Bacillus cereus ATCC 14579],	O31	O31$gi|30018378|ref|NP_830009.1|	794
478	434.256	866.497	866.497	-0.169649	0	16.13	16.13	118	124	R	EHILLSR	Q		1	1045.65	O31.1732.1732.2.dta	2	gi|30018378|ref|NP_830009.1|	elongation factor Tu [Bacillus cereus ATCC 14579],	O31	O31$gi|30018378|ref|NP_830009.1|	794
13283	720.873	2879.46	2879.46	1.3638	1	46.79	46.79	239	265	K	VGDVVEIIGLAEENASTTVTGVEMFRK	L	Oxidation (M) [24]	1	6843.11	O31.17326.17326.4.dta	4	gi|30018378|ref|NP_830009.1|	elongation factor Tu [Bacillus cereus ATCC 14579],	O31	O31$gi|30018378|ref|NP_830009.1|	794
10010	980.51	1959.01	1959	1.87544	0	43.03	43.03	189	205	K	IIELMAEVDAYIPTPER	E		1	6843.99	O31.17328.17328.2.dta	2	gi|30018378|ref|NP_830009.1|	elongation factor Tu [Bacillus cereus ATCC 14579],	O31	O31$gi|30018378|ref|NP_830009.1|	794
13278	720.872	2879.46	2879.46	0.599766	1	41.11	41.11	239	265	K	VGDVVEIIGLAEENASTTVTGVEMFRK	L	Oxidation (M) [24]	1	6853.57	O31.17343.17343.4.dta	4	gi|30018378|ref|NP_830009.1|	elongation factor Tu [Bacillus cereus ATCC 14579],	O31	O31$gi|30018378|ref|NP_830009.1|	794
10009	980.51	1959.01	1959	1.75293	0	71.63	71.63	189	205	K	IIELMAEVDAYIPTPER	E		1	6854.46	O31.17345.17345.2.dta	2	gi|30018378|ref|NP_830009.1|	elongation factor Tu [Bacillus cereus ATCC 14579],	O31	O31$gi|30018378|ref|NP_830009.1|	794
10006	980.51	1959.01	1959	1.56917	0	54.69	54.69	189	205	K	IIELMAEVDAYIPTPER	E		1	6864.84	O31.17364.17364.2.dta	2	gi|30018378|ref|NP_830009.1|	elongation factor Tu [Bacillus cereus ATCC 14579],	O31	O31$gi|30018378|ref|NP_830009.1|	794
13279	720.873	2879.46	2879.46	1.0304	1	41.01	41.01	239	265	K	VGDVVEIIGLAEENASTTVTGVEMFRK	L	Oxidation (M) [24]	1	6867.07	O31.17370.17370.4.dta	4	gi|30018378|ref|NP_830009.1|	elongation factor Tu [Bacillus cereus ATCC 14579],	O31	O31$gi|30018378|ref|NP_830009.1|	794
10007	980.51	1959.01	1959	1.63042	0	49.08	49.08	189	205	K	IIELMAEVDAYIPTPER	E		1	6876.15	O31.17387.17387.2.dta	2	gi|30018378|ref|NP_830009.1|	elongation factor Tu [Bacillus cereus ATCC 14579],	O31	O31$gi|30018378|ref|NP_830009.1|	794
10014	980.511	1959.01	1959	2.19193	0	35.81	35.81	189	205	K	IIELMAEVDAYIPTPER	E		1	6886.83	O31.17408.17408.2.dta	2	gi|30018378|ref|NP_830009.1|	elongation factor Tu [Bacillus cereus ATCC 14579],	O31	O31$gi|30018378|ref|NP_830009.1|	794
10016	980.511	1959.01	1959	2.43695	0	28.74	28.74	189	205	K	IIELMAEVDAYIPTPER	E		1	6897.94	O31.17432.17432.2.dta	2	gi|30018378|ref|NP_830009.1|	elongation factor Tu [Bacillus cereus ATCC 14579],	O31	O31$gi|30018378|ref|NP_830009.1|	794
13280	720.873	2879.46	2879.46	1.1971	1	28.03	28.03	239	265	K	VGDVVEIIGLAEENASTTVTGVEMFRK	L	Oxidation (M) [24]	1	6901.27	O31.17440.17440.4.dta	4	gi|30018378|ref|NP_830009.1|	elongation factor Tu [Bacillus cereus ATCC 14579],	O31	O31$gi|30018378|ref|NP_830009.1|	794
10018	980.512	1959.01	1959	4.06023	0	25.24	25.24	189	205	K	IIELMAEVDAYIPTPER	E		1	6910.12	O31.17460.17460.2.dta	2	gi|30018378|ref|NP_830009.1|	elongation factor Tu [Bacillus cereus ATCC 14579],	O31	O31$gi|30018378|ref|NP_830009.1|	794
13846	820.191	3276.73	3276.73	1.69132	2	22.09	22.09	235	265	R	GIVKVGDVVEIIGLAEENASTTVTGVEMFRK	L	Oxidation (M) [28]	1	6915.17	O31.17471.17471.4.dta	4	gi|30018378|ref|NP_830009.1|	elongation factor Tu [Bacillus cereus ATCC 14579],	O31	O31$gi|30018378|ref|NP_830009.1|	794
10011	980.51	1959.01	1959	1.87544	0	24.9	24.9	189	205	K	IIELMAEVDAYIPTPER	E		1	6920.8	O31.17482.17482.2.dta	2	gi|30018378|ref|NP_830009.1|	elongation factor Tu [Bacillus cereus ATCC 14579],	O31	O31$gi|30018378|ref|NP_830009.1|	794
13284	720.873	2879.46	2879.46	1.96113	1	32.4	32.4	239	265	K	VGDVVEIIGLAEENASTTVTGVEMFRK	L	Oxidation (M) [24]	1	6923.91	O31.17488.17488.4.dta	4	gi|30018378|ref|NP_830009.1|	elongation factor Tu [Bacillus cereus ATCC 14579],	O31	O31$gi|30018378|ref|NP_830009.1|	794
13843	820.19	3276.73	3276.73	1.16641	2	23.6	23.6	235	265	R	GIVKVGDVVEIIGLAEENASTTVTGVEMFRK	L	Oxidation (M) [28]	1	6926.15	O31.17492.17492.4.dta	4	gi|30018378|ref|NP_830009.1|	elongation factor Tu [Bacillus cereus ATCC 14579],	O31	O31$gi|30018378|ref|NP_830009.1|	794
9999	980.51	1959	1959	1.19142	0	27.11	27.11	189	205	K	IIELMAEVDAYIPTPER	E		1	6931.48	O31.17505.17505.2.dta	2	gi|30018378|ref|NP_830009.1|	elongation factor Tu [Bacillus cereus ATCC 14579],	O31	O31$gi|30018378|ref|NP_830009.1|	794
13841	820.19	3276.73	3276.73	1.01992	2	37.99	37.99	235	265	R	GIVKVGDVVEIIGLAEENASTTVTGVEMFRK	L	Oxidation (M) [28]	1	6936.8	O31.17515.17515.4.dta	4	gi|30018378|ref|NP_830009.1|	elongation factor Tu [Bacillus cereus ATCC 14579],	O31	O31$gi|30018378|ref|NP_830009.1|	794
13272	720.871	2879.46	2879.46	-1.01165	1	36.02	36.02	239	265	K	VGDVVEIIGLAEENASTTVTGVEMFRK	L	Oxidation (M) [24]	1	6938.34	O31.17519.17519.4.dta	4	gi|30018378|ref|NP_830009.1|	elongation factor Tu [Bacillus cereus ATCC 14579],	O31	O31$gi|30018378|ref|NP_830009.1|	794
9989	980.508	1959	1959	-0.0541092	0	38.08	38.08	189	205	K	IIELMAEVDAYIPTPER	E		1	6941.73	O31.17527.17527.2.dta	2	gi|30018378|ref|NP_830009.1|	elongation factor Tu [Bacillus cereus ATCC 14579],	O31	O31$gi|30018378|ref|NP_830009.1|	794
13847	820.192	3276.74	3276.73	3.03412	2	39.21	39.21	235	265	R	GIVKVGDVVEIIGLAEENASTTVTGVEMFRK	L	Oxidation (M) [28]	1	6948.51	O31.17539.17539.4.dta	4	gi|30018378|ref|NP_830009.1|	elongation factor Tu [Bacillus cereus ATCC 14579],	O31	O31$gi|30018378|ref|NP_830009.1|	794
10008	980.51	1959.01	1959	1.69168	0	21.58	21.58	189	205	K	IIELMAEVDAYIPTPER	E		1	6953.25	O31.17551.17551.2.dta	2	gi|30018378|ref|NP_830009.1|	elongation factor Tu [Bacillus cereus ATCC 14579],	O31	O31$gi|30018378|ref|NP_830009.1|	794
13276	720.872	2879.46	2879.46	0.349719	1	38.89	38.89	239	265	K	VGDVVEIIGLAEENASTTVTGVEMFRK	L	Oxidation (M) [24]	1	6955.72	O31.17556.17556.4.dta	4	gi|30018378|ref|NP_830009.1|	elongation factor Tu [Bacillus cereus ATCC 14579],	O31	O31$gi|30018378|ref|NP_830009.1|	794
13842	820.19	3276.73	3276.73	1.09316	2	19.51	19.51	235	265	R	GIVKVGDVVEIIGLAEENASTTVTGVEMFRK	L	Oxidation (M) [28]	1	6959.46	O31.17564.17564.4.dta	4	gi|30018378|ref|NP_830009.1|	elongation factor Tu [Bacillus cereus ATCC 14579],	O31	O31$gi|30018378|ref|NP_830009.1|	794
473	434.256	866.497	866.497	-0.746684	0	18.7	18.7	118	124	R	EHILLSR	Q		1	1056.41	O31.1758.1758.2.dta	2	gi|30018378|ref|NP_830009.1|	elongation factor Tu [Bacillus cereus ATCC 14579],	O31	O31$gi|30018378|ref|NP_830009.1|	794
9990	980.509	1959	1959	0.201123	0	17.96	17.96	189	205	K	IIELMAEVDAYIPTPER	E		1	6968.64	O31.17584.17584.2.dta	2	gi|30018378|ref|NP_830009.1|	elongation factor Tu [Bacillus cereus ATCC 14579],	O31	O31$gi|30018378|ref|NP_830009.1|	794
13281	720.873	2879.46	2879.46	1.1971	1	33.14	33.14	239	265	K	VGDVVEIIGLAEENASTTVTGVEMFRK	L	Oxidation (M) [24]	1	6968.98	O31.17585.17585.4.dta	4	gi|30018378|ref|NP_830009.1|	elongation factor Tu [Bacillus cereus ATCC 14579],	O31	O31$gi|30018378|ref|NP_830009.1|	794
13845	820.19	3276.73	3276.73	1.47159	2	15.53	15.53	235	265	R	GIVKVGDVVEIIGLAEENASTTVTGVEMFRK	L	Oxidation (M) [28]	1	6974.37	O31.17598.17598.4.dta	4	gi|30018378|ref|NP_830009.1|	elongation factor Tu [Bacillus cereus ATCC 14579],	O31	O31$gi|30018378|ref|NP_830009.1|	794
9465	939.483	1876.95	1876.95	2.63247	0	51.7	51.7	156	172	R	DLLSEYGFPGDDIPVIK	G		1	7021.43	O31.17687.17687.2.dta	2	gi|30018378|ref|NP_830009.1|	elongation factor Tu [Bacillus cereus ATCC 14579],	O31	O31$gi|30018378|ref|NP_830009.1|	794
9451	939.482	1876.95	1876.95	1.46035	0	59.15	59.15	156	172	R	DLLSEYGFPGDDIPVIK	G		1	7032.08	O31.17710.17710.2.dta	2	gi|30018378|ref|NP_830009.1|	elongation factor Tu [Bacillus cereus ATCC 14579],	O31	O31$gi|30018378|ref|NP_830009.1|	794
9445	939.481	1876.95	1876.95	1.13003	0	78.8	78.8	156	172	R	DLLSEYGFPGDDIPVIK	G		1	7042.84	O31.17731.17731.2.dta	2	gi|30018378|ref|NP_830009.1|	elongation factor Tu [Bacillus cereus ATCC 14579],	O31	O31$gi|30018378|ref|NP_830009.1|	794
9431	939.481	1876.95	1876.95	0.352168	0	79.96	79.96	156	172	R	DLLSEYGFPGDDIPVIK	G		1	7053.69	O31.17754.17754.2.dta	2	gi|30018378|ref|NP_830009.1|	elongation factor Tu [Bacillus cereus ATCC 14579],	O31	O31$gi|30018378|ref|NP_830009.1|	794
9442	939.481	1876.95	1876.95	1.06609	0	69.36	69.36	156	172	R	DLLSEYGFPGDDIPVIK	G		1	7064.43	O31.17778.17778.2.dta	2	gi|30018378|ref|NP_830009.1|	elongation factor Tu [Bacillus cereus ATCC 14579],	O31	O31$gi|30018378|ref|NP_830009.1|	794
9438	939.481	1876.95	1876.95	0.874293	0	81.02	81.02	156	172	R	DLLSEYGFPGDDIPVIK	G		1	7075.3	O31.17801.17801.2.dta	2	gi|30018378|ref|NP_830009.1|	elongation factor Tu [Bacillus cereus ATCC 14579],	O31	O31$gi|30018378|ref|NP_830009.1|	794
9450	939.482	1876.95	1876.95	1.46035	0	71.44	71.44	156	172	R	DLLSEYGFPGDDIPVIK	G		1	7086.43	O31.17822.17822.2.dta	2	gi|30018378|ref|NP_830009.1|	elongation factor Tu [Bacillus cereus ATCC 14579],	O31	O31$gi|30018378|ref|NP_830009.1|	794
10013	980.51	1959.01	1959	2.13068	0	18.66	18.66	189	205	K	IIELMAEVDAYIPTPER	E		1	7092.66	O31.17838.17838.2.dta	2	gi|30018378|ref|NP_830009.1|	elongation factor Tu [Bacillus cereus ATCC 14579],	O31	O31$gi|30018378|ref|NP_830009.1|	794
9439	939.481	1876.95	1876.95	0.874293	0	53.67	53.67	156	172	R	DLLSEYGFPGDDIPVIK	G		1	7097.16	O31.17848.17848.2.dta	2	gi|30018378|ref|NP_830009.1|	elongation factor Tu [Bacillus cereus ATCC 14579],	O31	O31$gi|30018378|ref|NP_830009.1|	794
13182	716.873	2863.46	2863.46	0.0300336	1	51.31	51.31	239	265	K	VGDVVEIIGLAEENASTTVTGVEMFRK	L		1	7099.22	O31.17852.17852.4.dta	4	gi|30018378|ref|NP_830009.1|	elongation factor Tu [Bacillus cereus ATCC 14579],	O31	O31$gi|30018378|ref|NP_830009.1|	794
9440	939.481	1876.95	1876.95	0.938226	0	74.72	74.72	156	172	R	DLLSEYGFPGDDIPVIK	G		1	7107.42	O31.17868.17868.2.dta	2	gi|30018378|ref|NP_830009.1|	elongation factor Tu [Bacillus cereus ATCC 14579],	O31	O31$gi|30018378|ref|NP_830009.1|	794
13191	716.874	2863.47	2863.46	0.532921	1	58.78	58.78	239	265	K	VGDVVEIIGLAEENASTTVTGVEMFRK	L		1	7109.85	O31.17874.17874.4.dta	4	gi|30018378|ref|NP_830009.1|	elongation factor Tu [Bacillus cereus ATCC 14579],	O31	O31$gi|30018378|ref|NP_830009.1|	794
13228	1432.74	2863.47	2863.46	1.87116	1	69.47	69.47	239	265	K	VGDVVEIIGLAEENASTTVTGVEMFRK	L		1	7114.36	O31.17884.17884.2.dta	2	gi|30018378|ref|NP_830009.1|	elongation factor Tu [Bacillus cereus ATCC 14579],	O31	O31$gi|30018378|ref|NP_830009.1|	794
9443	939.481	1876.95	1876.95	1.06609	0	80.22	80.22	156	172	R	DLLSEYGFPGDDIPVIK	G		1	7117.77	O31.17892.17892.2.dta	2	gi|30018378|ref|NP_830009.1|	elongation factor Tu [Bacillus cereus ATCC 14579],	O31	O31$gi|30018378|ref|NP_830009.1|	794
13217	716.874	2863.47	2863.46	1.21741	1	52.39	52.39	239	265	K	VGDVVEIIGLAEENASTTVTGVEMFRK	L		1	7120.48	O31.17899.17899.4.dta	4	gi|30018378|ref|NP_830009.1|	elongation factor Tu [Bacillus cereus ATCC 14579],	O31	O31$gi|30018378|ref|NP_830009.1|	794
13237	1432.74	2863.47	2863.46	2.2134	1	97	97	239	265	K	VGDVVEIIGLAEENASTTVTGVEMFRK	L		1	7124.63	O31.17908.17908.2.dta	2	gi|30018378|ref|NP_830009.1|	elongation factor Tu [Bacillus cereus ATCC 14579],	O31	O31$gi|30018378|ref|NP_830009.1|	794
9446	939.481	1876.95	1876.95	1.32183	0	72.56	72.56	156	172	R	DLLSEYGFPGDDIPVIK	G		1	7128.59	O31.17914.17914.2.dta	2	gi|30018378|ref|NP_830009.1|	elongation factor Tu [Bacillus cereus ATCC 14579],	O31	O31$gi|30018378|ref|NP_830009.1|	794
13216	716.874	2863.47	2863.46	1.21741	1	54.57	54.57	239	265	K	VGDVVEIIGLAEENASTTVTGVEMFRK	L		1	7131.62	O31.17919.17919.4.dta	4	gi|30018378|ref|NP_830009.1|	elongation factor Tu [Bacillus cereus ATCC 14579],	O31	O31$gi|30018378|ref|NP_830009.1|	794
13202	1432.74	2863.47	2863.46	0.851416	1	73.92	73.92	239	265	K	VGDVVEIIGLAEENASTTVTGVEMFRK	L		1	7135.76	O31.17930.17930.2.dta	2	gi|30018378|ref|NP_830009.1|	elongation factor Tu [Bacillus cereus ATCC 14579],	O31	O31$gi|30018378|ref|NP_830009.1|	794
9435	939.481	1876.95	1876.95	0.671836	0	59.35	59.35	156	172	R	DLLSEYGFPGDDIPVIK	G		1	7139.7	O31.17937.17937.2.dta	2	gi|30018378|ref|NP_830009.1|	elongation factor Tu [Bacillus cereus ATCC 14579],	O31	O31$gi|30018378|ref|NP_830009.1|	794
13203	716.874	2863.47	2863.46	0.882148	1	53.62	53.62	239	265	K	VGDVVEIIGLAEENASTTVTGVEMFRK	L		1	7142.45	O31.17942.17942.4.dta	4	gi|30018378|ref|NP_830009.1|	elongation factor Tu [Bacillus cereus ATCC 14579],	O31	O31$gi|30018378|ref|NP_830009.1|	794
13809	816.191	3260.74	3260.73	0.816074	2	42.04	42.04	235	265	R	GIVKVGDVVEIIGLAEENASTTVTGVEMFRK	L		1	7143.32	O31.17944.17944.4.dta	4	gi|30018378|ref|NP_830009.1|	elongation factor Tu [Bacillus cereus ATCC 14579],	O31	O31$gi|30018378|ref|NP_830009.1|	794
9432	939.481	1876.95	1876.95	0.352168	0	74.43	74.43	156	172	R	DLLSEYGFPGDDIPVIK	G		1	7150.5	O31.17962.17962.2.dta	2	gi|30018378|ref|NP_830009.1|	elongation factor Tu [Bacillus cereus ATCC 14579],	O31	O31$gi|30018378|ref|NP_830009.1|	794
13201	716.874	2863.47	2863.46	0.798334	1	46.33	46.33	239	265	K	VGDVVEIIGLAEENASTTVTGVEMFRK	L		1	7153.01	O31.17968.17968.4.dta	4	gi|30018378|ref|NP_830009.1|	elongation factor Tu [Bacillus cereus ATCC 14579],	O31	O31$gi|30018378|ref|NP_830009.1|	794
13801	816.191	3260.73	3260.73	0.521662	2	40.1	40.1	235	265	R	GIVKVGDVVEIIGLAEENASTTVTGVEMFRK	L		1	7154.56	O31.17972.17972.4.dta	4	gi|30018378|ref|NP_830009.1|	elongation factor Tu [Bacillus cereus ATCC 14579],	O31	O31$gi|30018378|ref|NP_830009.1|	794
13245	1432.74	2863.47	2863.46	2.72328	1	71.46	71.46	239	265	K	VGDVVEIIGLAEENASTTVTGVEMFRK	L		1	7154.85	O31.17973.17973.2.dta	2	gi|30018378|ref|NP_830009.1|	elongation factor Tu [Bacillus cereus ATCC 14579],	O31	O31$gi|30018378|ref|NP_830009.1|	794
9437	939.481	1876.95	1876.95	0.746425	0	80.37	80.37	156	172	R	DLLSEYGFPGDDIPVIK	G		1	7161.81	O31.17988.17988.2.dta	2	gi|30018378|ref|NP_830009.1|	elongation factor Tu [Bacillus cereus ATCC 14579],	O31	O31$gi|30018378|ref|NP_830009.1|	794
13207	716.874	2863.47	2863.46	1.04978	1	38.1	38.1	239	265	K	VGDVVEIIGLAEENASTTVTGVEMFRK	L		1	7163.97	O31.17992.17992.4.dta	4	gi|30018378|ref|NP_830009.1|	elongation factor Tu [Bacillus cereus ATCC 14579],	O31	O31$gi|30018378|ref|NP_830009.1|	794
13815	816.192	3260.74	3260.73	1.56437	2	37.61	37.61	235	265	R	GIVKVGDVVEIIGLAEENASTTVTGVEMFRK	L		1	7164.84	O31.17994.17994.4.dta	4	gi|30018378|ref|NP_830009.1|	elongation factor Tu [Bacillus cereus ATCC 14579],	O31	O31$gi|30018378|ref|NP_830009.1|	794
9436	939.481	1876.95	1876.95	0.746425	0	86.53	86.53	156	172	R	DLLSEYGFPGDDIPVIK	G		1	7172.69	O31.18012.18012.2.dta	2	gi|30018378|ref|NP_830009.1|	elongation factor Tu [Bacillus cereus ATCC 14579],	O31	O31$gi|30018378|ref|NP_830009.1|	794
13204	716.874	2863.47	2863.46	0.882148	1	33.34	33.34	239	265	K	VGDVVEIIGLAEENASTTVTGVEMFRK	L		1	7174.48	O31.18016.18016.4.dta	4	gi|30018378|ref|NP_830009.1|	elongation factor Tu [Bacillus cereus ATCC 14579],	O31	O31$gi|30018378|ref|NP_830009.1|	794
13810	816.191	3260.74	3260.73	0.96328	2	35.25	35.25	235	265	R	GIVKVGDVVEIIGLAEENASTTVTGVEMFRK	L		1	7175.35	O31.18018.18018.4.dta	4	gi|30018378|ref|NP_830009.1|	elongation factor Tu [Bacillus cereus ATCC 14579],	O31	O31$gi|30018378|ref|NP_830009.1|	794
9455	939.482	1876.95	1876.95	1.58822	0	54.62	54.62	156	172	R	DLLSEYGFPGDDIPVIK	G		1	7182.68	O31.18033.18033.2.dta	2	gi|30018378|ref|NP_830009.1|	elongation factor Tu [Bacillus cereus ATCC 14579],	O31	O31$gi|30018378|ref|NP_830009.1|	794
13219	716.874	2863.47	2863.46	1.399	1	39.68	39.68	239	265	K	VGDVVEIIGLAEENASTTVTGVEMFRK	L		1	7185.38	O31.18038.18038.4.dta	4	gi|30018378|ref|NP_830009.1|	elongation factor Tu [Bacillus cereus ATCC 14579],	O31	O31$gi|30018378|ref|NP_830009.1|	794
13814	816.192	3260.74	3260.73	1.41717	2	39.95	39.95	235	265	R	GIVKVGDVVEIIGLAEENASTTVTGVEMFRK	L		1	7186.26	O31.18040.18040.4.dta	4	gi|30018378|ref|NP_830009.1|	elongation factor Tu [Bacillus cereus ATCC 14579],	O31	O31$gi|30018378|ref|NP_830009.1|	794
9452	939.482	1876.95	1876.95	1.52428	0	50.78	50.78	156	172	R	DLLSEYGFPGDDIPVIK	G		1	7193.27	O31.18056.18056.2.dta	2	gi|30018378|ref|NP_830009.1|	elongation factor Tu [Bacillus cereus ATCC 14579],	O31	O31$gi|30018378|ref|NP_830009.1|	794
13811	816.191	3260.74	3260.73	0.96328	2	27.89	27.89	235	265	R	GIVKVGDVVEIIGLAEENASTTVTGVEMFRK	L		1	7197	O31.18064.18064.4.dta	4	gi|30018378|ref|NP_830009.1|	elongation factor Tu [Bacillus cereus ATCC 14579],	O31	O31$gi|30018378|ref|NP_830009.1|	794
13208	716.874	2863.47	2863.46	1.04978	1	45.21	45.21	239	265	K	VGDVVEIIGLAEENASTTVTGVEMFRK	L		1	7197.29	O31.18065.18065.4.dta	4	gi|30018378|ref|NP_830009.1|	elongation factor Tu [Bacillus cereus ATCC 14579],	O31	O31$gi|30018378|ref|NP_830009.1|	794
9447	939.482	1876.95	1876.95	1.39642	0	57.96	57.96	156	172	R	DLLSEYGFPGDDIPVIK	G		1	7204.25	O31.18079.18079.2.dta	2	gi|30018378|ref|NP_830009.1|	elongation factor Tu [Bacillus cereus ATCC 14579],	O31	O31$gi|30018378|ref|NP_830009.1|	794
13800	816.191	3260.73	3260.73	0.362189	2	18.16	18.16	235	265	R	GIVKVGDVVEIIGLAEENASTTVTGVEMFRK	L		1	7207.41	O31.18085.18085.4.dta	4	gi|30018378|ref|NP_830009.1|	elongation factor Tu [Bacillus cereus ATCC 14579],	O31	O31$gi|30018378|ref|NP_830009.1|	794
13213	716.874	2863.47	2863.46	1.13359	1	38.52	38.52	239	265	K	VGDVVEIIGLAEENASTTVTGVEMFRK	L		1	7207.7	O31.18086.18086.4.dta	4	gi|30018378|ref|NP_830009.1|	elongation factor Tu [Bacillus cereus ATCC 14579],	O31	O31$gi|30018378|ref|NP_830009.1|	794
9453	939.482	1876.95	1876.95	1.52428	0	52.43	52.43	156	172	R	DLLSEYGFPGDDIPVIK	G		1	7214.8	O31.18103.18103.2.dta	2	gi|30018378|ref|NP_830009.1|	elongation factor Tu [Bacillus cereus ATCC 14579],	O31	O31$gi|30018378|ref|NP_830009.1|	794
13805	816.191	3260.73	3260.73	0.668868	2	28.92	28.92	235	265	R	GIVKVGDVVEIIGLAEENASTTVTGVEMFRK	L		1	7217.92	O31.18109.18109.4.dta	4	gi|30018378|ref|NP_830009.1|	elongation factor Tu [Bacillus cereus ATCC 14579],	O31	O31$gi|30018378|ref|NP_830009.1|	794
13189	716.874	2863.47	2863.46	0.449106	1	48.81	48.81	239	265	K	VGDVVEIIGLAEENASTTVTGVEMFRK	L		1	7218.22	O31.18110.18110.4.dta	4	gi|30018378|ref|NP_830009.1|	elongation factor Tu [Bacillus cereus ATCC 14579],	O31	O31$gi|30018378|ref|NP_830009.1|	794
9461	939.482	1876.95	1876.95	1.97182	0	40.97	40.97	156	172	R	DLLSEYGFPGDDIPVIK	G		1	7225.67	O31.18123.18123.2.dta	2	gi|30018378|ref|NP_830009.1|	elongation factor Tu [Bacillus cereus ATCC 14579],	O31	O31$gi|30018378|ref|NP_830009.1|	794
13808	816.191	3260.74	3260.73	0.816074	2	32.6	32.6	235	265	R	GIVKVGDVVEIIGLAEENASTTVTGVEMFRK	L		1	7228.62	O31.18130.18130.4.dta	4	gi|30018378|ref|NP_830009.1|	elongation factor Tu [Bacillus cereus ATCC 14579],	O31	O31$gi|30018378|ref|NP_830009.1|	794
13209	716.874	2863.47	2863.46	1.04978	1	56.72	56.72	239	265	K	VGDVVEIIGLAEENASTTVTGVEMFRK	L		1	7228.92	O31.18131.18131.4.dta	4	gi|30018378|ref|NP_830009.1|	elongation factor Tu [Bacillus cereus ATCC 14579],	O31	O31$gi|30018378|ref|NP_830009.1|	794
9987	980.507	1959	1959	-1.3609	0	16.54	16.54	189	205	K	IIELMAEVDAYIPTPER	E		1	7233.55	O31.18140.18140.2.dta	2	gi|30018378|ref|NP_830009.1|	elongation factor Tu [Bacillus cereus ATCC 14579],	O31	O31$gi|30018378|ref|NP_830009.1|	794
9466	939.483	1876.95	1876.95	2.6964	0	49.85	49.85	156	172	R	DLLSEYGFPGDDIPVIK	G		1	7236.36	O31.18144.18144.2.dta	2	gi|30018378|ref|NP_830009.1|	elongation factor Tu [Bacillus cereus ATCC 14579],	O31	O31$gi|30018378|ref|NP_830009.1|	794
13184	716.873	2863.46	2863.46	0.113848	1	36.36	36.36	239	265	K	VGDVVEIIGLAEENASTTVTGVEMFRK	L		1	7239.17	O31.18150.18150.4.dta	4	gi|30018378|ref|NP_830009.1|	elongation factor Tu [Bacillus cereus ATCC 14579],	O31	O31$gi|30018378|ref|NP_830009.1|	794
13812	816.192	3260.74	3260.73	1.34356	2	34.68	34.68	235	265	R	GIVKVGDVVEIIGLAEENASTTVTGVEMFRK	L		1	7240.73	O31.18154.18154.4.dta	4	gi|30018378|ref|NP_830009.1|	elongation factor Tu [Bacillus cereus ATCC 14579],	O31	O31$gi|30018378|ref|NP_830009.1|	794
9434	939.481	1876.95	1876.95	0.352168	0	42.11	42.11	156	172	R	DLLSEYGFPGDDIPVIK	G		1	7247.55	O31.18169.18169.2.dta	2	gi|30018378|ref|NP_830009.1|	elongation factor Tu [Bacillus cereus ATCC 14579],	O31	O31$gi|30018378|ref|NP_830009.1|	794
13206	716.874	2863.47	2863.46	0.965963	1	46.01	46.01	239	265	K	VGDVVEIIGLAEENASTTVTGVEMFRK	L		1	7250.3	O31.18174.18174.4.dta	4	gi|30018378|ref|NP_830009.1|	elongation factor Tu [Bacillus cereus ATCC 14579],	O31	O31$gi|30018378|ref|NP_830009.1|	794
13807	816.191	3260.73	3260.73	0.668868	2	33.34	33.34	235	265	R	GIVKVGDVVEIIGLAEENASTTVTGVEMFRK	L		1	7251.55	O31.18177.18177.4.dta	4	gi|30018378|ref|NP_830009.1|	elongation factor Tu [Bacillus cereus ATCC 14579],	O31	O31$gi|30018378|ref|NP_830009.1|	794
9998	980.509	1959	1959	1.06891	0	16.33	16.33	189	205	K	IIELMAEVDAYIPTPER	E		1	7254.72	O31.18184.18184.2.dta	2	gi|30018378|ref|NP_830009.1|	elongation factor Tu [Bacillus cereus ATCC 14579],	O31	O31$gi|30018378|ref|NP_830009.1|	794
9448	939.482	1876.95	1876.95	1.39642	0	49.86	49.86	156	172	R	DLLSEYGFPGDDIPVIK	G		1	7259.32	O31.18192.18192.2.dta	2	gi|30018378|ref|NP_830009.1|	elongation factor Tu [Bacillus cereus ATCC 14579],	O31	O31$gi|30018378|ref|NP_830009.1|	794
13210	716.874	2863.47	2863.46	1.04978	1	42.35	42.35	239	265	K	VGDVVEIIGLAEENASTTVTGVEMFRK	L		1	7261.2	O31.18197.18197.4.dta	4	gi|30018378|ref|NP_830009.1|	elongation factor Tu [Bacillus cereus ATCC 14579],	O31	O31$gi|30018378|ref|NP_830009.1|	794
13806	816.191	3260.73	3260.73	0.668868	2	40.01	40.01	235	265	R	GIVKVGDVVEIIGLAEENASTTVTGVEMFRK	L		1	7262.12	O31.18199.18199.4.dta	4	gi|30018378|ref|NP_830009.1|	elongation factor Tu [Bacillus cereus ATCC 14579],	O31	O31$gi|30018378|ref|NP_830009.1|	794
9456	939.482	1876.95	1876.95	1.58822	0	51.04	51.04	156	172	R	DLLSEYGFPGDDIPVIK	G		1	7270.72	O31.18211.18211.2.dta	2	gi|30018378|ref|NP_830009.1|	elongation factor Tu [Bacillus cereus ATCC 14579],	O31	O31$gi|30018378|ref|NP_830009.1|	794
13183	716.873	2863.46	2863.46	0.0300336	1	56.01	56.01	239	265	K	VGDVVEIIGLAEENASTTVTGVEMFRK	L		1	7271.97	O31.18214.18214.4.dta	4	gi|30018378|ref|NP_830009.1|	elongation factor Tu [Bacillus cereus ATCC 14579],	O31	O31$gi|30018378|ref|NP_830009.1|	794
13799	816.191	3260.73	3260.73	0.214982	2	25.75	25.75	235	265	R	GIVKVGDVVEIIGLAEENASTTVTGVEMFRK	L		1	7273.9	O31.18219.18219.4.dta	4	gi|30018378|ref|NP_830009.1|	elongation factor Tu [Bacillus cereus ATCC 14579],	O31	O31$gi|30018378|ref|NP_830009.1|	794
9464	939.483	1876.95	1876.95	2.55788	0	41.3	41.3	156	172	R	DLLSEYGFPGDDIPVIK	G		1	7281.24	O31.18231.18231.2.dta	2	gi|30018378|ref|NP_830009.1|	elongation factor Tu [Bacillus cereus ATCC 14579],	O31	O31$gi|30018378|ref|NP_830009.1|	794
13188	716.873	2863.46	2863.46	0.365292	1	47.74	47.74	239	265	K	VGDVVEIIGLAEENASTTVTGVEMFRK	L		1	7282.47	O31.18234.18234.4.dta	4	gi|30018378|ref|NP_830009.1|	elongation factor Tu [Bacillus cereus ATCC 14579],	O31	O31$gi|30018378|ref|NP_830009.1|	794
13804	816.191	3260.73	3260.73	0.595265	2	32.69	32.69	235	265	R	GIVKVGDVVEIIGLAEENASTTVTGVEMFRK	L		1	7284.33	O31.18237.18237.4.dta	4	gi|30018378|ref|NP_830009.1|	elongation factor Tu [Bacillus cereus ATCC 14579],	O31	O31$gi|30018378|ref|NP_830009.1|	794
9463	939.482	1876.95	1876.95	2.43001	0	39.56	39.56	156	172	R	DLLSEYGFPGDDIPVIK	G		1	7293.51	O31.18256.18256.2.dta	2	gi|30018378|ref|NP_830009.1|	elongation factor Tu [Bacillus cereus ATCC 14579],	O31	O31$gi|30018378|ref|NP_830009.1|	794
13798	816.191	3260.73	3260.73	0.141379	2	21.58	21.58	235	265	R	GIVKVGDVVEIIGLAEENASTTVTGVEMFRK	L		1	7294.8	O31.18259.18259.4.dta	4	gi|30018378|ref|NP_830009.1|	elongation factor Tu [Bacillus cereus ATCC 14579],	O31	O31$gi|30018378|ref|NP_830009.1|	794
13230	716.875	2863.47	2863.46	1.90189	1	41.8	41.8	239	265	K	VGDVVEIIGLAEENASTTVTGVEMFRK	L		1	7295.12	O31.18260.18260.4.dta	4	gi|30018378|ref|NP_830009.1|	elongation factor Tu [Bacillus cereus ATCC 14579],	O31	O31$gi|30018378|ref|NP_830009.1|	794
12596	1351.16	2700.31	2700.3	2.43047	0	55.84	55.84	91	117	K	NMITGAAQMDGGILVVSAADGPMPQTR	E		1	7296.04	O31.18262.18262.2.dta	2	gi|30018378|ref|NP_830009.1|	elongation factor Tu [Bacillus cereus ATCC 14579],	O31	O31$gi|30018378|ref|NP_830009.1|	794
9462	939.482	1876.95	1876.95	2.11034	0	43.85	43.85	156	172	R	DLLSEYGFPGDDIPVIK	G		1	7304.16	O31.18276.18276.2.dta	2	gi|30018378|ref|NP_830009.1|	elongation factor Tu [Bacillus cereus ATCC 14579],	O31	O31$gi|30018378|ref|NP_830009.1|	794
13813	816.192	3260.74	3260.73	1.34356	2	26.36	26.36	235	265	R	GIVKVGDVVEIIGLAEENASTTVTGVEMFRK	L		1	7305.44	O31.18279.18279.4.dta	4	gi|30018378|ref|NP_830009.1|	elongation factor Tu [Bacillus cereus ATCC 14579],	O31	O31$gi|30018378|ref|NP_830009.1|	794
13212	716.874	2863.47	2863.46	1.04978	1	33.8	33.8	239	265	K	VGDVVEIIGLAEENASTTVTGVEMFRK	L		1	7306.34	O31.18281.18281.4.dta	4	gi|30018378|ref|NP_830009.1|	elongation factor Tu [Bacillus cereus ATCC 14579],	O31	O31$gi|30018378|ref|NP_830009.1|	794
9459	939.482	1876.95	1876.95	1.90789	0	52.39	52.39	156	172	R	DLLSEYGFPGDDIPVIK	G		1	7315	O31.18296.18296.2.dta	2	gi|30018378|ref|NP_830009.1|	elongation factor Tu [Bacillus cereus ATCC 14579],	O31	O31$gi|30018378|ref|NP_830009.1|	794
13178	716.873	2863.46	2863.46	-0.22141	1	37.36	37.36	239	265	K	VGDVVEIIGLAEENASTTVTGVEMFRK	L		1	7318.24	O31.18303.18303.4.dta	4	gi|30018378|ref|NP_830009.1|	elongation factor Tu [Bacillus cereus ATCC 14579],	O31	O31$gi|30018378|ref|NP_830009.1|	794
9997	980.509	1959	1959	1.06891	0	23.6	23.6	189	205	K	IIELMAEVDAYIPTPER	E		1	7322.28	O31.18311.18311.2.dta	2	gi|30018378|ref|NP_830009.1|	elongation factor Tu [Bacillus cereus ATCC 14579],	O31	O31$gi|30018378|ref|NP_830009.1|	794
9460	939.482	1876.95	1876.95	1.97182	0	48.47	48.47	156	172	R	DLLSEYGFPGDDIPVIK	G		1	7325.47	O31.18316.18316.2.dta	2	gi|30018378|ref|NP_830009.1|	elongation factor Tu [Bacillus cereus ATCC 14579],	O31	O31$gi|30018378|ref|NP_830009.1|	794
13221	716.874	2863.47	2863.46	1.399	1	41.73	41.73	239	265	K	VGDVVEIIGLAEENASTTVTGVEMFRK	L		1	7329.94	O31.18325.18325.4.dta	4	gi|30018378|ref|NP_830009.1|	elongation factor Tu [Bacillus cereus ATCC 14579],	O31	O31$gi|30018378|ref|NP_830009.1|	794
9454	939.482	1876.95	1876.95	1.52428	0	49.04	49.04	156	172	R	DLLSEYGFPGDDIPVIK	G		1	7336.45	O31.18339.18339.2.dta	2	gi|30018378|ref|NP_830009.1|	elongation factor Tu [Bacillus cereus ATCC 14579],	O31	O31$gi|30018378|ref|NP_830009.1|	794
12595	1351.16	2700.31	2700.3	2.34159	0	58.88	58.88	91	117	K	NMITGAAQMDGGILVVSAADGPMPQTR	E		1	7338.7	O31.18343.18343.2.dta	2	gi|30018378|ref|NP_830009.1|	elongation factor Tu [Bacillus cereus ATCC 14579],	O31	O31$gi|30018378|ref|NP_830009.1|	794
13223	716.874	2863.47	2863.46	1.48282	1	27.27	27.27	239	265	K	VGDVVEIIGLAEENASTTVTGVEMFRK	L		1	7342.74	O31.18350.18350.4.dta	4	gi|30018378|ref|NP_830009.1|	elongation factor Tu [Bacillus cereus ATCC 14579],	O31	O31$gi|30018378|ref|NP_830009.1|	794
9444	939.481	1876.95	1876.95	1.06609	0	45.21	45.21	156	172	R	DLLSEYGFPGDDIPVIK	G		1	7348.4	O31.18360.18360.2.dta	2	gi|30018378|ref|NP_830009.1|	elongation factor Tu [Bacillus cereus ATCC 14579],	O31	O31$gi|30018378|ref|NP_830009.1|	794
9449	939.482	1876.95	1876.95	1.39642	0	55.99	55.99	156	172	R	DLLSEYGFPGDDIPVIK	G		1	7360.61	O31.18386.18386.2.dta	2	gi|30018378|ref|NP_830009.1|	elongation factor Tu [Bacillus cereus ATCC 14579],	O31	O31$gi|30018378|ref|NP_830009.1|	794
9457	939.482	1876.95	1876.95	1.65215	0	37.49	37.49	156	172	R	DLLSEYGFPGDDIPVIK	G		1	7370.91	O31.18406.18406.2.dta	2	gi|30018378|ref|NP_830009.1|	elongation factor Tu [Bacillus cereus ATCC 14579],	O31	O31$gi|30018378|ref|NP_830009.1|	794
9996	980.509	1959	1959	1.06891	0	17.44	17.44	189	205	K	IIELMAEVDAYIPTPER	E		1	7376.05	O31.18418.18418.2.dta	2	gi|30018378|ref|NP_830009.1|	elongation factor Tu [Bacillus cereus ATCC 14579],	O31	O31$gi|30018378|ref|NP_830009.1|	794
9430	939.48	1876.95	1876.95	-0.0420897	0	41.8	41.8	156	172	R	DLLSEYGFPGDDIPVIK	G		1	7384.43	O31.18435.18435.2.dta	2	gi|30018378|ref|NP_830009.1|	elongation factor Tu [Bacillus cereus ATCC 14579],	O31	O31$gi|30018378|ref|NP_830009.1|	794
10012	980.51	1959.01	1959	2.13068	0	18.38	18.38	189	205	K	IIELMAEVDAYIPTPER	E		1	7390.65	O31.18446.18446.2.dta	2	gi|30018378|ref|NP_830009.1|	elongation factor Tu [Bacillus cereus ATCC 14579],	O31	O31$gi|30018378|ref|NP_830009.1|	794
9986	980.507	1959	1959	-1.92241	0	16.89	16.89	189	205	K	IIELMAEVDAYIPTPER	E		1	7400.56	O31.18466.18466.2.dta	2	gi|30018378|ref|NP_830009.1|	elongation factor Tu [Bacillus cereus ATCC 14579],	O31	O31$gi|30018378|ref|NP_830009.1|	794
9429	939.48	1876.95	1876.95	-0.233891	0	23.24	23.24	156	172	R	DLLSEYGFPGDDIPVIK	G		1	7447.31	O31.18553.18553.2.dta	2	gi|30018378|ref|NP_830009.1|	elongation factor Tu [Bacillus cereus ATCC 14579],	O31	O31$gi|30018378|ref|NP_830009.1|	794
9458	939.482	1876.95	1876.95	1.71609	0	49.38	49.38	156	172	R	DLLSEYGFPGDDIPVIK	G		1	7460.04	O31.18574.18574.2.dta	2	gi|30018378|ref|NP_830009.1|	elongation factor Tu [Bacillus cereus ATCC 14579],	O31	O31$gi|30018378|ref|NP_830009.1|	794
13222	716.874	2863.47	2863.46	1.399	1	19.24	19.24	239	265	K	VGDVVEIIGLAEENASTTVTGVEMFRK	L		1	7464.45	O31.18581.18581.4.dta	4	gi|30018378|ref|NP_830009.1|	elongation factor Tu [Bacillus cereus ATCC 14579],	O31	O31$gi|30018378|ref|NP_830009.1|	794
9433	939.481	1876.95	1876.95	0.352168	0	32	32	156	172	R	DLLSEYGFPGDDIPVIK	G		1	7472.44	O31.18596.18596.2.dta	2	gi|30018378|ref|NP_830009.1|	elongation factor Tu [Bacillus cereus ATCC 14579],	O31	O31$gi|30018378|ref|NP_830009.1|	794
13179	716.873	2863.46	2863.46	-0.137596	1	25.2	25.2	239	265	K	VGDVVEIIGLAEENASTTVTGVEMFRK	L		1	7477.26	O31.18604.18604.4.dta	4	gi|30018378|ref|NP_830009.1|	elongation factor Tu [Bacillus cereus ATCC 14579],	O31	O31$gi|30018378|ref|NP_830009.1|	794
7327	410.737	1638.92	1638.92	0.245284	2	17.59	17.59	282	296	R	GVAREDIQRGQVLAK	S		1	1098.25	O31.1862.1862.4.dta	4	gi|30018378|ref|NP_830009.1|	elongation factor Tu [Bacillus cereus ATCC 14579],	O31	O31$gi|30018378|ref|NP_830009.1|	794
14467	1035.28	4137.08	4137.07	2.01495	1	20.24	20.24	189	224	K	IIELMAEVDAYIPTPERETDKPFLMPVEDVFSITGR	G	Oxidation (M) [25]	1	7488.97	O31.18623.18623.4.dta	4	gi|30018378|ref|NP_830009.1|	elongation factor Tu [Bacillus cereus ATCC 14579],	O31	O31$gi|30018378|ref|NP_830009.1|	794
13247	716.875	2863.47	2863.46	3.18705	1	42.41	42.41	239	265	K	VGDVVEIIGLAEENASTTVTGVEMFRK	L		1	7492.06	O31.18630.18630.4.dta	4	gi|30018378|ref|NP_830009.1|	elongation factor Tu [Bacillus cereus ATCC 14579],	O31	O31$gi|30018378|ref|NP_830009.1|	794
9426	939.48	1876.94	1876.95	-0.564214	0	34.94	34.94	156	172	R	DLLSEYGFPGDDIPVIK	G		1	7493.01	O31.18632.18632.2.dta	2	gi|30018378|ref|NP_830009.1|	elongation factor Tu [Bacillus cereus ATCC 14579],	O31	O31$gi|30018378|ref|NP_830009.1|	794
14465	1035.28	4137.08	4137.07	1.65721	1	41.01	41.01	189	224	K	IIELMAEVDAYIPTPERETDKPFLMPVEDVFSITGR	G	Oxidation (M) [25]	1	7499.75	O31.18644.18644.4.dta	4	gi|30018378|ref|NP_830009.1|	elongation factor Tu [Bacillus cereus ATCC 14579],	O31	O31$gi|30018378|ref|NP_830009.1|	794
13231	716.875	2863.47	2863.46	1.98571	1	31.12	31.12	239	265	K	VGDVVEIIGLAEENASTTVTGVEMFRK	L		1	7503.74	O31.18652.18652.4.dta	4	gi|30018378|ref|NP_830009.1|	elongation factor Tu [Bacillus cereus ATCC 14579],	O31	O31$gi|30018378|ref|NP_830009.1|	794
9428	939.48	1876.95	1876.95	-0.361758	0	22.01	22.01	156	172	R	DLLSEYGFPGDDIPVIK	G		1	7508.42	O31.18658.18658.2.dta	2	gi|30018378|ref|NP_830009.1|	elongation factor Tu [Bacillus cereus ATCC 14579],	O31	O31$gi|30018378|ref|NP_830009.1|	794
14470	1035.28	4137.08	4137.07	2.13098	1	26.32	26.32	189	224	K	IIELMAEVDAYIPTPERETDKPFLMPVEDVFSITGR	G	Oxidation (M) [25]	1	7510.6	O31.18663.18663.4.dta	4	gi|30018378|ref|NP_830009.1|	elongation factor Tu [Bacillus cereus ATCC 14579],	O31	O31$gi|30018378|ref|NP_830009.1|	794
14464	1035.28	4137.07	4137.07	1.19312	1	22.85	22.85	189	224	K	IIELMAEVDAYIPTPERETDKPFLMPVEDVFSITGR	G	Oxidation (M) [25]	1	7522.03	O31.18687.18687.4.dta	4	gi|30018378|ref|NP_830009.1|	elongation factor Tu [Bacillus cereus ATCC 14579],	O31	O31$gi|30018378|ref|NP_830009.1|	794
13177	716.873	2863.46	2863.46	-0.319194	1	17.82	17.82	239	265	K	VGDVVEIIGLAEENASTTVTGVEMFRK	L		1	7522.92	O31.18689.18689.4.dta	4	gi|30018378|ref|NP_830009.1|	elongation factor Tu [Bacillus cereus ATCC 14579],	O31	O31$gi|30018378|ref|NP_830009.1|	794
14472	1035.28	4137.08	4137.07	2.96248	1	22.11	22.11	189	224	K	IIELMAEVDAYIPTPERETDKPFLMPVEDVFSITGR	G	Oxidation (M) [25]	1	7536.26	O31.18715.18715.4.dta	4	gi|30018378|ref|NP_830009.1|	elongation factor Tu [Bacillus cereus ATCC 14579],	O31	O31$gi|30018378|ref|NP_830009.1|	794
13218	716.874	2863.47	2863.46	1.21741	1	38.37	38.37	239	265	K	VGDVVEIIGLAEENASTTVTGVEMFRK	L		1	7542.94	O31.18729.18729.4.dta	4	gi|30018378|ref|NP_830009.1|	elongation factor Tu [Bacillus cereus ATCC 14579],	O31	O31$gi|30018378|ref|NP_830009.1|	794
9441	939.481	1876.95	1876.95	0.938226	0	18.51	18.51	156	172	R	DLLSEYGFPGDDIPVIK	G		1	7585	O31.18812.18812.2.dta	2	gi|30018378|ref|NP_830009.1|	elongation factor Tu [Bacillus cereus ATCC 14579],	O31	O31$gi|30018378|ref|NP_830009.1|	794
13197	716.874	2863.47	2863.46	0.630705	1	32.97	32.97	239	265	K	VGDVVEIIGLAEENASTTVTGVEMFRK	L		1	7591.48	O31.18821.18821.4.dta	4	gi|30018378|ref|NP_830009.1|	elongation factor Tu [Bacillus cereus ATCC 14579],	O31	O31$gi|30018378|ref|NP_830009.1|	794
13652	788.167	3148.64	3148.63	1.75854	1	31.31	31.31	235	264	R	GIVKVGDVVEIIGLAEENASTTVTGVEMFR	K	Oxidation (M) [28]	1	7599.12	O31.18836.18836.4.dta	4	gi|30018378|ref|NP_830009.1|	elongation factor Tu [Bacillus cereus ATCC 14579],	O31	O31$gi|30018378|ref|NP_830009.1|	794
13651	788.166	3148.63	3148.63	0.513556	1	50.59	50.59	235	264	R	GIVKVGDVVEIIGLAEENASTTVTGVEMFR	K	Oxidation (M) [28]	1	7612.31	O31.18860.18860.4.dta	4	gi|30018378|ref|NP_830009.1|	elongation factor Tu [Bacillus cereus ATCC 14579],	O31	O31$gi|30018378|ref|NP_830009.1|	794
7337	820.466	1638.92	1638.92	0.862765	2	24.88	24.88	282	296	R	GVAREDIQRGQVLAK	S		1	1108	O31.1887.1887.2.dta	2	gi|30018378|ref|NP_830009.1|	elongation factor Tu [Bacillus cereus ATCC 14579],	O31	O31$gi|30018378|ref|NP_830009.1|	794
13236	716.875	2863.47	2863.46	2.15334	1	26.45	26.45	239	265	K	VGDVVEIIGLAEENASTTVTGVEMFRK	L		1	7619.17	O31.18873.18873.4.dta	4	gi|30018378|ref|NP_830009.1|	elongation factor Tu [Bacillus cereus ATCC 14579],	O31	O31$gi|30018378|ref|NP_830009.1|	794
13241	716.875	2863.47	2863.46	2.50256	1	33.69	33.69	239	265	K	VGDVVEIIGLAEENASTTVTGVEMFRK	L		1	7634.08	O31.18896.18896.4.dta	4	gi|30018378|ref|NP_830009.1|	elongation factor Tu [Bacillus cereus ATCC 14579],	O31	O31$gi|30018378|ref|NP_830009.1|	794
7330	410.737	1638.92	1638.92	0.318503	2	21.42	21.42	282	296	R	GVAREDIQRGQVLAK	S		1	1109.21	O31.1890.1890.4.dta	4	gi|30018378|ref|NP_830009.1|	elongation factor Tu [Bacillus cereus ATCC 14579],	O31	O31$gi|30018378|ref|NP_830009.1|	794
13171	716.872	2863.46	2863.46	-1.50657	1	27.08	27.08	239	265	K	VGDVVEIIGLAEENASTTVTGVEMFRK	L		1	7660.49	O31.18935.18935.4.dta	4	gi|30018378|ref|NP_830009.1|	elongation factor Tu [Bacillus cereus ATCC 14579],	O31	O31$gi|30018378|ref|NP_830009.1|	794
14463	1035.28	4137.07	4137.07	1.06742	1	21.57	21.57	189	224	K	IIELMAEVDAYIPTPERETDKPFLMPVEDVFSITGR	G	Oxidation (M) [25]	1	7688.49	O31.18977.18977.4.dta	4	gi|30018378|ref|NP_830009.1|	elongation factor Tu [Bacillus cereus ATCC 14579],	O31	O31$gi|30018378|ref|NP_830009.1|	794
13251	716.876	2863.47	2863.46	3.68994	1	25.79	25.79	239	265	K	VGDVVEIIGLAEENASTTVTGVEMFRK	L		1	7690.7	O31.18982.18982.4.dta	4	gi|30018378|ref|NP_830009.1|	elongation factor Tu [Bacillus cereus ATCC 14579],	O31	O31$gi|30018378|ref|NP_830009.1|	794
12862	688.847	2751.36	2751.36	-2.29595	0	49.01	49.01	239	264	K	VGDVVEIIGLAEENASTTVTGVEMFR	K	Oxidation (M) [24]	1	7692.59	O31.18986.18986.4.dta	4	gi|30018378|ref|NP_830009.1|	elongation factor Tu [Bacillus cereus ATCC 14579],	O31	O31$gi|30018378|ref|NP_830009.1|	794
12867	1376.69	2751.37	2751.36	0.950438	0	89.6	89.6	239	264	K	VGDVVEIIGLAEENASTTVTGVEMFR	K	Oxidation (M) [24]	1	7699.11	O31.18998.18998.2.dta	2	gi|30018378|ref|NP_830009.1|	elongation factor Tu [Bacillus cereus ATCC 14579],	O31	O31$gi|30018378|ref|NP_830009.1|	794
4330	652.395	1302.78	1302.78	-0.104392	0	21.83	21.83	26	38	K	TTLTAAITTVLAK	A		1	7704.18	O31.19009.19009.2.dta	2	gi|30018378|ref|NP_830009.1|	elongation factor Tu [Bacillus cereus ATCC 14579],	O31	O31$gi|30018378|ref|NP_830009.1|	794
12866	688.848	2751.36	2751.36	0.364546	0	52.93	52.93	239	264	K	VGDVVEIIGLAEENASTTVTGVEMFR	K	Oxidation (M) [24]	1	7705.1	O31.19011.19011.4.dta	4	gi|30018378|ref|NP_830009.1|	elongation factor Tu [Bacillus cereus ATCC 14579],	O31	O31$gi|30018378|ref|NP_830009.1|	794
13169	716.872	2863.46	2863.46	-1.6742	1	33.09	33.09	239	265	K	VGDVVEIIGLAEENASTTVTGVEMFRK	L		1	7707.92	O31.19015.19015.4.dta	4	gi|30018378|ref|NP_830009.1|	elongation factor Tu [Bacillus cereus ATCC 14579],	O31	O31$gi|30018378|ref|NP_830009.1|	794
12865	1376.69	2751.36	2751.36	-0.0236246	0	100.52	100.52	239	264	K	VGDVVEIIGLAEENASTTVTGVEMFR	K	Oxidation (M) [24]	1	7709.76	O31.19019.19019.2.dta	2	gi|30018378|ref|NP_830009.1|	elongation factor Tu [Bacillus cereus ATCC 14579],	O31	O31$gi|30018378|ref|NP_830009.1|	794
12864	688.848	2751.36	2751.36	-0.0861391	0	41.13	41.13	239	264	K	VGDVVEIIGLAEENASTTVTGVEMFR	K	Oxidation (M) [24]	1	7716.39	O31.19034.19034.4.dta	4	gi|30018378|ref|NP_830009.1|	elongation factor Tu [Bacillus cereus ATCC 14579],	O31	O31$gi|30018378|ref|NP_830009.1|	794
12863	1376.69	2751.36	2751.36	-0.292582	0	93.23	93.23	239	264	K	VGDVVEIIGLAEENASTTVTGVEMFR	K	Oxidation (M) [24]	1	7725.08	O31.19050.19050.2.dta	2	gi|30018378|ref|NP_830009.1|	elongation factor Tu [Bacillus cereus ATCC 14579],	O31	O31$gi|30018378|ref|NP_830009.1|	794
12869	688.849	2751.37	2751.36	1.51307	0	45.89	45.89	239	264	K	VGDVVEIIGLAEENASTTVTGVEMFR	K	Oxidation (M) [24]	1	7729.07	O31.19057.19057.4.dta	4	gi|30018378|ref|NP_830009.1|	elongation factor Tu [Bacillus cereus ATCC 14579],	O31	O31$gi|30018378|ref|NP_830009.1|	794
14428	1031.28	4121.08	4121.07	1.14897	1	20.19	20.19	189	224	K	IIELMAEVDAYIPTPERETDKPFLMPVEDVFSITGR	G		1	7733.68	O31.19064.19064.4.dta	4	gi|30018378|ref|NP_830009.1|	elongation factor Tu [Bacillus cereus ATCC 14579],	O31	O31$gi|30018378|ref|NP_830009.1|	794
14435	1031.28	4121.08	4121.07	1.4984	1	30.99	30.99	189	224	K	IIELMAEVDAYIPTPERETDKPFLMPVEDVFSITGR	G		1	7745.18	O31.19085.19085.4.dta	4	gi|30018378|ref|NP_830009.1|	elongation factor Tu [Bacillus cereus ATCC 14579],	O31	O31$gi|30018378|ref|NP_830009.1|	794
14440	1031.28	4121.08	4121.07	1.85753	1	27.06	27.06	189	224	K	IIELMAEVDAYIPTPERETDKPFLMPVEDVFSITGR	G		1	7755.57	O31.19102.19102.4.dta	4	gi|30018378|ref|NP_830009.1|	elongation factor Tu [Bacillus cereus ATCC 14579],	O31	O31$gi|30018378|ref|NP_830009.1|	794
12868	688.849	2751.37	2751.36	1.33861	0	57.24	57.24	239	264	K	VGDVVEIIGLAEENASTTVTGVEMFR	K	Oxidation (M) [24]	1	7756.21	O31.19104.19104.4.dta	4	gi|30018378|ref|NP_830009.1|	elongation factor Tu [Bacillus cereus ATCC 14579],	O31	O31$gi|30018378|ref|NP_830009.1|	794
14434	1031.28	4121.08	4121.07	1.4984	1	31	31	189	224	K	IIELMAEVDAYIPTPERETDKPFLMPVEDVFSITGR	G		1	7766.21	O31.19118.19118.4.dta	4	gi|30018378|ref|NP_830009.1|	elongation factor Tu [Bacillus cereus ATCC 14579],	O31	O31$gi|30018378|ref|NP_830009.1|	794
14422	1031.28	4121.08	4121.07	1.02279	1	30.38	30.38	189	224	K	IIELMAEVDAYIPTPERETDKPFLMPVEDVFSITGR	G		1	7777.18	O31.19137.19137.4.dta	4	gi|30018378|ref|NP_830009.1|	elongation factor Tu [Bacillus cereus ATCC 14579],	O31	O31$gi|30018378|ref|NP_830009.1|	794
7335	820.466	1638.92	1638.92	0.704124	2	23.5	23.5	282	296	R	GVAREDIQRGQVLAK	S		1	1118.96	O31.1914.1914.2.dta	2	gi|30018378|ref|NP_830009.1|	elongation factor Tu [Bacillus cereus ATCC 14579],	O31	O31$gi|30018378|ref|NP_830009.1|	794
14431	1031.28	4121.08	4121.07	1.26545	1	30.37	30.37	189	224	K	IIELMAEVDAYIPTPERETDKPFLMPVEDVFSITGR	G		1	7787.47	O31.19152.19152.4.dta	4	gi|30018378|ref|NP_830009.1|	elongation factor Tu [Bacillus cereus ATCC 14579],	O31	O31$gi|30018378|ref|NP_830009.1|	794
13185	716.873	2863.46	2863.46	0.281477	1	30.87	30.87	239	265	K	VGDVVEIIGLAEENASTTVTGVEMFRK	L		1	7795.69	O31.19166.19166.4.dta	4	gi|30018378|ref|NP_830009.1|	elongation factor Tu [Bacillus cereus ATCC 14579],	O31	O31$gi|30018378|ref|NP_830009.1|	794
14444	1031.28	4121.08	4121.07	2.20695	1	23.07	23.07	189	224	K	IIELMAEVDAYIPTPERETDKPFLMPVEDVFSITGR	G		1	7798.48	O31.19172.19172.4.dta	4	gi|30018378|ref|NP_830009.1|	elongation factor Tu [Bacillus cereus ATCC 14579],	O31	O31$gi|30018378|ref|NP_830009.1|	794
14455	1035.27	4137.05	4137.07	-4.12466	1	16.35	16.35	189	224	K	IIELMAEVDAYIPTPERETDKPFLMPVEDVFSITGR	G	Oxidation (M) [25]	1	7802.25	O31.19178.19178.4.dta	4	gi|30018378|ref|NP_830009.1|	elongation factor Tu [Bacillus cereus ATCC 14579],	O31	O31$gi|30018378|ref|NP_830009.1|	794
14437	1031.28	4121.08	4121.07	1.61487	1	27.72	27.72	189	224	K	IIELMAEVDAYIPTPERETDKPFLMPVEDVFSITGR	G		1	7808.75	O31.19189.19189.4.dta	4	gi|30018378|ref|NP_830009.1|	elongation factor Tu [Bacillus cereus ATCC 14579],	O31	O31$gi|30018378|ref|NP_830009.1|	794
7332	410.737	1638.92	1638.92	0.53816	2	18.27	18.27	282	296	R	GVAREDIQRGQVLAK	S		1	1120.91	O31.1919.1919.4.dta	4	gi|30018378|ref|NP_830009.1|	elongation factor Tu [Bacillus cereus ATCC 14579],	O31	O31$gi|30018378|ref|NP_830009.1|	794
14427	1031.28	4121.08	4121.07	1.14897	1	33.58	33.58	189	224	K	IIELMAEVDAYIPTPERETDKPFLMPVEDVFSITGR	G		1	7819.52	O31.19207.19207.4.dta	4	gi|30018378|ref|NP_830009.1|	elongation factor Tu [Bacillus cereus ATCC 14579],	O31	O31$gi|30018378|ref|NP_830009.1|	794
14423	1031.28	4121.08	4121.07	1.02279	1	30.47	30.47	189	224	K	IIELMAEVDAYIPTPERETDKPFLMPVEDVFSITGR	G		1	7830.42	O31.19222.19222.4.dta	4	gi|30018378|ref|NP_830009.1|	elongation factor Tu [Bacillus cereus ATCC 14579],	O31	O31$gi|30018378|ref|NP_830009.1|	794
14429	1031.28	4121.08	4121.07	1.14897	1	30.73	30.73	189	224	K	IIELMAEVDAYIPTPERETDKPFLMPVEDVFSITGR	G		1	7841.59	O31.19240.19240.4.dta	4	gi|30018378|ref|NP_830009.1|	elongation factor Tu [Bacillus cereus ATCC 14579],	O31	O31$gi|30018378|ref|NP_830009.1|	794
14426	1031.28	4121.08	4121.07	1.14897	1	38.66	38.66	189	224	K	IIELMAEVDAYIPTPERETDKPFLMPVEDVFSITGR	G		1	7852.69	O31.19258.19258.4.dta	4	gi|30018378|ref|NP_830009.1|	elongation factor Tu [Bacillus cereus ATCC 14579],	O31	O31$gi|30018378|ref|NP_830009.1|	794
14432	1031.28	4121.08	4121.07	1.26545	1	43.24	43.24	189	224	K	IIELMAEVDAYIPTPERETDKPFLMPVEDVFSITGR	G		1	7863.73	O31.19278.19278.4.dta	4	gi|30018378|ref|NP_830009.1|	elongation factor Tu [Bacillus cereus ATCC 14579],	O31	O31$gi|30018378|ref|NP_830009.1|	794
13636	784.168	3132.64	3132.64	1.47352	1	60.78	60.78	235	264	R	GIVKVGDVVEIIGLAEENASTTVTGVEMFR	K		1	7869.89	O31.19289.19289.4.dta	4	gi|30018378|ref|NP_830009.1|	elongation factor Tu [Bacillus cereus ATCC 14579],	O31	O31$gi|30018378|ref|NP_830009.1|	794
14436	1031.28	4121.08	4121.07	1.4984	1	26.88	26.88	189	224	K	IIELMAEVDAYIPTPERETDKPFLMPVEDVFSITGR	G		1	7874.55	O31.19296.19296.4.dta	4	gi|30018378|ref|NP_830009.1|	elongation factor Tu [Bacillus cereus ATCC 14579],	O31	O31$gi|30018378|ref|NP_830009.1|	794
13632	784.168	3132.64	3132.64	1.1543	1	55.77	55.77	235	264	R	GIVKVGDVVEIIGLAEENASTTVTGVEMFR	K		1	7879.87	O31.19305.19305.4.dta	4	gi|30018378|ref|NP_830009.1|	elongation factor Tu [Bacillus cereus ATCC 14579],	O31	O31$gi|30018378|ref|NP_830009.1|	794
14424	1031.28	4121.08	4121.07	1.02279	1	29.74	29.74	189	224	K	IIELMAEVDAYIPTPERETDKPFLMPVEDVFSITGR	G		1	7886.04	O31.19316.19316.4.dta	4	gi|30018378|ref|NP_830009.1|	elongation factor Tu [Bacillus cereus ATCC 14579],	O31	O31$gi|30018378|ref|NP_830009.1|	794
13634	784.168	3132.64	3132.64	1.23091	1	60.04	60.04	235	264	R	GIVKVGDVVEIIGLAEENASTTVTGVEMFR	K		1	7890.63	O31.19324.19324.4.dta	4	gi|30018378|ref|NP_830009.1|	elongation factor Tu [Bacillus cereus ATCC 14579],	O31	O31$gi|30018378|ref|NP_830009.1|	794
13637	1567.33	3132.64	3132.64	1.82849	1	85.43	85.43	235	264	R	GIVKVGDVVEIIGLAEENASTTVTGVEMFR	K		1	7895.47	O31.19332.19332.2.dta	2	gi|30018378|ref|NP_830009.1|	elongation factor Tu [Bacillus cereus ATCC 14579],	O31	O31$gi|30018378|ref|NP_830009.1|	794
14438	1031.28	4121.08	4121.07	1.61487	1	31.26	31.26	189	224	K	IIELMAEVDAYIPTPERETDKPFLMPVEDVFSITGR	G		1	7896.42	O31.19334.19334.4.dta	4	gi|30018378|ref|NP_830009.1|	elongation factor Tu [Bacillus cereus ATCC 14579],	O31	O31$gi|30018378|ref|NP_830009.1|	794
13635	784.168	3132.64	3132.64	1.23091	1	62.17	62.17	235	264	R	GIVKVGDVVEIIGLAEENASTTVTGVEMFR	K		1	7901.34	O31.19344.19344.4.dta	4	gi|30018378|ref|NP_830009.1|	elongation factor Tu [Bacillus cereus ATCC 14579],	O31	O31$gi|30018378|ref|NP_830009.1|	794
13248	716.876	2863.47	2863.46	3.27086	1	20.54	20.54	239	265	K	VGDVVEIIGLAEENASTTVTGVEMFRK	L		1	7904.75	O31.19351.19351.4.dta	4	gi|30018378|ref|NP_830009.1|	elongation factor Tu [Bacillus cereus ATCC 14579],	O31	O31$gi|30018378|ref|NP_830009.1|	794
14430	1031.28	4121.08	4121.07	1.14897	1	28.5	28.5	189	224	K	IIELMAEVDAYIPTPERETDKPFLMPVEDVFSITGR	G		1	7907.54	O31.19356.19356.4.dta	4	gi|30018378|ref|NP_830009.1|	elongation factor Tu [Bacillus cereus ATCC 14579],	O31	O31$gi|30018378|ref|NP_830009.1|	794
11362	1112.5	2222.98	2222.97	0.964923	0	82.29	82.29	138	155	K	CDMVDDEELLELVEMEVR	D		1	7908.82	O31.19359.19359.2.dta	2	gi|30018378|ref|NP_830009.1|	elongation factor Tu [Bacillus cereus ATCC 14579],	O31	O31$gi|30018378|ref|NP_830009.1|	794
13631	784.167	3132.64	3132.64	0.924461	1	65.54	65.54	235	264	R	GIVKVGDVVEIIGLAEENASTTVTGVEMFR	K		1	7911.75	O31.19365.19365.4.dta	4	gi|30018378|ref|NP_830009.1|	elongation factor Tu [Bacillus cereus ATCC 14579],	O31	O31$gi|30018378|ref|NP_830009.1|	794
11365	1112.5	2222.98	2222.97	1.40577	0	73.48	73.48	138	155	K	CDMVDDEELLELVEMEVR	D		1	7918.81	O31.19378.19378.2.dta	2	gi|30018378|ref|NP_830009.1|	elongation factor Tu [Bacillus cereus ATCC 14579],	O31	O31$gi|30018378|ref|NP_830009.1|	794
14439	1031.28	4121.08	4121.07	1.61487	1	30.66	30.66	189	224	K	IIELMAEVDAYIPTPERETDKPFLMPVEDVFSITGR	G		1	7919.1	O31.19379.19379.4.dta	4	gi|30018378|ref|NP_830009.1|	elongation factor Tu [Bacillus cereus ATCC 14579],	O31	O31$gi|30018378|ref|NP_830009.1|	794
13629	784.167	3132.64	3132.64	0.694622	1	66.69	66.69	235	264	R	GIVKVGDVVEIIGLAEENASTTVTGVEMFR	K		1	7923.13	O31.19385.19385.4.dta	4	gi|30018378|ref|NP_830009.1|	elongation factor Tu [Bacillus cereus ATCC 14579],	O31	O31$gi|30018378|ref|NP_830009.1|	794
11361	1112.49	2222.98	2222.97	0.416109	0	60.51	60.51	138	155	K	CDMVDDEELLELVEMEVR	D		1	7929.9	O31.19397.19397.2.dta	2	gi|30018378|ref|NP_830009.1|	elongation factor Tu [Bacillus cereus ATCC 14579],	O31	O31$gi|30018378|ref|NP_830009.1|	794
14418	1031.28	4121.08	4121.07	0.556894	1	43.38	43.38	189	224	K	IIELMAEVDAYIPTPERETDKPFLMPVEDVFSITGR	G		1	7930.19	O31.19398.19398.4.dta	4	gi|30018378|ref|NP_830009.1|	elongation factor Tu [Bacillus cereus ATCC 14579],	O31	O31$gi|30018378|ref|NP_830009.1|	794
13626	784.167	3132.64	3132.64	0.528628	1	53.96	53.96	235	264	R	GIVKVGDVVEIIGLAEENASTTVTGVEMFR	K		1	7933.9	O31.19405.19405.4.dta	4	gi|30018378|ref|NP_830009.1|	elongation factor Tu [Bacillus cereus ATCC 14579],	O31	O31$gi|30018378|ref|NP_830009.1|	794
7333	820.466	1638.92	1638.92	0.557686	2	17.14	17.14	282	296	R	GVAREDIQRGQVLAK	S		1	1129.74	O31.1941.1941.2.dta	2	gi|30018378|ref|NP_830009.1|	elongation factor Tu [Bacillus cereus ATCC 14579],	O31	O31$gi|30018378|ref|NP_830009.1|	794
11366	1112.5	2222.98	2222.97	1.6307	0	67.64	67.64	138	155	K	CDMVDDEELLELVEMEVR	D		1	7941.05	O31.19416.19416.2.dta	2	gi|30018378|ref|NP_830009.1|	elongation factor Tu [Bacillus cereus ATCC 14579],	O31	O31$gi|30018378|ref|NP_830009.1|	794
13638	784.168	3132.64	3132.64	1.85658	1	60.57	60.57	235	264	R	GIVKVGDVVEIIGLAEENASTTVTGVEMFR	K		1	7944.67	O31.19422.19422.4.dta	4	gi|30018378|ref|NP_830009.1|	elongation factor Tu [Bacillus cereus ATCC 14579],	O31	O31$gi|30018378|ref|NP_830009.1|	794
11367	1112.5	2222.98	2222.97	1.73866	0	62.61	62.61	138	155	K	CDMVDDEELLELVEMEVR	D		1	7951.53	O31.19435.19435.2.dta	2	gi|30018378|ref|NP_830009.1|	elongation factor Tu [Bacillus cereus ATCC 14579],	O31	O31$gi|30018378|ref|NP_830009.1|	794
14425	1031.28	4121.08	4121.07	1.02279	1	33.14	33.14	189	224	K	IIELMAEVDAYIPTPERETDKPFLMPVEDVFSITGR	G		1	7952.47	O31.19437.19437.4.dta	4	gi|30018378|ref|NP_830009.1|	elongation factor Tu [Bacillus cereus ATCC 14579],	O31	O31$gi|30018378|ref|NP_830009.1|	794
13628	784.167	3132.64	3132.64	0.694622	1	60.14	60.14	235	264	R	GIVKVGDVVEIIGLAEENASTTVTGVEMFR	K		1	7955.6	O31.19443.19443.4.dta	4	gi|30018378|ref|NP_830009.1|	elongation factor Tu [Bacillus cereus ATCC 14579],	O31	O31$gi|30018378|ref|NP_830009.1|	794
13168	716.872	2863.46	2863.46	-1.75801	1	25.87	25.87	239	265	K	VGDVVEIIGLAEENASTTVTGVEMFRK	L		1	7959.93	O31.19451.19451.4.dta	4	gi|30018378|ref|NP_830009.1|	elongation factor Tu [Bacillus cereus ATCC 14579],	O31	O31$gi|30018378|ref|NP_830009.1|	794
11368	1112.5	2222.98	2222.97	1.84662	0	71.45	71.45	138	155	K	CDMVDDEELLELVEMEVR	D		1	7962.49	O31.19457.19457.2.dta	2	gi|30018378|ref|NP_830009.1|	elongation factor Tu [Bacillus cereus ATCC 14579],	O31	O31$gi|30018378|ref|NP_830009.1|	794
7336	410.737	1638.92	1638.92	0.757818	2	24.37	24.37	282	296	R	GVAREDIQRGQVLAK	S		1	1131.78	O31.1946.1946.4.dta	4	gi|30018378|ref|NP_830009.1|	elongation factor Tu [Bacillus cereus ATCC 14579],	O31	O31$gi|30018378|ref|NP_830009.1|	794
14443	1031.28	4121.08	4121.07	2.09047	1	16.76	16.76	189	224	K	IIELMAEVDAYIPTPERETDKPFLMPVEDVFSITGR	G		1	7964.34	O31.19460.19460.4.dta	4	gi|30018378|ref|NP_830009.1|	elongation factor Tu [Bacillus cereus ATCC 14579],	O31	O31$gi|30018378|ref|NP_830009.1|	794
13630	784.167	3132.64	3132.64	0.847848	1	52.09	52.09	235	264	R	GIVKVGDVVEIIGLAEENASTTVTGVEMFR	K		1	7966.11	O31.19464.19464.4.dta	4	gi|30018378|ref|NP_830009.1|	elongation factor Tu [Bacillus cereus ATCC 14579],	O31	O31$gi|30018378|ref|NP_830009.1|	794
11369	1112.5	2222.98	2222.97	2.39544	0	51.29	51.29	138	155	K	CDMVDDEELLELVEMEVR	D		1	7973.53	O31.19479.19479.2.dta	2	gi|30018378|ref|NP_830009.1|	elongation factor Tu [Bacillus cereus ATCC 14579],	O31	O31$gi|30018378|ref|NP_830009.1|	794
14414	1031.28	4121.07	4121.07	0.197764	1	34.35	34.35	189	224	K	IIELMAEVDAYIPTPERETDKPFLMPVEDVFSITGR	G		1	7974.87	O31.19482.19482.4.dta	4	gi|30018378|ref|NP_830009.1|	elongation factor Tu [Bacillus cereus ATCC 14579],	O31	O31$gi|30018378|ref|NP_830009.1|	794
13627	784.167	3132.64	3132.64	0.528628	1	59.32	59.32	235	264	R	GIVKVGDVVEIIGLAEENASTTVTGVEMFR	K		1	7976.7	O31.19486.19486.4.dta	4	gi|30018378|ref|NP_830009.1|	elongation factor Tu [Bacillus cereus ATCC 14579],	O31	O31$gi|30018378|ref|NP_830009.1|	794
14433	1031.28	4121.08	4121.07	1.38192	1	33	33	189	224	K	IIELMAEVDAYIPTPERETDKPFLMPVEDVFSITGR	G		1	7986.64	O31.19504.19504.4.dta	4	gi|30018378|ref|NP_830009.1|	elongation factor Tu [Bacillus cereus ATCC 14579],	O31	O31$gi|30018378|ref|NP_830009.1|	794
13625	784.167	3132.64	3132.64	0.452015	1	44.32	44.32	235	264	R	GIVKVGDVVEIIGLAEENASTTVTGVEMFR	K		1	7990.62	O31.19511.19511.4.dta	4	gi|30018378|ref|NP_830009.1|	elongation factor Tu [Bacillus cereus ATCC 14579],	O31	O31$gi|30018378|ref|NP_830009.1|	794
11359	1112.49	2222.97	2222.97	-1.77915	0	52.62	52.62	138	155	K	CDMVDDEELLELVEMEVR	D		1	7996.84	O31.19521.19521.2.dta	2	gi|30018378|ref|NP_830009.1|	elongation factor Tu [Bacillus cereus ATCC 14579],	O31	O31$gi|30018378|ref|NP_830009.1|	794
14441	1031.28	4121.08	4121.07	1.85753	1	17.49	17.49	189	224	K	IIELMAEVDAYIPTPERETDKPFLMPVEDVFSITGR	G		1	7999.07	O31.19526.19526.4.dta	4	gi|30018378|ref|NP_830009.1|	elongation factor Tu [Bacillus cereus ATCC 14579],	O31	O31$gi|30018378|ref|NP_830009.1|	794
13639	784.168	3132.64	3132.64	1.85658	1	49.91	49.91	235	264	R	GIVKVGDVVEIIGLAEENASTTVTGVEMFR	K		1	8001.57	O31.19531.19531.4.dta	4	gi|30018378|ref|NP_830009.1|	elongation factor Tu [Bacillus cereus ATCC 14579],	O31	O31$gi|30018378|ref|NP_830009.1|	794
14415	1031.28	4121.08	4121.07	0.314238	1	22.06	22.06	189	224	K	IIELMAEVDAYIPTPERETDKPFLMPVEDVFSITGR	G		1	8009.98	O31.19545.19545.4.dta	4	gi|30018378|ref|NP_830009.1|	elongation factor Tu [Bacillus cereus ATCC 14579],	O31	O31$gi|30018378|ref|NP_830009.1|	794
13633	784.168	3132.64	3132.64	1.1543	1	38.26	38.26	235	264	R	GIVKVGDVVEIIGLAEENASTTVTGVEMFR	K		1	8012.85	O31.19552.19552.4.dta	4	gi|30018378|ref|NP_830009.1|	elongation factor Tu [Bacillus cereus ATCC 14579],	O31	O31$gi|30018378|ref|NP_830009.1|	794
13624	784.167	3132.64	3132.64	0.0689515	1	43.07	43.07	235	264	R	GIVKVGDVVEIIGLAEENASTTVTGVEMFR	K		1	8023.29	O31.19570.19570.4.dta	4	gi|30018378|ref|NP_830009.1|	elongation factor Tu [Bacillus cereus ATCC 14579],	O31	O31$gi|30018378|ref|NP_830009.1|	794
14420	1031.28	4121.08	4121.07	0.673368	1	24.64	24.64	189	224	K	IIELMAEVDAYIPTPERETDKPFLMPVEDVFSITGR	G		1	8025.18	O31.19573.19573.4.dta	4	gi|30018378|ref|NP_830009.1|	elongation factor Tu [Bacillus cereus ATCC 14579],	O31	O31$gi|30018378|ref|NP_830009.1|	794
14416	1031.28	4121.08	4121.07	0.314238	1	25.47	25.47	189	224	K	IIELMAEVDAYIPTPERETDKPFLMPVEDVFSITGR	G		1	8036.06	O31.19592.19592.4.dta	4	gi|30018378|ref|NP_830009.1|	elongation factor Tu [Bacillus cereus ATCC 14579],	O31	O31$gi|30018378|ref|NP_830009.1|	794
13623	784.167	3132.64	3132.64	-0.00766128	1	32.95	32.95	235	264	R	GIVKVGDVVEIIGLAEENASTTVTGVEMFR	K		1	8047.08	O31.19610.19610.4.dta	4	gi|30018378|ref|NP_830009.1|	elongation factor Tu [Bacillus cereus ATCC 14579],	O31	O31$gi|30018378|ref|NP_830009.1|	794
14419	1031.28	4121.08	4121.07	0.556894	1	15.6	15.6	189	224	K	IIELMAEVDAYIPTPERETDKPFLMPVEDVFSITGR	G		1	8057.63	O31.19627.19627.4.dta	4	gi|30018378|ref|NP_830009.1|	elongation factor Tu [Bacillus cereus ATCC 14579],	O31	O31$gi|30018378|ref|NP_830009.1|	794
13214	716.874	2863.47	2863.46	1.13359	1	19.49	19.49	239	265	K	VGDVVEIIGLAEENASTTVTGVEMFRK	L		1	8060.72	O31.19633.19633.4.dta	4	gi|30018378|ref|NP_830009.1|	elongation factor Tu [Bacillus cereus ATCC 14579],	O31	O31$gi|30018378|ref|NP_830009.1|	794
12691	684.849	2735.37	2735.37	-1.22762	0	42.83	42.83	239	264	K	VGDVVEIIGLAEENASTTVTGVEMFR	K		1	8067.61	O31.19644.19644.4.dta	4	gi|30018378|ref|NP_830009.1|	elongation factor Tu [Bacillus cereus ATCC 14579],	O31	O31$gi|30018378|ref|NP_830009.1|	794
12806	1368.69	2735.37	2735.37	2.04506	0	130.58	130.58	239	264	K	VGDVVEIIGLAEENASTTVTGVEMFR	K		1	8069.82	O31.19648.19648.2.dta	2	gi|30018378|ref|NP_830009.1|	elongation factor Tu [Bacillus cereus ATCC 14579],	O31	O31$gi|30018378|ref|NP_830009.1|	794
12730	684.85	2735.37	2735.37	0.293196	0	59.21	59.21	239	264	K	VGDVVEIIGLAEENASTTVTGVEMFR	K		1	8078.62	O31.19667.19667.4.dta	4	gi|30018378|ref|NP_830009.1|	elongation factor Tu [Bacillus cereus ATCC 14579],	O31	O31$gi|30018378|ref|NP_830009.1|	794
12786	1368.69	2735.37	2735.37	1.504	0	105.44	105.44	239	264	K	VGDVVEIIGLAEENASTTVTGVEMFR	K		1	8080.46	O31.19671.19671.2.dta	2	gi|30018378|ref|NP_830009.1|	elongation factor Tu [Bacillus cereus ATCC 14579],	O31	O31$gi|30018378|ref|NP_830009.1|	794
12756	684.85	2735.37	2735.37	0.921996	0	67.91	67.91	239	264	K	VGDVVEIIGLAEENASTTVTGVEMFR	K		1	8088.92	O31.19689.19689.4.dta	4	gi|30018378|ref|NP_830009.1|	elongation factor Tu [Bacillus cereus ATCC 14579],	O31	O31$gi|30018378|ref|NP_830009.1|	794
12787	1368.69	2735.37	2735.37	1.504	0	118.55	118.55	239	264	K	VGDVVEIIGLAEENASTTVTGVEMFR	K		1	8090.83	O31.19694.19694.2.dta	2	gi|30018378|ref|NP_830009.1|	elongation factor Tu [Bacillus cereus ATCC 14579],	O31	O31$gi|30018378|ref|NP_830009.1|	794
12761	684.85	2735.37	2735.37	1.00974	0	52.78	52.78	239	264	K	VGDVVEIIGLAEENASTTVTGVEMFR	K		1	8099.37	O31.19712.19712.4.dta	4	gi|30018378|ref|NP_830009.1|	elongation factor Tu [Bacillus cereus ATCC 14579],	O31	O31$gi|30018378|ref|NP_830009.1|	794
12765	1368.69	2735.37	2735.37	1.05799	0	118.42	118.42	239	264	K	VGDVVEIIGLAEENASTTVTGVEMFR	K		1	8101.56	O31.19717.19717.2.dta	2	gi|30018378|ref|NP_830009.1|	elongation factor Tu [Bacillus cereus ATCC 14579],	O31	O31$gi|30018378|ref|NP_830009.1|	794
12749	684.85	2735.37	2735.37	0.731894	0	78.63	78.63	239	264	K	VGDVVEIIGLAEENASTTVTGVEMFR	K		1	8110.2	O31.19736.19736.4.dta	4	gi|30018378|ref|NP_830009.1|	elongation factor Tu [Bacillus cereus ATCC 14579],	O31	O31$gi|30018378|ref|NP_830009.1|	794
12785	1368.69	2735.37	2735.37	1.41626	0	118.48	118.48	239	264	K	VGDVVEIIGLAEENASTTVTGVEMFR	K		1	8113.04	O31.19743.19743.2.dta	2	gi|30018378|ref|NP_830009.1|	elongation factor Tu [Bacillus cereus ATCC 14579],	O31	O31$gi|30018378|ref|NP_830009.1|	794
7326	410.737	1638.92	1638.92	0.245284	2	16.38	16.38	282	296	R	GVAREDIQRGQVLAK	S		1	1143.01	O31.1975.1975.4.dta	4	gi|30018378|ref|NP_830009.1|	elongation factor Tu [Bacillus cereus ATCC 14579],	O31	O31$gi|30018378|ref|NP_830009.1|	794
12762	684.85	2735.37	2735.37	1.00974	0	64.55	64.55	239	264	K	VGDVVEIIGLAEENASTTVTGVEMFR	K		1	8121.39	O31.19762.19762.4.dta	4	gi|30018378|ref|NP_830009.1|	elongation factor Tu [Bacillus cereus ATCC 14579],	O31	O31$gi|30018378|ref|NP_830009.1|	794
12781	1368.69	2735.37	2735.37	1.32852	0	118.48	118.48	239	264	K	VGDVVEIIGLAEENASTTVTGVEMFR	K		1	8123.55	O31.19767.19767.2.dta	2	gi|30018378|ref|NP_830009.1|	elongation factor Tu [Bacillus cereus ATCC 14579],	O31	O31$gi|30018378|ref|NP_830009.1|	794
12743	684.85	2735.37	2735.37	0.644154	0	57.91	57.91	239	264	K	VGDVVEIIGLAEENASTTVTGVEMFR	K		1	8132.92	O31.19785.19785.4.dta	4	gi|30018378|ref|NP_830009.1|	elongation factor Tu [Bacillus cereus ATCC 14579],	O31	O31$gi|30018378|ref|NP_830009.1|	794
12815	1368.69	2735.38	2735.37	2.30828	0	132.42	132.42	239	264	K	VGDVVEIIGLAEENASTTVTGVEMFR	K		1	8134.2	O31.19788.19788.2.dta	2	gi|30018378|ref|NP_830009.1|	elongation factor Tu [Bacillus cereus ATCC 14579],	O31	O31$gi|30018378|ref|NP_830009.1|	794
13211	716.874	2863.47	2863.46	1.04978	1	28.8	28.8	239	265	K	VGDVVEIIGLAEENASTTVTGVEMFRK	L		1	8141.66	O31.19802.19802.4.dta	4	gi|30018378|ref|NP_830009.1|	elongation factor Tu [Bacillus cereus ATCC 14579],	O31	O31$gi|30018378|ref|NP_830009.1|	794
12718	684.849	2735.37	2735.37	-0.0577619	0	57.79	57.79	239	264	K	VGDVVEIIGLAEENASTTVTGVEMFR	K		1	8143.55	O31.19806.19806.4.dta	4	gi|30018378|ref|NP_830009.1|	elongation factor Tu [Bacillus cereus ATCC 14579],	O31	O31$gi|30018378|ref|NP_830009.1|	794
12774	1368.69	2735.37	2735.37	1.24078	0	118.24	118.24	239	264	K	VGDVVEIIGLAEENASTTVTGVEMFR	K		1	8144.82	O31.19809.19809.2.dta	2	gi|30018378|ref|NP_830009.1|	elongation factor Tu [Bacillus cereus ATCC 14579],	O31	O31$gi|30018378|ref|NP_830009.1|	794
12732	684.85	2735.37	2735.37	0.380936	0	51.48	51.48	239	264	K	VGDVVEIIGLAEENASTTVTGVEMFR	K		1	8153.97	O31.19826.19826.4.dta	4	gi|30018378|ref|NP_830009.1|	elongation factor Tu [Bacillus cereus ATCC 14579],	O31	O31$gi|30018378|ref|NP_830009.1|	794
12755	1368.69	2735.37	2735.37	0.882514	0	136.44	136.44	239	264	K	VGDVVEIIGLAEENASTTVTGVEMFR	K		1	8155.81	O31.19829.19829.2.dta	2	gi|30018378|ref|NP_830009.1|	elongation factor Tu [Bacillus cereus ATCC 14579],	O31	O31$gi|30018378|ref|NP_830009.1|	794
12775	1368.69	2735.37	2735.37	1.24078	0	118.54	118.54	239	264	K	VGDVVEIIGLAEENASTTVTGVEMFR	K		1	8166.46	O31.19849.19849.2.dta	2	gi|30018378|ref|NP_830009.1|	elongation factor Tu [Bacillus cereus ATCC 14579],	O31	O31$gi|30018378|ref|NP_830009.1|	794
12731	684.85	2735.37	2735.37	0.293196	0	55.69	55.69	239	264	K	VGDVVEIIGLAEENASTTVTGVEMFR	K		1	8166.83	O31.19850.19850.4.dta	4	gi|30018378|ref|NP_830009.1|	elongation factor Tu [Bacillus cereus ATCC 14579],	O31	O31$gi|30018378|ref|NP_830009.1|	794
12773	1368.69	2735.37	2735.37	1.24078	0	91.8	91.8	239	264	K	VGDVVEIIGLAEENASTTVTGVEMFR	K		1	8177.07	O31.19866.19866.2.dta	2	gi|30018378|ref|NP_830009.1|	elongation factor Tu [Bacillus cereus ATCC 14579],	O31	O31$gi|30018378|ref|NP_830009.1|	794
12735	684.85	2735.37	2735.37	0.468675	0	48.01	48.01	239	264	K	VGDVVEIIGLAEENASTTVTGVEMFR	K		1	8177.4	O31.19867.19867.4.dta	4	gi|30018378|ref|NP_830009.1|	elongation factor Tu [Bacillus cereus ATCC 14579],	O31	O31$gi|30018378|ref|NP_830009.1|	794
12720	684.849	2735.37	2735.37	-0.0577619	0	57.48	57.48	239	264	K	VGDVVEIIGLAEENASTTVTGVEMFR	K		1	8187.7	O31.19884.19884.4.dta	4	gi|30018378|ref|NP_830009.1|	elongation factor Tu [Bacillus cereus ATCC 14579],	O31	O31$gi|30018378|ref|NP_830009.1|	794
12795	1368.69	2735.37	2735.37	1.68679	0	118.08	118.08	239	264	K	VGDVVEIIGLAEENASTTVTGVEMFR	K		1	8188.08	O31.19885.19885.2.dta	2	gi|30018378|ref|NP_830009.1|	elongation factor Tu [Bacillus cereus ATCC 14579],	O31	O31$gi|30018378|ref|NP_830009.1|	794
12792	1368.69	2735.37	2735.37	1.59905	0	98.79	98.79	239	264	K	VGDVVEIIGLAEENASTTVTGVEMFR	K		1	8198.3	O31.19903.19903.2.dta	2	gi|30018378|ref|NP_830009.1|	elongation factor Tu [Bacillus cereus ATCC 14579],	O31	O31$gi|30018378|ref|NP_830009.1|	794
12779	684.85	2735.37	2735.37	1.27295	0	58.64	58.64	239	264	K	VGDVVEIIGLAEENASTTVTGVEMFR	K		1	8199.23	O31.19905.19905.4.dta	4	gi|30018378|ref|NP_830009.1|	elongation factor Tu [Bacillus cereus ATCC 14579],	O31	O31$gi|30018378|ref|NP_830009.1|	794
12809	1368.69	2735.37	2735.37	2.1328	0	118.16	118.16	239	264	K	VGDVVEIIGLAEENASTTVTGVEMFR	K		1	8209.53	O31.19922.19922.2.dta	2	gi|30018378|ref|NP_830009.1|	elongation factor Tu [Bacillus cereus ATCC 14579],	O31	O31$gi|30018378|ref|NP_830009.1|	794
12713	684.849	2735.37	2735.37	-0.335604	0	37.24	37.24	239	264	K	VGDVVEIIGLAEENASTTVTGVEMFR	K		1	8211.54	O31.19927.19927.4.dta	4	gi|30018378|ref|NP_830009.1|	elongation factor Tu [Bacillus cereus ATCC 14579],	O31	O31$gi|30018378|ref|NP_830009.1|	794
13193	716.874	2863.47	2863.46	0.532921	1	21.62	21.62	239	265	K	VGDVVEIIGLAEENASTTVTGVEMFRK	L		1	8217.41	O31.19935.19935.4.dta	4	gi|30018378|ref|NP_830009.1|	elongation factor Tu [Bacillus cereus ATCC 14579],	O31	O31$gi|30018378|ref|NP_830009.1|	794
12763	1368.69	2735.37	2735.37	1.05799	0	117.99	117.99	239	264	K	VGDVVEIIGLAEENASTTVTGVEMFR	K		1	8220.9	O31.19943.19943.2.dta	2	gi|30018378|ref|NP_830009.1|	elongation factor Tu [Bacillus cereus ATCC 14579],	O31	O31$gi|30018378|ref|NP_830009.1|	794
12722	684.849	2735.37	2735.37	0.0299777	0	52.83	52.83	239	264	K	VGDVVEIIGLAEENASTTVTGVEMFR	K		1	8222.49	O31.19947.19947.4.dta	4	gi|30018378|ref|NP_830009.1|	elongation factor Tu [Bacillus cereus ATCC 14579],	O31	O31$gi|30018378|ref|NP_830009.1|	794
12764	1368.69	2735.37	2735.37	1.05799	0	110.89	110.89	239	264	K	VGDVVEIIGLAEENASTTVTGVEMFR	K		1	8231.26	O31.19960.19960.2.dta	2	gi|30018378|ref|NP_830009.1|	elongation factor Tu [Bacillus cereus ATCC 14579],	O31	O31$gi|30018378|ref|NP_830009.1|	794
12782	684.85	2735.37	2735.37	1.36069	0	62.3	62.3	239	264	K	VGDVVEIIGLAEENASTTVTGVEMFR	K		1	8233.2	O31.19965.19965.4.dta	4	gi|30018378|ref|NP_830009.1|	elongation factor Tu [Bacillus cereus ATCC 14579],	O31	O31$gi|30018378|ref|NP_830009.1|	794
12768	684.85	2735.37	2735.37	1.09748	0	55.35	55.35	239	264	K	VGDVVEIIGLAEENASTTVTGVEMFR	K		1	8243.57	O31.19984.19984.4.dta	4	gi|30018378|ref|NP_830009.1|	elongation factor Tu [Bacillus cereus ATCC 14579],	O31	O31$gi|30018378|ref|NP_830009.1|	794
12737	1368.69	2735.37	2735.37	0.524244	0	98.58	98.58	239	264	K	VGDVVEIIGLAEENASTTVTGVEMFR	K		1	8244.85	O31.19987.19987.2.dta	2	gi|30018378|ref|NP_830009.1|	elongation factor Tu [Bacillus cereus ATCC 14579],	O31	O31$gi|30018378|ref|NP_830009.1|	794
12704	684.849	2735.37	2735.37	-0.686562	0	34.55	34.55	239	264	K	VGDVVEIIGLAEENASTTVTGVEMFR	K		1	8255.48	O31.20007.20007.4.dta	4	gi|30018378|ref|NP_830009.1|	elongation factor Tu [Bacillus cereus ATCC 14579],	O31	O31$gi|30018378|ref|NP_830009.1|	794
12796	1368.69	2735.37	2735.37	1.68679	0	98.72	98.72	239	264	K	VGDVVEIIGLAEENASTTVTGVEMFR	K		1	8257.08	O31.20011.20011.2.dta	2	gi|30018378|ref|NP_830009.1|	elongation factor Tu [Bacillus cereus ATCC 14579],	O31	O31$gi|30018378|ref|NP_830009.1|	794
7328	410.737	1638.92	1638.92	0.245284	2	23.12	23.12	282	296	R	GVAREDIQRGQVLAK	S		1	1153.7	O31.2002.2002.4.dta	4	gi|30018378|ref|NP_830009.1|	elongation factor Tu [Bacillus cereus ATCC 14579],	O31	O31$gi|30018378|ref|NP_830009.1|	794
12801	684.851	2735.37	2735.37	1.81402	0	48.18	48.18	239	264	K	VGDVVEIIGLAEENASTTVTGVEMFR	K		1	8265.79	O31.20026.20026.4.dta	4	gi|30018378|ref|NP_830009.1|	elongation factor Tu [Bacillus cereus ATCC 14579],	O31	O31$gi|30018378|ref|NP_830009.1|	794
12799	1368.69	2735.37	2735.37	1.77453	0	98.79	98.79	239	264	K	VGDVVEIIGLAEENASTTVTGVEMFR	K		1	8269.51	O31.20032.20032.2.dta	2	gi|30018378|ref|NP_830009.1|	elongation factor Tu [Bacillus cereus ATCC 14579],	O31	O31$gi|30018378|ref|NP_830009.1|	794
12778	684.85	2735.37	2735.37	1.27295	0	41.6	41.6	239	264	K	VGDVVEIIGLAEENASTTVTGVEMFR	K		1	8276.83	O31.20045.20045.4.dta	4	gi|30018378|ref|NP_830009.1|	elongation factor Tu [Bacillus cereus ATCC 14579],	O31	O31$gi|30018378|ref|NP_830009.1|	794
12754	1368.69	2735.37	2735.37	0.882514	0	117.9	117.9	239	264	K	VGDVVEIIGLAEENASTTVTGVEMFR	K		1	8281.48	O31.20052.20052.2.dta	2	gi|30018378|ref|NP_830009.1|	elongation factor Tu [Bacillus cereus ATCC 14579],	O31	O31$gi|30018378|ref|NP_830009.1|	794
12800	684.851	2735.37	2735.37	1.81402	0	51.56	51.56	239	264	K	VGDVVEIIGLAEENASTTVTGVEMFR	K		1	8287.46	O31.20063.20063.4.dta	4	gi|30018378|ref|NP_830009.1|	elongation factor Tu [Bacillus cereus ATCC 14579],	O31	O31$gi|30018378|ref|NP_830009.1|	794
12805	1368.69	2735.37	2735.37	2.04506	0	105.43	105.43	239	264	K	VGDVVEIIGLAEENASTTVTGVEMFR	K		1	8295.51	O31.20076.20076.2.dta	2	gi|30018378|ref|NP_830009.1|	elongation factor Tu [Bacillus cereus ATCC 14579],	O31	O31$gi|30018378|ref|NP_830009.1|	794
14421	1031.28	4121.08	4121.07	0.673368	1	18.99	18.99	189	224	K	IIELMAEVDAYIPTPERETDKPFLMPVEDVFSITGR	G		1	8297.23	O31.20079.20079.4.dta	4	gi|30018378|ref|NP_830009.1|	elongation factor Tu [Bacillus cereus ATCC 14579],	O31	O31$gi|30018378|ref|NP_830009.1|	794
12717	684.849	2735.37	2735.37	-0.247864	0	62.29	62.29	239	264	K	VGDVVEIIGLAEENASTTVTGVEMFR	K		1	8298.17	O31.20081.20081.4.dta	4	gi|30018378|ref|NP_830009.1|	elongation factor Tu [Bacillus cereus ATCC 14579],	O31	O31$gi|30018378|ref|NP_830009.1|	794
13175	716.873	2863.46	2863.46	-0.570638	1	35.75	35.75	239	265	K	VGDVVEIIGLAEENASTTVTGVEMFRK	L		1	8301.92	O31.20086.20086.4.dta	4	gi|30018378|ref|NP_830009.1|	elongation factor Tu [Bacillus cereus ATCC 14579],	O31	O31$gi|30018378|ref|NP_830009.1|	794
12750	1368.69	2735.37	2735.37	0.794774	0	130.26	130.26	239	264	K	VGDVVEIIGLAEENASTTVTGVEMFR	K		1	8305.54	O31.20092.20092.2.dta	2	gi|30018378|ref|NP_830009.1|	elongation factor Tu [Bacillus cereus ATCC 14579],	O31	O31$gi|30018378|ref|NP_830009.1|	794
12716	684.849	2735.37	2735.37	-0.247864	0	33.6	33.6	239	264	K	VGDVVEIIGLAEENASTTVTGVEMFR	K		1	8309.3	O31.20098.20098.4.dta	4	gi|30018378|ref|NP_830009.1|	elongation factor Tu [Bacillus cereus ATCC 14579],	O31	O31$gi|30018378|ref|NP_830009.1|	794
12736	1368.69	2735.37	2735.37	0.524244	0	113.29	113.29	239	264	K	VGDVVEIIGLAEENASTTVTGVEMFR	K		1	8320.34	O31.20116.20116.2.dta	2	gi|30018378|ref|NP_830009.1|	elongation factor Tu [Bacillus cereus ATCC 14579],	O31	O31$gi|30018378|ref|NP_830009.1|	794
13199	716.874	2863.47	2863.46	0.714519	1	22.07	22.07	239	265	K	VGDVVEIIGLAEENASTTVTGVEMFRK	L		1	8324.08	O31.20122.20122.4.dta	4	gi|30018378|ref|NP_830009.1|	elongation factor Tu [Bacillus cereus ATCC 14579],	O31	O31$gi|30018378|ref|NP_830009.1|	794
12693	684.849	2735.37	2735.37	-1.22762	0	33.73	33.73	239	264	K	VGDVVEIIGLAEENASTTVTGVEMFR	K		1	8326.3	O31.20126.20126.4.dta	4	gi|30018378|ref|NP_830009.1|	elongation factor Tu [Bacillus cereus ATCC 14579],	O31	O31$gi|30018378|ref|NP_830009.1|	794
12802	1368.69	2735.37	2735.37	1.86227	0	117.46	117.46	239	264	K	VGDVVEIIGLAEENASTTVTGVEMFR	K		1	8332.31	O31.20136.20136.2.dta	2	gi|30018378|ref|NP_830009.1|	elongation factor Tu [Bacillus cereus ATCC 14579],	O31	O31$gi|30018378|ref|NP_830009.1|	794
12777	684.85	2735.37	2735.37	1.27295	0	36.7	36.7	239	264	K	VGDVVEIIGLAEENASTTVTGVEMFR	K		1	8339.13	O31.20147.20147.4.dta	4	gi|30018378|ref|NP_830009.1|	elongation factor Tu [Bacillus cereus ATCC 14579],	O31	O31$gi|30018378|ref|NP_830009.1|	794
12727	1368.69	2735.37	2735.37	0.261025	0	89.51	89.51	239	264	K	VGDVVEIIGLAEENASTTVTGVEMFR	K		1	8343.84	O31.20156.20156.2.dta	2	gi|30018378|ref|NP_830009.1|	elongation factor Tu [Bacillus cereus ATCC 14579],	O31	O31$gi|30018378|ref|NP_830009.1|	794
13220	716.874	2863.47	2863.46	1.399	1	26.76	26.76	239	265	K	VGDVVEIIGLAEENASTTVTGVEMFRK	L		1	8346.67	O31.20161.20161.4.dta	4	gi|30018378|ref|NP_830009.1|	elongation factor Tu [Bacillus cereus ATCC 14579],	O31	O31$gi|30018378|ref|NP_830009.1|	794
12702	1368.69	2735.37	2735.37	-0.726045	0	86.65	86.65	239	264	K	VGDVVEIIGLAEENASTTVTGVEMFR	K		1	8356.07	O31.20178.20178.2.dta	2	gi|30018378|ref|NP_830009.1|	elongation factor Tu [Bacillus cereus ATCC 14579],	O31	O31$gi|30018378|ref|NP_830009.1|	794
12798	684.851	2735.37	2735.37	1.72628	0	46.99	46.99	239	264	K	VGDVVEIIGLAEENASTTVTGVEMFR	K		1	8363.88	O31.20193.20193.4.dta	4	gi|30018378|ref|NP_830009.1|	elongation factor Tu [Bacillus cereus ATCC 14579],	O31	O31$gi|30018378|ref|NP_830009.1|	794
12760	1368.69	2735.37	2735.37	0.970253	0	117.52	117.52	239	264	K	VGDVVEIIGLAEENASTTVTGVEMFR	K		1	8372.87	O31.20208.20208.2.dta	2	gi|30018378|ref|NP_830009.1|	elongation factor Tu [Bacillus cereus ATCC 14579],	O31	O31$gi|30018378|ref|NP_830009.1|	794
12712	684.849	2735.37	2735.37	-0.423343	0	48.06	48.06	239	264	K	VGDVVEIIGLAEENASTTVTGVEMFR	K		1	8375.08	O31.20212.20212.4.dta	4	gi|30018378|ref|NP_830009.1|	elongation factor Tu [Bacillus cereus ATCC 14579],	O31	O31$gi|30018378|ref|NP_830009.1|	794
12820	1368.7	2735.38	2735.37	2.84934	0	98.2	98.2	239	264	K	VGDVVEIIGLAEENASTTVTGVEMFR	K		1	8384.68	O31.20230.20230.2.dta	2	gi|30018378|ref|NP_830009.1|	elongation factor Tu [Bacillus cereus ATCC 14579],	O31	O31$gi|30018378|ref|NP_830009.1|	794
12788	684.851	2735.37	2735.37	1.53617	0	39.82	39.82	239	264	K	VGDVVEIIGLAEENASTTVTGVEMFR	K		1	8385.99	O31.20233.20233.4.dta	4	gi|30018378|ref|NP_830009.1|	elongation factor Tu [Bacillus cereus ATCC 14579],	O31	O31$gi|30018378|ref|NP_830009.1|	794
12705	1368.69	2735.37	2735.37	-0.630994	0	86.86	86.86	239	264	K	VGDVVEIIGLAEENASTTVTGVEMFR	K		1	8397.63	O31.20255.20255.2.dta	2	gi|30018378|ref|NP_830009.1|	elongation factor Tu [Bacillus cereus ATCC 14579],	O31	O31$gi|30018378|ref|NP_830009.1|	794
12709	684.849	2735.37	2735.37	-0.598822	0	48.28	48.28	239	264	K	VGDVVEIIGLAEENASTTVTGVEMFR	K		1	8407.65	O31.20272.20272.4.dta	4	gi|30018378|ref|NP_830009.1|	elongation factor Tu [Bacillus cereus ATCC 14579],	O31	O31$gi|30018378|ref|NP_830009.1|	794
12819	1368.7	2735.38	2735.37	2.66655	0	117.13	117.13	239	264	K	VGDVVEIIGLAEENASTTVTGVEMFR	K		1	8416.79	O31.20290.20290.2.dta	2	gi|30018378|ref|NP_830009.1|	elongation factor Tu [Bacillus cereus ATCC 14579],	O31	O31$gi|30018378|ref|NP_830009.1|	794
12812	684.851	2735.37	2735.37	2.16497	0	30.96	30.96	239	264	K	VGDVVEIIGLAEENASTTVTGVEMFR	K		1	8419.47	O31.20295.20295.4.dta	4	gi|30018378|ref|NP_830009.1|	elongation factor Tu [Bacillus cereus ATCC 14579],	O31	O31$gi|30018378|ref|NP_830009.1|	794
12784	684.85	2735.37	2735.37	1.36069	0	42.23	42.23	239	264	K	VGDVVEIIGLAEENASTTVTGVEMFR	K		1	8432.35	O31.20316.20316.4.dta	4	gi|30018378|ref|NP_830009.1|	elongation factor Tu [Bacillus cereus ATCC 14579],	O31	O31$gi|30018378|ref|NP_830009.1|	794
12821	1368.7	2735.38	2735.37	2.93708	0	86.82	86.82	239	264	K	VGDVVEIIGLAEENASTTVTGVEMFR	K		1	8437.84	O31.20326.20326.2.dta	2	gi|30018378|ref|NP_830009.1|	elongation factor Tu [Bacillus cereus ATCC 14579],	O31	O31$gi|30018378|ref|NP_830009.1|	794
13227	716.875	2863.47	2863.46	1.81808	1	16.95	16.95	239	265	K	VGDVVEIIGLAEENASTTVTGVEMFRK	L		1	8449.04	O31.20346.20346.4.dta	4	gi|30018378|ref|NP_830009.1|	elongation factor Tu [Bacillus cereus ATCC 14579],	O31	O31$gi|30018378|ref|NP_830009.1|	794
14417	1031.28	4121.08	4121.07	0.430713	1	23.68	23.68	189	224	K	IIELMAEVDAYIPTPERETDKPFLMPVEDVFSITGR	G		1	8460.32	O31.20365.20365.4.dta	4	gi|30018378|ref|NP_830009.1|	elongation factor Tu [Bacillus cereus ATCC 14579],	O31	O31$gi|30018378|ref|NP_830009.1|	794
12747	684.85	2735.37	2735.37	0.731894	0	36.18	36.18	239	264	K	VGDVVEIIGLAEENASTTVTGVEMFR	K		1	8464.42	O31.20372.20372.4.dta	4	gi|30018378|ref|NP_830009.1|	elongation factor Tu [Bacillus cereus ATCC 14579],	O31	O31$gi|30018378|ref|NP_830009.1|	794
13167	716.871	2863.46	2863.46	-2.61013	1	17.49	17.49	239	265	K	VGDVVEIIGLAEENASTTVTGVEMFRK	L		1	8471.14	O31.20384.20384.4.dta	4	gi|30018378|ref|NP_830009.1|	elongation factor Tu [Bacillus cereus ATCC 14579],	O31	O31$gi|30018378|ref|NP_830009.1|	794
12818	684.851	2735.38	2735.37	2.61829	0	51.29	51.29	239	264	K	VGDVVEIIGLAEENASTTVTGVEMFR	K		1	8480.25	O31.20398.20398.4.dta	4	gi|30018378|ref|NP_830009.1|	elongation factor Tu [Bacillus cereus ATCC 14579],	O31	O31$gi|30018378|ref|NP_830009.1|	794
12811	684.851	2735.37	2735.37	2.16497	0	36.66	36.66	239	264	K	VGDVVEIIGLAEENASTTVTGVEMFR	K		1	8497.19	O31.20424.20424.4.dta	4	gi|30018378|ref|NP_830009.1|	elongation factor Tu [Bacillus cereus ATCC 14579],	O31	O31$gi|30018378|ref|NP_830009.1|	794
12748	684.85	2735.37	2735.37	0.731894	0	43.78	43.78	239	264	K	VGDVVEIIGLAEENASTTVTGVEMFR	K		1	8508.4	O31.20441.20441.4.dta	4	gi|30018378|ref|NP_830009.1|	elongation factor Tu [Bacillus cereus ATCC 14579],	O31	O31$gi|30018378|ref|NP_830009.1|	794
12692	684.849	2735.37	2735.37	-1.22762	0	22.25	22.25	239	264	K	VGDVVEIIGLAEENASTTVTGVEMFR	K		1	8522.07	O31.20464.20464.4.dta	4	gi|30018378|ref|NP_830009.1|	elongation factor Tu [Bacillus cereus ATCC 14579],	O31	O31$gi|30018378|ref|NP_830009.1|	794
13246	716.875	2863.47	2863.46	2.83782	1	31.26	31.26	239	265	K	VGDVVEIIGLAEENASTTVTGVEMFRK	L		1	8529.83	O31.20477.20477.4.dta	4	gi|30018378|ref|NP_830009.1|	elongation factor Tu [Bacillus cereus ATCC 14579],	O31	O31$gi|30018378|ref|NP_830009.1|	794
12757	684.85	2735.37	2735.37	0.921996	0	31.5	31.5	239	264	K	VGDVVEIIGLAEENASTTVTGVEMFR	K		1	8533.3	O31.20482.20482.4.dta	4	gi|30018378|ref|NP_830009.1|	elongation factor Tu [Bacillus cereus ATCC 14579],	O31	O31$gi|30018378|ref|NP_830009.1|	794
13172	716.872	2863.46	2863.46	-0.98971	1	24.95	24.95	239	265	K	VGDVVEIIGLAEENASTTVTGVEMFRK	L		1	8542.58	O31.20496.20496.4.dta	4	gi|30018378|ref|NP_830009.1|	elongation factor Tu [Bacillus cereus ATCC 14579],	O31	O31$gi|30018378|ref|NP_830009.1|	794
12783	684.85	2735.37	2735.37	1.36069	0	32.25	32.25	239	264	K	VGDVVEIIGLAEENASTTVTGVEMFR	K		1	8549.53	O31.20506.20506.4.dta	4	gi|30018378|ref|NP_830009.1|	elongation factor Tu [Bacillus cereus ATCC 14579],	O31	O31$gi|30018378|ref|NP_830009.1|	794
13235	716.875	2863.47	2863.46	2.06952	1	43.23	43.23	239	265	K	VGDVVEIIGLAEENASTTVTGVEMFRK	L		1	8554.91	O31.20514.20514.4.dta	4	gi|30018378|ref|NP_830009.1|	elongation factor Tu [Bacillus cereus ATCC 14579],	O31	O31$gi|30018378|ref|NP_830009.1|	794
12740	684.85	2735.37	2735.37	0.644154	0	35.01	35.01	239	264	K	VGDVVEIIGLAEENASTTVTGVEMFR	K		1	8562.92	O31.20526.20526.4.dta	4	gi|30018378|ref|NP_830009.1|	elongation factor Tu [Bacillus cereus ATCC 14579],	O31	O31$gi|30018378|ref|NP_830009.1|	794
12742	684.85	2735.37	2735.37	0.644154	0	35.51	35.51	239	264	K	VGDVVEIIGLAEENASTTVTGVEMFR	K		1	8576.13	O31.20544.20544.4.dta	4	gi|30018378|ref|NP_830009.1|	elongation factor Tu [Bacillus cereus ATCC 14579],	O31	O31$gi|30018378|ref|NP_830009.1|	794
12698	684.849	2735.37	2735.37	-0.964404	0	54.17	54.17	239	264	K	VGDVVEIIGLAEENASTTVTGVEMFR	K		1	8589.02	O31.20563.20563.4.dta	4	gi|30018378|ref|NP_830009.1|	elongation factor Tu [Bacillus cereus ATCC 14579],	O31	O31$gi|30018378|ref|NP_830009.1|	794
12741	684.85	2735.37	2735.37	0.644154	0	45.85	45.85	239	264	K	VGDVVEIIGLAEENASTTVTGVEMFR	K		1	8602.89	O31.20583.20583.4.dta	4	gi|30018378|ref|NP_830009.1|	elongation factor Tu [Bacillus cereus ATCC 14579],	O31	O31$gi|30018378|ref|NP_830009.1|	794
12734	684.85	2735.37	2735.37	0.468675	0	36.11	36.11	239	264	K	VGDVVEIIGLAEENASTTVTGVEMFR	K		1	8613.91	O31.20598.20598.4.dta	4	gi|30018378|ref|NP_830009.1|	elongation factor Tu [Bacillus cereus ATCC 14579],	O31	O31$gi|30018378|ref|NP_830009.1|	794
12699	1368.69	2735.37	2735.37	-0.901524	0	110.28	110.28	239	264	K	VGDVVEIIGLAEENASTTVTGVEMFR	K		1	8620.85	O31.20609.20609.2.dta	2	gi|30018378|ref|NP_830009.1|	elongation factor Tu [Bacillus cereus ATCC 14579],	O31	O31$gi|30018378|ref|NP_830009.1|	794
13244	716.875	2863.47	2863.46	2.67019	1	18.63	18.63	239	265	K	VGDVVEIIGLAEENASTTVTGVEMFRK	L		1	8630.31	O31.20625.20625.4.dta	4	gi|30018378|ref|NP_830009.1|	elongation factor Tu [Bacillus cereus ATCC 14579],	O31	O31$gi|30018378|ref|NP_830009.1|	794
12790	1368.69	2735.37	2735.37	1.59905	0	81.67	81.67	239	264	K	VGDVVEIIGLAEENASTTVTGVEMFR	K		1	8634.88	O31.20633.20633.2.dta	2	gi|30018378|ref|NP_830009.1|	elongation factor Tu [Bacillus cereus ATCC 14579],	O31	O31$gi|30018378|ref|NP_830009.1|	794
12753	684.85	2735.37	2735.37	0.834257	0	24.15	24.15	239	264	K	VGDVVEIIGLAEENASTTVTGVEMFR	K		1	8635.82	O31.20635.20635.4.dta	4	gi|30018378|ref|NP_830009.1|	elongation factor Tu [Bacillus cereus ATCC 14579],	O31	O31$gi|30018378|ref|NP_830009.1|	794
12772	684.85	2735.37	2735.37	1.18521	0	54.99	54.99	239	264	K	VGDVVEIIGLAEENASTTVTGVEMFR	K		1	8647.3	O31.20653.20653.4.dta	4	gi|30018378|ref|NP_830009.1|	elongation factor Tu [Bacillus cereus ATCC 14579],	O31	O31$gi|30018378|ref|NP_830009.1|	794
12824	1368.7	2735.38	2735.37	3.29535	0	60.81	60.81	239	264	K	VGDVVEIIGLAEENASTTVTGVEMFR	K		1	8651.33	O31.20661.20661.2.dta	2	gi|30018378|ref|NP_830009.1|	elongation factor Tu [Bacillus cereus ATCC 14579],	O31	O31$gi|30018378|ref|NP_830009.1|	794
12746	684.85	2735.37	2735.37	0.731894	0	45.13	45.13	239	264	K	VGDVVEIIGLAEENASTTVTGVEMFR	K		1	8660.18	O31.20675.20675.4.dta	4	gi|30018378|ref|NP_830009.1|	elongation factor Tu [Bacillus cereus ATCC 14579],	O31	O31$gi|30018378|ref|NP_830009.1|	794
12726	1368.69	2735.37	2735.37	0.261025	0	89.43	89.43	239	264	K	VGDVVEIIGLAEENASTTVTGVEMFR	K		1	8672.75	O31.20697.20697.2.dta	2	gi|30018378|ref|NP_830009.1|	elongation factor Tu [Bacillus cereus ATCC 14579],	O31	O31$gi|30018378|ref|NP_830009.1|	794
12708	684.849	2735.37	2735.37	-0.598822	0	34.18	34.18	239	264	K	VGDVVEIIGLAEENASTTVTGVEMFR	K		1	8673.12	O31.20698.20698.4.dta	4	gi|30018378|ref|NP_830009.1|	elongation factor Tu [Bacillus cereus ATCC 14579],	O31	O31$gi|30018378|ref|NP_830009.1|	794
13192	716.874	2863.47	2863.46	0.532921	1	22.19	22.19	239	265	K	VGDVVEIIGLAEENASTTVTGVEMFRK	L		1	8684.92	O31.20719.20719.4.dta	4	gi|30018378|ref|NP_830009.1|	elongation factor Tu [Bacillus cereus ATCC 14579],	O31	O31$gi|30018378|ref|NP_830009.1|	794
12695	684.849	2735.37	2735.37	-1.13988	0	58.78	58.78	239	264	K	VGDVVEIIGLAEENASTTVTGVEMFR	K		1	8689.6	O31.20727.20727.4.dta	4	gi|30018378|ref|NP_830009.1|	elongation factor Tu [Bacillus cereus ATCC 14579],	O31	O31$gi|30018378|ref|NP_830009.1|	794
12723	684.85	2735.37	2735.37	0.117717	0	33.34	33.34	239	264	K	VGDVVEIIGLAEENASTTVTGVEMFR	K		1	8705.54	O31.20752.20752.4.dta	4	gi|30018378|ref|NP_830009.1|	elongation factor Tu [Bacillus cereus ATCC 14579],	O31	O31$gi|30018378|ref|NP_830009.1|	794
14207	924.961	3695.82	3695.81	0.864762	1	15.72	15.72	125	155	R	QVGVPYIVVFLNKCDMVDDEELLELVEMEVR	D	Oxidation (M) [28]	1	8720.46	O31.20773.20773.4.dta	4	gi|30018378|ref|NP_830009.1|	elongation factor Tu [Bacillus cereus ATCC 14579],	O31	O31$gi|30018378|ref|NP_830009.1|	794
12683	684.848	2735.36	2735.37	-2.38286	0	31.13	31.13	239	264	K	VGDVVEIIGLAEENASTTVTGVEMFR	K		1	8720.82	O31.20774.20774.4.dta	4	gi|30018378|ref|NP_830009.1|	elongation factor Tu [Bacillus cereus ATCC 14579],	O31	O31$gi|30018378|ref|NP_830009.1|	794
12701	684.849	2735.37	2735.37	-0.774301	0	31.51	31.51	239	264	K	VGDVVEIIGLAEENASTTVTGVEMFR	K		1	8742.4	O31.20807.20807.4.dta	4	gi|30018378|ref|NP_830009.1|	elongation factor Tu [Bacillus cereus ATCC 14579],	O31	O31$gi|30018378|ref|NP_830009.1|	794
13234	716.875	2863.47	2863.46	2.06952	1	26.15	26.15	239	265	K	VGDVVEIIGLAEENASTTVTGVEMFRK	L		1	8754.53	O31.20828.20828.4.dta	4	gi|30018378|ref|NP_830009.1|	elongation factor Tu [Bacillus cereus ATCC 14579],	O31	O31$gi|30018378|ref|NP_830009.1|	794
12682	684.847	2735.36	2735.37	-3.18714	0	30.57	30.57	239	264	K	VGDVVEIIGLAEENASTTVTGVEMFR	K		1	8755.83	O31.20831.20831.4.dta	4	gi|30018378|ref|NP_830009.1|	elongation factor Tu [Bacillus cereus ATCC 14579],	O31	O31$gi|30018378|ref|NP_830009.1|	794
12738	684.85	2735.37	2735.37	0.556415	0	47.7	47.7	239	264	K	VGDVVEIIGLAEENASTTVTGVEMFR	K		1	8766.97	O31.20849.20849.4.dta	4	gi|30018378|ref|NP_830009.1|	elongation factor Tu [Bacillus cereus ATCC 14579],	O31	O31$gi|30018378|ref|NP_830009.1|	794
12700	684.849	2735.37	2735.37	-0.774301	0	31.32	31.32	239	264	K	VGDVVEIIGLAEENASTTVTGVEMFR	K		1	8777.7	O31.20866.20866.4.dta	4	gi|30018378|ref|NP_830009.1|	elongation factor Tu [Bacillus cereus ATCC 14579],	O31	O31$gi|30018378|ref|NP_830009.1|	794
12770	1368.69	2735.37	2735.37	1.15304	0	59.15	59.15	239	264	K	VGDVVEIIGLAEENASTTVTGVEMFR	K		1	8782.79	O31.20876.20876.2.dta	2	gi|30018378|ref|NP_830009.1|	elongation factor Tu [Bacillus cereus ATCC 14579],	O31	O31$gi|30018378|ref|NP_830009.1|	794
13240	716.875	2863.47	2863.46	2.41875	1	27.97	27.97	239	265	K	VGDVVEIIGLAEENASTTVTGVEMFRK	L		1	8783.16	O31.20877.20877.4.dta	4	gi|30018378|ref|NP_830009.1|	elongation factor Tu [Bacillus cereus ATCC 14579],	O31	O31$gi|30018378|ref|NP_830009.1|	794
12752	684.85	2735.37	2735.37	0.834257	0	31.79	31.79	239	264	K	VGDVVEIIGLAEENASTTVTGVEMFR	K		1	8796.94	O31.20899.20899.4.dta	4	gi|30018378|ref|NP_830009.1|	elongation factor Tu [Bacillus cereus ATCC 14579],	O31	O31$gi|30018378|ref|NP_830009.1|	794
12817	684.851	2735.38	2735.37	2.61829	0	32.72	32.72	239	264	K	VGDVVEIIGLAEENASTTVTGVEMFR	K		1	8809.71	O31.20924.20924.4.dta	4	gi|30018378|ref|NP_830009.1|	elongation factor Tu [Bacillus cereus ATCC 14579],	O31	O31$gi|30018378|ref|NP_830009.1|	794
12831	1368.7	2735.38	2735.37	4.54564	0	100.85	100.85	239	264	K	VGDVVEIIGLAEENASTTVTGVEMFR	K		1	8817.17	O31.20936.20936.2.dta	2	gi|30018378|ref|NP_830009.1|	elongation factor Tu [Bacillus cereus ATCC 14579],	O31	O31$gi|30018378|ref|NP_830009.1|	794
12807	684.851	2735.37	2735.37	2.07723	0	34.28	34.28	239	264	K	VGDVVEIIGLAEENASTTVTGVEMFR	K		1	8829.82	O31.20958.20958.4.dta	4	gi|30018378|ref|NP_830009.1|	elongation factor Tu [Bacillus cereus ATCC 14579],	O31	O31$gi|30018378|ref|NP_830009.1|	794
14184	920.963	3679.82	3679.82	1.14	1	18.04	18.04	125	155	R	QVGVPYIVVFLNKCDMVDDEELLELVEMEVR	D		1	8831.72	O31.20961.20961.4.dta	4	gi|30018378|ref|NP_830009.1|	elongation factor Tu [Bacillus cereus ATCC 14579],	O31	O31$gi|30018378|ref|NP_830009.1|	794
12696	684.849	2735.37	2735.37	-1.05214	0	24.81	24.81	239	264	K	VGDVVEIIGLAEENASTTVTGVEMFR	K		1	8871.11	O31.21026.21026.4.dta	4	gi|30018378|ref|NP_830009.1|	elongation factor Tu [Bacillus cereus ATCC 14579],	O31	O31$gi|30018378|ref|NP_830009.1|	794
12728	684.85	2735.37	2735.37	0.293196	0	31.23	31.23	239	264	K	VGDVVEIIGLAEENASTTVTGVEMFR	K		1	8885.69	O31.21050.21050.4.dta	4	gi|30018378|ref|NP_830009.1|	elongation factor Tu [Bacillus cereus ATCC 14579],	O31	O31$gi|30018378|ref|NP_830009.1|	794
14180	920.962	3679.82	3679.82	0.346484	1	19.7	19.7	125	155	R	QVGVPYIVVFLNKCDMVDDEELLELVEMEVR	D		1	8895.39	O31.21067.21067.4.dta	4	gi|30018378|ref|NP_830009.1|	elongation factor Tu [Bacillus cereus ATCC 14579],	O31	O31$gi|30018378|ref|NP_830009.1|	794
12690	684.849	2735.37	2735.37	-1.31536	0	34.42	34.42	239	264	K	VGDVVEIIGLAEENASTTVTGVEMFR	K		1	8896.35	O31.21069.21069.4.dta	4	gi|30018378|ref|NP_830009.1|	elongation factor Tu [Bacillus cereus ATCC 14579],	O31	O31$gi|30018378|ref|NP_830009.1|	794
12719	684.849	2735.37	2735.37	-0.0577619	0	53.45	53.45	239	264	K	VGDVVEIIGLAEENASTTVTGVEMFR	K		1	8908.71	O31.21088.21088.4.dta	4	gi|30018378|ref|NP_830009.1|	elongation factor Tu [Bacillus cereus ATCC 14579],	O31	O31$gi|30018378|ref|NP_830009.1|	794
12697	684.849	2735.37	2735.37	-0.964404	0	33.53	33.53	239	264	K	VGDVVEIIGLAEENASTTVTGVEMFR	K		1	8922.95	O31.21109.21109.4.dta	4	gi|30018378|ref|NP_830009.1|	elongation factor Tu [Bacillus cereus ATCC 14579],	O31	O31$gi|30018378|ref|NP_830009.1|	794
12689	684.849	2735.36	2735.37	-1.4031	0	36.37	36.37	239	264	K	VGDVVEIIGLAEENASTTVTGVEMFR	K		1	8934.08	O31.21126.21126.4.dta	4	gi|30018378|ref|NP_830009.1|	elongation factor Tu [Bacillus cereus ATCC 14579],	O31	O31$gi|30018378|ref|NP_830009.1|	794
12729	684.85	2735.37	2735.37	0.293196	0	30.31	30.31	239	264	K	VGDVVEIIGLAEENASTTVTGVEMFR	K		1	8944.66	O31.21143.21143.4.dta	4	gi|30018378|ref|NP_830009.1|	elongation factor Tu [Bacillus cereus ATCC 14579],	O31	O31$gi|30018378|ref|NP_830009.1|	794
13670	790.4	3157.57	3157.56	2.253	1	51.45	51.45	178	205	K	ALQGEADWEAKIIELMAEVDAYIPTPER	E		1	8947.49	O31.21147.21147.4.dta	4	gi|30018378|ref|NP_830009.1|	elongation factor Tu [Bacillus cereus ATCC 14579],	O31	O31$gi|30018378|ref|NP_830009.1|	794
13205	716.874	2863.47	2863.46	0.965963	1	30.02	30.02	239	265	K	VGDVVEIIGLAEENASTTVTGVEMFRK	L		1	8957.28	O31.21163.21163.4.dta	4	gi|30018378|ref|NP_830009.1|	elongation factor Tu [Bacillus cereus ATCC 14579],	O31	O31$gi|30018378|ref|NP_830009.1|	794
13669	790.399	3157.57	3157.56	1.40425	1	65.9	65.9	178	205	K	ALQGEADWEAKIIELMAEVDAYIPTPER	E		1	8962.05	O31.21171.21171.4.dta	4	gi|30018378|ref|NP_830009.1|	elongation factor Tu [Bacillus cereus ATCC 14579],	O31	O31$gi|30018378|ref|NP_830009.1|	794
12803	1368.69	2735.37	2735.37	1.95732	0	69.6	69.6	239	264	K	VGDVVEIIGLAEENASTTVTGVEMFR	K		1	8971.67	O31.21187.21187.2.dta	2	gi|30018378|ref|NP_830009.1|	elongation factor Tu [Bacillus cereus ATCC 14579],	O31	O31$gi|30018378|ref|NP_830009.1|	794
12751	684.85	2735.37	2735.37	0.834257	0	29.31	29.31	239	264	K	VGDVVEIIGLAEENASTTVTGVEMFR	K		1	8978.06	O31.21198.21198.4.dta	4	gi|30018378|ref|NP_830009.1|	elongation factor Tu [Bacillus cereus ATCC 14579],	O31	O31$gi|30018378|ref|NP_830009.1|	794
13229	716.875	2863.47	2863.46	1.90189	1	26.42	26.42	239	265	K	VGDVVEIIGLAEENASTTVTGVEMFRK	L		1	8990.25	O31.21218.21218.4.dta	4	gi|30018378|ref|NP_830009.1|	elongation factor Tu [Bacillus cereus ATCC 14579],	O31	O31$gi|30018378|ref|NP_830009.1|	794
12823	1368.7	2735.38	2735.37	3.29535	0	51.28	51.28	239	264	K	VGDVVEIIGLAEENASTTVTGVEMFR	K		1	9002.65	O31.21238.21238.2.dta	2	gi|30018378|ref|NP_830009.1|	elongation factor Tu [Bacillus cereus ATCC 14579],	O31	O31$gi|30018378|ref|NP_830009.1|	794
13170	716.872	2863.46	2863.46	-1.50657	1	26.6	26.6	239	265	K	VGDVVEIIGLAEENASTTVTGVEMFRK	L		1	9007.21	O31.21245.21245.4.dta	4	gi|30018378|ref|NP_830009.1|	elongation factor Tu [Bacillus cereus ATCC 14579],	O31	O31$gi|30018378|ref|NP_830009.1|	794
12767	684.85	2735.37	2735.37	1.09748	0	25.99	25.99	239	264	K	VGDVVEIIGLAEENASTTVTGVEMFR	K		1	9009.09	O31.21249.21249.4.dta	4	gi|30018378|ref|NP_830009.1|	elongation factor Tu [Bacillus cereus ATCC 14579],	O31	O31$gi|30018378|ref|NP_830009.1|	794
13249	716.876	2863.47	2863.46	3.35468	1	21.02	21.02	239	265	K	VGDVVEIIGLAEENASTTVTGVEMFRK	L		1	9018.37	O31.21264.21264.4.dta	4	gi|30018378|ref|NP_830009.1|	elongation factor Tu [Bacillus cereus ATCC 14579],	O31	O31$gi|30018378|ref|NP_830009.1|	794
13250	716.876	2863.47	2863.46	3.35468	1	23.9	23.9	239	265	K	VGDVVEIIGLAEENASTTVTGVEMFRK	L		1	9038.02	O31.21292.21292.4.dta	4	gi|30018378|ref|NP_830009.1|	elongation factor Tu [Bacillus cereus ATCC 14579],	O31	O31$gi|30018378|ref|NP_830009.1|	794
12739	1368.69	2735.37	2735.37	0.611983	0	35.6	35.6	239	264	K	VGDVVEIIGLAEENASTTVTGVEMFR	K		1	9046.38	O31.21307.21307.2.dta	2	gi|30018378|ref|NP_830009.1|	elongation factor Tu [Bacillus cereus ATCC 14579],	O31	O31$gi|30018378|ref|NP_830009.1|	794
14517	1072.29	4285.14	4285.13	1.11549	0	22.58	22.58	336	375	R	TTDVTGIIQLPEGTEMVMPGDNIEMTIELIAPIAIEEGTK	F	Oxidation (M) [16]	1	9050.46	O31.21314.21314.4.dta	4	gi|30018378|ref|NP_830009.1|	elongation factor Tu [Bacillus cereus ATCC 14579],	O31	O31$gi|30018378|ref|NP_830009.1|	794
12810	684.851	2735.37	2735.37	2.16497	0	21.31	21.31	239	264	K	VGDVVEIIGLAEENASTTVTGVEMFR	K		1	9055.96	O31.21323.21323.4.dta	4	gi|30018378|ref|NP_830009.1|	elongation factor Tu [Bacillus cereus ATCC 14579],	O31	O31$gi|30018378|ref|NP_830009.1|	794
13180	716.873	2863.46	2863.46	-0.053781	1	33.28	33.28	239	265	K	VGDVVEIIGLAEENASTTVTGVEMFRK	L		1	9057.85	O31.21326.21326.4.dta	4	gi|30018378|ref|NP_830009.1|	elongation factor Tu [Bacillus cereus ATCC 14579],	O31	O31$gi|30018378|ref|NP_830009.1|	794
12791	1368.69	2735.37	2735.37	1.59905	0	48.5	48.5	239	264	K	VGDVVEIIGLAEENASTTVTGVEMFR	K		1	9058.82	O31.21328.21328.2.dta	2	gi|30018378|ref|NP_830009.1|	elongation factor Tu [Bacillus cereus ATCC 14579],	O31	O31$gi|30018378|ref|NP_830009.1|	794
14516	1072.29	4285.13	4285.13	-0.826112	0	22.75	22.75	336	375	R	TTDVTGIIQLPEGTEMVMPGDNIEMTIELIAPIAIEEGTK	F	Oxidation (M) [18]	1	9062.24	O31.21334.21334.4.dta	4	gi|30018378|ref|NP_830009.1|	elongation factor Tu [Bacillus cereus ATCC 14579],	O31	O31$gi|30018378|ref|NP_830009.1|	794
14664	1198.11	4788.43	4788.42	1.92256	1	16.99	16.99	336	379	R	TTDVTGIIQLPEGTEMVMPGDNIEMTIELIAPIAIEEGTKFSIR	E	Oxidation (M) [18]	1	9068.47	O31.21343.21343.4.dta	4	gi|30018378|ref|NP_830009.1|	elongation factor Tu [Bacillus cereus ATCC 14579],	O31	O31$gi|30018378|ref|NP_830009.1|	794
12816	684.851	2735.38	2735.37	2.53055	0	18.8	18.8	239	264	K	VGDVVEIIGLAEENASTTVTGVEMFR	K		1	9080.58	O31.21362.21362.4.dta	4	gi|30018378|ref|NP_830009.1|	elongation factor Tu [Bacillus cereus ATCC 14579],	O31	O31$gi|30018378|ref|NP_830009.1|	794
12826	1368.7	2735.38	2735.37	3.38309	0	65.67	65.67	239	264	K	VGDVVEIIGLAEENASTTVTGVEMFR	K		1	9090.99	O31.21378.21378.2.dta	2	gi|30018378|ref|NP_830009.1|	elongation factor Tu [Bacillus cereus ATCC 14579],	O31	O31$gi|30018378|ref|NP_830009.1|	794
13173	716.873	2863.46	2863.46	-0.822081	1	24.94	24.94	239	265	K	VGDVVEIIGLAEENASTTVTGVEMFRK	L		1	9094.46	O31.21383.21383.4.dta	4	gi|30018378|ref|NP_830009.1|	elongation factor Tu [Bacillus cereus ATCC 14579],	O31	O31$gi|30018378|ref|NP_830009.1|	794
14523	1072.29	4285.14	4285.13	3.28111	0	22.25	22.25	336	375	R	TTDVTGIIQLPEGTEMVMPGDNIEMTIELIAPIAIEEGTK	F	Oxidation (M) [18]	1	9106.31	O31.21401.21401.4.dta	4	gi|30018378|ref|NP_830009.1|	elongation factor Tu [Bacillus cereus ATCC 14579],	O31	O31$gi|30018378|ref|NP_830009.1|	794
12685	1368.69	2735.36	2735.37	-1.79354	0	72.08	72.08	239	264	K	VGDVVEIIGLAEENASTTVTGVEMFR	K		1	9107.62	O31.21404.21404.2.dta	2	gi|30018378|ref|NP_830009.1|	elongation factor Tu [Bacillus cereus ATCC 14579],	O31	O31$gi|30018378|ref|NP_830009.1|	794
13187	716.873	2863.46	2863.46	0.365292	1	24.11	24.11	239	265	K	VGDVVEIIGLAEENASTTVTGVEMFRK	L		1	9117.09	O31.21419.21419.4.dta	4	gi|30018378|ref|NP_830009.1|	elongation factor Tu [Bacillus cereus ATCC 14579],	O31	O31$gi|30018378|ref|NP_830009.1|	794
13196	716.874	2863.47	2863.46	0.630705	1	22.61	22.61	239	265	K	VGDVVEIIGLAEENASTTVTGVEMFRK	L		1	9131	O31.21442.21442.4.dta	4	gi|30018378|ref|NP_830009.1|	elongation factor Tu [Bacillus cereus ATCC 14579],	O31	O31$gi|30018378|ref|NP_830009.1|	794
14521	1072.29	4285.14	4285.13	3.15976	0	23.6	23.6	336	375	R	TTDVTGIIQLPEGTEMVMPGDNIEMTIELIAPIAIEEGTK	F	Oxidation (M) [25]	1	9132.33	O31.21445.21445.4.dta	4	gi|30018378|ref|NP_830009.1|	elongation factor Tu [Bacillus cereus ATCC 14579],	O31	O31$gi|30018378|ref|NP_830009.1|	794
12825	684.852	2735.38	2735.37	3.32021	0	20.43	20.43	239	264	K	VGDVVEIIGLAEENASTTVTGVEMFR	K		1	9138.38	O31.21454.21454.4.dta	4	gi|30018378|ref|NP_830009.1|	elongation factor Tu [Bacillus cereus ATCC 14579],	O31	O31$gi|30018378|ref|NP_830009.1|	794
14666	1198.12	4788.44	4788.42	4.97993	1	29.84	29.84	336	379	R	TTDVTGIIQLPEGTEMVMPGDNIEMTIELIAPIAIEEGTKFSIR	E	Oxidation (M) [25]	1	9146.52	O31.21467.21467.4.dta	4	gi|30018378|ref|NP_830009.1|	elongation factor Tu [Bacillus cereus ATCC 14579],	O31	O31$gi|30018378|ref|NP_830009.1|	794
13226	716.874	2863.47	2863.46	1.73426	1	32.41	32.41	239	265	K	VGDVVEIIGLAEENASTTVTGVEMFRK	L		1	9165.44	O31.21496.21496.4.dta	4	gi|30018378|ref|NP_830009.1|	elongation factor Tu [Bacillus cereus ATCC 14579],	O31	O31$gi|30018378|ref|NP_830009.1|	794
12808	1368.69	2735.37	2735.37	2.1328	0	81.8	81.8	239	264	K	VGDVVEIIGLAEENASTTVTGVEMFR	K		1	9194.36	O31.21540.21540.2.dta	2	gi|30018378|ref|NP_830009.1|	elongation factor Tu [Bacillus cereus ATCC 14579],	O31	O31$gi|30018378|ref|NP_830009.1|	794
12829	1368.7	2735.38	2735.37	3.74136	0	58.69	58.69	239	264	K	VGDVVEIIGLAEENASTTVTGVEMFR	K		1	9209.23	O31.21562.21562.2.dta	2	gi|30018378|ref|NP_830009.1|	elongation factor Tu [Bacillus cereus ATCC 14579],	O31	O31$gi|30018378|ref|NP_830009.1|	794
13174	716.873	2863.46	2863.46	-0.570638	1	27.92	27.92	239	265	K	VGDVVEIIGLAEENASTTVTGVEMFRK	L		1	9214.44	O31.21569.21569.4.dta	4	gi|30018378|ref|NP_830009.1|	elongation factor Tu [Bacillus cereus ATCC 14579],	O31	O31$gi|30018378|ref|NP_830009.1|	794
12771	684.85	2735.37	2735.37	1.18521	0	22.87	22.87	239	264	K	VGDVVEIIGLAEENASTTVTGVEMFR	K		1	9220.8	O31.21579.21579.4.dta	4	gi|30018378|ref|NP_830009.1|	elongation factor Tu [Bacillus cereus ATCC 14579],	O31	O31$gi|30018378|ref|NP_830009.1|	794
12684	1368.69	2735.36	2735.37	-1.88128	0	66.14	66.14	239	264	K	VGDVVEIIGLAEENASTTVTGVEMFR	K		1	9228.16	O31.21590.21590.2.dta	2	gi|30018378|ref|NP_830009.1|	elongation factor Tu [Bacillus cereus ATCC 14579],	O31	O31$gi|30018378|ref|NP_830009.1|	794
13186	716.873	2863.46	2863.46	0.365292	1	32.65	32.65	239	265	K	VGDVVEIIGLAEENASTTVTGVEMFRK	L		1	9234.61	O31.21600.21600.4.dta	4	gi|30018378|ref|NP_830009.1|	elongation factor Tu [Bacillus cereus ATCC 14579],	O31	O31$gi|30018378|ref|NP_830009.1|	794
12715	684.849	2735.37	2735.37	-0.247864	0	26.15	26.15	239	264	K	VGDVVEIIGLAEENASTTVTGVEMFR	K		1	9237.81	O31.21606.21606.4.dta	4	gi|30018378|ref|NP_830009.1|	elongation factor Tu [Bacillus cereus ATCC 14579],	O31	O31$gi|30018378|ref|NP_830009.1|	794
13243	716.875	2863.47	2863.46	2.67019	1	22.68	22.68	239	265	K	VGDVVEIIGLAEENASTTVTGVEMFRK	L		1	9267.77	O31.21651.21651.4.dta	4	gi|30018378|ref|NP_830009.1|	elongation factor Tu [Bacillus cereus ATCC 14579],	O31	O31$gi|30018378|ref|NP_830009.1|	794
13194	716.874	2863.47	2863.46	0.630705	1	16.28	16.28	239	265	K	VGDVVEIIGLAEENASTTVTGVEMFRK	L		1	9280.03	O31.21672.21672.4.dta	4	gi|30018378|ref|NP_830009.1|	elongation factor Tu [Bacillus cereus ATCC 14579],	O31	O31$gi|30018378|ref|NP_830009.1|	794
14661	1194.12	4772.44	4772.42	4.44324	1	17.96	17.96	336	379	R	TTDVTGIIQLPEGTEMVMPGDNIEMTIELIAPIAIEEGTKFSIR	E		1	9295.88	O31.21697.21697.4.dta	4	gi|30018378|ref|NP_830009.1|	elongation factor Tu [Bacillus cereus ATCC 14579],	O31	O31$gi|30018378|ref|NP_830009.1|	794
14656	1194.12	4772.43	4772.42	2.80885	1	24.3	24.3	336	379	R	TTDVTGIIQLPEGTEMVMPGDNIEMTIELIAPIAIEEGTKFSIR	E		1	9307.98	O31.21715.21715.4.dta	4	gi|30018378|ref|NP_830009.1|	elongation factor Tu [Bacillus cereus ATCC 14579],	O31	O31$gi|30018378|ref|NP_830009.1|	794
12814	1368.69	2735.38	2735.37	2.30828	0	52.87	52.87	239	264	K	VGDVVEIIGLAEENASTTVTGVEMFR	K		1	9315.01	O31.21728.21728.2.dta	2	gi|30018378|ref|NP_830009.1|	elongation factor Tu [Bacillus cereus ATCC 14579],	O31	O31$gi|30018378|ref|NP_830009.1|	794
14650	1194.11	4772.42	4772.42	0.755382	1	27.75	27.75	336	379	R	TTDVTGIIQLPEGTEMVMPGDNIEMTIELIAPIAIEEGTKFSIR	E		1	9318.62	O31.21733.21733.4.dta	4	gi|30018378|ref|NP_830009.1|	elongation factor Tu [Bacillus cereus ATCC 14579],	O31	O31$gi|30018378|ref|NP_830009.1|	794
12686	684.848	2735.36	2735.37	-1.49084	0	28.49	28.49	239	264	K	VGDVVEIIGLAEENASTTVTGVEMFR	K		1	9324.28	O31.21744.21744.4.dta	4	gi|30018378|ref|NP_830009.1|	elongation factor Tu [Bacillus cereus ATCC 14579],	O31	O31$gi|30018378|ref|NP_830009.1|	794
14652	1194.11	4772.43	4772.42	1.47619	1	19.79	19.79	336	379	R	TTDVTGIIQLPEGTEMVMPGDNIEMTIELIAPIAIEEGTKFSIR	E		1	9328.99	O31.21750.21750.4.dta	4	gi|30018378|ref|NP_830009.1|	elongation factor Tu [Bacillus cereus ATCC 14579],	O31	O31$gi|30018378|ref|NP_830009.1|	794
14654	1194.11	4772.43	4772.42	1.88688	1	22.32	22.32	336	379	R	TTDVTGIIQLPEGTEMVMPGDNIEMTIELIAPIAIEEGTKFSIR	E		1	9339.45	O31.21768.21768.4.dta	4	gi|30018378|ref|NP_830009.1|	elongation factor Tu [Bacillus cereus ATCC 14579],	O31	O31$gi|30018378|ref|NP_830009.1|	794
14655	1194.12	4772.43	4772.42	2.49873	1	23.5	23.5	336	379	R	TTDVTGIIQLPEGTEMVMPGDNIEMTIELIAPIAIEEGTKFSIR	E		1	9350.51	O31.21784.21784.4.dta	4	gi|30018378|ref|NP_830009.1|	elongation factor Tu [Bacillus cereus ATCC 14579],	O31	O31$gi|30018378|ref|NP_830009.1|	794
13238	716.875	2863.47	2863.46	2.25112	1	16.47	16.47	239	265	K	VGDVVEIIGLAEENASTTVTGVEMFRK	L		1	9354.22	O31.21792.21792.4.dta	4	gi|30018378|ref|NP_830009.1|	elongation factor Tu [Bacillus cereus ATCC 14579],	O31	O31$gi|30018378|ref|NP_830009.1|	794
14658	1194.12	4772.44	4772.42	3.21116	1	21.24	21.24	336	379	R	TTDVTGIIQLPEGTEMVMPGDNIEMTIELIAPIAIEEGTKFSIR	E		1	9360.79	O31.21802.21802.4.dta	4	gi|30018378|ref|NP_830009.1|	elongation factor Tu [Bacillus cereus ATCC 14579],	O31	O31$gi|30018378|ref|NP_830009.1|	794
14515	1068.29	4269.15	4269.14	3.12452	0	22.93	22.93	336	375	R	TTDVTGIIQLPEGTEMVMPGDNIEMTIELIAPIAIEEGTK	F		1	9364.96	O31.21809.21809.4.dta	4	gi|30018378|ref|NP_830009.1|	elongation factor Tu [Bacillus cereus ATCC 14579],	O31	O31$gi|30018378|ref|NP_830009.1|	794
14651	1194.11	4772.43	4772.42	0.964919	1	34.8	34.8	336	379	R	TTDVTGIIQLPEGTEMVMPGDNIEMTIELIAPIAIEEGTKFSIR	E		1	9375.46	O31.21825.21825.4.dta	4	gi|30018378|ref|NP_830009.1|	elongation factor Tu [Bacillus cereus ATCC 14579],	O31	O31$gi|30018378|ref|NP_830009.1|	794
14511	1068.29	4269.14	4269.14	1.29745	0	23.78	23.78	336	375	R	TTDVTGIIQLPEGTEMVMPGDNIEMTIELIAPIAIEEGTK	F		1	9377.34	O31.21828.21828.4.dta	4	gi|30018378|ref|NP_830009.1|	elongation factor Tu [Bacillus cereus ATCC 14579],	O31	O31$gi|30018378|ref|NP_830009.1|	794
14512	1068.29	4269.14	4269.14	1.64413	0	34.1	34.1	336	375	R	TTDVTGIIQLPEGTEMVMPGDNIEMTIELIAPIAIEEGTK	F		1	9387.63	O31.21842.21842.4.dta	4	gi|30018378|ref|NP_830009.1|	elongation factor Tu [Bacillus cereus ATCC 14579],	O31	O31$gi|30018378|ref|NP_830009.1|	794
14513	1068.29	4269.14	4269.14	1.98143	0	34.82	34.82	336	375	R	TTDVTGIIQLPEGTEMVMPGDNIEMTIELIAPIAIEEGTK	F		1	9398.98	O31.21860.21860.4.dta	4	gi|30018378|ref|NP_830009.1|	elongation factor Tu [Bacillus cereus ATCC 14579],	O31	O31$gi|30018378|ref|NP_830009.1|	794
14660	1194.12	4772.44	4772.42	3.4207	1	17.05	17.05	336	379	R	TTDVTGIIQLPEGTEMVMPGDNIEMTIELIAPIAIEEGTKFSIR	E		1	9404.86	O31.21870.21870.4.dta	4	gi|30018378|ref|NP_830009.1|	elongation factor Tu [Bacillus cereus ATCC 14579],	O31	O31$gi|30018378|ref|NP_830009.1|	794
14659	1194.12	4772.44	4772.42	3.4207	1	20.14	20.14	336	379	R	TTDVTGIIQLPEGTEMVMPGDNIEMTIELIAPIAIEEGTKFSIR	E		1	9405.23	O31.21871.21871.4.dta	4	gi|30018378|ref|NP_830009.1|	elongation factor Tu [Bacillus cereus ATCC 14579],	O31	O31$gi|30018378|ref|NP_830009.1|	794
14510	1068.29	4269.14	4269.14	0.501038	0	32.23	32.23	336	375	R	TTDVTGIIQLPEGTEMVMPGDNIEMTIELIAPIAIEEGTK	F		1	9414.7	O31.21885.21885.4.dta	4	gi|30018378|ref|NP_830009.1|	elongation factor Tu [Bacillus cereus ATCC 14579],	O31	O31$gi|30018378|ref|NP_830009.1|	794
14514	1068.29	4269.15	4269.14	2.32811	0	27	27	336	375	R	TTDVTGIIQLPEGTEMVMPGDNIEMTIELIAPIAIEEGTK	F		1	9428.25	O31.21906.21906.4.dta	4	gi|30018378|ref|NP_830009.1|	elongation factor Tu [Bacillus cereus ATCC 14579],	O31	O31$gi|30018378|ref|NP_830009.1|	794
14509	1068.29	4269.14	4269.14	0.501038	0	24.09	24.09	336	375	R	TTDVTGIIQLPEGTEMVMPGDNIEMTIELIAPIAIEEGTK	F		1	9440.64	O31.21924.21924.4.dta	4	gi|30018378|ref|NP_830009.1|	elongation factor Tu [Bacillus cereus ATCC 14579],	O31	O31$gi|30018378|ref|NP_830009.1|	794
14653	1194.11	4772.43	4772.42	1.47619	1	20	20	336	379	R	TTDVTGIIQLPEGTEMVMPGDNIEMTIELIAPIAIEEGTKFSIR	E		1	9445.19	O31.21930.21930.4.dta	4	gi|30018378|ref|NP_830009.1|	elongation factor Tu [Bacillus cereus ATCC 14579],	O31	O31$gi|30018378|ref|NP_830009.1|	794
12687	684.848	2735.36	2735.37	-1.49084	0	29.95	29.95	239	264	K	VGDVVEIIGLAEENASTTVTGVEMFR	K		1	9449.57	O31.21937.21937.4.dta	4	gi|30018378|ref|NP_830009.1|	elongation factor Tu [Bacillus cereus ATCC 14579],	O31	O31$gi|30018378|ref|NP_830009.1|	794
12745	684.85	2735.37	2735.37	0.731894	0	29.42	29.42	239	264	K	VGDVVEIIGLAEENASTTVTGVEMFR	K		1	9491.35	O31.22000.22000.4.dta	4	gi|30018378|ref|NP_830009.1|	elongation factor Tu [Bacillus cereus ATCC 14579],	O31	O31$gi|30018378|ref|NP_830009.1|	794
13242	716.875	2863.47	2863.46	2.58638	1	18.61	18.61	239	265	K	VGDVVEIIGLAEENASTTVTGVEMFRK	L		1	9499.96	O31.22013.22013.4.dta	4	gi|30018378|ref|NP_830009.1|	elongation factor Tu [Bacillus cereus ATCC 14579],	O31	O31$gi|30018378|ref|NP_830009.1|	794
12710	1368.69	2735.37	2735.37	-0.543254	0	52.55	52.55	239	264	K	VGDVVEIIGLAEENASTTVTGVEMFR	K		1	9526.58	O31.22051.22051.2.dta	2	gi|30018378|ref|NP_830009.1|	elongation factor Tu [Bacillus cereus ATCC 14579],	O31	O31$gi|30018378|ref|NP_830009.1|	794
13181	716.873	2863.46	2863.46	0.0300336	1	21.19	21.19	239	265	K	VGDVVEIIGLAEENASTTVTGVEMFRK	L		1	9555.67	O31.22091.22091.4.dta	4	gi|30018378|ref|NP_830009.1|	elongation factor Tu [Bacillus cereus ATCC 14579],	O31	O31$gi|30018378|ref|NP_830009.1|	794
12724	684.85	2735.37	2735.37	0.205457	0	27.07	27.07	239	264	K	VGDVVEIIGLAEENASTTVTGVEMFR	K		1	9556.05	O31.22092.22092.4.dta	4	gi|30018378|ref|NP_830009.1|	elongation factor Tu [Bacillus cereus ATCC 14579],	O31	O31$gi|30018378|ref|NP_830009.1|	794
12794	684.851	2735.37	2735.37	1.62391	0	30.02	30.02	239	264	K	VGDVVEIIGLAEENASTTVTGVEMFR	K		1	9575.6	O31.22118.22118.4.dta	4	gi|30018378|ref|NP_830009.1|	elongation factor Tu [Bacillus cereus ATCC 14579],	O31	O31$gi|30018378|ref|NP_830009.1|	794
12822	1368.7	2735.38	2735.37	3.29535	0	50.39	50.39	239	264	K	VGDVVEIIGLAEENASTTVTGVEMFR	K		1	9594.35	O31.22145.22145.2.dta	2	gi|30018378|ref|NP_830009.1|	elongation factor Tu [Bacillus cereus ATCC 14579],	O31	O31$gi|30018378|ref|NP_830009.1|	794
12793	684.851	2735.37	2735.37	1.62391	0	39.54	39.54	239	264	K	VGDVVEIIGLAEENASTTVTGVEMFR	K		1	9601.84	O31.22155.22155.4.dta	4	gi|30018378|ref|NP_830009.1|	elongation factor Tu [Bacillus cereus ATCC 14579],	O31	O31$gi|30018378|ref|NP_830009.1|	794
12769	1368.69	2735.37	2735.37	1.15304	0	47.05	47.05	239	264	K	VGDVVEIIGLAEENASTTVTGVEMFR	K		1	9608.28	O31.22164.22164.2.dta	2	gi|30018378|ref|NP_830009.1|	elongation factor Tu [Bacillus cereus ATCC 14579],	O31	O31$gi|30018378|ref|NP_830009.1|	794
12707	684.849	2735.37	2735.37	-0.598822	0	26.47	26.47	239	264	K	VGDVVEIIGLAEENASTTVTGVEMFR	K		1	9642.68	O31.22213.22213.4.dta	4	gi|30018378|ref|NP_830009.1|	elongation factor Tu [Bacillus cereus ATCC 14579],	O31	O31$gi|30018378|ref|NP_830009.1|	794
12828	1368.7	2735.38	2735.37	3.55857	0	68.7	68.7	239	264	K	VGDVVEIIGLAEENASTTVTGVEMFR	K		1	9643.98	O31.22216.22216.2.dta	2	gi|30018378|ref|NP_830009.1|	elongation factor Tu [Bacillus cereus ATCC 14579],	O31	O31$gi|30018378|ref|NP_830009.1|	794
12711	684.849	2735.37	2735.37	-0.511083	0	24.03	24.03	239	264	K	VGDVVEIIGLAEENASTTVTGVEMFR	K		1	9660.81	O31.22237.22237.4.dta	4	gi|30018378|ref|NP_830009.1|	elongation factor Tu [Bacillus cereus ATCC 14579],	O31	O31$gi|30018378|ref|NP_830009.1|	794
12789	1368.69	2735.37	2735.37	1.59905	0	71.61	71.61	239	264	K	VGDVVEIIGLAEENASTTVTGVEMFR	K		1	9681.41	O31.22265.22265.2.dta	2	gi|30018378|ref|NP_830009.1|	elongation factor Tu [Bacillus cereus ATCC 14579],	O31	O31$gi|30018378|ref|NP_830009.1|	794
13198	716.874	2863.47	2863.46	0.714519	1	17.55	17.55	239	265	K	VGDVVEIIGLAEENASTTVTGVEMFRK	L		1	9689.5	O31.22277.22277.4.dta	4	gi|30018378|ref|NP_830009.1|	elongation factor Tu [Bacillus cereus ATCC 14579],	O31	O31$gi|30018378|ref|NP_830009.1|	794
12706	684.849	2735.37	2735.37	-0.598822	0	30.21	30.21	239	264	K	VGDVVEIIGLAEENASTTVTGVEMFR	K		1	9729.22	O31.22334.22334.4.dta	4	gi|30018378|ref|NP_830009.1|	elongation factor Tu [Bacillus cereus ATCC 14579],	O31	O31$gi|30018378|ref|NP_830009.1|	794
13225	716.874	2863.47	2863.46	1.73426	1	18.11	18.11	239	265	K	VGDVVEIIGLAEENASTTVTGVEMFRK	L		1	9741.14	O31.22357.22357.4.dta	4	gi|30018378|ref|NP_830009.1|	elongation factor Tu [Bacillus cereus ATCC 14579],	O31	O31$gi|30018378|ref|NP_830009.1|	794
12780	1368.69	2735.37	2735.37	1.32852	0	32.01	32.01	239	264	K	VGDVVEIIGLAEENASTTVTGVEMFR	K		1	9748.64	O31.22372.22372.2.dta	2	gi|30018378|ref|NP_830009.1|	elongation factor Tu [Bacillus cereus ATCC 14579],	O31	O31$gi|30018378|ref|NP_830009.1|	794
13215	716.874	2863.47	2863.46	1.21741	1	19.28	19.28	239	265	K	VGDVVEIIGLAEENASTTVTGVEMFRK	L		1	9781.68	O31.22430.22430.4.dta	4	gi|30018378|ref|NP_830009.1|	elongation factor Tu [Bacillus cereus ATCC 14579],	O31	O31$gi|30018378|ref|NP_830009.1|	794
12680	1368.69	2735.36	2735.37	-4.11864	0	34.28	34.28	239	264	K	VGDVVEIIGLAEENASTTVTGVEMFR	K		1	9822.97	O31.22486.22486.2.dta	2	gi|30018378|ref|NP_830009.1|	elongation factor Tu [Bacillus cereus ATCC 14579],	O31	O31$gi|30018378|ref|NP_830009.1|	794
13190	716.874	2863.47	2863.46	0.532921	1	33.18	33.18	239	265	K	VGDVVEIIGLAEENASTTVTGVEMFRK	L		1	9824.86	O31.22489.22489.4.dta	4	gi|30018378|ref|NP_830009.1|	elongation factor Tu [Bacillus cereus ATCC 14579],	O31	O31$gi|30018378|ref|NP_830009.1|	794
13195	716.874	2863.47	2863.46	0.630705	1	28.25	28.25	239	265	K	VGDVVEIIGLAEENASTTVTGVEMFRK	L		1	9882.05	O31.22564.22564.4.dta	4	gi|30018378|ref|NP_830009.1|	elongation factor Tu [Bacillus cereus ATCC 14579],	O31	O31$gi|30018378|ref|NP_830009.1|	794
13200	716.874	2863.47	2863.46	0.798334	1	16.4	16.4	239	265	K	VGDVVEIIGLAEENASTTVTGVEMFRK	L		1	9897.29	O31.22586.22586.4.dta	4	gi|30018378|ref|NP_830009.1|	elongation factor Tu [Bacillus cereus ATCC 14579],	O31	O31$gi|30018378|ref|NP_830009.1|	794
12681	684.847	2735.36	2735.37	-3.55272	0	18.37	18.37	239	264	K	VGDVVEIIGLAEENASTTVTGVEMFR	K		1	9941.63	O31.22648.22648.4.dta	4	gi|30018378|ref|NP_830009.1|	elongation factor Tu [Bacillus cereus ATCC 14579],	O31	O31$gi|30018378|ref|NP_830009.1|	794
12714	1368.69	2735.37	2735.37	-0.280035	0	39.62	39.62	239	264	K	VGDVVEIIGLAEENASTTVTGVEMFR	K		1	9973.28	O31.22690.22690.2.dta	2	gi|30018378|ref|NP_830009.1|	elongation factor Tu [Bacillus cereus ATCC 14579],	O31	O31$gi|30018378|ref|NP_830009.1|	794
12813	684.851	2735.37	2735.37	2.25271	0	24.68	24.68	239	264	K	VGDVVEIIGLAEENASTTVTGVEMFR	K		1	9997.5	O31.22722.22722.4.dta	4	gi|30018378|ref|NP_830009.1|	elongation factor Tu [Bacillus cereus ATCC 14579],	O31	O31$gi|30018378|ref|NP_830009.1|	794
13224	716.874	2863.47	2863.46	1.65045	1	18.92	18.92	239	265	K	VGDVVEIIGLAEENASTTVTGVEMFRK	L		1	10039.8	O31.22779.22779.4.dta	4	gi|30018378|ref|NP_830009.1|	elongation factor Tu [Bacillus cereus ATCC 14579],	O31	O31$gi|30018378|ref|NP_830009.1|	794
12759	1368.69	2735.37	2735.37	0.970253	0	38.45	38.45	239	264	K	VGDVVEIIGLAEENASTTVTGVEMFR	K		1	10051.4	O31.22794.22794.2.dta	2	gi|30018378|ref|NP_830009.1|	elongation factor Tu [Bacillus cereus ATCC 14579],	O31	O31$gi|30018378|ref|NP_830009.1|	794
13232	716.875	2863.47	2863.46	2.06952	1	17.88	17.88	239	265	K	VGDVVEIIGLAEENASTTVTGVEMFRK	L		1	10162.3	O31.22940.22940.4.dta	4	gi|30018378|ref|NP_830009.1|	elongation factor Tu [Bacillus cereus ATCC 14579],	O31	O31$gi|30018378|ref|NP_830009.1|	794
12804	1368.69	2735.37	2735.37	2.04506	0	33.18	33.18	239	264	K	VGDVVEIIGLAEENASTTVTGVEMFR	K		1	10171.5	O31.22953.22953.2.dta	2	gi|30018378|ref|NP_830009.1|	elongation factor Tu [Bacillus cereus ATCC 14579],	O31	O31$gi|30018378|ref|NP_830009.1|	794
12758	1368.69	2735.37	2735.37	0.970253	0	31.52	31.52	239	264	K	VGDVVEIIGLAEENASTTVTGVEMFR	K		1	10212.5	O31.23005.23005.2.dta	2	gi|30018378|ref|NP_830009.1|	elongation factor Tu [Bacillus cereus ATCC 14579],	O31	O31$gi|30018378|ref|NP_830009.1|	794
13239	716.875	2863.47	2863.46	2.41875	1	21.34	21.34	239	265	K	VGDVVEIIGLAEENASTTVTGVEMFRK	L		1	10258.9	O31.23065.23065.4.dta	4	gi|30018378|ref|NP_830009.1|	elongation factor Tu [Bacillus cereus ATCC 14579],	O31	O31$gi|30018378|ref|NP_830009.1|	794
12694	1368.69	2735.37	2735.37	-1.17205	0	38.48	38.48	239	264	K	VGDVVEIIGLAEENASTTVTGVEMFR	K		1	10268.9	O31.23078.23078.2.dta	2	gi|30018378|ref|NP_830009.1|	elongation factor Tu [Bacillus cereus ATCC 14579],	O31	O31$gi|30018378|ref|NP_830009.1|	794
12744	1368.69	2735.37	2735.37	0.707034	0	48.86	48.86	239	264	K	VGDVVEIIGLAEENASTTVTGVEMFR	K		1	10296.1	O31.23113.23113.2.dta	2	gi|30018378|ref|NP_830009.1|	elongation factor Tu [Bacillus cereus ATCC 14579],	O31	O31$gi|30018378|ref|NP_830009.1|	794
12830	1368.7	2735.38	2735.37	4.18737	0	40.02	40.02	239	264	K	VGDVVEIIGLAEENASTTVTGVEMFR	K		1	10312.9	O31.23136.23136.2.dta	2	gi|30018378|ref|NP_830009.1|	elongation factor Tu [Bacillus cereus ATCC 14579],	O31	O31$gi|30018378|ref|NP_830009.1|	794
12703	684.849	2735.37	2735.37	-0.686562	0	30.4	30.4	239	264	K	VGDVVEIIGLAEENASTTVTGVEMFR	K		1	10393	O31.23239.23239.4.dta	4	gi|30018378|ref|NP_830009.1|	elongation factor Tu [Bacillus cereus ATCC 14579],	O31	O31$gi|30018378|ref|NP_830009.1|	794
12688	684.849	2735.36	2735.37	-1.4031	0	15.04	15.04	239	264	K	VGDVVEIIGLAEENASTTVTGVEMFR	K		1	10489.4	O31.23364.23364.4.dta	4	gi|30018378|ref|NP_830009.1|	elongation factor Tu [Bacillus cereus ATCC 14579],	O31	O31$gi|30018378|ref|NP_830009.1|	794
12725	1368.69	2735.37	2735.37	0.261025	0	44.34	44.34	239	264	K	VGDVVEIIGLAEENASTTVTGVEMFR	K		1	10537.9	O31.23426.23426.2.dta	2	gi|30018378|ref|NP_830009.1|	elongation factor Tu [Bacillus cereus ATCC 14579],	O31	O31$gi|30018378|ref|NP_830009.1|	794
12733	1368.69	2735.37	2735.37	0.436504	0	37.39	37.39	239	264	K	VGDVVEIIGLAEENASTTVTGVEMFR	K		1	10612.5	O31.23522.23522.2.dta	2	gi|30018378|ref|NP_830009.1|	elongation factor Tu [Bacillus cereus ATCC 14579],	O31	O31$gi|30018378|ref|NP_830009.1|	794
7393	824.882	1647.75	1647.75	0.830224	1	33.88	33.88	46	59	R	GYDQIDAAPEERER	G		1	1584.36	O31.3079.3079.2.dta	2	gi|30018378|ref|NP_830009.1|	elongation factor Tu [Bacillus cereus ATCC 14579],	O31	O31$gi|30018378|ref|NP_830009.1|	794
7392	824.882	1647.75	1647.75	0.393264	1	43.19	43.19	46	59	R	GYDQIDAAPEERER	G		1	1594.69	O31.3107.3107.2.dta	2	gi|30018378|ref|NP_830009.1|	elongation factor Tu [Bacillus cereus ATCC 14579],	O31	O31$gi|30018378|ref|NP_830009.1|	794
7394	824.883	1647.75	1647.75	1.06084	1	32.38	32.38	46	59	R	GYDQIDAAPEERER	G		1	1607.43	O31.3142.3142.2.dta	2	gi|30018378|ref|NP_830009.1|	elongation factor Tu [Bacillus cereus ATCC 14579],	O31	O31$gi|30018378|ref|NP_830009.1|	794
4958	682.31	1362.61	1362.61	0.0293555	0	28.54	28.54	46	57	R	GYDQIDAAPEER	E		1	2059.34	O31.4422.4422.2.dta	2	gi|30018378|ref|NP_830009.1|	elongation factor Tu [Bacillus cereus ATCC 14579],	O31	O31$gi|30018378|ref|NP_830009.1|	794
4959	682.311	1362.61	1362.61	1.92279	0	36.56	36.56	46	57	R	GYDQIDAAPEER	E		1	2073.42	O31.4461.4461.2.dta	2	gi|30018378|ref|NP_830009.1|	elongation factor Tu [Bacillus cereus ATCC 14579],	O31	O31$gi|30018378|ref|NP_830009.1|	794
3249	609.294	1216.57	1216.57	1.18365	0	40.27	40.27	178	188	K	ALQGEADWEAK	I		1	2119.29	O31.4593.4593.2.dta	2	gi|30018378|ref|NP_830009.1|	elongation factor Tu [Bacillus cereus ATCC 14579],	O31	O31$gi|30018378|ref|NP_830009.1|	794
3250	609.294	1216.57	1216.57	1.47957	0	50.29	50.29	178	188	K	ALQGEADWEAK	I		1	2130.11	O31.4625.4625.2.dta	2	gi|30018378|ref|NP_830009.1|	elongation factor Tu [Bacillus cereus ATCC 14579],	O31	O31$gi|30018378|ref|NP_830009.1|	794
3240	609.294	1216.57	1216.57	0.575387	0	57.74	57.74	178	188	K	ALQGEADWEAK	I		1	2141.33	O31.4659.4659.2.dta	2	gi|30018378|ref|NP_830009.1|	elongation factor Tu [Bacillus cereus ATCC 14579],	O31	O31$gi|30018378|ref|NP_830009.1|	794
3241	609.294	1216.57	1216.57	0.674025	0	52.26	52.26	178	188	K	ALQGEADWEAK	I		1	2152.32	O31.4693.4693.2.dta	2	gi|30018378|ref|NP_830009.1|	elongation factor Tu [Bacillus cereus ATCC 14579],	O31	O31$gi|30018378|ref|NP_830009.1|	794
3238	609.294	1216.57	1216.57	0.476749	0	53.4	53.4	178	188	K	ALQGEADWEAK	I		1	2163.82	O31.4729.4729.2.dta	2	gi|30018378|ref|NP_830009.1|	elongation factor Tu [Bacillus cereus ATCC 14579],	O31	O31$gi|30018378|ref|NP_830009.1|	794
3248	609.294	1216.57	1216.57	1.18365	0	54.92	54.92	178	188	K	ALQGEADWEAK	I		1	2174.55	O31.4762.4762.2.dta	2	gi|30018378|ref|NP_830009.1|	elongation factor Tu [Bacillus cereus ATCC 14579],	O31	O31$gi|30018378|ref|NP_830009.1|	794
5479	710.876	1419.74	1419.74	1.40096	1	73.32	73.32	308	320	K	AEVFVLSKEEGGR	H		1	2175.33	O31.4765.4765.2.dta	2	gi|30018378|ref|NP_830009.1|	elongation factor Tu [Bacillus cereus ATCC 14579],	O31	O31$gi|30018378|ref|NP_830009.1|	794
10801	523.763	2091.02	2091.02	-0.278811	1	30.27	30.27	58	75	R	ERGITISTAHVEYETETR	H		1	2178.79	O31.4775.4775.4.dta	4	gi|30018378|ref|NP_830009.1|	elongation factor Tu [Bacillus cereus ATCC 14579],	O31	O31$gi|30018378|ref|NP_830009.1|	794
10802	1046.52	2091.02	2091.02	-0.0913428	1	44.33	44.33	58	75	R	ERGITISTAHVEYETETR	H		1	2184.83	O31.4794.4794.2.dta	2	gi|30018378|ref|NP_830009.1|	elongation factor Tu [Bacillus cereus ATCC 14579],	O31	O31$gi|30018378|ref|NP_830009.1|	794
3239	609.294	1216.57	1216.57	0.476749	0	54.98	54.98	178	188	K	ALQGEADWEAK	I		1	2186.71	O31.4799.4799.2.dta	2	gi|30018378|ref|NP_830009.1|	elongation factor Tu [Bacillus cereus ATCC 14579],	O31	O31$gi|30018378|ref|NP_830009.1|	794
5477	710.876	1419.74	1419.74	0.626173	1	68.42	68.42	308	320	K	AEVFVLSKEEGGR	H		1	2186.95	O31.4800.4800.2.dta	2	gi|30018378|ref|NP_830009.1|	elongation factor Tu [Bacillus cereus ATCC 14579],	O31	O31$gi|30018378|ref|NP_830009.1|	794
10807	523.763	2091.02	2091.02	0.658529	1	24.12	24.12	58	75	R	ERGITISTAHVEYETETR	H		1	2189.22	O31.4807.4807.4.dta	4	gi|30018378|ref|NP_830009.1|	elongation factor Tu [Bacillus cereus ATCC 14579],	O31	O31$gi|30018378|ref|NP_830009.1|	794
10803	1046.52	2091.02	2091.02	0.0234335	1	42.12	42.12	58	75	R	ERGITISTAHVEYETETR	H		1	2195.26	O31.4826.4826.2.dta	2	gi|30018378|ref|NP_830009.1|	elongation factor Tu [Bacillus cereus ATCC 14579],	O31	O31$gi|30018378|ref|NP_830009.1|	794
3232	609.294	1216.57	1216.57	0.279474	0	54.41	54.41	178	188	K	ALQGEADWEAK	I		1	2199.03	O31.4837.4837.2.dta	2	gi|30018378|ref|NP_830009.1|	elongation factor Tu [Bacillus cereus ATCC 14579],	O31	O31$gi|30018378|ref|NP_830009.1|	794
5475	710.875	1419.74	1419.74	0.457127	1	61.96	61.96	308	320	K	AEVFVLSKEEGGR	H		1	2199.28	O31.4838.4838.2.dta	2	gi|30018378|ref|NP_830009.1|	elongation factor Tu [Bacillus cereus ATCC 14579],	O31	O31$gi|30018378|ref|NP_830009.1|	794
10806	523.763	2091.02	2091.02	0.409847	1	22.09	22.09	58	75	R	ERGITISTAHVEYETETR	H		1	2201.51	O31.4845.4845.4.dta	4	gi|30018378|ref|NP_830009.1|	elongation factor Tu [Bacillus cereus ATCC 14579],	O31	O31$gi|30018378|ref|NP_830009.1|	794
3245	609.294	1216.57	1216.57	0.772663	0	45.36	45.36	178	188	K	ALQGEADWEAK	I		1	2211.48	O31.4875.4875.2.dta	2	gi|30018378|ref|NP_830009.1|	elongation factor Tu [Bacillus cereus ATCC 14579],	O31	O31$gi|30018378|ref|NP_830009.1|	794
5478	710.876	1419.74	1419.74	0.626173	1	64.03	64.03	308	320	K	AEVFVLSKEEGGR	H		1	2211.72	O31.4876.4876.2.dta	2	gi|30018378|ref|NP_830009.1|	elongation factor Tu [Bacillus cereus ATCC 14579],	O31	O31$gi|30018378|ref|NP_830009.1|	794
10805	523.763	2091.02	2091.02	0.295071	1	18.59	18.59	58	75	R	ERGITISTAHVEYETETR	H		1	2213.79	O31.4882.4882.4.dta	4	gi|30018378|ref|NP_830009.1|	elongation factor Tu [Bacillus cereus ATCC 14579],	O31	O31$gi|30018378|ref|NP_830009.1|	794
3242	609.294	1216.57	1216.57	0.674025	0	44.32	44.32	178	188	K	ALQGEADWEAK	I		1	2223.89	O31.4913.4913.2.dta	2	gi|30018378|ref|NP_830009.1|	elongation factor Tu [Bacillus cereus ATCC 14579],	O31	O31$gi|30018378|ref|NP_830009.1|	794
5476	710.875	1419.74	1419.74	0.457127	1	59.34	59.34	308	320	K	AEVFVLSKEEGGR	H		1	2224.14	O31.4914.4914.2.dta	2	gi|30018378|ref|NP_830009.1|	elongation factor Tu [Bacillus cereus ATCC 14579],	O31	O31$gi|30018378|ref|NP_830009.1|	794
3236	609.294	1216.57	1216.57	0.378111	0	43.37	43.37	178	188	K	ALQGEADWEAK	I		1	2236.32	O31.4951.4951.2.dta	2	gi|30018378|ref|NP_830009.1|	elongation factor Tu [Bacillus cereus ATCC 14579],	O31	O31$gi|30018378|ref|NP_830009.1|	794
5473	710.875	1419.74	1419.74	0.0204263	1	70.59	70.59	308	320	K	AEVFVLSKEEGGR	H		1	2236.84	O31.4953.4953.2.dta	2	gi|30018378|ref|NP_830009.1|	elongation factor Tu [Bacillus cereus ATCC 14579],	O31	O31$gi|30018378|ref|NP_830009.1|	794
3231	609.294	1216.57	1216.57	0.0821982	0	43.76	43.76	178	188	K	ALQGEADWEAK	I		1	2248.28	O31.4988.4988.2.dta	2	gi|30018378|ref|NP_830009.1|	elongation factor Tu [Bacillus cereus ATCC 14579],	O31	O31$gi|30018378|ref|NP_830009.1|	794
5474	710.875	1419.74	1419.74	0.372605	1	85.74	85.74	308	320	K	AEVFVLSKEEGGR	H		1	2248.8	O31.4990.4990.2.dta	2	gi|30018378|ref|NP_830009.1|	elongation factor Tu [Bacillus cereus ATCC 14579],	O31	O31$gi|30018378|ref|NP_830009.1|	794
3233	609.294	1216.57	1216.57	0.279474	0	51.42	51.42	178	188	K	ALQGEADWEAK	I		1	2259.29	O31.5022.5022.2.dta	2	gi|30018378|ref|NP_830009.1|	elongation factor Tu [Bacillus cereus ATCC 14579],	O31	O31$gi|30018378|ref|NP_830009.1|	794
3243	609.294	1216.57	1216.57	0.674025	0	43.07	43.07	178	188	K	ALQGEADWEAK	I		1	2269.63	O31.5054.5054.2.dta	2	gi|30018378|ref|NP_830009.1|	elongation factor Tu [Bacillus cereus ATCC 14579],	O31	O31$gi|30018378|ref|NP_830009.1|	794
3230	609.293	1216.57	1216.57	-0.115077	0	43.4	43.4	178	188	K	ALQGEADWEAK	I		1	2279.9	O31.5086.5086.2.dta	2	gi|30018378|ref|NP_830009.1|	elongation factor Tu [Bacillus cereus ATCC 14579],	O31	O31$gi|30018378|ref|NP_830009.1|	794
3244	609.294	1216.57	1216.57	0.674025	0	47.38	47.38	178	188	K	ALQGEADWEAK	I		1	2290.45	O31.5118.5118.2.dta	2	gi|30018378|ref|NP_830009.1|	elongation factor Tu [Bacillus cereus ATCC 14579],	O31	O31$gi|30018378|ref|NP_830009.1|	794
3247	609.294	1216.57	1216.57	0.986378	0	31.55	31.55	178	188	K	ALQGEADWEAK	I		1	2302.38	O31.5155.5155.2.dta	2	gi|30018378|ref|NP_830009.1|	elongation factor Tu [Bacillus cereus ATCC 14579],	O31	O31$gi|30018378|ref|NP_830009.1|	794
3246	609.294	1216.57	1216.57	0.772663	0	32.6	32.6	178	188	K	ALQGEADWEAK	I		1	2314.11	O31.5190.5190.2.dta	2	gi|30018378|ref|NP_830009.1|	elongation factor Tu [Bacillus cereus ATCC 14579],	O31	O31$gi|30018378|ref|NP_830009.1|	794
3237	609.294	1216.57	1216.57	0.378111	0	31.36	31.36	178	188	K	ALQGEADWEAK	I		1	2326.83	O31.5228.5228.2.dta	2	gi|30018378|ref|NP_830009.1|	elongation factor Tu [Bacillus cereus ATCC 14579],	O31	O31$gi|30018378|ref|NP_830009.1|	794
3235	609.294	1216.57	1216.57	0.279474	0	38.27	38.27	178	188	K	ALQGEADWEAK	I		1	2338.21	O31.5263.5263.2.dta	2	gi|30018378|ref|NP_830009.1|	elongation factor Tu [Bacillus cereus ATCC 14579],	O31	O31$gi|30018378|ref|NP_830009.1|	794
3234	609.294	1216.57	1216.57	0.279474	0	24.59	24.59	178	188	K	ALQGEADWEAK	I		1	2351.52	O31.5303.5303.2.dta	2	gi|30018378|ref|NP_830009.1|	elongation factor Tu [Bacillus cereus ATCC 14579],	O31	O31$gi|30018378|ref|NP_830009.1|	794
3229	609.293	1216.57	1216.57	-0.920619	0	26.76	26.76	178	188	K	ALQGEADWEAK	I		1	2362.47	O31.5335.5335.2.dta	2	gi|30018378|ref|NP_830009.1|	elongation factor Tu [Bacillus cereus ATCC 14579],	O31	O31$gi|30018378|ref|NP_830009.1|	794
7882	424.732	1694.9	1694.9	-0.247212	2	27.14	27.14	306	320	K	FKAEVFVLSKEEGGR	H		1	2552.95	O31.5921.5921.4.dta	4	gi|30018378|ref|NP_830009.1|	elongation factor Tu [Bacillus cereus ATCC 14579],	O31	O31$gi|30018378|ref|NP_830009.1|	794
7902	848.457	1694.9	1694.9	0.420674	2	88.1	88.1	306	320	K	FKAEVFVLSKEEGGR	H		1	2556.06	O31.5931.5931.2.dta	2	gi|30018378|ref|NP_830009.1|	elongation factor Tu [Bacillus cereus ATCC 14579],	O31	O31$gi|30018378|ref|NP_830009.1|	794
7878	424.732	1694.9	1694.9	-0.318013	2	32.97	32.97	306	320	K	FKAEVFVLSKEEGGR	H		1	2563.66	O31.5953.5953.4.dta	4	gi|30018378|ref|NP_830009.1|	elongation factor Tu [Bacillus cereus ATCC 14579],	O31	O31$gi|30018378|ref|NP_830009.1|	794
7903	848.457	1694.9	1694.9	0.574075	2	76.66	76.66	306	320	K	FKAEVFVLSKEEGGR	H		1	2567.02	O31.5963.5963.2.dta	2	gi|30018378|ref|NP_830009.1|	elongation factor Tu [Bacillus cereus ATCC 14579],	O31	O31$gi|30018378|ref|NP_830009.1|	794
5472	710.874	1419.73	1419.74	-1.00793	1	56.2	56.2	308	320	K	AEVFVLSKEEGGR	H		1	2573.88	O31.5984.5984.2.dta	2	gi|30018378|ref|NP_830009.1|	elongation factor Tu [Bacillus cereus ATCC 14579],	O31	O31$gi|30018378|ref|NP_830009.1|	794
7891	424.732	1694.9	1694.9	0.0359903	2	30.93	30.93	306	320	K	FKAEVFVLSKEEGGR	H		1	2574.77	O31.5986.5986.4.dta	4	gi|30018378|ref|NP_830009.1|	elongation factor Tu [Bacillus cereus ATCC 14579],	O31	O31$gi|30018378|ref|NP_830009.1|	794
7899	848.457	1694.9	1694.9	0.279073	2	99.52	99.52	306	320	K	FKAEVFVLSKEEGGR	H		1	2578.38	O31.5997.5997.2.dta	2	gi|30018378|ref|NP_830009.1|	elongation factor Tu [Bacillus cereus ATCC 14579],	O31	O31$gi|30018378|ref|NP_830009.1|	794
7887	424.732	1694.9	1694.9	-0.0348103	2	29.07	29.07	306	320	K	FKAEVFVLSKEEGGR	H		1	2587.17	O31.6024.6024.4.dta	4	gi|30018378|ref|NP_830009.1|	elongation factor Tu [Bacillus cereus ATCC 14579],	O31	O31$gi|30018378|ref|NP_830009.1|	794
7907	848.458	1694.9	1694.9	1.57708	2	81.14	81.14	306	320	K	FKAEVFVLSKEEGGR	H		1	2589.77	O31.6032.6032.2.dta	2	gi|30018378|ref|NP_830009.1|	elongation factor Tu [Bacillus cereus ATCC 14579],	O31	O31$gi|30018378|ref|NP_830009.1|	794
8942	903.947	1805.88	1805.88	0.443551	0	77.57	77.57	60	75	R	GITISTAHVEYETETR	H		1	2595.48	O31.6050.6050.2.dta	2	gi|30018378|ref|NP_830009.1|	elongation factor Tu [Bacillus cereus ATCC 14579],	O31	O31$gi|30018378|ref|NP_830009.1|	794
7873	424.732	1694.9	1694.9	-0.884418	2	32.43	32.43	306	320	K	FKAEVFVLSKEEGGR	H		1	2597.52	O31.6056.6056.4.dta	4	gi|30018378|ref|NP_830009.1|	elongation factor Tu [Bacillus cereus ATCC 14579],	O31	O31$gi|30018378|ref|NP_830009.1|	794
7904	848.457	1694.9	1694.9	0.574075	2	85.19	85.19	306	320	K	FKAEVFVLSKEEGGR	H		1	2600.53	O31.6066.6066.2.dta	2	gi|30018378|ref|NP_830009.1|	elongation factor Tu [Bacillus cereus ATCC 14579],	O31	O31$gi|30018378|ref|NP_830009.1|	794
8941	903.947	1805.88	1805.88	0.377102	0	65.02	65.02	60	75	R	GITISTAHVEYETETR	H		1	2607.09	O31.6085.6085.2.dta	2	gi|30018378|ref|NP_830009.1|	elongation factor Tu [Bacillus cereus ATCC 14579],	O31	O31$gi|30018378|ref|NP_830009.1|	794
7879	424.732	1694.9	1694.9	-0.318013	2	33.82	33.82	306	320	K	FKAEVFVLSKEEGGR	H		1	2609.37	O31.6092.6092.4.dta	4	gi|30018378|ref|NP_830009.1|	elongation factor Tu [Bacillus cereus ATCC 14579],	O31	O31$gi|30018378|ref|NP_830009.1|	794
7905	848.458	1694.9	1694.9	0.857278	2	84.16	84.16	306	320	K	FKAEVFVLSKEEGGR	H		1	2612.49	O31.6102.6102.2.dta	2	gi|30018378|ref|NP_830009.1|	elongation factor Tu [Bacillus cereus ATCC 14579],	O31	O31$gi|30018378|ref|NP_830009.1|	794
8945	903.948	1805.88	1805.88	0.986223	0	75.47	75.47	60	75	R	GITISTAHVEYETETR	H		1	2618.67	O31.6118.6118.2.dta	2	gi|30018378|ref|NP_830009.1|	elongation factor Tu [Bacillus cereus ATCC 14579],	O31	O31$gi|30018378|ref|NP_830009.1|	794
7888	424.732	1694.9	1694.9	-0.0348103	2	32.24	32.24	306	320	K	FKAEVFVLSKEEGGR	H		1	2619.8	O31.6121.6121.4.dta	4	gi|30018378|ref|NP_830009.1|	elongation factor Tu [Bacillus cereus ATCC 14579],	O31	O31$gi|30018378|ref|NP_830009.1|	794
7874	848.456	1694.9	1694.9	-0.723937	2	75.13	75.13	306	320	K	FKAEVFVLSKEEGGR	H		1	2624.8	O31.6137.6137.2.dta	2	gi|30018378|ref|NP_830009.1|	elongation factor Tu [Bacillus cereus ATCC 14579],	O31	O31$gi|30018378|ref|NP_830009.1|	794
8946	903.948	1805.88	1805.88	0.986223	0	91.64	91.64	60	75	R	GITISTAHVEYETETR	H		1	2630.59	O31.6154.6154.2.dta	2	gi|30018378|ref|NP_830009.1|	elongation factor Tu [Bacillus cereus ATCC 14579],	O31	O31$gi|30018378|ref|NP_830009.1|	794
7881	424.732	1694.9	1694.9	-0.247212	2	30.38	30.38	306	320	K	FKAEVFVLSKEEGGR	H		1	2631.33	O31.6157.6157.4.dta	4	gi|30018378|ref|NP_830009.1|	elongation factor Tu [Bacillus cereus ATCC 14579],	O31	O31$gi|30018378|ref|NP_830009.1|	794
7900	848.457	1694.9	1694.9	0.279073	2	82.39	82.39	306	320	K	FKAEVFVLSKEEGGR	H		1	2636.09	O31.6172.6172.2.dta	2	gi|30018378|ref|NP_830009.1|	elongation factor Tu [Bacillus cereus ATCC 14579],	O31	O31$gi|30018378|ref|NP_830009.1|	794
8947	903.948	1805.88	1805.88	0.986223	0	66.13	66.13	60	75	R	GITISTAHVEYETETR	H		1	2641.05	O31.6186.6186.2.dta	2	gi|30018378|ref|NP_830009.1|	elongation factor Tu [Bacillus cereus ATCC 14579],	O31	O31$gi|30018378|ref|NP_830009.1|	794
7883	424.732	1694.9	1694.9	-0.176412	2	24.16	24.16	306	320	K	FKAEVFVLSKEEGGR	H		1	2642.04	O31.6190.6190.4.dta	4	gi|30018378|ref|NP_830009.1|	elongation factor Tu [Bacillus cereus ATCC 14579],	O31	O31$gi|30018378|ref|NP_830009.1|	794
7897	848.457	1694.9	1694.9	0.208272	2	84.19	84.19	306	320	K	FKAEVFVLSKEEGGR	H		1	2648.91	O31.6211.6211.2.dta	2	gi|30018378|ref|NP_830009.1|	elongation factor Tu [Bacillus cereus ATCC 14579],	O31	O31$gi|30018378|ref|NP_830009.1|	794
8943	903.948	1805.88	1805.88	0.70935	0	59.31	59.31	60	75	R	GITISTAHVEYETETR	H		1	2653.16	O31.6224.6224.2.dta	2	gi|30018378|ref|NP_830009.1|	elongation factor Tu [Bacillus cereus ATCC 14579],	O31	O31$gi|30018378|ref|NP_830009.1|	794
7875	424.732	1694.9	1694.9	-0.459614	2	33.95	33.95	306	320	K	FKAEVFVLSKEEGGR	H		1	2653.68	O31.6226.6226.4.dta	4	gi|30018378|ref|NP_830009.1|	elongation factor Tu [Bacillus cereus ATCC 14579],	O31	O31$gi|30018378|ref|NP_830009.1|	794
7896	848.457	1694.9	1694.9	0.208272	2	83.7	83.7	306	320	K	FKAEVFVLSKEEGGR	H		1	2660.52	O31.6247.6247.2.dta	2	gi|30018378|ref|NP_830009.1|	elongation factor Tu [Bacillus cereus ATCC 14579],	O31	O31$gi|30018378|ref|NP_830009.1|	794
8940	903.947	1805.88	1805.88	0.100228	0	70.57	70.57	60	75	R	GITISTAHVEYETETR	H		1	2665.29	O31.6262.6262.2.dta	2	gi|30018378|ref|NP_830009.1|	elongation factor Tu [Bacillus cereus ATCC 14579],	O31	O31$gi|30018378|ref|NP_830009.1|	794
7872	424.732	1694.9	1694.9	-1.02602	2	31.61	31.61	306	320	K	FKAEVFVLSKEEGGR	H		1	2665.57	O31.6263.6263.4.dta	4	gi|30018378|ref|NP_830009.1|	elongation factor Tu [Bacillus cereus ATCC 14579],	O31	O31$gi|30018378|ref|NP_830009.1|	794
7869	848.456	1694.9	1694.9	-1.16054	2	85.43	85.43	306	320	K	FKAEVFVLSKEEGGR	H		1	2672.63	O31.6284.6284.2.dta	2	gi|30018378|ref|NP_830009.1|	elongation factor Tu [Bacillus cereus ATCC 14579],	O31	O31$gi|30018378|ref|NP_830009.1|	794
8949	903.948	1805.88	1805.88	1.25202	0	73.41	73.41	60	75	R	GITISTAHVEYETETR	H		1	2676.58	O31.6296.6296.2.dta	2	gi|30018378|ref|NP_830009.1|	elongation factor Tu [Bacillus cereus ATCC 14579],	O31	O31$gi|30018378|ref|NP_830009.1|	794
7885	424.732	1694.9	1694.9	-0.176412	2	16.4	16.4	306	320	K	FKAEVFVLSKEEGGR	H		1	2676.89	O31.6297.6297.4.dta	4	gi|30018378|ref|NP_830009.1|	elongation factor Tu [Bacillus cereus ATCC 14579],	O31	O31$gi|30018378|ref|NP_830009.1|	794
8948	903.948	1805.88	1805.88	1.11912	0	59.36	59.36	60	75	R	GITISTAHVEYETETR	H		1	2688.93	O31.6334.6334.2.dta	2	gi|30018378|ref|NP_830009.1|	elongation factor Tu [Bacillus cereus ATCC 14579],	O31	O31$gi|30018378|ref|NP_830009.1|	794
7870	424.732	1694.9	1694.9	-1.09682	2	29.55	29.55	306	320	K	FKAEVFVLSKEEGGR	H		1	2689.24	O31.6335.6335.4.dta	4	gi|30018378|ref|NP_830009.1|	elongation factor Tu [Bacillus cereus ATCC 14579],	O31	O31$gi|30018378|ref|NP_830009.1|	794
8950	903.948	1805.88	1805.88	1.25202	0	56.44	56.44	60	75	R	GITISTAHVEYETETR	H		1	2699.65	O31.6367.6367.2.dta	2	gi|30018378|ref|NP_830009.1|	elongation factor Tu [Bacillus cereus ATCC 14579],	O31	O31$gi|30018378|ref|NP_830009.1|	794
7890	424.732	1694.9	1694.9	-0.0348103	2	31.77	31.77	306	320	K	FKAEVFVLSKEEGGR	H		1	2699.97	O31.6368.6368.4.dta	4	gi|30018378|ref|NP_830009.1|	elongation factor Tu [Bacillus cereus ATCC 14579],	O31	O31$gi|30018378|ref|NP_830009.1|	794
7876	424.732	1694.9	1694.9	-0.459614	2	25.39	25.39	306	320	K	FKAEVFVLSKEEGGR	H		1	2715.21	O31.6415.6415.4.dta	4	gi|30018378|ref|NP_830009.1|	elongation factor Tu [Bacillus cereus ATCC 14579],	O31	O31$gi|30018378|ref|NP_830009.1|	794
7884	424.732	1694.9	1694.9	-0.176412	2	20.54	20.54	306	320	K	FKAEVFVLSKEEGGR	H		1	2728.49	O31.6455.6455.4.dta	4	gi|30018378|ref|NP_830009.1|	elongation factor Tu [Bacillus cereus ATCC 14579],	O31	O31$gi|30018378|ref|NP_830009.1|	794
7908	848.459	1694.9	1694.9	2.15529	2	56.33	56.33	306	320	K	FKAEVFVLSKEEGGR	H		1	2728.81	O31.6456.6456.2.dta	2	gi|30018378|ref|NP_830009.1|	elongation factor Tu [Bacillus cereus ATCC 14579],	O31	O31$gi|30018378|ref|NP_830009.1|	794
7892	424.732	1694.9	1694.9	0.0359903	2	17.35	17.35	306	320	K	FKAEVFVLSKEEGGR	H		1	2739.21	O31.6487.6487.4.dta	4	gi|30018378|ref|NP_830009.1|	elongation factor Tu [Bacillus cereus ATCC 14579],	O31	O31$gi|30018378|ref|NP_830009.1|	794
569	446.76	891.506	891.507	-0.485695	0	17.45	17.45	308	315	K	AEVFVLSK	E		1	2742.96	O31.6498.6498.2.dta	2	gi|30018378|ref|NP_830009.1|	elongation factor Tu [Bacillus cereus ATCC 14579],	O31	O31$gi|30018378|ref|NP_830009.1|	794
571	446.76	891.506	891.507	-0.328657	0	20.72	20.72	308	315	K	AEVFVLSK	E		1	2755.62	O31.6536.6536.2.dta	2	gi|30018378|ref|NP_830009.1|	elongation factor Tu [Bacillus cereus ATCC 14579],	O31	O31$gi|30018378|ref|NP_830009.1|	794
7877	424.732	1694.9	1694.9	-0.459614	2	15.42	15.42	306	320	K	FKAEVFVLSKEEGGR	H		1	2756.46	O31.6539.6539.4.dta	4	gi|30018378|ref|NP_830009.1|	elongation factor Tu [Bacillus cereus ATCC 14579],	O31	O31$gi|30018378|ref|NP_830009.1|	794
8944	903.948	1805.88	1805.88	0.70935	0	60.04	60.04	60	75	R	GITISTAHVEYETETR	H		1	2756.78	O31.6540.6540.2.dta	2	gi|30018378|ref|NP_830009.1|	elongation factor Tu [Bacillus cereus ATCC 14579],	O31	O31$gi|30018378|ref|NP_830009.1|	794
570	446.76	891.506	891.507	-0.395959	0	31.49	31.49	308	315	K	AEVFVLSK	E		1	2765.77	O31.6567.6567.2.dta	2	gi|30018378|ref|NP_830009.1|	elongation factor Tu [Bacillus cereus ATCC 14579],	O31	O31$gi|30018378|ref|NP_830009.1|	794
568	446.76	891.506	891.507	-0.822204	0	25.15	25.15	308	315	K	AEVFVLSK	E		1	2777.77	O31.6603.6603.2.dta	2	gi|30018378|ref|NP_830009.1|	elongation factor Tu [Bacillus cereus ATCC 14579],	O31	O31$gi|30018378|ref|NP_830009.1|	794
7880	424.732	1694.9	1694.9	-0.318013	2	21.69	21.69	306	320	K	FKAEVFVLSKEEGGR	H		1	2787.22	O31.6633.6633.4.dta	4	gi|30018378|ref|NP_830009.1|	elongation factor Tu [Bacillus cereus ATCC 14579],	O31	O31$gi|30018378|ref|NP_830009.1|	794
575	446.761	891.507	891.507	-0.0594499	0	25.47	25.47	308	315	K	AEVFVLSK	E		1	2788.16	O31.6635.6635.2.dta	2	gi|30018378|ref|NP_830009.1|	elongation factor Tu [Bacillus cereus ATCC 14579],	O31	O31$gi|30018378|ref|NP_830009.1|	794
574	446.76	891.506	891.507	-0.126752	0	20.68	20.68	308	315	K	AEVFVLSK	E		1	2799.24	O31.6669.6669.2.dta	2	gi|30018378|ref|NP_830009.1|	elongation factor Tu [Bacillus cereus ATCC 14579],	O31	O31$gi|30018378|ref|NP_830009.1|	794
573	446.76	891.506	891.507	-0.194054	0	33.38	33.38	308	315	K	AEVFVLSK	E		1	2810.81	O31.6704.6704.2.dta	2	gi|30018378|ref|NP_830009.1|	elongation factor Tu [Bacillus cereus ATCC 14579],	O31	O31$gi|30018378|ref|NP_830009.1|	794
572	446.76	891.506	891.507	-0.194054	0	27.16	27.16	308	315	K	AEVFVLSK	E		1	2821.04	O31.6734.6734.2.dta	2	gi|30018378|ref|NP_830009.1|	elongation factor Tu [Bacillus cereus ATCC 14579],	O31	O31$gi|30018378|ref|NP_830009.1|	794
7889	424.732	1694.9	1694.9	-0.0348103	2	25.07	25.07	306	320	K	FKAEVFVLSKEEGGR	H		1	2844.46	O31.6801.6801.4.dta	4	gi|30018378|ref|NP_830009.1|	elongation factor Tu [Bacillus cereus ATCC 14579],	O31	O31$gi|30018378|ref|NP_830009.1|	794
8939	903.946	1805.88	1805.88	-1.04049	0	42.72	42.72	60	75	R	GITISTAHVEYETETR	H		1	2845.78	O31.6805.6805.2.dta	2	gi|30018378|ref|NP_830009.1|	elongation factor Tu [Bacillus cereus ATCC 14579],	O31	O31$gi|30018378|ref|NP_830009.1|	794
7894	424.732	1694.9	1694.9	0.201192	2	18.37	18.37	306	320	K	FKAEVFVLSKEEGGR	H		1	2941.91	O31.7090.7090.4.dta	4	gi|30018378|ref|NP_830009.1|	elongation factor Tu [Bacillus cereus ATCC 14579],	O31	O31$gi|30018378|ref|NP_830009.1|	794
2615	584.342	1166.67	1166.67	-0.247714	1	21.44	21.44	306	315	K	FKAEVFVLSK	E		1	2974.24	O31.7187.7187.2.dta	2	gi|30018378|ref|NP_830009.1|	elongation factor Tu [Bacillus cereus ATCC 14579],	O31	O31$gi|30018378|ref|NP_830009.1|	794
2619	584.343	1166.67	1166.67	0.489427	1	48.43	48.43	306	315	K	FKAEVFVLSK	E		1	2985.77	O31.7221.7221.2.dta	2	gi|30018378|ref|NP_830009.1|	elongation factor Tu [Bacillus cereus ATCC 14579],	O31	O31$gi|30018378|ref|NP_830009.1|	794
2618	584.342	1166.67	1166.67	0.283713	1	54.88	54.88	306	315	K	FKAEVFVLSK	E		1	2998.6	O31.7259.7259.2.dta	2	gi|30018378|ref|NP_830009.1|	elongation factor Tu [Bacillus cereus ATCC 14579],	O31	O31$gi|30018378|ref|NP_830009.1|	794
2613	584.342	1166.67	1166.67	-0.35057	1	42.04	42.04	306	315	K	FKAEVFVLSK	E		1	3009.35	O31.7291.7291.2.dta	2	gi|30018378|ref|NP_830009.1|	elongation factor Tu [Bacillus cereus ATCC 14579],	O31	O31$gi|30018378|ref|NP_830009.1|	794
2620	584.343	1166.67	1166.67	0.695141	1	40.63	40.63	306	315	K	FKAEVFVLSK	E		1	3019.89	O31.7324.7324.2.dta	2	gi|30018378|ref|NP_830009.1|	elongation factor Tu [Bacillus cereus ATCC 14579],	O31	O31$gi|30018378|ref|NP_830009.1|	794
2616	584.342	1166.67	1166.67	-0.144857	1	38.06	38.06	306	315	K	FKAEVFVLSK	E		1	3031.41	O31.7360.7360.2.dta	2	gi|30018378|ref|NP_830009.1|	elongation factor Tu [Bacillus cereus ATCC 14579],	O31	O31$gi|30018378|ref|NP_830009.1|	794
2617	584.342	1166.67	1166.67	0.180857	1	18.42	18.42	306	315	K	FKAEVFVLSK	E		1	3043.94	O31.7399.7399.2.dta	2	gi|30018378|ref|NP_830009.1|	elongation factor Tu [Bacillus cereus ATCC 14579],	O31	O31$gi|30018378|ref|NP_830009.1|	794
7669	837.43	1672.84	1672.84	1.52913	1	59.92	59.92	173	188	K	GSALKALQGEADWEAK	I		1	3077.47	O31.7502.7502.2.dta	2	gi|30018378|ref|NP_830009.1|	elongation factor Tu [Bacillus cereus ATCC 14579],	O31	O31$gi|30018378|ref|NP_830009.1|	794
7666	837.429	1672.84	1672.84	0.728102	1	56.33	56.33	173	188	K	GSALKALQGEADWEAK	I		1	3089.21	O31.7537.7537.2.dta	2	gi|30018378|ref|NP_830009.1|	elongation factor Tu [Bacillus cereus ATCC 14579],	O31	O31$gi|30018378|ref|NP_830009.1|	794
2614	584.342	1166.67	1166.67	-0.35057	1	16.65	16.65	306	315	K	FKAEVFVLSK	E		1	3096.26	O31.7558.7558.2.dta	2	gi|30018378|ref|NP_830009.1|	elongation factor Tu [Bacillus cereus ATCC 14579],	O31	O31$gi|30018378|ref|NP_830009.1|	794
7668	837.429	1672.84	1672.84	1.02699	1	69.99	69.99	173	188	K	GSALKALQGEADWEAK	I		1	3101.47	O31.7574.7574.2.dta	2	gi|30018378|ref|NP_830009.1|	elongation factor Tu [Bacillus cereus ATCC 14579],	O31	O31$gi|30018378|ref|NP_830009.1|	794
7667	837.429	1672.84	1672.84	0.799836	1	51.16	51.16	173	188	K	GSALKALQGEADWEAK	I		1	3112.38	O31.7607.7607.2.dta	2	gi|30018378|ref|NP_830009.1|	elongation factor Tu [Bacillus cereus ATCC 14579],	O31	O31$gi|30018378|ref|NP_830009.1|	794
13572	770.936	3079.72	3079.71	0.656879	1	26.34	26.34	9	38	R	SKPHVNIGTIGHVDHGKTTLTAAITTVLAK	A		1	3401.71	O31.8466.8466.4.dta	4	gi|30018378|ref|NP_830009.1|	elongation factor Tu [Bacillus cereus ATCC 14579],	O31	O31$gi|30018378|ref|NP_830009.1|	794
13575	770.936	3079.72	3079.71	0.812738	1	27.92	27.92	9	38	R	SKPHVNIGTIGHVDHGKTTLTAAITTVLAK	A		1	3412.34	O31.8497.8497.4.dta	4	gi|30018378|ref|NP_830009.1|	elongation factor Tu [Bacillus cereus ATCC 14579],	O31	O31$gi|30018378|ref|NP_830009.1|	794
13580	770.937	3079.72	3079.71	1.13744	1	23.93	23.93	9	38	R	SKPHVNIGTIGHVDHGKTTLTAAITTVLAK	A		1	3423.28	O31.8528.8528.4.dta	4	gi|30018378|ref|NP_830009.1|	elongation factor Tu [Bacillus cereus ATCC 14579],	O31	O31$gi|30018378|ref|NP_830009.1|	794
13582	770.937	3079.72	3079.71	1.60502	1	34.69	34.69	9	38	R	SKPHVNIGTIGHVDHGKTTLTAAITTVLAK	A		1	3434.87	O31.8562.8562.4.dta	4	gi|30018378|ref|NP_830009.1|	elongation factor Tu [Bacillus cereus ATCC 14579],	O31	O31$gi|30018378|ref|NP_830009.1|	794
13573	770.936	3079.72	3079.71	0.734808	1	19.22	19.22	9	38	R	SKPHVNIGTIGHVDHGKTTLTAAITTVLAK	A		1	3445.93	O31.8592.8592.4.dta	4	gi|30018378|ref|NP_830009.1|	elongation factor Tu [Bacillus cereus ATCC 14579],	O31	O31$gi|30018378|ref|NP_830009.1|	794
13576	770.937	3079.72	3079.71	0.890667	1	22.34	22.34	9	38	R	SKPHVNIGTIGHVDHGKTTLTAAITTVLAK	A		1	3456.34	O31.8621.8621.4.dta	4	gi|30018378|ref|NP_830009.1|	elongation factor Tu [Bacillus cereus ATCC 14579],	O31	O31$gi|30018378|ref|NP_830009.1|	794
13570	770.936	3079.72	3079.71	0.501021	1	31.3	31.3	9	38	R	SKPHVNIGTIGHVDHGKTTLTAAITTVLAK	A		1	3467.69	O31.8653.8653.4.dta	4	gi|30018378|ref|NP_830009.1|	elongation factor Tu [Bacillus cereus ATCC 14579],	O31	O31$gi|30018378|ref|NP_830009.1|	794
13578	770.937	3079.72	3079.71	0.968596	1	38.66	38.66	9	38	R	SKPHVNIGTIGHVDHGKTTLTAAITTVLAK	A		1	3478.29	O31.8684.8684.4.dta	4	gi|30018378|ref|NP_830009.1|	elongation factor Tu [Bacillus cereus ATCC 14579],	O31	O31$gi|30018378|ref|NP_830009.1|	794
13579	770.937	3079.72	3079.71	1.04653	1	42.1	42.1	9	38	R	SKPHVNIGTIGHVDHGKTTLTAAITTVLAK	A		1	3492.11	O31.8726.8726.4.dta	4	gi|30018378|ref|NP_830009.1|	elongation factor Tu [Bacillus cereus ATCC 14579],	O31	O31$gi|30018378|ref|NP_830009.1|	794
13577	770.937	3079.72	3079.71	0.890667	1	21.65	21.65	9	38	R	SKPHVNIGTIGHVDHGKTTLTAAITTVLAK	A		1	3503.92	O31.8761.8761.4.dta	4	gi|30018378|ref|NP_830009.1|	elongation factor Tu [Bacillus cereus ATCC 14579],	O31	O31$gi|30018378|ref|NP_830009.1|	794
13568	770.936	3079.71	3079.71	-0.213331	1	18.3	18.3	9	38	R	SKPHVNIGTIGHVDHGKTTLTAAITTVLAK	A		1	3521.62	O31.8814.8814.4.dta	4	gi|30018378|ref|NP_830009.1|	elongation factor Tu [Bacillus cereus ATCC 14579],	O31	O31$gi|30018378|ref|NP_830009.1|	794
13569	770.936	3079.71	3079.71	-0.135402	1	27.64	27.64	9	38	R	SKPHVNIGTIGHVDHGKTTLTAAITTVLAK	A		1	3547.63	O31.8890.8890.4.dta	4	gi|30018378|ref|NP_830009.1|	elongation factor Tu [Bacillus cereus ATCC 14579],	O31	O31$gi|30018378|ref|NP_830009.1|	794
7901	424.732	1694.9	1694.9	0.413594	2	21.9	21.9	306	320	K	FKAEVFVLSKEEGGR	H		1	3604.1	O31.9055.9055.4.dta	4	gi|30018378|ref|NP_830009.1|	elongation factor Tu [Bacillus cereus ATCC 14579],	O31	O31$gi|30018378|ref|NP_830009.1|	794
8849	449.744	1794.95	1794.95	-0.486365	0	27.51	27.51	9	25	R	SKPHVNIGTIGHVDHGK	T		1	621.986	O31.914.914.4.dta	4	gi|30018378|ref|NP_830009.1|	elongation factor Tu [Bacillus cereus ATCC 14579],	O31	O31$gi|30018378|ref|NP_830009.1|	794
8851	449.744	1794.95	1794.95	-0.419511	0	25.1	25.1	9	25	R	SKPHVNIGTIGHVDHGK	T		1	632.617	O31.932.932.4.dta	4	gi|30018378|ref|NP_830009.1|	elongation factor Tu [Bacillus cereus ATCC 14579],	O31	O31$gi|30018378|ref|NP_830009.1|	794
8848	449.744	1794.95	1794.95	-0.486365	0	25.43	25.43	9	25	R	SKPHVNIGTIGHVDHGK	T		1	643.271	O31.949.949.4.dta	4	gi|30018378|ref|NP_830009.1|	elongation factor Tu [Bacillus cereus ATCC 14579],	O31	O31$gi|30018378|ref|NP_830009.1|	794
8850	449.744	1794.95	1794.95	-0.486365	0	28.49	28.49	9	25	R	SKPHVNIGTIGHVDHGK	T		1	653.976	O31.965.965.4.dta	4	gi|30018378|ref|NP_830009.1|	elongation factor Tu [Bacillus cereus ATCC 14579],	O31	O31$gi|30018378|ref|NP_830009.1|	794
8857	449.744	1794.95	1794.95	-0.218948	0	35.18	35.18	9	25	R	SKPHVNIGTIGHVDHGK	T		1	664.66	O31.981.981.4.dta	4	gi|30018378|ref|NP_830009.1|	elongation factor Tu [Bacillus cereus ATCC 14579],	O31	O31$gi|30018378|ref|NP_830009.1|	794
8854	449.744	1794.95	1794.95	-0.285802	0	24.3	24.3	9	25	R	SKPHVNIGTIGHVDHGK	T		1	675.395	O31.997.997.4.dta	4	gi|30018378|ref|NP_830009.1|	elongation factor Tu [Bacillus cereus ATCC 14579],	O31	O31$gi|30018378|ref|NP_830009.1|	794
3871	654.337	1306.66	1306.66	0.876281	0	26.28	26.28	92	102	K	IEYIMIGDPTR	T		1	4333.74	O23.10023.10023.2.dta	2	gi|30018585|ref|NP_830216.1|	Alkyl hydroperoxide reductase C22 [Bacillus cereus ATCC 14579],	O23	O23$gi|30018585|ref|NP_830216.1|	765
3862	654.337	1306.66	1306.66	0.126276	0	32.31	32.31	92	102	K	IEYIMIGDPTR	T		1	4345.59	O23.10054.10054.2.dta	2	gi|30018585|ref|NP_830216.1|	Alkyl hydroperoxide reductase C22 [Bacillus cereus ATCC 14579],	O23	O23$gi|30018585|ref|NP_830216.1|	765
11318	634.56	2534.21	2534.21	-0.672793	1	29.17	29.17	81	102	K	AWHDSSETIGKIEYIMIGDPTR	T	Oxidation (M) [16]	1	4348.96	O23.10063.10063.4.dta	4	gi|30018585|ref|NP_830216.1|	Alkyl hydroperoxide reductase C22 [Bacillus cereus ATCC 14579],	O23	O23$gi|30018585|ref|NP_830216.1|	765
3860	654.336	1306.66	1306.66	-0.807403	0	33.53	33.53	92	102	K	IEYIMIGDPTR	T		1	4356.72	O23.10082.10082.2.dta	2	gi|30018585|ref|NP_830216.1|	Alkyl hydroperoxide reductase C22 [Bacillus cereus ATCC 14579],	O23	O23$gi|30018585|ref|NP_830216.1|	765
3874	654.338	1306.66	1306.66	1.53445	0	21.8	21.8	92	102	K	IEYIMIGDPTR	T		1	4372.75	O23.10121.10121.2.dta	2	gi|30018585|ref|NP_830216.1|	Alkyl hydroperoxide reductase C22 [Bacillus cereus ATCC 14579],	O23	O23$gi|30018585|ref|NP_830216.1|	765
3861	654.337	1306.66	1306.66	-0.241073	0	52.43	52.43	92	102	K	IEYIMIGDPTR	T		1	4388.72	O23.10161.10161.2.dta	2	gi|30018585|ref|NP_830216.1|	Alkyl hydroperoxide reductase C22 [Bacillus cereus ATCC 14579],	O23	O23$gi|30018585|ref|NP_830216.1|	765
3873	654.338	1306.66	1306.66	1.25894	0	25.99	25.99	92	102	K	IEYIMIGDPTR	T		1	4399.94	O23.10189.10189.2.dta	2	gi|30018585|ref|NP_830216.1|	Alkyl hydroperoxide reductase C22 [Bacillus cereus ATCC 14579],	O23	O23$gi|30018585|ref|NP_830216.1|	765
11317	634.559	2534.21	2534.21	-1.05161	1	19.84	19.84	81	102	K	AWHDSSETIGKIEYIMIGDPTR	T	Oxidation (M) [16]	1	4429.3	O23.10261.10261.4.dta	4	gi|30018585|ref|NP_830216.1|	Alkyl hydroperoxide reductase C22 [Bacillus cereus ATCC 14579],	O23	O23$gi|30018585|ref|NP_830216.1|	765
11328	634.56	2534.21	2534.21	0.195327	1	19.54	19.54	81	102	K	AWHDSSETIGKIEYIMIGDPTR	T	Oxidation (M) [16]	1	4447.03	O23.10305.10305.4.dta	4	gi|30018585|ref|NP_830216.1|	Alkyl hydroperoxide reductase C22 [Bacillus cereus ATCC 14579],	O23	O23$gi|30018585|ref|NP_830216.1|	765
11321	634.56	2534.21	2534.21	-0.088785	1	19.45	19.45	81	102	K	AWHDSSETIGKIEYIMIGDPTR	T	Oxidation (M) [16]	1	4474.73	O23.10374.10374.4.dta	4	gi|30018585|ref|NP_830216.1|	Alkyl hydroperoxide reductase C22 [Bacillus cereus ATCC 14579],	O23	O23$gi|30018585|ref|NP_830216.1|	765
11343	634.56	2534.21	2534.21	0.574143	1	15.72	15.72	81	102	K	AWHDSSETIGKIEYIMIGDPTR	T	Oxidation (M) [16]	1	4540.66	O23.10542.10542.4.dta	4	gi|30018585|ref|NP_830216.1|	Alkyl hydroperoxide reductase C22 [Bacillus cereus ATCC 14579],	O23	O23$gi|30018585|ref|NP_830216.1|	765
12848	848.945	3391.75	3391.75	1.26041	1	16.65	16.65	1	30	-	MLLIGTEVKPFKANAYHNGEFIQVTDESLK	G		1	4587.29	O23.10661.10661.4.dta	4	gi|30018585|ref|NP_830216.1|	Alkyl hydroperoxide reductase C22 [Bacillus cereus ATCC 14579],	O23	O23$gi|30018585|ref|NP_830216.1|	765
11335	634.56	2534.21	2534.21	0.384735	1	17.36	17.36	81	102	K	AWHDSSETIGKIEYIMIGDPTR	T	Oxidation (M) [16]	1	4587.59	O23.10662.10662.4.dta	4	gi|30018585|ref|NP_830216.1|	Alkyl hydroperoxide reductase C22 [Bacillus cereus ATCC 14579],	O23	O23$gi|30018585|ref|NP_830216.1|	765
12847	848.945	3391.75	3391.75	1.04813	1	18.04	18.04	1	30	-	MLLIGTEVKPFKANAYHNGEFIQVTDESLK	G		1	4599.79	O23.10692.10692.4.dta	4	gi|30018585|ref|NP_830216.1|	Alkyl hydroperoxide reductase C22 [Bacillus cereus ATCC 14579],	O23	O23$gi|30018585|ref|NP_830216.1|	765
11322	634.56	2534.21	2534.21	0.005919	1	25.05	25.05	81	102	K	AWHDSSETIGKIEYIMIGDPTR	T	Oxidation (M) [16]	1	4611.8	O23.10723.10723.4.dta	4	gi|30018585|ref|NP_830216.1|	Alkyl hydroperoxide reductase C22 [Bacillus cereus ATCC 14579],	O23	O23$gi|30018585|ref|NP_830216.1|	765
12277	1504.78	3007.54	3007.54	-0.285283	2	33.07	33.07	160	187	R	NNPGEVCPAKWQEGSATLKPSLDLVGKI	-		1	4623.11	O23.10752.10752.2.dta	2	gi|30018585|ref|NP_830216.1|	Alkyl hydroperoxide reductase C22 [Bacillus cereus ATCC 14579],	O23	O23$gi|30018585|ref|NP_830216.1|	765
11362	634.561	2534.21	2534.21	1.25286	1	33.43	33.43	81	102	K	AWHDSSETIGKIEYIMIGDPTR	T	Oxidation (M) [16]	1	4626.52	O23.10761.10761.4.dta	4	gi|30018585|ref|NP_830216.1|	Alkyl hydroperoxide reductase C22 [Bacillus cereus ATCC 14579],	O23	O23$gi|30018585|ref|NP_830216.1|	765
12291	752.894	3007.55	3007.54	0.960917	2	24.23	24.23	160	187	R	NNPGEVCPAKWQEGSATLKPSLDLVGKI	-		1	4630.55	O23.10770.10770.4.dta	4	gi|30018585|ref|NP_830216.1|	Alkyl hydroperoxide reductase C22 [Bacillus cereus ATCC 14579],	O23	O23$gi|30018585|ref|NP_830216.1|	765
12303	1504.78	3007.55	3007.54	1.98235	2	41.66	41.66	160	187	R	NNPGEVCPAKWQEGSATLKPSLDLVGKI	-		1	4634.53	O23.10780.10780.2.dta	2	gi|30018585|ref|NP_830216.1|	Alkyl hydroperoxide reductase C22 [Bacillus cereus ATCC 14579],	O23	O23$gi|30018585|ref|NP_830216.1|	765
8267	971.537	1941.06	1941.06	1.19213	1	54.83	54.83	170	187	K	WQEGSATLKPSLDLVGKI	-		1	4636.13	O23.10784.10784.2.dta	2	gi|30018585|ref|NP_830216.1|	Alkyl hydroperoxide reductase C22 [Bacillus cereus ATCC 14579],	O23	O23$gi|30018585|ref|NP_830216.1|	765
12276	1504.78	3007.54	3007.54	-0.371732	2	35.83	35.83	160	187	R	NNPGEVCPAKWQEGSATLKPSLDLVGKI	-		1	4645.45	O23.10806.10806.2.dta	2	gi|30018585|ref|NP_830216.1|	Alkyl hydroperoxide reductase C22 [Bacillus cereus ATCC 14579],	O23	O23$gi|30018585|ref|NP_830216.1|	765
8269	971.537	1941.06	1941.06	1.56307	1	59.14	59.14	170	187	K	WQEGSATLKPSLDLVGKI	-		1	4647.14	O23.10810.10810.2.dta	2	gi|30018585|ref|NP_830216.1|	Alkyl hydroperoxide reductase C22 [Bacillus cereus ATCC 14579],	O23	O23$gi|30018585|ref|NP_830216.1|	765
11338	634.56	2534.21	2534.21	0.479439	1	23.23	23.23	81	102	K	AWHDSSETIGKIEYIMIGDPTR	T	Oxidation (M) [16]	1	4656.05	O23.10832.10832.4.dta	4	gi|30018585|ref|NP_830216.1|	Alkyl hydroperoxide reductase C22 [Bacillus cereus ATCC 14579],	O23	O23$gi|30018585|ref|NP_830216.1|	765
8264	971.537	1941.06	1941.06	0.934542	1	63.19	63.19	170	187	K	WQEGSATLKPSLDLVGKI	-		1	4658.29	O23.10837.10837.2.dta	2	gi|30018585|ref|NP_830216.1|	Alkyl hydroperoxide reductase C22 [Bacillus cereus ATCC 14579],	O23	O23$gi|30018585|ref|NP_830216.1|	765
11358	634.561	2534.21	2534.21	0.968743	1	25.96	25.96	81	102	K	AWHDSSETIGKIEYIMIGDPTR	T	Oxidation (M) [16]	1	4666.57	O23.10857.10857.4.dta	4	gi|30018585|ref|NP_830216.1|	Alkyl hydroperoxide reductase C22 [Bacillus cereus ATCC 14579],	O23	O23$gi|30018585|ref|NP_830216.1|	765
8265	971.537	1941.06	1941.06	1.13031	1	51.31	51.31	170	187	K	WQEGSATLKPSLDLVGKI	-		1	4668.68	O23.10862.10862.2.dta	2	gi|30018585|ref|NP_830216.1|	Alkyl hydroperoxide reductase C22 [Bacillus cereus ATCC 14579],	O23	O23$gi|30018585|ref|NP_830216.1|	765
11351	634.561	2534.21	2534.21	0.779335	1	29.73	29.73	81	102	K	AWHDSSETIGKIEYIMIGDPTR	T	Oxidation (M) [16]	1	4677.47	O23.10884.10884.4.dta	4	gi|30018585|ref|NP_830216.1|	Alkyl hydroperoxide reductase C22 [Bacillus cereus ATCC 14579],	O23	O23$gi|30018585|ref|NP_830216.1|	765
8268	971.537	1941.06	1941.06	1.50124	1	53.81	53.81	170	187	K	WQEGSATLKPSLDLVGKI	-		1	4679.14	O23.10888.10888.2.dta	2	gi|30018585|ref|NP_830216.1|	Alkyl hydroperoxide reductase C22 [Bacillus cereus ATCC 14579],	O23	O23$gi|30018585|ref|NP_830216.1|	765
8266	971.537	1941.06	1941.06	1.19213	1	49.78	49.78	170	187	K	WQEGSATLKPSLDLVGKI	-		1	4690.58	O23.10917.10917.2.dta	2	gi|30018585|ref|NP_830216.1|	Alkyl hydroperoxide reductase C22 [Bacillus cereus ATCC 14579],	O23	O23$gi|30018585|ref|NP_830216.1|	765
11360	634.561	2534.21	2534.21	1.06345	1	24.33	24.33	81	102	K	AWHDSSETIGKIEYIMIGDPTR	T	Oxidation (M) [16]	1	4701.47	O23.10943.10943.4.dta	4	gi|30018585|ref|NP_830216.1|	Alkyl hydroperoxide reductase C22 [Bacillus cereus ATCC 14579],	O23	O23$gi|30018585|ref|NP_830216.1|	765
8270	971.538	1941.06	1941.06	1.9443	1	44.62	44.62	170	187	K	WQEGSATLKPSLDLVGKI	-		1	4701.82	O23.10944.10944.2.dta	2	gi|30018585|ref|NP_830216.1|	Alkyl hydroperoxide reductase C22 [Bacillus cereus ATCC 14579],	O23	O23$gi|30018585|ref|NP_830216.1|	765
8271	971.538	1941.06	1941.06	2.44918	1	32.75	32.75	170	187	K	WQEGSATLKPSLDLVGKI	-		1	4714.55	O23.10973.10973.2.dta	2	gi|30018585|ref|NP_830216.1|	Alkyl hydroperoxide reductase C22 [Bacillus cereus ATCC 14579],	O23	O23$gi|30018585|ref|NP_830216.1|	765
8263	971.536	1941.06	1941.06	0.429663	1	29.91	29.91	170	187	K	WQEGSATLKPSLDLVGKI	-		1	4727.72	O23.11006.11006.2.dta	2	gi|30018585|ref|NP_830216.1|	Alkyl hydroperoxide reductase C22 [Bacillus cereus ATCC 14579],	O23	O23$gi|30018585|ref|NP_830216.1|	765
11336	634.56	2534.21	2534.21	0.384735	1	24.75	24.75	81	102	K	AWHDSSETIGKIEYIMIGDPTR	T	Oxidation (M) [16]	1	4734.04	O23.11022.11022.4.dta	4	gi|30018585|ref|NP_830216.1|	Alkyl hydroperoxide reductase C22 [Bacillus cereus ATCC 14579],	O23	O23$gi|30018585|ref|NP_830216.1|	765
11349	634.561	2534.21	2534.21	0.779335	1	19.46	19.46	81	102	K	AWHDSSETIGKIEYIMIGDPTR	T	Oxidation (M) [16]	1	4745.38	O23.11051.11051.4.dta	4	gi|30018585|ref|NP_830216.1|	Alkyl hydroperoxide reductase C22 [Bacillus cereus ATCC 14579],	O23	O23$gi|30018585|ref|NP_830216.1|	765
11324	634.56	2534.21	2534.21	0.005919	1	32.74	32.74	81	102	K	AWHDSSETIGKIEYIMIGDPTR	T	Oxidation (M) [16]	1	4755.76	O23.11077.11077.4.dta	4	gi|30018585|ref|NP_830216.1|	Alkyl hydroperoxide reductase C22 [Bacillus cereus ATCC 14579],	O23	O23$gi|30018585|ref|NP_830216.1|	765
11327	634.56	2534.21	2534.21	0.195327	1	17.82	17.82	81	102	K	AWHDSSETIGKIEYIMIGDPTR	T	Oxidation (M) [16]	1	4767.69	O23.11107.11107.4.dta	4	gi|30018585|ref|NP_830216.1|	Alkyl hydroperoxide reductase C22 [Bacillus cereus ATCC 14579],	O23	O23$gi|30018585|ref|NP_830216.1|	765
11341	634.56	2534.21	2534.21	0.574143	1	25.64	25.64	81	102	K	AWHDSSETIGKIEYIMIGDPTR	T	Oxidation (M) [16]	1	4779.9	O23.11138.11138.4.dta	4	gi|30018585|ref|NP_830216.1|	Alkyl hydroperoxide reductase C22 [Bacillus cereus ATCC 14579],	O23	O23$gi|30018585|ref|NP_830216.1|	765
11346	634.56	2534.21	2534.21	0.668847	1	18.99	18.99	81	102	K	AWHDSSETIGKIEYIMIGDPTR	T	Oxidation (M) [16]	1	4793.09	O23.11172.11172.4.dta	4	gi|30018585|ref|NP_830216.1|	Alkyl hydroperoxide reductase C22 [Bacillus cereus ATCC 14579],	O23	O23$gi|30018585|ref|NP_830216.1|	765
11334	634.56	2534.21	2534.21	0.384735	1	22.47	22.47	81	102	K	AWHDSSETIGKIEYIMIGDPTR	T	Oxidation (M) [16]	1	4805.75	O23.11205.11205.4.dta	4	gi|30018585|ref|NP_830216.1|	Alkyl hydroperoxide reductase C22 [Bacillus cereus ATCC 14579],	O23	O23$gi|30018585|ref|NP_830216.1|	765
11350	634.561	2534.21	2534.21	0.779335	1	15.03	15.03	81	102	K	AWHDSSETIGKIEYIMIGDPTR	T	Oxidation (M) [16]	1	4816.92	O23.11234.11234.4.dta	4	gi|30018585|ref|NP_830216.1|	Alkyl hydroperoxide reductase C22 [Bacillus cereus ATCC 14579],	O23	O23$gi|30018585|ref|NP_830216.1|	765
11330	634.56	2534.21	2534.21	0.195327	1	30.36	30.36	81	102	K	AWHDSSETIGKIEYIMIGDPTR	T	Oxidation (M) [16]	1	4827.97	O23.11263.11263.4.dta	4	gi|30018585|ref|NP_830216.1|	Alkyl hydroperoxide reductase C22 [Bacillus cereus ATCC 14579],	O23	O23$gi|30018585|ref|NP_830216.1|	765
11359	634.561	2534.21	2534.21	1.06345	1	23.18	23.18	81	102	K	AWHDSSETIGKIEYIMIGDPTR	T	Oxidation (M) [16]	1	4839.09	O23.11291.11291.4.dta	4	gi|30018585|ref|NP_830216.1|	Alkyl hydroperoxide reductase C22 [Bacillus cereus ATCC 14579],	O23	O23$gi|30018585|ref|NP_830216.1|	765
11326	634.56	2534.21	2534.21	0.195327	1	19.37	19.37	81	102	K	AWHDSSETIGKIEYIMIGDPTR	T	Oxidation (M) [16]	1	4849.31	O23.11316.11316.4.dta	4	gi|30018585|ref|NP_830216.1|	Alkyl hydroperoxide reductase C22 [Bacillus cereus ATCC 14579],	O23	O23$gi|30018585|ref|NP_830216.1|	765
11333	634.56	2534.21	2534.21	0.290031	1	35.42	35.42	81	102	K	AWHDSSETIGKIEYIMIGDPTR	T	Oxidation (M) [16]	1	4872.27	O23.11373.11373.4.dta	4	gi|30018585|ref|NP_830216.1|	Alkyl hydroperoxide reductase C22 [Bacillus cereus ATCC 14579],	O23	O23$gi|30018585|ref|NP_830216.1|	765
11329	634.56	2534.21	2534.21	0.195327	1	17.29	17.29	81	102	K	AWHDSSETIGKIEYIMIGDPTR	T	Oxidation (M) [16]	1	4882.61	O23.11399.11399.4.dta	4	gi|30018585|ref|NP_830216.1|	Alkyl hydroperoxide reductase C22 [Bacillus cereus ATCC 14579],	O23	O23$gi|30018585|ref|NP_830216.1|	765
11354	634.561	2534.21	2534.21	0.874039	1	25.29	25.29	81	102	K	AWHDSSETIGKIEYIMIGDPTR	T	Oxidation (M) [16]	1	4893.48	O23.11426.11426.4.dta	4	gi|30018585|ref|NP_830216.1|	Alkyl hydroperoxide reductase C22 [Bacillus cereus ATCC 14579],	O23	O23$gi|30018585|ref|NP_830216.1|	765
11361	634.561	2534.21	2534.21	1.15815	1	19.46	19.46	81	102	K	AWHDSSETIGKIEYIMIGDPTR	T	Oxidation (M) [16]	1	4904.2	O23.11452.11452.4.dta	4	gi|30018585|ref|NP_830216.1|	Alkyl hydroperoxide reductase C22 [Bacillus cereus ATCC 14579],	O23	O23$gi|30018585|ref|NP_830216.1|	765
11325	634.56	2534.21	2534.21	0.100623	1	27.09	27.09	81	102	K	AWHDSSETIGKIEYIMIGDPTR	T	Oxidation (M) [16]	1	4916.48	O23.11484.11484.4.dta	4	gi|30018585|ref|NP_830216.1|	Alkyl hydroperoxide reductase C22 [Bacillus cereus ATCC 14579],	O23	O23$gi|30018585|ref|NP_830216.1|	765
9122	1013	2023.99	2023.99	0.0365615	0	71.71	71.71	103	120	R	TITTNFNVLMEEEGLAAR	G	Oxidation (M) [10]	1	4918.1	O23.11488.11488.2.dta	2	gi|30018585|ref|NP_830216.1|	Alkyl hydroperoxide reductase C22 [Bacillus cereus ATCC 14579],	O23	O23$gi|30018585|ref|NP_830216.1|	765
9126	1013	2023.99	2023.99	0.639332	0	76.33	76.33	103	120	R	TITTNFNVLMEEEGLAAR	G	Oxidation (M) [10]	1	4928.31	O23.11513.11513.2.dta	2	gi|30018585|ref|NP_830216.1|	Alkyl hydroperoxide reductase C22 [Bacillus cereus ATCC 14579],	O23	O23$gi|30018585|ref|NP_830216.1|	765
9137	1013	2023.99	2023.99	0.995065	0	84.3	84.3	103	120	R	TITTNFNVLMEEEGLAAR	G	Oxidation (M) [10]	1	4939.36	O23.11542.11542.2.dta	2	gi|30018585|ref|NP_830216.1|	Alkyl hydroperoxide reductase C22 [Bacillus cereus ATCC 14579],	O23	O23$gi|30018585|ref|NP_830216.1|	765
9158	1013	2023.99	2023.99	1.36068	0	96.77	96.77	103	120	R	TITTNFNVLMEEEGLAAR	G	Oxidation (M) [10]	1	4950.45	O23.11571.11571.2.dta	2	gi|30018585|ref|NP_830216.1|	Alkyl hydroperoxide reductase C22 [Bacillus cereus ATCC 14579],	O23	O23$gi|30018585|ref|NP_830216.1|	765
9155	1013	2023.99	2023.99	1.30139	0	83.59	83.59	103	120	R	TITTNFNVLMEEEGLAAR	G	Oxidation (M) [10]	1	4962.44	O23.11602.11602.2.dta	2	gi|30018585|ref|NP_830216.1|	Alkyl hydroperoxide reductase C22 [Bacillus cereus ATCC 14579],	O23	O23$gi|30018585|ref|NP_830216.1|	765
9171	1013	2023.99	2023.99	1.71641	0	101.85	101.85	103	120	R	TITTNFNVLMEEEGLAAR	G	Oxidation (M) [10]	1	4973.88	O23.11630.11630.2.dta	2	gi|30018585|ref|NP_830216.1|	Alkyl hydroperoxide reductase C22 [Bacillus cereus ATCC 14579],	O23	O23$gi|30018585|ref|NP_830216.1|	765
9164	1013	2023.99	2023.99	1.53855	0	96.64	96.64	103	120	R	TITTNFNVLMEEEGLAAR	G	Oxidation (M) [10]	1	4985.54	O23.11657.11657.2.dta	2	gi|30018585|ref|NP_830216.1|	Alkyl hydroperoxide reductase C22 [Bacillus cereus ATCC 14579],	O23	O23$gi|30018585|ref|NP_830216.1|	765
11238	630.562	2518.22	2518.22	0.704467	1	16.23	16.23	81	102	K	AWHDSSETIGKIEYIMIGDPTR	T		1	4991.41	O23.11672.11672.4.dta	4	gi|30018585|ref|NP_830216.1|	Alkyl hydroperoxide reductase C22 [Bacillus cereus ATCC 14579],	O23	O23$gi|30018585|ref|NP_830216.1|	765
9163	1013	2023.99	2023.99	1.53855	0	74.53	74.53	103	120	R	TITTNFNVLMEEEGLAAR	G	Oxidation (M) [10]	1	4996	O23.11683.11683.2.dta	2	gi|30018585|ref|NP_830216.1|	Alkyl hydroperoxide reductase C22 [Bacillus cereus ATCC 14579],	O23	O23$gi|30018585|ref|NP_830216.1|	765
11236	1260.12	2518.22	2518.22	0.566274	1	57.64	57.64	81	102	K	AWHDSSETIGKIEYIMIGDPTR	T		1	4996.35	O23.11684.11684.2.dta	2	gi|30018585|ref|NP_830216.1|	Alkyl hydroperoxide reductase C22 [Bacillus cereus ATCC 14579],	O23	O23$gi|30018585|ref|NP_830216.1|	765
11259	630.562	2518.22	2518.22	1.18099	1	20.66	20.66	81	102	K	AWHDSSETIGKIEYIMIGDPTR	T		1	5001.75	O23.11698.11698.4.dta	4	gi|30018585|ref|NP_830216.1|	Alkyl hydroperoxide reductase C22 [Bacillus cereus ATCC 14579],	O23	O23$gi|30018585|ref|NP_830216.1|	765
11258	1260.12	2518.22	2518.22	1.14605	1	99.7	99.7	81	102	K	AWHDSSETIGKIEYIMIGDPTR	T		1	5006.15	O23.11709.11709.2.dta	2	gi|30018585|ref|NP_830216.1|	Alkyl hydroperoxide reductase C22 [Bacillus cereus ATCC 14579],	O23	O23$gi|30018585|ref|NP_830216.1|	765
9129	1013	2023.99	2023.99	0.757909	0	72.91	72.91	103	120	R	TITTNFNVLMEEEGLAAR	G	Oxidation (M) [10]	1	5006.74	O23.11711.11711.2.dta	2	gi|30018585|ref|NP_830216.1|	Alkyl hydroperoxide reductase C22 [Bacillus cereus ATCC 14579],	O23	O23$gi|30018585|ref|NP_830216.1|	765
11260	630.562	2518.22	2518.22	1.18099	1	27.76	27.76	81	102	K	AWHDSSETIGKIEYIMIGDPTR	T		1	5012.12	O23.11725.11725.4.dta	4	gi|30018585|ref|NP_830216.1|	Alkyl hydroperoxide reductase C22 [Bacillus cereus ATCC 14579],	O23	O23$gi|30018585|ref|NP_830216.1|	765
11255	1260.12	2518.22	2518.22	1.05074	1	102.06	102.06	81	102	K	AWHDSSETIGKIEYIMIGDPTR	T		1	5016.76	O23.11735.11735.2.dta	2	gi|30018585|ref|NP_830216.1|	Alkyl hydroperoxide reductase C22 [Bacillus cereus ATCC 14579],	O23	O23$gi|30018585|ref|NP_830216.1|	765
9149	1013	2023.99	2023.99	1.17293	0	83.85	83.85	103	120	R	TITTNFNVLMEEEGLAAR	G	Oxidation (M) [10]	1	5018.28	O23.11739.11739.2.dta	2	gi|30018585|ref|NP_830216.1|	Alkyl hydroperoxide reductase C22 [Bacillus cereus ATCC 14579],	O23	O23$gi|30018585|ref|NP_830216.1|	765
11272	630.563	2518.22	2518.22	2.05463	1	18.26	18.26	81	102	K	AWHDSSETIGKIEYIMIGDPTR	T		1	5022.88	O23.11751.11751.4.dta	4	gi|30018585|ref|NP_830216.1|	Alkyl hydroperoxide reductase C22 [Bacillus cereus ATCC 14579],	O23	O23$gi|30018585|ref|NP_830216.1|	765
11265	1260.12	2518.22	2518.22	1.33666	1	108.67	108.67	81	102	K	AWHDSSETIGKIEYIMIGDPTR	T		1	5027.86	O23.11762.11762.2.dta	2	gi|30018585|ref|NP_830216.1|	Alkyl hydroperoxide reductase C22 [Bacillus cereus ATCC 14579],	O23	O23$gi|30018585|ref|NP_830216.1|	765
9166	1013	2023.99	2023.99	1.59784	0	83.64	83.64	103	120	R	TITTNFNVLMEEEGLAAR	G	Oxidation (M) [10]	1	5030.93	O23.11770.11770.2.dta	2	gi|30018585|ref|NP_830216.1|	Alkyl hydroperoxide reductase C22 [Bacillus cereus ATCC 14579],	O23	O23$gi|30018585|ref|NP_830216.1|	765
11245	630.562	2518.22	2518.22	0.895078	1	18.7	18.7	81	102	K	AWHDSSETIGKIEYIMIGDPTR	T		1	5033.83	O23.11777.11777.4.dta	4	gi|30018585|ref|NP_830216.1|	Alkyl hydroperoxide reductase C22 [Bacillus cereus ATCC 14579],	O23	O23$gi|30018585|ref|NP_830216.1|	765
11271	1260.12	2518.22	2518.22	2.01968	1	99.58	99.58	81	102	K	AWHDSSETIGKIEYIMIGDPTR	T		1	5039.3	O23.11791.11791.2.dta	2	gi|30018585|ref|NP_830216.1|	Alkyl hydroperoxide reductase C22 [Bacillus cereus ATCC 14579],	O23	O23$gi|30018585|ref|NP_830216.1|	765
9145	1013	2023.99	2023.99	1.05435	0	82.53	82.53	103	120	R	TITTNFNVLMEEEGLAAR	G	Oxidation (M) [10]	1	5041.93	O23.11798.11798.2.dta	2	gi|30018585|ref|NP_830216.1|	Alkyl hydroperoxide reductase C22 [Bacillus cereus ATCC 14579],	O23	O23$gi|30018585|ref|NP_830216.1|	765
11266	630.562	2518.22	2518.22	1.37161	1	19.82	19.82	81	102	K	AWHDSSETIGKIEYIMIGDPTR	T		1	5045.51	O23.11807.11807.4.dta	4	gi|30018585|ref|NP_830216.1|	Alkyl hydroperoxide reductase C22 [Bacillus cereus ATCC 14579],	O23	O23$gi|30018585|ref|NP_830216.1|	765
11248	1260.12	2518.22	2518.22	0.955438	1	60.78	60.78	81	102	K	AWHDSSETIGKIEYIMIGDPTR	T		1	5051.07	O23.11820.11820.2.dta	2	gi|30018585|ref|NP_830216.1|	Alkyl hydroperoxide reductase C22 [Bacillus cereus ATCC 14579],	O23	O23$gi|30018585|ref|NP_830216.1|	765
9134	1013	2023.99	2023.99	0.817198	0	71.06	71.06	103	120	R	TITTNFNVLMEEEGLAAR	G	Oxidation (M) [10]	1	5053.36	O23.11826.11826.2.dta	2	gi|30018585|ref|NP_830216.1|	Alkyl hydroperoxide reductase C22 [Bacillus cereus ATCC 14579],	O23	O23$gi|30018585|ref|NP_830216.1|	765
11257	1260.12	2518.22	2518.22	1.14605	1	67.46	67.46	81	102	K	AWHDSSETIGKIEYIMIGDPTR	T		1	5062.59	O23.11849.11849.2.dta	2	gi|30018585|ref|NP_830216.1|	Alkyl hydroperoxide reductase C22 [Bacillus cereus ATCC 14579],	O23	O23$gi|30018585|ref|NP_830216.1|	765
9159	1013	2023.99	2023.99	1.36068	0	89.54	89.54	103	120	R	TITTNFNVLMEEEGLAAR	G	Oxidation (M) [10]	1	5064.52	O23.11854.11854.2.dta	2	gi|30018585|ref|NP_830216.1|	Alkyl hydroperoxide reductase C22 [Bacillus cereus ATCC 14579],	O23	O23$gi|30018585|ref|NP_830216.1|	765
9168	1013	2023.99	2023.99	1.65712	0	80.44	80.44	103	120	R	TITTNFNVLMEEEGLAAR	G	Oxidation (M) [10]	1	5075.41	O23.11881.11881.2.dta	2	gi|30018585|ref|NP_830216.1|	Alkyl hydroperoxide reductase C22 [Bacillus cereus ATCC 14579],	O23	O23$gi|30018585|ref|NP_830216.1|	765
11231	1260.12	2518.22	2518.22	-0.212055	1	79.81	79.81	81	102	K	AWHDSSETIGKIEYIMIGDPTR	T		1	5076.09	O23.11883.11883.2.dta	2	gi|30018585|ref|NP_830216.1|	Alkyl hydroperoxide reductase C22 [Bacillus cereus ATCC 14579],	O23	O23$gi|30018585|ref|NP_830216.1|	765
11250	630.562	2518.22	2518.22	0.990384	1	24.13	24.13	81	102	K	AWHDSSETIGKIEYIMIGDPTR	T		1	5079.35	O23.11891.11891.4.dta	4	gi|30018585|ref|NP_830216.1|	Alkyl hydroperoxide reductase C22 [Bacillus cereus ATCC 14579],	O23	O23$gi|30018585|ref|NP_830216.1|	765
9154	1013	2023.99	2023.99	1.2421	0	68.75	68.75	103	120	R	TITTNFNVLMEEEGLAAR	G	Oxidation (M) [10]	1	5085.77	O23.11908.11908.2.dta	2	gi|30018585|ref|NP_830216.1|	Alkyl hydroperoxide reductase C22 [Bacillus cereus ATCC 14579],	O23	O23$gi|30018585|ref|NP_830216.1|	765
11249	630.562	2518.22	2518.22	0.990384	1	18.43	18.43	81	102	K	AWHDSSETIGKIEYIMIGDPTR	T		1	5089.87	O23.11918.11918.4.dta	4	gi|30018585|ref|NP_830216.1|	Alkyl hydroperoxide reductase C22 [Bacillus cereus ATCC 14579],	O23	O23$gi|30018585|ref|NP_830216.1|	765
9173	1013	2023.99	2023.99	1.90416	0	64.8	64.8	103	120	R	TITTNFNVLMEEEGLAAR	G	Oxidation (M) [10]	1	5097.78	O23.11939.11939.2.dta	2	gi|30018585|ref|NP_830216.1|	Alkyl hydroperoxide reductase C22 [Bacillus cereus ATCC 14579],	O23	O23$gi|30018585|ref|NP_830216.1|	765
11246	630.562	2518.22	2518.22	0.895078	1	18.82	18.82	81	102	K	AWHDSSETIGKIEYIMIGDPTR	T		1	5101.02	O23.11947.11947.4.dta	4	gi|30018585|ref|NP_830216.1|	Alkyl hydroperoxide reductase C22 [Bacillus cereus ATCC 14579],	O23	O23$gi|30018585|ref|NP_830216.1|	765
9135	1013	2023.99	2023.99	0.817198	0	54.28	54.28	103	120	R	TITTNFNVLMEEEGLAAR	G	Oxidation (M) [10]	1	5108.66	O23.11967.11967.2.dta	2	gi|30018585|ref|NP_830216.1|	Alkyl hydroperoxide reductase C22 [Bacillus cereus ATCC 14579],	O23	O23$gi|30018585|ref|NP_830216.1|	765
9128	1013	2023.99	2023.99	0.698621	0	66.09	66.09	103	120	R	TITTNFNVLMEEEGLAAR	G	Oxidation (M) [10]	1	5120.1	O23.11996.11996.2.dta	2	gi|30018585|ref|NP_830216.1|	Alkyl hydroperoxide reductase C22 [Bacillus cereus ATCC 14579],	O23	O23$gi|30018585|ref|NP_830216.1|	765
11251	630.562	2518.22	2518.22	0.990384	1	18.34	18.34	81	102	K	AWHDSSETIGKIEYIMIGDPTR	T		1	5122.44	O23.12002.12002.4.dta	4	gi|30018585|ref|NP_830216.1|	Alkyl hydroperoxide reductase C22 [Bacillus cereus ATCC 14579],	O23	O23$gi|30018585|ref|NP_830216.1|	765
9172	1013	2023.99	2023.99	1.71641	0	75.01	75.01	103	120	R	TITTNFNVLMEEEGLAAR	G	Oxidation (M) [10]	1	5130.91	O23.12024.12024.2.dta	2	gi|30018585|ref|NP_830216.1|	Alkyl hydroperoxide reductase C22 [Bacillus cereus ATCC 14579],	O23	O23$gi|30018585|ref|NP_830216.1|	765
11235	630.562	2518.22	2518.22	0.497972	1	22.8	22.8	81	102	K	AWHDSSETIGKIEYIMIGDPTR	T		1	5133.33	O23.12030.12030.4.dta	4	gi|30018585|ref|NP_830216.1|	Alkyl hydroperoxide reductase C22 [Bacillus cereus ATCC 14579],	O23	O23$gi|30018585|ref|NP_830216.1|	765
9125	1013	2023.99	2023.99	0.451584	0	77.19	77.19	103	120	R	TITTNFNVLMEEEGLAAR	G	Oxidation (M) [10]	1	5141.33	O23.12051.12051.2.dta	2	gi|30018585|ref|NP_830216.1|	Alkyl hydroperoxide reductase C22 [Bacillus cereus ATCC 14579],	O23	O23$gi|30018585|ref|NP_830216.1|	765
11263	630.562	2518.22	2518.22	1.2763	1	20.08	20.08	81	102	K	AWHDSSETIGKIEYIMIGDPTR	T		1	5143.7	O23.12057.12057.4.dta	4	gi|30018585|ref|NP_830216.1|	Alkyl hydroperoxide reductase C22 [Bacillus cereus ATCC 14579],	O23	O23$gi|30018585|ref|NP_830216.1|	765
9130	1013	2023.99	2023.99	0.757909	0	81.46	81.46	103	120	R	TITTNFNVLMEEEGLAAR	G	Oxidation (M) [10]	1	5152.1	O23.12078.12078.2.dta	2	gi|30018585|ref|NP_830216.1|	Alkyl hydroperoxide reductase C22 [Bacillus cereus ATCC 14579],	O23	O23$gi|30018585|ref|NP_830216.1|	765
9169	1013	2023.99	2023.99	1.65712	0	79.05	79.05	103	120	R	TITTNFNVLMEEEGLAAR	G	Oxidation (M) [10]	1	5163.43	O23.12105.12105.2.dta	2	gi|30018585|ref|NP_830216.1|	Alkyl hydroperoxide reductase C22 [Bacillus cereus ATCC 14579],	O23	O23$gi|30018585|ref|NP_830216.1|	765
11253	630.562	2518.22	2518.22	0.990384	1	16.39	16.39	81	102	K	AWHDSSETIGKIEYIMIGDPTR	T		1	5166.8	O23.12113.12113.4.dta	4	gi|30018585|ref|NP_830216.1|	Alkyl hydroperoxide reductase C22 [Bacillus cereus ATCC 14579],	O23	O23$gi|30018585|ref|NP_830216.1|	765
9146	1013	2023.99	2023.99	1.05435	0	93.67	93.67	103	120	R	TITTNFNVLMEEEGLAAR	G	Oxidation (M) [10]	1	5176.35	O23.12136.12136.2.dta	2	gi|30018585|ref|NP_830216.1|	Alkyl hydroperoxide reductase C22 [Bacillus cereus ATCC 14579],	O23	O23$gi|30018585|ref|NP_830216.1|	765
11262	630.562	2518.22	2518.22	1.18099	1	29.35	29.35	81	102	K	AWHDSSETIGKIEYIMIGDPTR	T		1	5178.74	O23.12142.12142.4.dta	4	gi|30018585|ref|NP_830216.1|	Alkyl hydroperoxide reductase C22 [Bacillus cereus ATCC 14579],	O23	O23$gi|30018585|ref|NP_830216.1|	765
9156	1013	2023.99	2023.99	1.30139	0	101.58	101.58	103	120	R	TITTNFNVLMEEEGLAAR	G	Oxidation (M) [10]	1	5187.31	O23.12162.12162.2.dta	2	gi|30018585|ref|NP_830216.1|	Alkyl hydroperoxide reductase C22 [Bacillus cereus ATCC 14579],	O23	O23$gi|30018585|ref|NP_830216.1|	765
9148	1013	2023.99	2023.99	1.11364	0	94.27	94.27	103	120	R	TITTNFNVLMEEEGLAAR	G	Oxidation (M) [10]	1	5198.33	O23.12190.12190.2.dta	2	gi|30018585|ref|NP_830216.1|	Alkyl hydroperoxide reductase C22 [Bacillus cereus ATCC 14579],	O23	O23$gi|30018585|ref|NP_830216.1|	765
9175	1013	2023.99	2023.99	2.08203	0	96.94	96.94	103	120	R	TITTNFNVLMEEEGLAAR	G	Oxidation (M) [10]	1	5208.96	O23.12215.12215.2.dta	2	gi|30018585|ref|NP_830216.1|	Alkyl hydroperoxide reductase C22 [Bacillus cereus ATCC 14579],	O23	O23$gi|30018585|ref|NP_830216.1|	765
11233	630.561	2518.22	2518.22	0.212055	1	15.69	15.69	81	102	K	AWHDSSETIGKIEYIMIGDPTR	T		1	5213.43	O23.12226.12226.4.dta	4	gi|30018585|ref|NP_830216.1|	Alkyl hydroperoxide reductase C22 [Bacillus cereus ATCC 14579],	O23	O23$gi|30018585|ref|NP_830216.1|	765
9174	1013	2023.99	2023.99	1.96345	0	77.58	77.58	103	120	R	TITTNFNVLMEEEGLAAR	G	Oxidation (M) [10]	1	5219.68	O23.12241.12241.2.dta	2	gi|30018585|ref|NP_830216.1|	Alkyl hydroperoxide reductase C22 [Bacillus cereus ATCC 14579],	O23	O23$gi|30018585|ref|NP_830216.1|	765
9161	1013	2023.99	2023.99	1.41997	0	101.58	101.58	103	120	R	TITTNFNVLMEEEGLAAR	G	Oxidation (M) [10]	1	5231.71	O23.12271.12271.2.dta	2	gi|30018585|ref|NP_830216.1|	Alkyl hydroperoxide reductase C22 [Bacillus cereus ATCC 14579],	O23	O23$gi|30018585|ref|NP_830216.1|	765
11252	630.562	2518.22	2518.22	0.990384	1	15.37	15.37	81	102	K	AWHDSSETIGKIEYIMIGDPTR	T		1	5233.98	O23.12277.12277.4.dta	4	gi|30018585|ref|NP_830216.1|	Alkyl hydroperoxide reductase C22 [Bacillus cereus ATCC 14579],	O23	O23$gi|30018585|ref|NP_830216.1|	765
9157	1013	2023.99	2023.99	1.30139	0	84.53	84.53	103	120	R	TITTNFNVLMEEEGLAAR	G	Oxidation (M) [10]	1	5242.2	O23.12297.12297.2.dta	2	gi|30018585|ref|NP_830216.1|	Alkyl hydroperoxide reductase C22 [Bacillus cereus ATCC 14579],	O23	O23$gi|30018585|ref|NP_830216.1|	765
9141	1013	2023.99	2023.99	1.05435	0	89.38	89.38	103	120	R	TITTNFNVLMEEEGLAAR	G	Oxidation (M) [10]	1	5253.22	O23.12325.12325.2.dta	2	gi|30018585|ref|NP_830216.1|	Alkyl hydroperoxide reductase C22 [Bacillus cereus ATCC 14579],	O23	O23$gi|30018585|ref|NP_830216.1|	765
11254	630.562	2518.22	2518.22	0.990384	1	16.03	16.03	81	102	K	AWHDSSETIGKIEYIMIGDPTR	T		1	5256.86	O23.12335.12335.4.dta	4	gi|30018585|ref|NP_830216.1|	Alkyl hydroperoxide reductase C22 [Bacillus cereus ATCC 14579],	O23	O23$gi|30018585|ref|NP_830216.1|	765
9153	1013	2023.99	2023.99	1.2421	0	77.15	77.15	103	120	R	TITTNFNVLMEEEGLAAR	G	Oxidation (M) [10]	1	5264.99	O23.12356.12356.2.dta	2	gi|30018585|ref|NP_830216.1|	Alkyl hydroperoxide reductase C22 [Bacillus cereus ATCC 14579],	O23	O23$gi|30018585|ref|NP_830216.1|	765
11239	630.562	2518.22	2518.22	0.704467	1	23.26	23.26	81	102	K	AWHDSSETIGKIEYIMIGDPTR	T		1	5270.09	O23.12369.12369.4.dta	4	gi|30018585|ref|NP_830216.1|	Alkyl hydroperoxide reductase C22 [Bacillus cereus ATCC 14579],	O23	O23$gi|30018585|ref|NP_830216.1|	765
9131	1013	2023.99	2023.99	0.817198	0	93.51	93.51	103	120	R	TITTNFNVLMEEEGLAAR	G	Oxidation (M) [10]	1	5275.26	O23.12382.12382.2.dta	2	gi|30018585|ref|NP_830216.1|	Alkyl hydroperoxide reductase C22 [Bacillus cereus ATCC 14579],	O23	O23$gi|30018585|ref|NP_830216.1|	765
9152	1013	2023.99	2023.99	1.2421	0	97.06	97.06	103	120	R	TITTNFNVLMEEEGLAAR	G	Oxidation (M) [10]	1	5286.02	O23.12409.12409.2.dta	2	gi|30018585|ref|NP_830216.1|	Alkyl hydroperoxide reductase C22 [Bacillus cereus ATCC 14579],	O23	O23$gi|30018585|ref|NP_830216.1|	765
9170	1013	2023.99	2023.99	1.71641	0	79.35	79.35	103	120	R	TITTNFNVLMEEEGLAAR	G	Oxidation (M) [10]	1	5296.94	O23.12435.12435.2.dta	2	gi|30018585|ref|NP_830216.1|	Alkyl hydroperoxide reductase C22 [Bacillus cereus ATCC 14579],	O23	O23$gi|30018585|ref|NP_830216.1|	765
9167	1013	2023.99	2023.99	1.65712	0	107.06	107.06	103	120	R	TITTNFNVLMEEEGLAAR	G	Oxidation (M) [10]	1	5307.24	O23.12459.12459.2.dta	2	gi|30018585|ref|NP_830216.1|	Alkyl hydroperoxide reductase C22 [Bacillus cereus ATCC 14579],	O23	O23$gi|30018585|ref|NP_830216.1|	765
11264	630.562	2518.22	2518.22	1.2763	1	17.78	17.78	81	102	K	AWHDSSETIGKIEYIMIGDPTR	T		1	5310.55	O23.12468.12468.4.dta	4	gi|30018585|ref|NP_830216.1|	Alkyl hydroperoxide reductase C22 [Bacillus cereus ATCC 14579],	O23	O23$gi|30018585|ref|NP_830216.1|	765
9136	1013	2023.99	2023.99	0.935776	0	101.32	101.32	103	120	R	TITTNFNVLMEEEGLAAR	G	Oxidation (M) [10]	1	5319.33	O23.12490.12490.2.dta	2	gi|30018585|ref|NP_830216.1|	Alkyl hydroperoxide reductase C22 [Bacillus cereus ATCC 14579],	O23	O23$gi|30018585|ref|NP_830216.1|	765
9120	1013	2023.99	2023.99	-0.0918978	0	39.75	39.75	103	120	R	TITTNFNVLMEEEGLAAR	G	Oxidation (M) [10]	1	5330.11	O23.12517.12517.2.dta	2	gi|30018585|ref|NP_830216.1|	Alkyl hydroperoxide reductase C22 [Bacillus cereus ATCC 14579],	O23	O23$gi|30018585|ref|NP_830216.1|	765
9132	1013	2023.99	2023.99	0.817198	0	49.41	49.41	103	120	R	TITTNFNVLMEEEGLAAR	G	Oxidation (M) [10]	1	5350.11	O23.12568.12568.2.dta	2	gi|30018585|ref|NP_830216.1|	Alkyl hydroperoxide reductase C22 [Bacillus cereus ATCC 14579],	O23	O23$gi|30018585|ref|NP_830216.1|	765
9147	1013	2023.99	2023.99	1.11364	0	67.46	67.46	103	120	R	TITTNFNVLMEEEGLAAR	G	Oxidation (M) [10]	1	5360.89	O23.12596.12596.2.dta	2	gi|30018585|ref|NP_830216.1|	Alkyl hydroperoxide reductase C22 [Bacillus cereus ATCC 14579],	O23	O23$gi|30018585|ref|NP_830216.1|	765
9162	1013	2023.99	2023.99	1.47926	0	70.36	70.36	103	120	R	TITTNFNVLMEEEGLAAR	G	Oxidation (M) [10]	1	5372.32	O23.12625.12625.2.dta	2	gi|30018585|ref|NP_830216.1|	Alkyl hydroperoxide reductase C22 [Bacillus cereus ATCC 14579],	O23	O23$gi|30018585|ref|NP_830216.1|	765
9151	1013	2023.99	2023.99	1.17293	0	74.69	74.69	103	120	R	TITTNFNVLMEEEGLAAR	G	Oxidation (M) [10]	1	5382.68	O23.12650.12650.2.dta	2	gi|30018585|ref|NP_830216.1|	Alkyl hydroperoxide reductase C22 [Bacillus cereus ATCC 14579],	O23	O23$gi|30018585|ref|NP_830216.1|	765
9144	1013	2023.99	2023.99	1.05435	0	72.27	72.27	103	120	R	TITTNFNVLMEEEGLAAR	G	Oxidation (M) [10]	1	5398.22	O23.12686.12686.2.dta	2	gi|30018585|ref|NP_830216.1|	Alkyl hydroperoxide reductase C22 [Bacillus cereus ATCC 14579],	O23	O23$gi|30018585|ref|NP_830216.1|	765
9142	1013	2023.99	2023.99	1.05435	0	69.95	69.95	103	120	R	TITTNFNVLMEEEGLAAR	G	Oxidation (M) [10]	1	5409.34	O23.12714.12714.2.dta	2	gi|30018585|ref|NP_830216.1|	Alkyl hydroperoxide reductase C22 [Bacillus cereus ATCC 14579],	O23	O23$gi|30018585|ref|NP_830216.1|	765
9139	1013	2023.99	2023.99	0.995065	0	77.14	77.14	103	120	R	TITTNFNVLMEEEGLAAR	G	Oxidation (M) [10]	1	5421.59	O23.12745.12745.2.dta	2	gi|30018585|ref|NP_830216.1|	Alkyl hydroperoxide reductase C22 [Bacillus cereus ATCC 14579],	O23	O23$gi|30018585|ref|NP_830216.1|	765
9124	1013	2023.99	2023.99	0.451584	0	83.8	83.8	103	120	R	TITTNFNVLMEEEGLAAR	G	Oxidation (M) [10]	1	5433.42	O23.12776.12776.2.dta	2	gi|30018585|ref|NP_830216.1|	Alkyl hydroperoxide reductase C22 [Bacillus cereus ATCC 14579],	O23	O23$gi|30018585|ref|NP_830216.1|	765
9143	1013	2023.99	2023.99	1.05435	0	80.85	80.85	103	120	R	TITTNFNVLMEEEGLAAR	G	Oxidation (M) [10]	1	5444.32	O23.12803.12803.2.dta	2	gi|30018585|ref|NP_830216.1|	Alkyl hydroperoxide reductase C22 [Bacillus cereus ATCC 14579],	O23	O23$gi|30018585|ref|NP_830216.1|	765
9160	1013	2023.99	2023.99	1.36068	0	80.5	80.5	103	120	R	TITTNFNVLMEEEGLAAR	G	Oxidation (M) [10]	1	5455.76	O23.12830.12830.2.dta	2	gi|30018585|ref|NP_830216.1|	Alkyl hydroperoxide reductase C22 [Bacillus cereus ATCC 14579],	O23	O23$gi|30018585|ref|NP_830216.1|	765
9176	1013	2023.99	2023.99	2.25989	0	88.15	88.15	103	120	R	TITTNFNVLMEEEGLAAR	G	Oxidation (M) [10]	1	5468	O23.12861.12861.2.dta	2	gi|30018585|ref|NP_830216.1|	Alkyl hydroperoxide reductase C22 [Bacillus cereus ATCC 14579],	O23	O23$gi|30018585|ref|NP_830216.1|	765
9123	1013	2023.99	2023.99	0.214428	0	91.31	91.31	103	120	R	TITTNFNVLMEEEGLAAR	G	Oxidation (M) [10]	1	5514.86	O23.12968.12968.2.dta	2	gi|30018585|ref|NP_830216.1|	Alkyl hydroperoxide reductase C22 [Bacillus cereus ATCC 14579],	O23	O23$gi|30018585|ref|NP_830216.1|	765
9127	1013	2023.99	2023.99	0.639332	0	91.54	91.54	103	120	R	TITTNFNVLMEEEGLAAR	G	Oxidation (M) [10]	1	5526.18	O23.12996.12996.2.dta	2	gi|30018585|ref|NP_830216.1|	Alkyl hydroperoxide reductase C22 [Bacillus cereus ATCC 14579],	O23	O23$gi|30018585|ref|NP_830216.1|	765
9133	1013	2023.99	2023.99	0.817198	0	91.25	91.25	103	120	R	TITTNFNVLMEEEGLAAR	G	Oxidation (M) [10]	1	5537.2	O23.13023.13023.2.dta	2	gi|30018585|ref|NP_830216.1|	Alkyl hydroperoxide reductase C22 [Bacillus cereus ATCC 14579],	O23	O23$gi|30018585|ref|NP_830216.1|	765
9140	1013	2023.99	2023.99	0.995065	0	68.34	68.34	103	120	R	TITTNFNVLMEEEGLAAR	G	Oxidation (M) [10]	1	5548.46	O23.13051.13051.2.dta	2	gi|30018585|ref|NP_830216.1|	Alkyl hydroperoxide reductase C22 [Bacillus cereus ATCC 14579],	O23	O23$gi|30018585|ref|NP_830216.1|	765
9165	1013	2023.99	2023.99	1.53855	0	63.65	63.65	103	120	R	TITTNFNVLMEEEGLAAR	G	Oxidation (M) [10]	1	5570.33	O23.13106.13106.2.dta	2	gi|30018585|ref|NP_830216.1|	Alkyl hydroperoxide reductase C22 [Bacillus cereus ATCC 14579],	O23	O23$gi|30018585|ref|NP_830216.1|	765
9150	1013	2023.99	2023.99	1.17293	0	89.42	89.42	103	120	R	TITTNFNVLMEEEGLAAR	G	Oxidation (M) [10]	1	5582.9	O23.13138.13138.2.dta	2	gi|30018585|ref|NP_830216.1|	Alkyl hydroperoxide reductase C22 [Bacillus cereus ATCC 14579],	O23	O23$gi|30018585|ref|NP_830216.1|	765
8820	1005	2007.99	2007.99	0.663847	0	87.97	87.97	103	120	R	TITTNFNVLMEEEGLAAR	G		1	5583.28	O23.13139.13139.2.dta	2	gi|30018585|ref|NP_830216.1|	Alkyl hydroperoxide reductase C22 [Bacillus cereus ATCC 14579],	O23	O23$gi|30018585|ref|NP_830216.1|	765
8768	1005	2007.99	2007.99	0.0562751	0	102.34	102.34	103	120	R	TITTNFNVLMEEEGLAAR	G		1	5594.96	O23.13168.13168.2.dta	2	gi|30018585|ref|NP_830216.1|	Alkyl hydroperoxide reductase C22 [Bacillus cereus ATCC 14579],	O23	O23$gi|30018585|ref|NP_830216.1|	765
9119	1013	2023.99	2023.99	-0.151187	0	72.56	72.56	103	120	R	TITTNFNVLMEEEGLAAR	G	Oxidation (M) [10]	1	5598.34	O23.13178.13178.2.dta	2	gi|30018585|ref|NP_830216.1|	Alkyl hydroperoxide reductase C22 [Bacillus cereus ATCC 14579],	O23	O23$gi|30018585|ref|NP_830216.1|	765
8813	1005	2007.99	2007.99	0.663847	0	94.66	94.66	103	120	R	TITTNFNVLMEEEGLAAR	G		1	5605.87	O23.13196.13196.2.dta	2	gi|30018585|ref|NP_830216.1|	Alkyl hydroperoxide reductase C22 [Bacillus cereus ATCC 14579],	O23	O23$gi|30018585|ref|NP_830216.1|	765
9138	1013	2023.99	2023.99	0.995065	0	86.97	86.97	103	120	R	TITTNFNVLMEEEGLAAR	G	Oxidation (M) [10]	1	5611.25	O23.13210.13210.2.dta	2	gi|30018585|ref|NP_830216.1|	Alkyl hydroperoxide reductase C22 [Bacillus cereus ATCC 14579],	O23	O23$gi|30018585|ref|NP_830216.1|	765
8794	1005	2007.99	2007.99	0.414842	0	82.66	82.66	103	120	R	TITTNFNVLMEEEGLAAR	G		1	5616.85	O23.13224.13224.2.dta	2	gi|30018585|ref|NP_830216.1|	Alkyl hydroperoxide reductase C22 [Bacillus cereus ATCC 14579],	O23	O23$gi|30018585|ref|NP_830216.1|	765
8836	1005	2008	2007.99	0.84313	0	89.76	89.76	103	120	R	TITTNFNVLMEEEGLAAR	G		1	5627.96	O23.13252.13252.2.dta	2	gi|30018585|ref|NP_830216.1|	Alkyl hydroperoxide reductase C22 [Bacillus cereus ATCC 14579],	O23	O23$gi|30018585|ref|NP_830216.1|	765
9121	1013	2023.99	2023.99	0.0365615	0	74.47	74.47	103	120	R	TITTNFNVLMEEEGLAAR	G	Oxidation (M) [10]	1	5638.01	O23.13279.13279.2.dta	2	gi|30018585|ref|NP_830216.1|	Alkyl hydroperoxide reductase C22 [Bacillus cereus ATCC 14579],	O23	O23$gi|30018585|ref|NP_830216.1|	765
8856	1005.01	2008	2007.99	1.03237	0	93.97	93.97	103	120	R	TITTNFNVLMEEEGLAAR	G		1	5638.98	O23.13281.13281.2.dta	2	gi|30018585|ref|NP_830216.1|	Alkyl hydroperoxide reductase C22 [Bacillus cereus ATCC 14579],	O23	O23$gi|30018585|ref|NP_830216.1|	765
8816	1005	2007.99	2007.99	0.663847	0	89.67	89.67	103	120	R	TITTNFNVLMEEEGLAAR	G		1	5650.12	O23.13310.13310.2.dta	2	gi|30018585|ref|NP_830216.1|	Alkyl hydroperoxide reductase C22 [Bacillus cereus ATCC 14579],	O23	O23$gi|30018585|ref|NP_830216.1|	765
8814	1005	2007.99	2007.99	0.663847	0	94.5	94.5	103	120	R	TITTNFNVLMEEEGLAAR	G		1	5660.93	O23.13338.13338.2.dta	2	gi|30018585|ref|NP_830216.1|	Alkyl hydroperoxide reductase C22 [Bacillus cereus ATCC 14579],	O23	O23$gi|30018585|ref|NP_830216.1|	765
8962	1005.01	2008	2007.99	1.75947	0	89.49	89.49	103	120	R	TITTNFNVLMEEEGLAAR	G		1	5671.62	O23.13365.13365.2.dta	2	gi|30018585|ref|NP_830216.1|	Alkyl hydroperoxide reductase C22 [Bacillus cereus ATCC 14579],	O23	O23$gi|30018585|ref|NP_830216.1|	765
8837	1005	2008	2007.99	0.84313	0	89.48	89.48	103	120	R	TITTNFNVLMEEEGLAAR	G		1	5681.96	O23.13391.13391.2.dta	2	gi|30018585|ref|NP_830216.1|	Alkyl hydroperoxide reductase C22 [Bacillus cereus ATCC 14579],	O23	O23$gi|30018585|ref|NP_830216.1|	765
8887	1005.01	2008	2007.99	1.27142	0	89.16	89.16	103	120	R	TITTNFNVLMEEEGLAAR	G		1	5692.37	O23.13417.13417.2.dta	2	gi|30018585|ref|NP_830216.1|	Alkyl hydroperoxide reductase C22 [Bacillus cereus ATCC 14579],	O23	O23$gi|30018585|ref|NP_830216.1|	765
9177	1013	2023.99	2023.99	3.1097	0	50.68	50.68	103	120	R	TITTNFNVLMEEEGLAAR	G	Oxidation (M) [10]	1	5701.89	O23.13440.13440.2.dta	2	gi|30018585|ref|NP_830216.1|	Alkyl hydroperoxide reductase C22 [Bacillus cereus ATCC 14579],	O23	O23$gi|30018585|ref|NP_830216.1|	765
8784	1005	2007.99	2007.99	0.29532	0	75.39	75.39	103	120	R	TITTNFNVLMEEEGLAAR	G		1	5702.87	O23.13442.13442.2.dta	2	gi|30018585|ref|NP_830216.1|	Alkyl hydroperoxide reductase C22 [Bacillus cereus ATCC 14579],	O23	O23$gi|30018585|ref|NP_830216.1|	765
8815	1005	2007.99	2007.99	0.663847	0	90.09	90.09	103	120	R	TITTNFNVLMEEEGLAAR	G		1	5713.46	O23.13468.13468.2.dta	2	gi|30018585|ref|NP_830216.1|	Alkyl hydroperoxide reductase C22 [Bacillus cereus ATCC 14579],	O23	O23$gi|30018585|ref|NP_830216.1|	765
8857	1005.01	2008	2007.99	1.03237	0	78.03	78.03	103	120	R	TITTNFNVLMEEEGLAAR	G		1	5724.21	O23.13494.13494.2.dta	2	gi|30018585|ref|NP_830216.1|	Alkyl hydroperoxide reductase C22 [Bacillus cereus ATCC 14579],	O23	O23$gi|30018585|ref|NP_830216.1|	765
8855	1005.01	2008	2007.99	1.03237	0	92.86	92.86	103	120	R	TITTNFNVLMEEEGLAAR	G		1	5735.61	O23.13521.13521.2.dta	2	gi|30018585|ref|NP_830216.1|	Alkyl hydroperoxide reductase C22 [Bacillus cereus ATCC 14579],	O23	O23$gi|30018585|ref|NP_830216.1|	765
8870	1005.01	2008	2007.99	1.1519	0	63.64	63.64	103	120	R	TITTNFNVLMEEEGLAAR	G		1	5747.12	O23.13549.13549.2.dta	2	gi|30018585|ref|NP_830216.1|	Alkyl hydroperoxide reductase C22 [Bacillus cereus ATCC 14579],	O23	O23$gi|30018585|ref|NP_830216.1|	765
8817	1005	2007.99	2007.99	0.663847	0	81.71	81.71	103	120	R	TITTNFNVLMEEEGLAAR	G		1	5758.84	O23.13577.13577.2.dta	2	gi|30018585|ref|NP_830216.1|	Alkyl hydroperoxide reductase C22 [Bacillus cereus ATCC 14579],	O23	O23$gi|30018585|ref|NP_830216.1|	765
8849	1005	2008	2007.99	0.962653	0	89.13	89.13	103	120	R	TITTNFNVLMEEEGLAAR	G		1	5769.99	O23.13605.13605.2.dta	2	gi|30018585|ref|NP_830216.1|	Alkyl hydroperoxide reductase C22 [Bacillus cereus ATCC 14579],	O23	O23$gi|30018585|ref|NP_830216.1|	765
8830	1005	2008	2007.99	0.783369	0	82.9	82.9	103	120	R	TITTNFNVLMEEEGLAAR	G		1	5780.99	O23.13631.13631.2.dta	2	gi|30018585|ref|NP_830216.1|	Alkyl hydroperoxide reductase C22 [Bacillus cereus ATCC 14579],	O23	O23$gi|30018585|ref|NP_830216.1|	765
8848	1005	2008	2007.99	0.962653	0	93.1	93.1	103	120	R	TITTNFNVLMEEEGLAAR	G		1	5791.52	O23.13655.13655.2.dta	2	gi|30018585|ref|NP_830216.1|	Alkyl hydroperoxide reductase C22 [Bacillus cereus ATCC 14579],	O23	O23$gi|30018585|ref|NP_830216.1|	765
8939	1005.01	2008	2007.99	1.57022	0	79.9	79.9	103	120	R	TITTNFNVLMEEEGLAAR	G		1	5802.05	O23.13678.13678.2.dta	2	gi|30018585|ref|NP_830216.1|	Alkyl hydroperoxide reductase C22 [Bacillus cereus ATCC 14579],	O23	O23$gi|30018585|ref|NP_830216.1|	765
8831	1005	2008	2007.99	0.783369	0	89.5	89.5	103	120	R	TITTNFNVLMEEEGLAAR	G		1	5812.42	O23.13698.13698.2.dta	2	gi|30018585|ref|NP_830216.1|	Alkyl hydroperoxide reductase C22 [Bacillus cereus ATCC 14579],	O23	O23$gi|30018585|ref|NP_830216.1|	765
8913	1005.01	2008	2007.99	1.39094	0	69.02	69.02	103	120	R	TITTNFNVLMEEEGLAAR	G		1	5823.25	O23.13723.13723.2.dta	2	gi|30018585|ref|NP_830216.1|	Alkyl hydroperoxide reductase C22 [Bacillus cereus ATCC 14579],	O23	O23$gi|30018585|ref|NP_830216.1|	765
8940	1005.01	2008	2007.99	1.57022	0	86.05	86.05	103	120	R	TITTNFNVLMEEEGLAAR	G		1	5834.31	O23.13748.13748.2.dta	2	gi|30018585|ref|NP_830216.1|	Alkyl hydroperoxide reductase C22 [Bacillus cereus ATCC 14579],	O23	O23$gi|30018585|ref|NP_830216.1|	765
3155	615.791	1229.57	1229.57	0.35053	0	31.59	31.59	81	91	K	AWHDSSETIGK	I		1	868.541	O23.1375.1375.2.dta	2	gi|30018585|ref|NP_830216.1|	Alkyl hydroperoxide reductase C22 [Bacillus cereus ATCC 14579],	O23	O23$gi|30018585|ref|NP_830216.1|	765
8934	1005.01	2008	2007.99	1.51046	0	75.43	75.43	103	120	R	TITTNFNVLMEEEGLAAR	G		1	5847.04	O23.13777.13777.2.dta	2	gi|30018585|ref|NP_830216.1|	Alkyl hydroperoxide reductase C22 [Bacillus cereus ATCC 14579],	O23	O23$gi|30018585|ref|NP_830216.1|	765
8865	1005.01	2008	2007.99	1.09214	0	80.75	80.75	103	120	R	TITTNFNVLMEEEGLAAR	G		1	5857.5	O23.13801.13801.2.dta	2	gi|30018585|ref|NP_830216.1|	Alkyl hydroperoxide reductase C22 [Bacillus cereus ATCC 14579],	O23	O23$gi|30018585|ref|NP_830216.1|	765
8924	1005.01	2008	2007.99	1.4507	0	83.9	83.9	103	120	R	TITTNFNVLMEEEGLAAR	G		1	5867.95	O23.13825.13825.2.dta	2	gi|30018585|ref|NP_830216.1|	Alkyl hydroperoxide reductase C22 [Bacillus cereus ATCC 14579],	O23	O23$gi|30018585|ref|NP_830216.1|	765
3150	615.791	1229.57	1229.57	-0.251308	0	26.98	26.98	81	91	K	AWHDSSETIGK	I		1	878.972	O23.1396.1396.2.dta	2	gi|30018585|ref|NP_830216.1|	Alkyl hydroperoxide reductase C22 [Bacillus cereus ATCC 14579],	O23	O23$gi|30018585|ref|NP_830216.1|	765
10923	1217.6	2433.19	2433.18	0.627573	0	80.96	80.96	121	143	R	GTFIIDPDGVIQSMEINADGIGR	D	Oxidation (M) [14]	1	5951.56	O23.14015.14015.2.dta	2	gi|30018585|ref|NP_830216.1|	Alkyl hydroperoxide reductase C22 [Bacillus cereus ATCC 14579],	O23	O23$gi|30018585|ref|NP_830216.1|	765
8873	1005.01	2008	2007.99	1.1519	0	57.75	57.75	103	120	R	TITTNFNVLMEEEGLAAR	G		1	5957.35	O23.14027.14027.2.dta	2	gi|30018585|ref|NP_830216.1|	Alkyl hydroperoxide reductase C22 [Bacillus cereus ATCC 14579],	O23	O23$gi|30018585|ref|NP_830216.1|	765
10946	1217.6	2433.19	2433.18	1.12897	0	75.35	75.35	121	143	R	GTFIIDPDGVIQSMEINADGIGR	D	Oxidation (M) [14]	1	5962.3	O23.14039.14039.2.dta	2	gi|30018585|ref|NP_830216.1|	Alkyl hydroperoxide reductase C22 [Bacillus cereus ATCC 14579],	O23	O23$gi|30018585|ref|NP_830216.1|	765
8965	1005.01	2008	2007.99	1.75947	0	68.15	68.15	103	120	R	TITTNFNVLMEEEGLAAR	G		1	5968.14	O23.14053.14053.2.dta	2	gi|30018585|ref|NP_830216.1|	Alkyl hydroperoxide reductase C22 [Bacillus cereus ATCC 14579],	O23	O23$gi|30018585|ref|NP_830216.1|	765
10943	1217.6	2433.19	2433.18	1.12897	0	87.76	87.76	121	143	R	GTFIIDPDGVIQSMEINADGIGR	D	Oxidation (M) [14]	1	5972.98	O23.14064.14064.2.dta	2	gi|30018585|ref|NP_830216.1|	Alkyl hydroperoxide reductase C22 [Bacillus cereus ATCC 14579],	O23	O23$gi|30018585|ref|NP_830216.1|	765
8858	1005.01	2008	2007.99	1.03237	0	61.45	61.45	103	120	R	TITTNFNVLMEEEGLAAR	G		1	5979.05	O23.14077.14077.2.dta	2	gi|30018585|ref|NP_830216.1|	Alkyl hydroperoxide reductase C22 [Bacillus cereus ATCC 14579],	O23	O23$gi|30018585|ref|NP_830216.1|	765
10930	1217.6	2433.19	2433.18	0.931701	0	80.07	80.07	121	143	R	GTFIIDPDGVIQSMEINADGIGR	D	Oxidation (M) [14]	1	5984.89	O23.14091.14091.2.dta	2	gi|30018585|ref|NP_830216.1|	Alkyl hydroperoxide reductase C22 [Bacillus cereus ATCC 14579],	O23	O23$gi|30018585|ref|NP_830216.1|	765
8791	1005	2007.99	2007.99	0.355081	0	75.59	75.59	103	120	R	TITTNFNVLMEEEGLAAR	G		1	5990.65	O23.14104.14104.2.dta	2	gi|30018585|ref|NP_830216.1|	Alkyl hydroperoxide reductase C22 [Bacillus cereus ATCC 14579],	O23	O23$gi|30018585|ref|NP_830216.1|	765
10933	1217.6	2433.19	2433.18	0.931701	0	84.84	84.84	121	143	R	GTFIIDPDGVIQSMEINADGIGR	D	Oxidation (M) [14]	1	5995.99	O23.14117.14117.2.dta	2	gi|30018585|ref|NP_830216.1|	Alkyl hydroperoxide reductase C22 [Bacillus cereus ATCC 14579],	O23	O23$gi|30018585|ref|NP_830216.1|	765
8892	1005.01	2008	2007.99	1.27142	0	79.66	79.66	103	120	R	TITTNFNVLMEEEGLAAR	G		1	6001.4	O23.14129.14129.2.dta	2	gi|30018585|ref|NP_830216.1|	Alkyl hydroperoxide reductase C22 [Bacillus cereus ATCC 14579],	O23	O23$gi|30018585|ref|NP_830216.1|	765
10932	1217.6	2433.19	2433.18	0.931701	0	69.89	69.89	121	143	R	GTFIIDPDGVIQSMEINADGIGR	D	Oxidation (M) [14]	1	6007.85	O23.14145.14145.2.dta	2	gi|30018585|ref|NP_830216.1|	Alkyl hydroperoxide reductase C22 [Bacillus cereus ATCC 14579],	O23	O23$gi|30018585|ref|NP_830216.1|	765
8905	1005.01	2008	2007.99	1.33118	0	69.89	69.89	103	120	R	TITTNFNVLMEEEGLAAR	G		1	6013.09	O23.14158.14158.2.dta	2	gi|30018585|ref|NP_830216.1|	Alkyl hydroperoxide reductase C22 [Bacillus cereus ATCC 14579],	O23	O23$gi|30018585|ref|NP_830216.1|	765
10927	1217.6	2433.19	2433.18	0.833065	0	77.83	77.83	121	143	R	GTFIIDPDGVIQSMEINADGIGR	D	Oxidation (M) [14]	1	6020.57	O23.14176.14176.2.dta	2	gi|30018585|ref|NP_830216.1|	Alkyl hydroperoxide reductase C22 [Bacillus cereus ATCC 14579],	O23	O23$gi|30018585|ref|NP_830216.1|	765
8874	1005.01	2008	2007.99	1.1519	0	56.96	56.96	103	120	R	TITTNFNVLMEEEGLAAR	G		1	6023.61	O23.14184.14184.2.dta	2	gi|30018585|ref|NP_830216.1|	Alkyl hydroperoxide reductase C22 [Bacillus cereus ATCC 14579],	O23	O23$gi|30018585|ref|NP_830216.1|	765
3153	615.791	1229.57	1229.57	-0.0398514	0	27.05	27.05	81	91	K	AWHDSSETIGK	I		1	890.478	O23.1419.1419.2.dta	2	gi|30018585|ref|NP_830216.1|	Alkyl hydroperoxide reductase C22 [Bacillus cereus ATCC 14579],	O23	O23$gi|30018585|ref|NP_830216.1|	765
10972	1217.6	2433.19	2433.18	2.23041	0	75.32	75.32	121	143	R	GTFIIDPDGVIQSMEINADGIGR	D	Oxidation (M) [14]	1	6033.8	O23.14209.14209.2.dta	2	gi|30018585|ref|NP_830216.1|	Alkyl hydroperoxide reductase C22 [Bacillus cereus ATCC 14579],	O23	O23$gi|30018585|ref|NP_830216.1|	765
8993	1005.01	2008	2007.99	2.05827	0	91.06	91.06	103	120	R	TITTNFNVLMEEEGLAAR	G		1	6040.73	O23.14226.14226.2.dta	2	gi|30018585|ref|NP_830216.1|	Alkyl hydroperoxide reductase C22 [Bacillus cereus ATCC 14579],	O23	O23$gi|30018585|ref|NP_830216.1|	765
10916	1217.6	2433.19	2433.18	0.323444	0	64.66	64.66	121	143	R	GTFIIDPDGVIQSMEINADGIGR	D	Oxidation (M) [14]	1	6045.26	O23.14236.14236.2.dta	2	gi|30018585|ref|NP_830216.1|	Alkyl hydroperoxide reductase C22 [Bacillus cereus ATCC 14579],	O23	O23$gi|30018585|ref|NP_830216.1|	765
8943	1005.01	2008	2007.99	1.57022	0	87.19	87.19	103	120	R	TITTNFNVLMEEEGLAAR	G		1	6052.07	O23.14251.14251.2.dta	2	gi|30018585|ref|NP_830216.1|	Alkyl hydroperoxide reductase C22 [Bacillus cereus ATCC 14579],	O23	O23$gi|30018585|ref|NP_830216.1|	765
8797	1005	2007.99	2007.99	0.414842	0	60.63	60.63	103	120	R	TITTNFNVLMEEEGLAAR	G		1	6063.53	O23.14279.14279.2.dta	2	gi|30018585|ref|NP_830216.1|	Alkyl hydroperoxide reductase C22 [Bacillus cereus ATCC 14579],	O23	O23$gi|30018585|ref|NP_830216.1|	765
8859	1005.01	2008	2007.99	1.03237	0	73.05	73.05	103	120	R	TITTNFNVLMEEEGLAAR	G		1	6074.33	O23.14304.14304.2.dta	2	gi|30018585|ref|NP_830216.1|	Alkyl hydroperoxide reductase C22 [Bacillus cereus ATCC 14579],	O23	O23$gi|30018585|ref|NP_830216.1|	765
8974	1005.01	2008	2007.99	1.81923	0	68.84	68.84	103	120	R	TITTNFNVLMEEEGLAAR	G		1	6085.78	O23.14327.14327.2.dta	2	gi|30018585|ref|NP_830216.1|	Alkyl hydroperoxide reductase C22 [Bacillus cereus ATCC 14579],	O23	O23$gi|30018585|ref|NP_830216.1|	765
8894	1005.01	2008	2007.99	1.27142	0	91.57	91.57	103	120	R	TITTNFNVLMEEEGLAAR	G		1	6100.7	O23.14362.14362.2.dta	2	gi|30018585|ref|NP_830216.1|	Alkyl hydroperoxide reductase C22 [Bacillus cereus ATCC 14579],	O23	O23$gi|30018585|ref|NP_830216.1|	765
9001	1005.01	2008	2007.99	2.1778	0	67.92	67.92	103	120	R	TITTNFNVLMEEEGLAAR	G		1	6112.11	O23.14389.14389.2.dta	2	gi|30018585|ref|NP_830216.1|	Alkyl hydroperoxide reductase C22 [Bacillus cereus ATCC 14579],	O23	O23$gi|30018585|ref|NP_830216.1|	765
3148	615.791	1229.57	1229.57	-0.348903	0	33.53	33.53	81	91	K	AWHDSSETIGK	I		1	901.492	O23.1441.1441.2.dta	2	gi|30018585|ref|NP_830216.1|	Alkyl hydroperoxide reductase C22 [Bacillus cereus ATCC 14579],	O23	O23$gi|30018585|ref|NP_830216.1|	765
10967	1217.6	2433.19	2433.18	1.9345	0	31.63	31.63	121	143	R	GTFIIDPDGVIQSMEINADGIGR	D	Oxidation (M) [14]	1	6121.9	O23.14413.14413.2.dta	2	gi|30018585|ref|NP_830216.1|	Alkyl hydroperoxide reductase C22 [Bacillus cereus ATCC 14579],	O23	O23$gi|30018585|ref|NP_830216.1|	765
8992	1005.01	2008	2007.99	2.05827	0	79.01	79.01	103	120	R	TITTNFNVLMEEEGLAAR	G		1	6123.14	O23.14416.14416.2.dta	2	gi|30018585|ref|NP_830216.1|	Alkyl hydroperoxide reductase C22 [Bacillus cereus ATCC 14579],	O23	O23$gi|30018585|ref|NP_830216.1|	765
8868	1005.01	2008	2007.99	1.09214	0	77.83	77.83	103	120	R	TITTNFNVLMEEEGLAAR	G		1	6135.28	O23.14442.14442.2.dta	2	gi|30018585|ref|NP_830216.1|	Alkyl hydroperoxide reductase C22 [Bacillus cereus ATCC 14579],	O23	O23$gi|30018585|ref|NP_830216.1|	765
8901	1005.01	2008	2007.99	1.33118	0	69.6	69.6	103	120	R	TITTNFNVLMEEEGLAAR	G		1	6146.16	O23.14468.14468.2.dta	2	gi|30018585|ref|NP_830216.1|	Alkyl hydroperoxide reductase C22 [Bacillus cereus ATCC 14579],	O23	O23$gi|30018585|ref|NP_830216.1|	765
8845	1005	2008	2007.99	0.902891	0	66.25	66.25	103	120	R	TITTNFNVLMEEEGLAAR	G		1	6157.6	O23.14494.14494.2.dta	2	gi|30018585|ref|NP_830216.1|	Alkyl hydroperoxide reductase C22 [Bacillus cereus ATCC 14579],	O23	O23$gi|30018585|ref|NP_830216.1|	765
8875	1005.01	2008	2007.99	1.1519	0	91.78	91.78	103	120	R	TITTNFNVLMEEEGLAAR	G		1	6167.67	O23.14517.14517.2.dta	2	gi|30018585|ref|NP_830216.1|	Alkyl hydroperoxide reductase C22 [Bacillus cereus ATCC 14579],	O23	O23$gi|30018585|ref|NP_830216.1|	765
8891	1005.01	2008	2007.99	1.27142	0	91.99	91.99	103	120	R	TITTNFNVLMEEEGLAAR	G		1	6180.02	O23.14546.14546.2.dta	2	gi|30018585|ref|NP_830216.1|	Alkyl hydroperoxide reductase C22 [Bacillus cereus ATCC 14579],	O23	O23$gi|30018585|ref|NP_830216.1|	765
8843	1005	2008	2007.99	0.902891	0	88.79	88.79	103	120	R	TITTNFNVLMEEEGLAAR	G		1	6193.57	O23.14580.14580.2.dta	2	gi|30018585|ref|NP_830216.1|	Alkyl hydroperoxide reductase C22 [Bacillus cereus ATCC 14579],	O23	O23$gi|30018585|ref|NP_830216.1|	765
8925	1005.01	2008	2007.99	1.4507	0	66.93	66.93	103	120	R	TITTNFNVLMEEEGLAAR	G		1	6203.89	O23.14604.14604.2.dta	2	gi|30018585|ref|NP_830216.1|	Alkyl hydroperoxide reductase C22 [Bacillus cereus ATCC 14579],	O23	O23$gi|30018585|ref|NP_830216.1|	765
8773	1005	2007.99	2007.99	0.116036	0	80.49	80.49	103	120	R	TITTNFNVLMEEEGLAAR	G		1	6215.34	O23.14632.14632.2.dta	2	gi|30018585|ref|NP_830216.1|	Alkyl hydroperoxide reductase C22 [Bacillus cereus ATCC 14579],	O23	O23$gi|30018585|ref|NP_830216.1|	765
3147	615.791	1229.57	1229.57	-0.544094	0	33.4	33.4	81	91	K	AWHDSSETIGK	I		1	912.529	O23.1465.1465.2.dta	2	gi|30018585|ref|NP_830216.1|	Alkyl hydroperoxide reductase C22 [Bacillus cereus ATCC 14579],	O23	O23$gi|30018585|ref|NP_830216.1|	765
8832	1005	2008	2007.99	0.783369	0	76	76	103	120	R	TITTNFNVLMEEEGLAAR	G		1	6226.92	O23.14660.14660.2.dta	2	gi|30018585|ref|NP_830216.1|	Alkyl hydroperoxide reductase C22 [Bacillus cereus ATCC 14579],	O23	O23$gi|30018585|ref|NP_830216.1|	765
8926	1005.01	2008	2007.99	1.4507	0	74.92	74.92	103	120	R	TITTNFNVLMEEEGLAAR	G		1	6237.28	O23.14685.14685.2.dta	2	gi|30018585|ref|NP_830216.1|	Alkyl hydroperoxide reductase C22 [Bacillus cereus ATCC 14579],	O23	O23$gi|30018585|ref|NP_830216.1|	765
8826	1005	2007.99	2007.99	0.723608	0	59.95	59.95	103	120	R	TITTNFNVLMEEEGLAAR	G		1	6248.07	O23.14710.14710.2.dta	2	gi|30018585|ref|NP_830216.1|	Alkyl hydroperoxide reductase C22 [Bacillus cereus ATCC 14579],	O23	O23$gi|30018585|ref|NP_830216.1|	765
8833	1005	2008	2007.99	0.783369	0	60.16	60.16	103	120	R	TITTNFNVLMEEEGLAAR	G		1	6258.35	O23.14732.14732.2.dta	2	gi|30018585|ref|NP_830216.1|	Alkyl hydroperoxide reductase C22 [Bacillus cereus ATCC 14579],	O23	O23$gi|30018585|ref|NP_830216.1|	765
8983	1005.01	2008	2007.99	1.93875	0	75.43	75.43	103	120	R	TITTNFNVLMEEEGLAAR	G		1	6269.05	O23.14754.14754.2.dta	2	gi|30018585|ref|NP_830216.1|	Alkyl hydroperoxide reductase C22 [Bacillus cereus ATCC 14579],	O23	O23$gi|30018585|ref|NP_830216.1|	765
9022	1005.01	2008	2007.99	2.66585	0	83.74	83.74	103	120	R	TITTNFNVLMEEEGLAAR	G		1	6279.47	O23.14776.14776.2.dta	2	gi|30018585|ref|NP_830216.1|	Alkyl hydroperoxide reductase C22 [Bacillus cereus ATCC 14579],	O23	O23$gi|30018585|ref|NP_830216.1|	765
9013	1005.01	2008	2007.99	2.36704	0	75.58	75.58	103	120	R	TITTNFNVLMEEEGLAAR	G		1	6290.91	O23.14803.14803.2.dta	2	gi|30018585|ref|NP_830216.1|	Alkyl hydroperoxide reductase C22 [Bacillus cereus ATCC 14579],	O23	O23$gi|30018585|ref|NP_830216.1|	765
8941	1005.01	2008	2007.99	1.57022	0	72.18	72.18	103	120	R	TITTNFNVLMEEEGLAAR	G		1	6303.34	O23.14831.14831.2.dta	2	gi|30018585|ref|NP_830216.1|	Alkyl hydroperoxide reductase C22 [Bacillus cereus ATCC 14579],	O23	O23$gi|30018585|ref|NP_830216.1|	765
8902	1005.01	2008	2007.99	1.33118	0	81.49	81.49	103	120	R	TITTNFNVLMEEEGLAAR	G		1	6313.89	O23.14853.14853.2.dta	2	gi|30018585|ref|NP_830216.1|	Alkyl hydroperoxide reductase C22 [Bacillus cereus ATCC 14579],	O23	O23$gi|30018585|ref|NP_830216.1|	765
8800	1005	2007.99	2007.99	0.414842	0	73.48	73.48	103	120	R	TITTNFNVLMEEEGLAAR	G		1	6324.53	O23.14878.14878.2.dta	2	gi|30018585|ref|NP_830216.1|	Alkyl hydroperoxide reductase C22 [Bacillus cereus ATCC 14579],	O23	O23$gi|30018585|ref|NP_830216.1|	765
3149	615.791	1229.57	1229.57	-0.251308	0	28.51	28.51	81	91	K	AWHDSSETIGK	I		1	924.41	O23.1490.1490.2.dta	2	gi|30018585|ref|NP_830216.1|	Alkyl hydroperoxide reductase C22 [Bacillus cereus ATCC 14579],	O23	O23$gi|30018585|ref|NP_830216.1|	765
9031	1005.01	2008	2007.99	3.46266	0	88.65	88.65	103	120	R	TITTNFNVLMEEEGLAAR	G		1	6335.37	O23.14902.14902.2.dta	2	gi|30018585|ref|NP_830216.1|	Alkyl hydroperoxide reductase C22 [Bacillus cereus ATCC 14579],	O23	O23$gi|30018585|ref|NP_830216.1|	765
8890	1005.01	2008	2007.99	1.27142	0	73.02	73.02	103	120	R	TITTNFNVLMEEEGLAAR	G		1	6346.82	O23.14927.14927.2.dta	2	gi|30018585|ref|NP_830216.1|	Alkyl hydroperoxide reductase C22 [Bacillus cereus ATCC 14579],	O23	O23$gi|30018585|ref|NP_830216.1|	765
8923	1005.01	2008	2007.99	1.4507	0	64.72	64.72	103	120	R	TITTNFNVLMEEEGLAAR	G		1	6358.25	O23.14953.14953.2.dta	2	gi|30018585|ref|NP_830216.1|	Alkyl hydroperoxide reductase C22 [Bacillus cereus ATCC 14579],	O23	O23$gi|30018585|ref|NP_830216.1|	765
8798	1005	2007.99	2007.99	0.414842	0	74.93	74.93	103	120	R	TITTNFNVLMEEEGLAAR	G		1	6369.25	O23.14978.14978.2.dta	2	gi|30018585|ref|NP_830216.1|	Alkyl hydroperoxide reductase C22 [Bacillus cereus ATCC 14579],	O23	O23$gi|30018585|ref|NP_830216.1|	765
8842	1005	2008	2007.99	0.902891	0	72.65	72.65	103	120	R	TITTNFNVLMEEEGLAAR	G		1	6380.28	O23.15002.15002.2.dta	2	gi|30018585|ref|NP_830216.1|	Alkyl hydroperoxide reductase C22 [Bacillus cereus ATCC 14579],	O23	O23$gi|30018585|ref|NP_830216.1|	765
8932	1005.01	2008	2007.99	1.51046	0	88.04	88.04	103	120	R	TITTNFNVLMEEEGLAAR	G		1	6392.8	O23.15031.15031.2.dta	2	gi|30018585|ref|NP_830216.1|	Alkyl hydroperoxide reductase C22 [Bacillus cereus ATCC 14579],	O23	O23$gi|30018585|ref|NP_830216.1|	765
8803	1005	2007.99	2007.99	0.484563	0	82.43	82.43	103	120	R	TITTNFNVLMEEEGLAAR	G		1	6403.5	O23.15056.15056.2.dta	2	gi|30018585|ref|NP_830216.1|	Alkyl hydroperoxide reductase C22 [Bacillus cereus ATCC 14579],	O23	O23$gi|30018585|ref|NP_830216.1|	765
8976	1005.01	2008	2007.99	1.87899	0	68.11	68.11	103	120	R	TITTNFNVLMEEEGLAAR	G		1	6414.29	O23.15082.15082.2.dta	2	gi|30018585|ref|NP_830216.1|	Alkyl hydroperoxide reductase C22 [Bacillus cereus ATCC 14579],	O23	O23$gi|30018585|ref|NP_830216.1|	765
8964	1005.01	2008	2007.99	1.75947	0	92.27	92.27	103	120	R	TITTNFNVLMEEEGLAAR	G		1	6427.81	O23.15113.15113.2.dta	2	gi|30018585|ref|NP_830216.1|	Alkyl hydroperoxide reductase C22 [Bacillus cereus ATCC 14579],	O23	O23$gi|30018585|ref|NP_830216.1|	765
3156	615.792	1229.57	1229.57	1.04996	0	17.78	17.78	81	91	K	AWHDSSETIGK	I		1	934.71	O23.1513.1513.2.dta	2	gi|30018585|ref|NP_830216.1|	Alkyl hydroperoxide reductase C22 [Bacillus cereus ATCC 14579],	O23	O23$gi|30018585|ref|NP_830216.1|	765
10905	1217.6	2433.18	2433.18	-1.68216	0	41.79	41.79	121	143	R	GTFIIDPDGVIQSMEINADGIGR	D	Oxidation (M) [14]	1	6463.94	O23.15191.15191.2.dta	2	gi|30018585|ref|NP_830216.1|	Alkyl hydroperoxide reductase C22 [Bacillus cereus ATCC 14579],	O23	O23$gi|30018585|ref|NP_830216.1|	765
10911	1217.6	2433.18	2433.18	-0.177956	0	78.82	78.82	121	143	R	GTFIIDPDGVIQSMEINADGIGR	D	Oxidation (M) [14]	1	6476.09	O23.15216.15216.2.dta	2	gi|30018585|ref|NP_830216.1|	Alkyl hydroperoxide reductase C22 [Bacillus cereus ATCC 14579],	O23	O23$gi|30018585|ref|NP_830216.1|	765
10920	1217.6	2433.19	2433.18	0.528936	0	63.4	63.4	121	143	R	GTFIIDPDGVIQSMEINADGIGR	D	Oxidation (M) [14]	1	6485.9	O23.15235.15235.2.dta	2	gi|30018585|ref|NP_830216.1|	Alkyl hydroperoxide reductase C22 [Bacillus cereus ATCC 14579],	O23	O23$gi|30018585|ref|NP_830216.1|	765
10921	1217.6	2433.19	2433.18	0.528936	0	56.72	56.72	121	143	R	GTFIIDPDGVIQSMEINADGIGR	D	Oxidation (M) [14]	1	6496.97	O23.15260.15260.2.dta	2	gi|30018585|ref|NP_830216.1|	Alkyl hydroperoxide reductase C22 [Bacillus cereus ATCC 14579],	O23	O23$gi|30018585|ref|NP_830216.1|	765
8917	1005.01	2008	2007.99	1.39094	0	68.38	68.38	103	120	R	TITTNFNVLMEEEGLAAR	G		1	6507.21	O23.15281.15281.2.dta	2	gi|30018585|ref|NP_830216.1|	Alkyl hydroperoxide reductase C22 [Bacillus cereus ATCC 14579],	O23	O23$gi|30018585|ref|NP_830216.1|	765
10968	1217.6	2433.19	2433.18	2.03314	0	65.98	65.98	121	143	R	GTFIIDPDGVIQSMEINADGIGR	D	Oxidation (M) [14]	1	6509.12	O23.15285.15285.2.dta	2	gi|30018585|ref|NP_830216.1|	Alkyl hydroperoxide reductase C22 [Bacillus cereus ATCC 14579],	O23	O23$gi|30018585|ref|NP_830216.1|	765
8851	1005	2008	2007.99	0.962653	0	69.74	69.74	103	120	R	TITTNFNVLMEEEGLAAR	G		1	6517.94	O23.15301.15301.2.dta	2	gi|30018585|ref|NP_830216.1|	Alkyl hydroperoxide reductase C22 [Bacillus cereus ATCC 14579],	O23	O23$gi|30018585|ref|NP_830216.1|	765
10951	1217.6	2433.19	2433.18	1.4331	0	60.75	60.75	121	143	R	GTFIIDPDGVIQSMEINADGIGR	D	Oxidation (M) [14]	1	6524.98	O23.15317.15317.2.dta	2	gi|30018585|ref|NP_830216.1|	Alkyl hydroperoxide reductase C22 [Bacillus cereus ATCC 14579],	O23	O23$gi|30018585|ref|NP_830216.1|	765
8948	1005.01	2008	2007.99	1.63995	0	68.2	68.2	103	120	R	TITTNFNVLMEEEGLAAR	G		1	6528.28	O23.15324.15324.2.dta	2	gi|30018585|ref|NP_830216.1|	Alkyl hydroperoxide reductase C22 [Bacillus cereus ATCC 14579],	O23	O23$gi|30018585|ref|NP_830216.1|	765
8867	1005.01	2008	2007.99	1.09214	0	83.25	83.25	103	120	R	TITTNFNVLMEEEGLAAR	G		1	6539.35	O23.15349.15349.2.dta	2	gi|30018585|ref|NP_830216.1|	Alkyl hydroperoxide reductase C22 [Bacillus cereus ATCC 14579],	O23	O23$gi|30018585|ref|NP_830216.1|	765
3152	615.791	1229.57	1229.57	-0.0398514	0	19.16	19.16	81	91	K	AWHDSSETIGK	I		1	945.34	O23.1535.1535.2.dta	2	gi|30018585|ref|NP_830216.1|	Alkyl hydroperoxide reductase C22 [Bacillus cereus ATCC 14579],	O23	O23$gi|30018585|ref|NP_830216.1|	765
10974	1217.6	2433.19	2433.18	2.73181	0	52.55	52.55	121	143	R	GTFIIDPDGVIQSMEINADGIGR	D	Oxidation (M) [14]	1	6546.82	O23.15365.15365.2.dta	2	gi|30018585|ref|NP_830216.1|	Alkyl hydroperoxide reductase C22 [Bacillus cereus ATCC 14579],	O23	O23$gi|30018585|ref|NP_830216.1|	765
8807	1005	2007.99	2007.99	0.544324	0	61.78	61.78	103	120	R	TITTNFNVLMEEEGLAAR	G		1	6550.24	O23.15373.15373.2.dta	2	gi|30018585|ref|NP_830216.1|	Alkyl hydroperoxide reductase C22 [Bacillus cereus ATCC 14579],	O23	O23$gi|30018585|ref|NP_830216.1|	765
9023	1005.01	2008	2007.99	2.72561	0	77.52	77.52	103	120	R	TITTNFNVLMEEEGLAAR	G		1	6561.19	O23.15397.15397.2.dta	2	gi|30018585|ref|NP_830216.1|	Alkyl hydroperoxide reductase C22 [Bacillus cereus ATCC 14579],	O23	O23$gi|30018585|ref|NP_830216.1|	765
10907	1217.6	2433.18	2433.18	-0.679357	0	67.92	67.92	121	143	R	GTFIIDPDGVIQSMEINADGIGR	D	Oxidation (M) [14]	1	6564.51	O23.15405.15405.2.dta	2	gi|30018585|ref|NP_830216.1|	Alkyl hydroperoxide reductase C22 [Bacillus cereus ATCC 14579],	O23	O23$gi|30018585|ref|NP_830216.1|	765
8915	1005.01	2008	2007.99	1.39094	0	67.89	67.89	103	120	R	TITTNFNVLMEEEGLAAR	G		1	6574.84	O23.15427.15427.2.dta	2	gi|30018585|ref|NP_830216.1|	Alkyl hydroperoxide reductase C22 [Bacillus cereus ATCC 14579],	O23	O23$gi|30018585|ref|NP_830216.1|	765
9010	1005.01	2008	2007.99	2.30728	0	71.88	71.88	103	120	R	TITTNFNVLMEEEGLAAR	G		1	6585.72	O23.15451.15451.2.dta	2	gi|30018585|ref|NP_830216.1|	Alkyl hydroperoxide reductase C22 [Bacillus cereus ATCC 14579],	O23	O23$gi|30018585|ref|NP_830216.1|	765
10958	1217.6	2433.19	2433.18	1.72901	0	61.21	61.21	121	143	R	GTFIIDPDGVIQSMEINADGIGR	D	Oxidation (M) [14]	1	6586.09	O23.15452.15452.2.dta	2	gi|30018585|ref|NP_830216.1|	Alkyl hydroperoxide reductase C22 [Bacillus cereus ATCC 14579],	O23	O23$gi|30018585|ref|NP_830216.1|	765
10978	1217.6	2433.19	2433.18	3.03594	0	59.48	59.48	121	143	R	GTFIIDPDGVIQSMEINADGIGR	D	Oxidation (M) [14]	1	6602.44	O23.15487.15487.2.dta	2	gi|30018585|ref|NP_830216.1|	Alkyl hydroperoxide reductase C22 [Bacillus cereus ATCC 14579],	O23	O23$gi|30018585|ref|NP_830216.1|	765
10912	1217.6	2433.18	2433.18	-0.0711002	0	76.71	76.71	121	143	R	GTFIIDPDGVIQSMEINADGIGR	D	Oxidation (M) [14]	1	6613.12	O23.15510.15510.2.dta	2	gi|30018585|ref|NP_830216.1|	Alkyl hydroperoxide reductase C22 [Bacillus cereus ATCC 14579],	O23	O23$gi|30018585|ref|NP_830216.1|	765
8966	1005.01	2008	2007.99	1.75947	0	87.33	87.33	103	120	R	TITTNFNVLMEEEGLAAR	G		1	6615.66	O23.15516.15516.2.dta	2	gi|30018585|ref|NP_830216.1|	Alkyl hydroperoxide reductase C22 [Bacillus cereus ATCC 14579],	O23	O23$gi|30018585|ref|NP_830216.1|	765
10975	1217.6	2433.19	2433.18	2.73181	0	53.07	53.07	121	143	R	GTFIIDPDGVIQSMEINADGIGR	D	Oxidation (M) [14]	1	6624.27	O23.15537.15537.2.dta	2	gi|30018585|ref|NP_830216.1|	Alkyl hydroperoxide reductase C22 [Bacillus cereus ATCC 14579],	O23	O23$gi|30018585|ref|NP_830216.1|	765
8933	1005.01	2008	2007.99	1.51046	0	76.32	76.32	103	120	R	TITTNFNVLMEEEGLAAR	G		1	6629.03	O23.15548.15548.2.dta	2	gi|30018585|ref|NP_830216.1|	Alkyl hydroperoxide reductase C22 [Bacillus cereus ATCC 14579],	O23	O23$gi|30018585|ref|NP_830216.1|	765
10917	1217.6	2433.19	2433.18	0.4303	0	48.25	48.25	121	143	R	GTFIIDPDGVIQSMEINADGIGR	D	Oxidation (M) [14]	1	6637.98	O23.15569.15569.2.dta	2	gi|30018585|ref|NP_830216.1|	Alkyl hydroperoxide reductase C22 [Bacillus cereus ATCC 14579],	O23	O23$gi|30018585|ref|NP_830216.1|	765
8754	1005	2007.99	2007.99	-0.123008	0	83.91	83.91	103	120	R	TITTNFNVLMEEEGLAAR	G		1	6641.72	O23.15579.15579.2.dta	2	gi|30018585|ref|NP_830216.1|	Alkyl hydroperoxide reductase C22 [Bacillus cereus ATCC 14579],	O23	O23$gi|30018585|ref|NP_830216.1|	765
10949	1217.6	2433.19	2433.18	1.33447	0	71.06	71.06	121	143	R	GTFIIDPDGVIQSMEINADGIGR	D	Oxidation (M) [14]	1	6651.59	O23.15601.15601.2.dta	2	gi|30018585|ref|NP_830216.1|	Alkyl hydroperoxide reductase C22 [Bacillus cereus ATCC 14579],	O23	O23$gi|30018585|ref|NP_830216.1|	765
8776	1005	2007.99	2007.99	0.175797	0	57.8	57.8	103	120	R	TITTNFNVLMEEEGLAAR	G		1	6654.19	O23.15607.15607.2.dta	2	gi|30018585|ref|NP_830216.1|	Alkyl hydroperoxide reductase C22 [Bacillus cereus ATCC 14579],	O23	O23$gi|30018585|ref|NP_830216.1|	765
10915	1217.6	2433.19	2433.18	0.323444	0	60.34	60.34	121	143	R	GTFIIDPDGVIQSMEINADGIGR	D	Oxidation (M) [14]	1	6662.52	O23.15625.15625.2.dta	2	gi|30018585|ref|NP_830216.1|	Alkyl hydroperoxide reductase C22 [Bacillus cereus ATCC 14579],	O23	O23$gi|30018585|ref|NP_830216.1|	765
8744	1005	2007.99	2007.99	-0.611058	0	73.05	73.05	103	120	R	TITTNFNVLMEEEGLAAR	G		1	6666.7	O23.15635.15635.2.dta	2	gi|30018585|ref|NP_830216.1|	Alkyl hydroperoxide reductase C22 [Bacillus cereus ATCC 14579],	O23	O23$gi|30018585|ref|NP_830216.1|	765
10929	1217.6	2433.19	2433.18	0.931701	0	73.95	73.95	121	143	R	GTFIIDPDGVIQSMEINADGIGR	D	Oxidation (M) [14]	1	6674.24	O23.15652.15652.2.dta	2	gi|30018585|ref|NP_830216.1|	Alkyl hydroperoxide reductase C22 [Bacillus cereus ATCC 14579],	O23	O23$gi|30018585|ref|NP_830216.1|	765
9021	1005.01	2008	2007.99	2.66585	0	65.09	65.09	103	120	R	TITTNFNVLMEEEGLAAR	G		1	6678.6	O23.15662.15662.2.dta	2	gi|30018585|ref|NP_830216.1|	Alkyl hydroperoxide reductase C22 [Bacillus cereus ATCC 14579],	O23	O23$gi|30018585|ref|NP_830216.1|	765
9018	1005.01	2008	2007.99	2.48656	0	79.43	79.43	103	120	R	TITTNFNVLMEEEGLAAR	G		1	6689.9	O23.15688.15688.2.dta	2	gi|30018585|ref|NP_830216.1|	Alkyl hydroperoxide reductase C22 [Bacillus cereus ATCC 14579],	O23	O23$gi|30018585|ref|NP_830216.1|	765
10982	1217.6	2433.19	2433.18	3.63598	0	70.16	70.16	121	143	R	GTFIIDPDGVIQSMEINADGIGR	D	Oxidation (M) [14]	1	6692.2	O23.15693.15693.2.dta	2	gi|30018585|ref|NP_830216.1|	Alkyl hydroperoxide reductase C22 [Bacillus cereus ATCC 14579],	O23	O23$gi|30018585|ref|NP_830216.1|	765
3151	615.791	1229.57	1229.57	-0.153713	0	22.18	22.18	81	91	K	AWHDSSETIGK	I		1	961.34	O23.1571.1571.2.dta	2	gi|30018585|ref|NP_830216.1|	Alkyl hydroperoxide reductase C22 [Bacillus cereus ATCC 14579],	O23	O23$gi|30018585|ref|NP_830216.1|	765
8947	1005.01	2008	2007.99	1.63995	0	67.83	67.83	103	120	R	TITTNFNVLMEEEGLAAR	G		1	6702.07	O23.15714.15714.2.dta	2	gi|30018585|ref|NP_830216.1|	Alkyl hydroperoxide reductase C22 [Bacillus cereus ATCC 14579],	O23	O23$gi|30018585|ref|NP_830216.1|	765
10980	1217.6	2433.19	2433.18	3.23321	0	67.82	67.82	121	143	R	GTFIIDPDGVIQSMEINADGIGR	D	Oxidation (M) [14]	1	6703.4	O23.15717.15717.2.dta	2	gi|30018585|ref|NP_830216.1|	Alkyl hydroperoxide reductase C22 [Bacillus cereus ATCC 14579],	O23	O23$gi|30018585|ref|NP_830216.1|	765
10824	1209.6	2417.19	2417.19	-0.154725	0	30.6	30.6	121	143	R	GTFIIDPDGVIQSMEINADGIGR	D		1	6709.74	O23.15732.15732.2.dta	2	gi|30018585|ref|NP_830216.1|	Alkyl hydroperoxide reductase C22 [Bacillus cereus ATCC 14579],	O23	O23$gi|30018585|ref|NP_830216.1|	765
8973	1005.01	2008	2007.99	1.81923	0	88.57	88.57	103	120	R	TITTNFNVLMEEEGLAAR	G		1	6716.02	O23.15747.15747.2.dta	2	gi|30018585|ref|NP_830216.1|	Alkyl hydroperoxide reductase C22 [Bacillus cereus ATCC 14579],	O23	O23$gi|30018585|ref|NP_830216.1|	765
10908	1217.6	2433.18	2433.18	-0.473865	0	68.94	68.94	121	143	R	GTFIIDPDGVIQSMEINADGIGR	D	Oxidation (M) [14]	1	6716.4	O23.15748.15748.2.dta	2	gi|30018585|ref|NP_830216.1|	Alkyl hydroperoxide reductase C22 [Bacillus cereus ATCC 14579],	O23	O23$gi|30018585|ref|NP_830216.1|	765
10851	1209.6	2417.19	2417.19	1.76486	0	89.67	89.67	121	143	R	GTFIIDPDGVIQSMEINADGIGR	D		1	6720.82	O23.15758.15758.2.dta	2	gi|30018585|ref|NP_830216.1|	Alkyl hydroperoxide reductase C22 [Bacillus cereus ATCC 14579],	O23	O23$gi|30018585|ref|NP_830216.1|	765
10944	1217.6	2433.19	2433.18	1.12897	0	79.88	79.88	121	143	R	GTFIIDPDGVIQSMEINADGIGR	D	Oxidation (M) [14]	1	6728.48	O23.15775.15775.2.dta	2	gi|30018585|ref|NP_830216.1|	Alkyl hydroperoxide reductase C22 [Bacillus cereus ATCC 14579],	O23	O23$gi|30018585|ref|NP_830216.1|	765
10832	1209.6	2417.19	2417.19	0.954	0	93.4	93.4	121	143	R	GTFIIDPDGVIQSMEINADGIGR	D		1	6732.16	O23.15782.15782.2.dta	2	gi|30018585|ref|NP_830216.1|	Alkyl hydroperoxide reductase C22 [Bacillus cereus ATCC 14579],	O23	O23$gi|30018585|ref|NP_830216.1|	765
9007	1005.01	2008	2007.99	2.24752	0	83.95	83.95	103	120	R	TITTNFNVLMEEEGLAAR	G		1	6732.91	O23.15784.15784.2.dta	2	gi|30018585|ref|NP_830216.1|	Alkyl hydroperoxide reductase C22 [Bacillus cereus ATCC 14579],	O23	O23$gi|30018585|ref|NP_830216.1|	765
10935	1217.6	2433.19	2433.18	1.03034	0	82.55	82.55	121	143	R	GTFIIDPDGVIQSMEINADGIGR	D	Oxidation (M) [14]	1	6739.72	O23.15800.15800.2.dta	2	gi|30018585|ref|NP_830216.1|	Alkyl hydroperoxide reductase C22 [Bacillus cereus ATCC 14579],	O23	O23$gi|30018585|ref|NP_830216.1|	765
8959	1005.01	2008	2007.99	1.69971	0	84.16	84.16	103	120	R	TITTNFNVLMEEEGLAAR	G		1	6743.71	O23.15808.15808.2.dta	2	gi|30018585|ref|NP_830216.1|	Alkyl hydroperoxide reductase C22 [Bacillus cereus ATCC 14579],	O23	O23$gi|30018585|ref|NP_830216.1|	765
10931	1217.6	2433.19	2433.18	0.931701	0	64.77	64.77	121	143	R	GTFIIDPDGVIQSMEINADGIGR	D	Oxidation (M) [14]	1	6751.49	O23.15826.15826.2.dta	2	gi|30018585|ref|NP_830216.1|	Alkyl hydroperoxide reductase C22 [Bacillus cereus ATCC 14579],	O23	O23$gi|30018585|ref|NP_830216.1|	765
8997	1005.01	2008	2007.99	2.11803	0	85.81	85.81	103	120	R	TITTNFNVLMEEEGLAAR	G		1	6753.78	O23.15830.15830.2.dta	2	gi|30018585|ref|NP_830216.1|	Alkyl hydroperoxide reductase C22 [Bacillus cereus ATCC 14579],	O23	O23$gi|30018585|ref|NP_830216.1|	765
10936	1217.6	2433.19	2433.18	1.03034	0	74.29	74.29	121	143	R	GTFIIDPDGVIQSMEINADGIGR	D	Oxidation (M) [14]	1	6764.35	O23.15854.15854.2.dta	2	gi|30018585|ref|NP_830216.1|	Alkyl hydroperoxide reductase C22 [Bacillus cereus ATCC 14579],	O23	O23$gi|30018585|ref|NP_830216.1|	765
9016	1005.01	2008	2007.99	2.4268	0	61.74	61.74	103	120	R	TITTNFNVLMEEEGLAAR	G		1	6764.72	O23.15855.15855.2.dta	2	gi|30018585|ref|NP_830216.1|	Alkyl hydroperoxide reductase C22 [Bacillus cereus ATCC 14579],	O23	O23$gi|30018585|ref|NP_830216.1|	765
10924	1217.6	2433.19	2433.18	0.627573	0	67.06	67.06	121	143	R	GTFIIDPDGVIQSMEINADGIGR	D	Oxidation (M) [14]	1	6774.9	O23.15878.15878.2.dta	2	gi|30018585|ref|NP_830216.1|	Alkyl hydroperoxide reductase C22 [Bacillus cereus ATCC 14579],	O23	O23$gi|30018585|ref|NP_830216.1|	765
10926	1217.6	2433.19	2433.18	0.726209	0	83.76	83.76	121	143	R	GTFIIDPDGVIQSMEINADGIGR	D	Oxidation (M) [14]	1	6787.51	O23.15906.15906.2.dta	2	gi|30018585|ref|NP_830216.1|	Alkyl hydroperoxide reductase C22 [Bacillus cereus ATCC 14579],	O23	O23$gi|30018585|ref|NP_830216.1|	765
10948	1217.6	2433.19	2433.18	1.22761	0	77.48	77.48	121	143	R	GTFIIDPDGVIQSMEINADGIGR	D	Oxidation (M) [14]	1	6800.99	O23.15935.15935.2.dta	2	gi|30018585|ref|NP_830216.1|	Alkyl hydroperoxide reductase C22 [Bacillus cereus ATCC 14579],	O23	O23$gi|30018585|ref|NP_830216.1|	765
10957	1217.6	2433.19	2433.18	1.63037	0	70.29	70.29	121	143	R	GTFIIDPDGVIQSMEINADGIGR	D	Oxidation (M) [14]	1	6812	O23.15959.15959.2.dta	2	gi|30018585|ref|NP_830216.1|	Alkyl hydroperoxide reductase C22 [Bacillus cereus ATCC 14579],	O23	O23$gi|30018585|ref|NP_830216.1|	765
8978	1005.01	2008	2007.99	1.87899	0	67.65	67.65	103	120	R	TITTNFNVLMEEEGLAAR	G		1	6818.92	O23.15975.15975.2.dta	2	gi|30018585|ref|NP_830216.1|	Alkyl hydroperoxide reductase C22 [Bacillus cereus ATCC 14579],	O23	O23$gi|30018585|ref|NP_830216.1|	765
10959	1217.6	2433.19	2433.18	1.72901	0	82.48	82.48	121	143	R	GTFIIDPDGVIQSMEINADGIGR	D	Oxidation (M) [14]	1	6822.87	O23.15983.15983.2.dta	2	gi|30018585|ref|NP_830216.1|	Alkyl hydroperoxide reductase C22 [Bacillus cereus ATCC 14579],	O23	O23$gi|30018585|ref|NP_830216.1|	765
8893	1005.01	2008	2007.99	1.27142	0	70.22	70.22	103	120	R	TITTNFNVLMEEEGLAAR	G		1	6830.3	O23.16000.16000.2.dta	2	gi|30018585|ref|NP_830216.1|	Alkyl hydroperoxide reductase C22 [Bacillus cereus ATCC 14579],	O23	O23$gi|30018585|ref|NP_830216.1|	765
10965	1217.6	2433.19	2433.18	1.83587	0	71.7	71.7	121	143	R	GTFIIDPDGVIQSMEINADGIGR	D	Oxidation (M) [14]	1	6833.94	O23.16008.16008.2.dta	2	gi|30018585|ref|NP_830216.1|	Alkyl hydroperoxide reductase C22 [Bacillus cereus ATCC 14579],	O23	O23$gi|30018585|ref|NP_830216.1|	765
8935	1005.01	2008	2007.99	1.51046	0	96.14	96.14	103	120	R	TITTNFNVLMEEEGLAAR	G		1	6840.77	O23.16021.16021.2.dta	2	gi|30018585|ref|NP_830216.1|	Alkyl hydroperoxide reductase C22 [Bacillus cereus ATCC 14579],	O23	O23$gi|30018585|ref|NP_830216.1|	765
10925	1217.6	2433.19	2433.18	0.627573	0	82.28	82.28	121	143	R	GTFIIDPDGVIQSMEINADGIGR	D	Oxidation (M) [14]	1	6844.79	O23.16030.16030.2.dta	2	gi|30018585|ref|NP_830216.1|	Alkyl hydroperoxide reductase C22 [Bacillus cereus ATCC 14579],	O23	O23$gi|30018585|ref|NP_830216.1|	765
8903	1005.01	2008	2007.99	1.33118	0	62.12	62.12	103	120	R	TITTNFNVLMEEEGLAAR	G		1	6853.83	O23.16050.16050.2.dta	2	gi|30018585|ref|NP_830216.1|	Alkyl hydroperoxide reductase C22 [Bacillus cereus ATCC 14579],	O23	O23$gi|30018585|ref|NP_830216.1|	765
10947	1217.6	2433.19	2433.18	1.12897	0	58.89	58.89	121	143	R	GTFIIDPDGVIQSMEINADGIGR	D	Oxidation (M) [14]	1	6855.54	O23.16054.16054.2.dta	2	gi|30018585|ref|NP_830216.1|	Alkyl hydroperoxide reductase C22 [Bacillus cereus ATCC 14579],	O23	O23$gi|30018585|ref|NP_830216.1|	765
10919	1217.6	2433.19	2433.18	0.4303	0	69.07	69.07	121	143	R	GTFIIDPDGVIQSMEINADGIGR	D	Oxidation (M) [14]	1	6866.12	O23.16071.16071.2.dta	2	gi|30018585|ref|NP_830216.1|	Alkyl hydroperoxide reductase C22 [Bacillus cereus ATCC 14579],	O23	O23$gi|30018585|ref|NP_830216.1|	765
10910	1217.6	2433.18	2433.18	-0.276592	0	74.28	74.28	121	143	R	GTFIIDPDGVIQSMEINADGIGR	D	Oxidation (M) [14]	1	6877.33	O23.16094.16094.2.dta	2	gi|30018585|ref|NP_830216.1|	Alkyl hydroperoxide reductase C22 [Bacillus cereus ATCC 14579],	O23	O23$gi|30018585|ref|NP_830216.1|	765
10953	1217.6	2433.19	2433.18	1.4331	0	69.24	69.24	121	143	R	GTFIIDPDGVIQSMEINADGIGR	D	Oxidation (M) [14]	1	6887.62	O23.16115.16115.2.dta	2	gi|30018585|ref|NP_830216.1|	Alkyl hydroperoxide reductase C22 [Bacillus cereus ATCC 14579],	O23	O23$gi|30018585|ref|NP_830216.1|	765
8998	1005.01	2008	2007.99	2.11803	0	71.53	71.53	103	120	R	TITTNFNVLMEEEGLAAR	G		1	6890.63	O23.16122.16122.2.dta	2	gi|30018585|ref|NP_830216.1|	Alkyl hydroperoxide reductase C22 [Bacillus cereus ATCC 14579],	O23	O23$gi|30018585|ref|NP_830216.1|	765
10914	1217.6	2433.19	2433.18	0.224808	0	69.11	69.11	121	143	R	GTFIIDPDGVIQSMEINADGIGR	D	Oxidation (M) [14]	1	6898.51	O23.16141.16141.2.dta	2	gi|30018585|ref|NP_830216.1|	Alkyl hydroperoxide reductase C22 [Bacillus cereus ATCC 14579],	O23	O23$gi|30018585|ref|NP_830216.1|	765
8785	1005	2007.99	2007.99	0.29532	0	91.52	91.52	103	120	R	TITTNFNVLMEEEGLAAR	G		1	6904.74	O23.16154.16154.2.dta	2	gi|30018585|ref|NP_830216.1|	Alkyl hydroperoxide reductase C22 [Bacillus cereus ATCC 14579],	O23	O23$gi|30018585|ref|NP_830216.1|	765
10934	1217.6	2433.19	2433.18	0.931701	0	71.95	71.95	121	143	R	GTFIIDPDGVIQSMEINADGIGR	D	Oxidation (M) [14]	1	6908.68	O23.16163.16163.2.dta	2	gi|30018585|ref|NP_830216.1|	Alkyl hydroperoxide reductase C22 [Bacillus cereus ATCC 14579],	O23	O23$gi|30018585|ref|NP_830216.1|	765
8944	1005.01	2008	2007.99	1.57022	0	61.15	61.15	103	120	R	TITTNFNVLMEEEGLAAR	G		1	6915.71	O23.16180.16180.2.dta	2	gi|30018585|ref|NP_830216.1|	Alkyl hydroperoxide reductase C22 [Bacillus cereus ATCC 14579],	O23	O23$gi|30018585|ref|NP_830216.1|	765
10942	1217.6	2433.19	2433.18	1.03034	0	63.54	63.54	121	143	R	GTFIIDPDGVIQSMEINADGIGR	D	Oxidation (M) [14]	1	6919.07	O23.16188.16188.2.dta	2	gi|30018585|ref|NP_830216.1|	Alkyl hydroperoxide reductase C22 [Bacillus cereus ATCC 14579],	O23	O23$gi|30018585|ref|NP_830216.1|	765
8844	1005	2008	2007.99	0.902891	0	83.42	83.42	103	120	R	TITTNFNVLMEEEGLAAR	G		1	6928.55	O23.16211.16211.2.dta	2	gi|30018585|ref|NP_830216.1|	Alkyl hydroperoxide reductase C22 [Bacillus cereus ATCC 14579],	O23	O23$gi|30018585|ref|NP_830216.1|	765
10966	1217.6	2433.19	2433.18	1.83587	0	54.89	54.89	121	143	R	GTFIIDPDGVIQSMEINADGIGR	D	Oxidation (M) [14]	1	6929.9	O23.16214.16214.2.dta	2	gi|30018585|ref|NP_830216.1|	Alkyl hydroperoxide reductase C22 [Bacillus cereus ATCC 14579],	O23	O23$gi|30018585|ref|NP_830216.1|	765
8916	1005.01	2008	2007.99	1.39094	0	58.87	58.87	103	120	R	TITTNFNVLMEEEGLAAR	G		1	6938.63	O23.16233.16233.2.dta	2	gi|30018585|ref|NP_830216.1|	Alkyl hydroperoxide reductase C22 [Bacillus cereus ATCC 14579],	O23	O23$gi|30018585|ref|NP_830216.1|	765
10956	1217.6	2433.19	2433.18	1.53174	0	54.51	54.51	121	143	R	GTFIIDPDGVIQSMEINADGIGR	D	Oxidation (M) [14]	1	6940.15	O23.16237.16237.2.dta	2	gi|30018585|ref|NP_830216.1|	Alkyl hydroperoxide reductase C22 [Bacillus cereus ATCC 14579],	O23	O23$gi|30018585|ref|NP_830216.1|	765
8765	1005	2007.99	2007.99	-0.00348607	0	40.97	40.97	103	120	R	TITTNFNVLMEEEGLAAR	G		1	6950.3	O23.16258.16258.2.dta	2	gi|30018585|ref|NP_830216.1|	Alkyl hydroperoxide reductase C22 [Bacillus cereus ATCC 14579],	O23	O23$gi|30018585|ref|NP_830216.1|	765
10906	1217.6	2433.18	2433.18	-1.0739	0	50.37	50.37	121	143	R	GTFIIDPDGVIQSMEINADGIGR	D	Oxidation (M) [14]	1	6952.32	O23.16263.16263.2.dta	2	gi|30018585|ref|NP_830216.1|	Alkyl hydroperoxide reductase C22 [Bacillus cereus ATCC 14579],	O23	O23$gi|30018585|ref|NP_830216.1|	765
10973	1217.6	2433.19	2433.18	2.33727	0	61.64	61.64	121	143	R	GTFIIDPDGVIQSMEINADGIGR	D	Oxidation (M) [14]	1	6964.4	O23.16290.16290.2.dta	2	gi|30018585|ref|NP_830216.1|	Alkyl hydroperoxide reductase C22 [Bacillus cereus ATCC 14579],	O23	O23$gi|30018585|ref|NP_830216.1|	765
8904	1005.01	2008	2007.99	1.33118	0	80.96	80.96	103	120	R	TITTNFNVLMEEEGLAAR	G		1	6970.05	O23.16303.16303.2.dta	2	gi|30018585|ref|NP_830216.1|	Alkyl hydroperoxide reductase C22 [Bacillus cereus ATCC 14579],	O23	O23$gi|30018585|ref|NP_830216.1|	765
10941	1217.6	2433.19	2433.18	1.03034	0	69.13	69.13	121	143	R	GTFIIDPDGVIQSMEINADGIGR	D	Oxidation (M) [14]	1	6975.3	O23.16315.16315.2.dta	2	gi|30018585|ref|NP_830216.1|	Alkyl hydroperoxide reductase C22 [Bacillus cereus ATCC 14579],	O23	O23$gi|30018585|ref|NP_830216.1|	765
8764	1005	2007.99	2007.99	-0.00348607	0	73.84	73.84	103	120	R	TITTNFNVLMEEEGLAAR	G		1	6985.15	O23.16337.16337.2.dta	2	gi|30018585|ref|NP_830216.1|	Alkyl hydroperoxide reductase C22 [Bacillus cereus ATCC 14579],	O23	O23$gi|30018585|ref|NP_830216.1|	765
10940	1217.6	2433.19	2433.18	1.03034	0	68.32	68.32	121	143	R	GTFIIDPDGVIQSMEINADGIGR	D	Oxidation (M) [14]	1	6985.98	O23.16339.16339.2.dta	2	gi|30018585|ref|NP_830216.1|	Alkyl hydroperoxide reductase C22 [Bacillus cereus ATCC 14579],	O23	O23$gi|30018585|ref|NP_830216.1|	765
10950	1217.6	2433.19	2433.18	1.33447	0	71.57	71.57	121	143	R	GTFIIDPDGVIQSMEINADGIGR	D	Oxidation (M) [14]	1	6997.06	O23.16364.16364.2.dta	2	gi|30018585|ref|NP_830216.1|	Alkyl hydroperoxide reductase C22 [Bacillus cereus ATCC 14579],	O23	O23$gi|30018585|ref|NP_830216.1|	765
10955	1217.6	2433.19	2433.18	1.53174	0	100.99	100.99	121	143	R	GTFIIDPDGVIQSMEINADGIGR	D	Oxidation (M) [14]	1	7010.27	O23.16395.16395.2.dta	2	gi|30018585|ref|NP_830216.1|	Alkyl hydroperoxide reductase C22 [Bacillus cereus ATCC 14579],	O23	O23$gi|30018585|ref|NP_830216.1|	765
10962	1217.6	2433.19	2433.18	1.83587	0	76.53	76.53	121	143	R	GTFIIDPDGVIQSMEINADGIGR	D	Oxidation (M) [14]	1	7020.72	O23.16417.16417.2.dta	2	gi|30018585|ref|NP_830216.1|	Alkyl hydroperoxide reductase C22 [Bacillus cereus ATCC 14579],	O23	O23$gi|30018585|ref|NP_830216.1|	765
10928	1217.6	2433.19	2433.18	0.833065	0	57.51	57.51	121	143	R	GTFIIDPDGVIQSMEINADGIGR	D	Oxidation (M) [14]	1	7032.33	O23.16442.16442.2.dta	2	gi|30018585|ref|NP_830216.1|	Alkyl hydroperoxide reductase C22 [Bacillus cereus ATCC 14579],	O23	O23$gi|30018585|ref|NP_830216.1|	765
10937	1217.6	2433.19	2433.18	1.03034	0	64.53	64.53	121	143	R	GTFIIDPDGVIQSMEINADGIGR	D	Oxidation (M) [14]	1	7042.88	O23.16463.16463.2.dta	2	gi|30018585|ref|NP_830216.1|	Alkyl hydroperoxide reductase C22 [Bacillus cereus ATCC 14579],	O23	O23$gi|30018585|ref|NP_830216.1|	765
10954	1217.6	2433.19	2433.18	1.53174	0	89.36	89.36	121	143	R	GTFIIDPDGVIQSMEINADGIGR	D	Oxidation (M) [14]	1	7054.13	O23.16487.16487.2.dta	2	gi|30018585|ref|NP_830216.1|	Alkyl hydroperoxide reductase C22 [Bacillus cereus ATCC 14579],	O23	O23$gi|30018585|ref|NP_830216.1|	765
10976	1217.6	2433.19	2433.18	2.83867	0	66.76	66.76	121	143	R	GTFIIDPDGVIQSMEINADGIGR	D	Oxidation (M) [14]	1	7065.66	O23.16511.16511.2.dta	2	gi|30018585|ref|NP_830216.1|	Alkyl hydroperoxide reductase C22 [Bacillus cereus ATCC 14579],	O23	O23$gi|30018585|ref|NP_830216.1|	765
8827	1005	2007.99	2007.99	0.723608	0	43.43	43.43	103	120	R	TITTNFNVLMEEEGLAAR	G		1	7066.03	O23.16512.16512.2.dta	2	gi|30018585|ref|NP_830216.1|	Alkyl hydroperoxide reductase C22 [Bacillus cereus ATCC 14579],	O23	O23$gi|30018585|ref|NP_830216.1|	765
10981	1217.6	2433.19	2433.18	3.34007	0	79.31	79.31	121	143	R	GTFIIDPDGVIQSMEINADGIGR	D	Oxidation (M) [14]	1	7076.26	O23.16533.16533.2.dta	2	gi|30018585|ref|NP_830216.1|	Alkyl hydroperoxide reductase C22 [Bacillus cereus ATCC 14579],	O23	O23$gi|30018585|ref|NP_830216.1|	765
10964	1217.6	2433.19	2433.18	1.83587	0	73.88	73.88	121	143	R	GTFIIDPDGVIQSMEINADGIGR	D	Oxidation (M) [14]	1	7087.5	O23.16559.16559.2.dta	2	gi|30018585|ref|NP_830216.1|	Alkyl hydroperoxide reductase C22 [Bacillus cereus ATCC 14579],	O23	O23$gi|30018585|ref|NP_830216.1|	765
10979	1217.6	2433.19	2433.18	3.03594	0	68.12	68.12	121	143	R	GTFIIDPDGVIQSMEINADGIGR	D	Oxidation (M) [14]	1	7098.82	O23.16584.16584.2.dta	2	gi|30018585|ref|NP_830216.1|	Alkyl hydroperoxide reductase C22 [Bacillus cereus ATCC 14579],	O23	O23$gi|30018585|ref|NP_830216.1|	765
10971	1217.6	2433.19	2433.18	2.03314	0	69.18	69.18	121	143	R	GTFIIDPDGVIQSMEINADGIGR	D	Oxidation (M) [14]	1	7109.58	O23.16605.16605.2.dta	2	gi|30018585|ref|NP_830216.1|	Alkyl hydroperoxide reductase C22 [Bacillus cereus ATCC 14579],	O23	O23$gi|30018585|ref|NP_830216.1|	765
10970	1217.6	2433.19	2433.18	2.03314	0	90.6	90.6	121	143	R	GTFIIDPDGVIQSMEINADGIGR	D	Oxidation (M) [14]	1	7121.34	O23.16628.16628.2.dta	2	gi|30018585|ref|NP_830216.1|	Alkyl hydroperoxide reductase C22 [Bacillus cereus ATCC 14579],	O23	O23$gi|30018585|ref|NP_830216.1|	765
10977	1217.6	2433.19	2433.18	2.83867	0	66.59	66.59	121	143	R	GTFIIDPDGVIQSMEINADGIGR	D	Oxidation (M) [14]	1	7134.83	O23.16654.16654.2.dta	2	gi|30018585|ref|NP_830216.1|	Alkyl hydroperoxide reductase C22 [Bacillus cereus ATCC 14579],	O23	O23$gi|30018585|ref|NP_830216.1|	765
8759	1005	2007.99	2007.99	-0.0632472	0	48.76	48.76	103	120	R	TITTNFNVLMEEEGLAAR	G		1	7148.21	O23.16681.16681.2.dta	2	gi|30018585|ref|NP_830216.1|	Alkyl hydroperoxide reductase C22 [Bacillus cereus ATCC 14579],	O23	O23$gi|30018585|ref|NP_830216.1|	765
10829	1209.6	2417.19	2417.19	0.755423	0	72.79	72.79	121	143	R	GTFIIDPDGVIQSMEINADGIGR	D		1	7152.65	O23.16692.16692.2.dta	2	gi|30018585|ref|NP_830216.1|	Alkyl hydroperoxide reductase C22 [Bacillus cereus ATCC 14579],	O23	O23$gi|30018585|ref|NP_830216.1|	765
10945	1217.6	2433.19	2433.18	1.12897	0	57.21	57.21	121	143	R	GTFIIDPDGVIQSMEINADGIGR	D	Oxidation (M) [14]	1	7155.83	O23.16700.16700.2.dta	2	gi|30018585|ref|NP_830216.1|	Alkyl hydroperoxide reductase C22 [Bacillus cereus ATCC 14579],	O23	O23$gi|30018585|ref|NP_830216.1|	765
10836	1209.6	2417.19	2417.19	1.26014	0	88.28	88.28	121	143	R	GTFIIDPDGVIQSMEINADGIGR	D		1	7163.39	O23.16716.16716.2.dta	2	gi|30018585|ref|NP_830216.1|	Alkyl hydroperoxide reductase C22 [Bacillus cereus ATCC 14579],	O23	O23$gi|30018585|ref|NP_830216.1|	765
10963	1217.6	2433.19	2433.18	1.83587	0	72.64	72.64	121	143	R	GTFIIDPDGVIQSMEINADGIGR	D	Oxidation (M) [14]	1	7168.22	O23.16725.16725.2.dta	2	gi|30018585|ref|NP_830216.1|	Alkyl hydroperoxide reductase C22 [Bacillus cereus ATCC 14579],	O23	O23$gi|30018585|ref|NP_830216.1|	765
10835	1209.6	2417.19	2417.19	1.05329	0	87.21	87.21	121	143	R	GTFIIDPDGVIQSMEINADGIGR	D		1	7174.05	O23.16737.16737.2.dta	2	gi|30018585|ref|NP_830216.1|	Alkyl hydroperoxide reductase C22 [Bacillus cereus ATCC 14579],	O23	O23$gi|30018585|ref|NP_830216.1|	765
10913	1217.6	2433.18	2433.18	0.0275359	0	64.27	64.27	121	143	R	GTFIIDPDGVIQSMEINADGIGR	D	Oxidation (M) [14]	1	7175.15	O23.16740.16740.2.dta	2	gi|30018585|ref|NP_830216.1|	Alkyl hydroperoxide reductase C22 [Bacillus cereus ATCC 14579],	O23	O23$gi|30018585|ref|NP_830216.1|	765
9006	1005.01	2008	2007.99	2.24752	0	58.99	58.99	103	120	R	TITTNFNVLMEEEGLAAR	G		1	7176.82	O23.16744.16744.2.dta	2	gi|30018585|ref|NP_830216.1|	Alkyl hydroperoxide reductase C22 [Bacillus cereus ATCC 14579],	O23	O23$gi|30018585|ref|NP_830216.1|	765
10904	1217.6	2433.18	2433.18	-1.97807	0	64.62	64.62	121	143	R	GTFIIDPDGVIQSMEINADGIGR	D	Oxidation (M) [14]	1	7183.93	O23.16759.16759.2.dta	2	gi|30018585|ref|NP_830216.1|	Alkyl hydroperoxide reductase C22 [Bacillus cereus ATCC 14579],	O23	O23$gi|30018585|ref|NP_830216.1|	765
10983	1217.6	2433.19	2433.18	3.84147	0	76.87	76.87	121	143	R	GTFIIDPDGVIQSMEINADGIGR	D	Oxidation (M) [14]	1	7195.53	O23.16784.16784.2.dta	2	gi|30018585|ref|NP_830216.1|	Alkyl hydroperoxide reductase C22 [Bacillus cereus ATCC 14579],	O23	O23$gi|30018585|ref|NP_830216.1|	765
8799	1005	2007.99	2007.99	0.414842	0	67.17	67.17	103	120	R	TITTNFNVLMEEEGLAAR	G		1	7204.59	O23.16805.16805.2.dta	2	gi|30018585|ref|NP_830216.1|	Alkyl hydroperoxide reductase C22 [Bacillus cereus ATCC 14579],	O23	O23$gi|30018585|ref|NP_830216.1|	765
10909	1217.6	2433.18	2433.18	-0.473865	0	77.7	77.7	121	143	R	GTFIIDPDGVIQSMEINADGIGR	D	Oxidation (M) [14]	1	7205.93	O23.16808.16808.2.dta	2	gi|30018585|ref|NP_830216.1|	Alkyl hydroperoxide reductase C22 [Bacillus cereus ATCC 14579],	O23	O23$gi|30018585|ref|NP_830216.1|	765
10918	1217.6	2433.19	2433.18	0.4303	0	68.73	68.73	121	143	R	GTFIIDPDGVIQSMEINADGIGR	D	Oxidation (M) [14]	1	7218.52	O23.16833.16833.2.dta	2	gi|30018585|ref|NP_830216.1|	Alkyl hydroperoxide reductase C22 [Bacillus cereus ATCC 14579],	O23	O23$gi|30018585|ref|NP_830216.1|	765
8781	1005	2007.99	2007.99	0.235559	0	75.12	75.12	103	120	R	TITTNFNVLMEEEGLAAR	G		1	7223.04	O23.16841.16841.2.dta	2	gi|30018585|ref|NP_830216.1|	Alkyl hydroperoxide reductase C22 [Bacillus cereus ATCC 14579],	O23	O23$gi|30018585|ref|NP_830216.1|	765
10939	1217.6	2433.19	2433.18	1.03034	0	55.77	55.77	121	143	R	GTFIIDPDGVIQSMEINADGIGR	D	Oxidation (M) [14]	1	7229.68	O23.16855.16855.2.dta	2	gi|30018585|ref|NP_830216.1|	Alkyl hydroperoxide reductase C22 [Bacillus cereus ATCC 14579],	O23	O23$gi|30018585|ref|NP_830216.1|	765
8850	1005	2008	2007.99	0.962653	0	54.02	54.02	103	120	R	TITTNFNVLMEEEGLAAR	G		1	7234.81	O23.16866.16866.2.dta	2	gi|30018585|ref|NP_830216.1|	Alkyl hydroperoxide reductase C22 [Bacillus cereus ATCC 14579],	O23	O23$gi|30018585|ref|NP_830216.1|	765
10938	1217.6	2433.19	2433.18	1.03034	0	77.19	77.19	121	143	R	GTFIIDPDGVIQSMEINADGIGR	D	Oxidation (M) [14]	1	7240.18	O23.16876.16876.2.dta	2	gi|30018585|ref|NP_830216.1|	Alkyl hydroperoxide reductase C22 [Bacillus cereus ATCC 14579],	O23	O23$gi|30018585|ref|NP_830216.1|	765
10854	1209.6	2417.19	2417.19	2.06273	0	89.6	89.6	121	143	R	GTFIIDPDGVIQSMEINADGIGR	D		1	7243.43	O23.16882.16882.2.dta	2	gi|30018585|ref|NP_830216.1|	Alkyl hydroperoxide reductase C22 [Bacillus cereus ATCC 14579],	O23	O23$gi|30018585|ref|NP_830216.1|	765
10952	1217.6	2433.19	2433.18	1.4331	0	76.67	76.67	121	143	R	GTFIIDPDGVIQSMEINADGIGR	D	Oxidation (M) [14]	1	7250.37	O23.16895.16895.2.dta	2	gi|30018585|ref|NP_830216.1|	Alkyl hydroperoxide reductase C22 [Bacillus cereus ATCC 14579],	O23	O23$gi|30018585|ref|NP_830216.1|	765
10856	1209.61	2417.2	2417.19	2.56744	0	95.03	95.03	121	143	R	GTFIIDPDGVIQSMEINADGIGR	D		1	7255.17	O23.16905.16905.2.dta	2	gi|30018585|ref|NP_830216.1|	Alkyl hydroperoxide reductase C22 [Bacillus cereus ATCC 14579],	O23	O23$gi|30018585|ref|NP_830216.1|	765
10969	1217.6	2433.19	2433.18	2.03314	0	56.1	56.1	121	143	R	GTFIIDPDGVIQSMEINADGIGR	D	Oxidation (M) [14]	1	7262.51	O23.16918.16918.2.dta	2	gi|30018585|ref|NP_830216.1|	Alkyl hydroperoxide reductase C22 [Bacillus cereus ATCC 14579],	O23	O23$gi|30018585|ref|NP_830216.1|	765
10961	1217.6	2433.19	2433.18	1.83587	0	79.08	79.08	121	143	R	GTFIIDPDGVIQSMEINADGIGR	D	Oxidation (M) [14]	1	7272.98	O23.16936.16936.2.dta	2	gi|30018585|ref|NP_830216.1|	Alkyl hydroperoxide reductase C22 [Bacillus cereus ATCC 14579],	O23	O23$gi|30018585|ref|NP_830216.1|	765
8977	1005.01	2008	2007.99	1.87899	0	46.56	46.56	103	120	R	TITTNFNVLMEEEGLAAR	G		1	7273.35	O23.16937.16937.2.dta	2	gi|30018585|ref|NP_830216.1|	Alkyl hydroperoxide reductase C22 [Bacillus cereus ATCC 14579],	O23	O23$gi|30018585|ref|NP_830216.1|	765
10847	1209.6	2417.19	2417.19	1.66557	0	48.1	48.1	121	143	R	GTFIIDPDGVIQSMEINADGIGR	D		1	7273.73	O23.16938.16938.2.dta	2	gi|30018585|ref|NP_830216.1|	Alkyl hydroperoxide reductase C22 [Bacillus cereus ATCC 14579],	O23	O23$gi|30018585|ref|NP_830216.1|	765
10960	1217.6	2433.19	2433.18	1.72901	0	49.38	49.38	121	143	R	GTFIIDPDGVIQSMEINADGIGR	D	Oxidation (M) [14]	1	7283.64	O23.16957.16957.2.dta	2	gi|30018585|ref|NP_830216.1|	Alkyl hydroperoxide reductase C22 [Bacillus cereus ATCC 14579],	O23	O23$gi|30018585|ref|NP_830216.1|	765
8931	1005.01	2008	2007.99	1.51046	0	46.33	46.33	103	120	R	TITTNFNVLMEEEGLAAR	G		1	7285.33	O23.16961.16961.2.dta	2	gi|30018585|ref|NP_830216.1|	Alkyl hydroperoxide reductase C22 [Bacillus cereus ATCC 14579],	O23	O23$gi|30018585|ref|NP_830216.1|	765
10838	1209.6	2417.19	2417.19	1.26014	0	92.83	92.83	121	143	R	GTFIIDPDGVIQSMEINADGIGR	D		1	7290.94	O23.16971.16971.2.dta	2	gi|30018585|ref|NP_830216.1|	Alkyl hydroperoxide reductase C22 [Bacillus cereus ATCC 14579],	O23	O23$gi|30018585|ref|NP_830216.1|	765
10922	1217.6	2433.19	2433.18	0.528936	0	59.57	59.57	121	143	R	GTFIIDPDGVIQSMEINADGIGR	D	Oxidation (M) [14]	1	7294.89	O23.16980.16980.2.dta	2	gi|30018585|ref|NP_830216.1|	Alkyl hydroperoxide reductase C22 [Bacillus cereus ATCC 14579],	O23	O23$gi|30018585|ref|NP_830216.1|	765
8958	1005.01	2008	2007.99	1.69971	0	45.01	45.01	103	120	R	TITTNFNVLMEEEGLAAR	G		1	7297.06	O23.16985.16985.2.dta	2	gi|30018585|ref|NP_830216.1|	Alkyl hydroperoxide reductase C22 [Bacillus cereus ATCC 14579],	O23	O23$gi|30018585|ref|NP_830216.1|	765
10828	1209.6	2417.19	2417.19	0.755423	0	88.6	88.6	121	143	R	GTFIIDPDGVIQSMEINADGIGR	D		1	7301.27	O23.16992.16992.2.dta	2	gi|30018585|ref|NP_830216.1|	Alkyl hydroperoxide reductase C22 [Bacillus cereus ATCC 14579],	O23	O23$gi|30018585|ref|NP_830216.1|	765
10826	1209.6	2417.19	2417.19	0.548571	0	90.73	90.73	121	143	R	GTFIIDPDGVIQSMEINADGIGR	D		1	7312.18	O23.17011.17011.2.dta	2	gi|30018585|ref|NP_830216.1|	Alkyl hydroperoxide reductase C22 [Bacillus cereus ATCC 14579],	O23	O23$gi|30018585|ref|NP_830216.1|	765
10825	1209.6	2417.19	2417.19	0.548571	0	116.76	116.76	121	143	R	GTFIIDPDGVIQSMEINADGIGR	D		1	7323.26	O23.17032.17032.2.dta	2	gi|30018585|ref|NP_830216.1|	Alkyl hydroperoxide reductase C22 [Bacillus cereus ATCC 14579],	O23	O23$gi|30018585|ref|NP_830216.1|	765
8882	1005.01	2008	2007.99	1.21166	0	71.65	71.65	103	120	R	TITTNFNVLMEEEGLAAR	G		1	7331.12	O23.17046.17046.2.dta	2	gi|30018585|ref|NP_830216.1|	Alkyl hydroperoxide reductase C22 [Bacillus cereus ATCC 14579],	O23	O23$gi|30018585|ref|NP_830216.1|	765
10830	1209.6	2417.19	2417.19	0.854712	0	103.01	103.01	121	143	R	GTFIIDPDGVIQSMEINADGIGR	D		1	7334.29	O23.17052.17052.2.dta	2	gi|30018585|ref|NP_830216.1|	Alkyl hydroperoxide reductase C22 [Bacillus cereus ATCC 14579],	O23	O23$gi|30018585|ref|NP_830216.1|	765
8889	1005.01	2008	2007.99	1.27142	0	57.75	57.75	103	120	R	TITTNFNVLMEEEGLAAR	G		1	7340.95	O23.17065.17065.2.dta	2	gi|30018585|ref|NP_830216.1|	Alkyl hydroperoxide reductase C22 [Bacillus cereus ATCC 14579],	O23	O23$gi|30018585|ref|NP_830216.1|	765
10833	1209.6	2417.19	2417.19	1.05329	0	108.3	108.3	121	143	R	GTFIIDPDGVIQSMEINADGIGR	D		1	7345.16	O23.17074.17074.2.dta	2	gi|30018585|ref|NP_830216.1|	Alkyl hydroperoxide reductase C22 [Bacillus cereus ATCC 14579],	O23	O23$gi|30018585|ref|NP_830216.1|	765
8900	1005.01	2008	2007.99	1.33118	0	46.7	46.7	103	120	R	TITTNFNVLMEEEGLAAR	G		1	7351.86	O23.17088.17088.2.dta	2	gi|30018585|ref|NP_830216.1|	Alkyl hydroperoxide reductase C22 [Bacillus cereus ATCC 14579],	O23	O23$gi|30018585|ref|NP_830216.1|	765
10831	1209.6	2417.19	2417.19	0.854712	0	108.01	108.01	121	143	R	GTFIIDPDGVIQSMEINADGIGR	D		1	7355.54	O23.17094.17094.2.dta	2	gi|30018585|ref|NP_830216.1|	Alkyl hydroperoxide reductase C22 [Bacillus cereus ATCC 14579],	O23	O23$gi|30018585|ref|NP_830216.1|	765
13333	957.461	3825.81	3825.81	2.35323	1	29.31	29.31	31	62	K	GKWSVVCFYPADFTFVCPTELEDLQNQYATLK	D		1	7361.89	O23.17106.17106.4.dta	4	gi|30018585|ref|NP_830216.1|	Alkyl hydroperoxide reductase C22 [Bacillus cereus ATCC 14579],	O23	O23$gi|30018585|ref|NP_830216.1|	765
8775	1005	2007.99	2007.99	0.175797	0	83.26	83.26	103	120	R	TITTNFNVLMEEEGLAAR	G		1	7365.42	O23.17114.17114.2.dta	2	gi|30018585|ref|NP_830216.1|	Alkyl hydroperoxide reductase C22 [Bacillus cereus ATCC 14579],	O23	O23$gi|30018585|ref|NP_830216.1|	765
10846	1209.6	2417.19	2417.19	1.66557	0	101.2	101.2	121	143	R	GTFIIDPDGVIQSMEINADGIGR	D		1	7366.39	O23.17116.17116.2.dta	2	gi|30018585|ref|NP_830216.1|	Alkyl hydroperoxide reductase C22 [Bacillus cereus ATCC 14579],	O23	O23$gi|30018585|ref|NP_830216.1|	765
13331	957.461	3825.81	3825.81	1.90365	1	39.8	39.8	31	62	K	GKWSVVCFYPADFTFVCPTELEDLQNQYATLK	D		1	7372.54	O23.17128.17128.4.dta	4	gi|30018585|ref|NP_830216.1|	Alkyl hydroperoxide reductase C22 [Bacillus cereus ATCC 14579],	O23	O23$gi|30018585|ref|NP_830216.1|	765
10842	1209.6	2417.19	2417.19	1.55801	0	101.18	101.18	121	143	R	GTFIIDPDGVIQSMEINADGIGR	D		1	7376.71	O23.17136.17136.2.dta	2	gi|30018585|ref|NP_830216.1|	Alkyl hydroperoxide reductase C22 [Bacillus cereus ATCC 14579],	O23	O23$gi|30018585|ref|NP_830216.1|	765
8864	1005.01	2008	2007.99	1.09214	0	65.94	65.94	103	120	R	TITTNFNVLMEEEGLAAR	G		1	7377.92	O23.17139.17139.2.dta	2	gi|30018585|ref|NP_830216.1|	Alkyl hydroperoxide reductase C22 [Bacillus cereus ATCC 14579],	O23	O23$gi|30018585|ref|NP_830216.1|	765
13332	957.461	3825.81	3825.81	1.96638	1	45.51	45.51	31	62	K	GKWSVVCFYPADFTFVCPTELEDLQNQYATLK	D		1	7383.72	O23.17151.17151.4.dta	4	gi|30018585|ref|NP_830216.1|	Alkyl hydroperoxide reductase C22 [Bacillus cereus ATCC 14579],	O23	O23$gi|30018585|ref|NP_830216.1|	765
10834	1209.6	2417.19	2417.19	1.05329	0	98.95	98.95	121	143	R	GTFIIDPDGVIQSMEINADGIGR	D		1	7387.35	O23.17158.17158.2.dta	2	gi|30018585|ref|NP_830216.1|	Alkyl hydroperoxide reductase C22 [Bacillus cereus ATCC 14579],	O23	O23$gi|30018585|ref|NP_830216.1|	765
8763	1005	2007.99	2007.99	-0.00348607	0	44.82	44.82	103	120	R	TITTNFNVLMEEEGLAAR	G		1	7392.91	O23.17171.17171.2.dta	2	gi|30018585|ref|NP_830216.1|	Alkyl hydroperoxide reductase C22 [Bacillus cereus ATCC 14579],	O23	O23$gi|30018585|ref|NP_830216.1|	765
10849	1209.6	2417.19	2417.19	1.76486	0	107.5	107.5	121	143	R	GTFIIDPDGVIQSMEINADGIGR	D		1	7398.82	O23.17182.17182.2.dta	2	gi|30018585|ref|NP_830216.1|	Alkyl hydroperoxide reductase C22 [Bacillus cereus ATCC 14579],	O23	O23$gi|30018585|ref|NP_830216.1|	765
8782	1005	2007.99	2007.99	0.235559	0	56.94	56.94	103	120	R	TITTNFNVLMEEEGLAAR	G		1	7403.3	O23.17191.17191.2.dta	2	gi|30018585|ref|NP_830216.1|	Alkyl hydroperoxide reductase C22 [Bacillus cereus ATCC 14579],	O23	O23$gi|30018585|ref|NP_830216.1|	765
10841	1209.6	2417.19	2417.19	1.35943	0	98.94	98.94	121	143	R	GTFIIDPDGVIQSMEINADGIGR	D		1	7410.01	O23.17203.17203.2.dta	2	gi|30018585|ref|NP_830216.1|	Alkyl hydroperoxide reductase C22 [Bacillus cereus ATCC 14579],	O23	O23$gi|30018585|ref|NP_830216.1|	765
8818	1005	2007.99	2007.99	0.663847	0	31.21	31.21	103	120	R	TITTNFNVLMEEEGLAAR	G		1	7414.48	O23.17212.17212.2.dta	2	gi|30018585|ref|NP_830216.1|	Alkyl hydroperoxide reductase C22 [Bacillus cereus ATCC 14579],	O23	O23$gi|30018585|ref|NP_830216.1|	765
10843	1209.6	2417.19	2417.19	1.55801	0	99.27	99.27	121	143	R	GTFIIDPDGVIQSMEINADGIGR	D		1	7420.5	O23.17225.17225.2.dta	2	gi|30018585|ref|NP_830216.1|	Alkyl hydroperoxide reductase C22 [Bacillus cereus ATCC 14579],	O23	O23$gi|30018585|ref|NP_830216.1|	765
10837	1209.6	2417.19	2417.19	1.26014	0	101.77	101.77	121	143	R	GTFIIDPDGVIQSMEINADGIGR	D		1	7431.29	O23.17247.17247.2.dta	2	gi|30018585|ref|NP_830216.1|	Alkyl hydroperoxide reductase C22 [Bacillus cereus ATCC 14579],	O23	O23$gi|30018585|ref|NP_830216.1|	765
8838	1005	2008	2007.99	0.84313	0	49.28	49.28	103	120	R	TITTNFNVLMEEEGLAAR	G		1	7432.74	O23.17251.17251.2.dta	2	gi|30018585|ref|NP_830216.1|	Alkyl hydroperoxide reductase C22 [Bacillus cereus ATCC 14579],	O23	O23$gi|30018585|ref|NP_830216.1|	765
10840	1209.6	2417.19	2417.19	1.26014	0	80.19	80.19	121	143	R	GTFIIDPDGVIQSMEINADGIGR	D		1	7442.1	O23.17271.17271.2.dta	2	gi|30018585|ref|NP_830216.1|	Alkyl hydroperoxide reductase C22 [Bacillus cereus ATCC 14579],	O23	O23$gi|30018585|ref|NP_830216.1|	765
8942	1005.01	2008	2007.99	1.57022	0	72.19	72.19	103	120	R	TITTNFNVLMEEEGLAAR	G		1	7443.81	O23.17275.17275.2.dta	2	gi|30018585|ref|NP_830216.1|	Alkyl hydroperoxide reductase C22 [Bacillus cereus ATCC 14579],	O23	O23$gi|30018585|ref|NP_830216.1|	765
10839	1209.6	2417.19	2417.19	1.26014	0	107.32	107.32	121	143	R	GTFIIDPDGVIQSMEINADGIGR	D		1	7453.3	O23.17295.17295.2.dta	2	gi|30018585|ref|NP_830216.1|	Alkyl hydroperoxide reductase C22 [Bacillus cereus ATCC 14579],	O23	O23$gi|30018585|ref|NP_830216.1|	765
8888	1005.01	2008	2007.99	1.27142	0	67.61	67.61	103	120	R	TITTNFNVLMEEEGLAAR	G		1	7455	O23.17299.17299.2.dta	2	gi|30018585|ref|NP_830216.1|	Alkyl hydroperoxide reductase C22 [Bacillus cereus ATCC 14579],	O23	O23$gi|30018585|ref|NP_830216.1|	765
10850	1209.6	2417.19	2417.19	1.76486	0	96.05	96.05	121	143	R	GTFIIDPDGVIQSMEINADGIGR	D		1	7464.3	O23.17317.17317.2.dta	2	gi|30018585|ref|NP_830216.1|	Alkyl hydroperoxide reductase C22 [Bacillus cereus ATCC 14579],	O23	O23$gi|30018585|ref|NP_830216.1|	765
8825	1005	2007.99	2007.99	0.723608	0	57.21	57.21	103	120	R	TITTNFNVLMEEEGLAAR	G		1	7466.01	O23.17321.17321.2.dta	2	gi|30018585|ref|NP_830216.1|	Alkyl hydroperoxide reductase C22 [Bacillus cereus ATCC 14579],	O23	O23$gi|30018585|ref|NP_830216.1|	765
10848	1209.6	2417.19	2417.19	1.66557	0	95.5	95.5	121	143	R	GTFIIDPDGVIQSMEINADGIGR	D		1	7475.1	O23.17340.17340.2.dta	2	gi|30018585|ref|NP_830216.1|	Alkyl hydroperoxide reductase C22 [Bacillus cereus ATCC 14579],	O23	O23$gi|30018585|ref|NP_830216.1|	765
10852	1209.6	2417.19	2417.19	1.86415	0	113.22	113.22	121	143	R	GTFIIDPDGVIQSMEINADGIGR	D		1	7486.54	O23.17361.17361.2.dta	2	gi|30018585|ref|NP_830216.1|	Alkyl hydroperoxide reductase C22 [Bacillus cereus ATCC 14579],	O23	O23$gi|30018585|ref|NP_830216.1|	765
10855	1209.61	2417.2	2417.19	2.46816	0	90.58	90.58	121	143	R	GTFIIDPDGVIQSMEINADGIGR	D		1	7497.16	O23.17383.17383.2.dta	2	gi|30018585|ref|NP_830216.1|	Alkyl hydroperoxide reductase C22 [Bacillus cereus ATCC 14579],	O23	O23$gi|30018585|ref|NP_830216.1|	765
10853	1209.6	2417.19	2417.19	1.86415	0	92.32	92.32	121	143	R	GTFIIDPDGVIQSMEINADGIGR	D		1	7508.05	O23.17403.17403.2.dta	2	gi|30018585|ref|NP_830216.1|	Alkyl hydroperoxide reductase C22 [Bacillus cereus ATCC 14579],	O23	O23$gi|30018585|ref|NP_830216.1|	765
10844	1209.6	2417.19	2417.19	1.55801	0	83.6	83.6	121	143	R	GTFIIDPDGVIQSMEINADGIGR	D		1	7518.22	O23.17425.17425.2.dta	2	gi|30018585|ref|NP_830216.1|	Alkyl hydroperoxide reductase C22 [Bacillus cereus ATCC 14579],	O23	O23$gi|30018585|ref|NP_830216.1|	765
10857	1209.61	2417.2	2417.19	2.67501	0	90.12	90.12	121	143	R	GTFIIDPDGVIQSMEINADGIGR	D		1	7529.81	O23.17449.17449.2.dta	2	gi|30018585|ref|NP_830216.1|	Alkyl hydroperoxide reductase C22 [Bacillus cereus ATCC 14579],	O23	O23$gi|30018585|ref|NP_830216.1|	765
10827	1209.6	2417.19	2417.19	0.64786	0	113.2	113.2	121	143	R	GTFIIDPDGVIQSMEINADGIGR	D		1	7540.67	O23.17474.17474.2.dta	2	gi|30018585|ref|NP_830216.1|	Alkyl hydroperoxide reductase C22 [Bacillus cereus ATCC 14579],	O23	O23$gi|30018585|ref|NP_830216.1|	765
10845	1209.6	2417.19	2417.19	1.55801	0	84.49	84.49	121	143	R	GTFIIDPDGVIQSMEINADGIGR	D		1	7551.83	O23.17498.17498.2.dta	2	gi|30018585|ref|NP_830216.1|	Alkyl hydroperoxide reductase C22 [Bacillus cereus ATCC 14579],	O23	O23$gi|30018585|ref|NP_830216.1|	765
9020	1005.01	2008	2007.99	2.60608	0	52.52	52.52	103	120	R	TITTNFNVLMEEEGLAAR	G		1	7580.33	O23.17558.17558.2.dta	2	gi|30018585|ref|NP_830216.1|	Alkyl hydroperoxide reductase C22 [Bacillus cereus ATCC 14579],	O23	O23$gi|30018585|ref|NP_830216.1|	765
8989	1005.01	2008	2007.99	1.99851	0	45.85	45.85	103	120	R	TITTNFNVLMEEEGLAAR	G		1	7592.43	O23.17582.17582.2.dta	2	gi|30018585|ref|NP_830216.1|	Alkyl hydroperoxide reductase C22 [Bacillus cereus ATCC 14579],	O23	O23$gi|30018585|ref|NP_830216.1|	765
10858	1209.61	2417.2	2417.19	4.18916	0	33.14	33.14	121	143	R	GTFIIDPDGVIQSMEINADGIGR	D		1	7598.62	O23.17594.17594.2.dta	2	gi|30018585|ref|NP_830216.1|	Alkyl hydroperoxide reductase C22 [Bacillus cereus ATCC 14579],	O23	O23$gi|30018585|ref|NP_830216.1|	765
12653	815.422	3257.66	3257.66	0.0457383	1	28.24	28.24	121	151	R	GTFIIDPDGVIQSMEINADGIGRDASILVNK	I		1	7605.03	O23.17608.17608.4.dta	4	gi|30018585|ref|NP_830216.1|	Alkyl hydroperoxide reductase C22 [Bacillus cereus ATCC 14579],	O23	O23$gi|30018585|ref|NP_830216.1|	765
8819	1005	2007.99	2007.99	0.663847	0	86.3	86.3	103	120	R	TITTNFNVLMEEEGLAAR	G		1	7608.95	O23.17616.17616.2.dta	2	gi|30018585|ref|NP_830216.1|	Alkyl hydroperoxide reductase C22 [Bacillus cereus ATCC 14579],	O23	O23$gi|30018585|ref|NP_830216.1|	765
12652	815.422	3257.66	3257.66	-0.0279342	1	43.45	43.45	121	151	R	GTFIIDPDGVIQSMEINADGIGRDASILVNK	I		1	7615.57	O23.17628.17628.4.dta	4	gi|30018585|ref|NP_830216.1|	Alkyl hydroperoxide reductase C22 [Bacillus cereus ATCC 14579],	O23	O23$gi|30018585|ref|NP_830216.1|	765
10859	1209.61	2417.2	2417.19	4.99175	0	53.45	53.45	121	143	R	GTFIIDPDGVIQSMEINADGIGR	D		1	7615.9	O23.17629.17629.2.dta	2	gi|30018585|ref|NP_830216.1|	Alkyl hydroperoxide reductase C22 [Bacillus cereus ATCC 14579],	O23	O23$gi|30018585|ref|NP_830216.1|	765
9024	1005.01	2008	2007.99	2.79533	0	71.7	71.7	103	120	R	TITTNFNVLMEEEGLAAR	G		1	7620.18	O23.17636.17636.2.dta	2	gi|30018585|ref|NP_830216.1|	Alkyl hydroperoxide reductase C22 [Bacillus cereus ATCC 14579],	O23	O23$gi|30018585|ref|NP_830216.1|	765
12654	815.423	3257.66	3257.66	0.500052	1	41.23	41.23	121	151	R	GTFIIDPDGVIQSMEINADGIGRDASILVNK	I		1	7627.7	O23.17651.17651.4.dta	4	gi|30018585|ref|NP_830216.1|	Alkyl hydroperoxide reductase C22 [Bacillus cereus ATCC 14579],	O23	O23$gi|30018585|ref|NP_830216.1|	765
12655	815.423	3257.66	3257.66	0.794742	1	35.94	35.94	121	151	R	GTFIIDPDGVIQSMEINADGIGRDASILVNK	I		1	7638.18	O23.17671.17671.4.dta	4	gi|30018585|ref|NP_830216.1|	Alkyl hydroperoxide reductase C22 [Bacillus cereus ATCC 14579],	O23	O23$gi|30018585|ref|NP_830216.1|	765
8796	1005	2007.99	2007.99	0.414842	0	41.03	41.03	103	120	R	TITTNFNVLMEEEGLAAR	G		1	7655.17	O23.17702.17702.2.dta	2	gi|30018585|ref|NP_830216.1|	Alkyl hydroperoxide reductase C22 [Bacillus cereus ATCC 14579],	O23	O23$gi|30018585|ref|NP_830216.1|	765
8739	1005	2007.99	2007.99	-0.919824	0	60.4	60.4	103	120	R	TITTNFNVLMEEEGLAAR	G		1	7666.47	O23.17722.17722.2.dta	2	gi|30018585|ref|NP_830216.1|	Alkyl hydroperoxide reductase C22 [Bacillus cereus ATCC 14579],	O23	O23$gi|30018585|ref|NP_830216.1|	765
8914	1005.01	2008	2007.99	1.39094	0	55.09	55.09	103	120	R	TITTNFNVLMEEEGLAAR	G		1	7693.87	O23.17776.17776.2.dta	2	gi|30018585|ref|NP_830216.1|	Alkyl hydroperoxide reductase C22 [Bacillus cereus ATCC 14579],	O23	O23$gi|30018585|ref|NP_830216.1|	765
9015	1005.01	2008	2007.99	2.4268	0	46.31	46.31	103	120	R	TITTNFNVLMEEEGLAAR	G		1	7707	O23.17804.17804.2.dta	2	gi|30018585|ref|NP_830216.1|	Alkyl hydroperoxide reductase C22 [Bacillus cereus ATCC 14579],	O23	O23$gi|30018585|ref|NP_830216.1|	765
8866	1005.01	2008	2007.99	1.09214	0	72.84	72.84	103	120	R	TITTNFNVLMEEEGLAAR	G		1	7731.47	O23.17848.17848.2.dta	2	gi|30018585|ref|NP_830216.1|	Alkyl hydroperoxide reductase C22 [Bacillus cereus ATCC 14579],	O23	O23$gi|30018585|ref|NP_830216.1|	765
9005	1005.01	2008	2007.99	2.24752	0	51.91	51.91	103	120	R	TITTNFNVLMEEEGLAAR	G		1	7741.76	O23.17866.17866.2.dta	2	gi|30018585|ref|NP_830216.1|	Alkyl hydroperoxide reductase C22 [Bacillus cereus ATCC 14579],	O23	O23$gi|30018585|ref|NP_830216.1|	765
8972	1005.01	2008	2007.99	1.81923	0	55.02	55.02	103	120	R	TITTNFNVLMEEEGLAAR	G		1	7754.25	O23.17891.17891.2.dta	2	gi|30018585|ref|NP_830216.1|	Alkyl hydroperoxide reductase C22 [Bacillus cereus ATCC 14579],	O23	O23$gi|30018585|ref|NP_830216.1|	765
8789	1005	2007.99	2007.99	0.355081	0	79	79	103	120	R	TITTNFNVLMEEEGLAAR	G		1	7765.72	O23.17913.17913.2.dta	2	gi|30018585|ref|NP_830216.1|	Alkyl hydroperoxide reductase C22 [Bacillus cereus ATCC 14579],	O23	O23$gi|30018585|ref|NP_830216.1|	765
9009	1005.01	2008	2007.99	2.30728	0	71.47	71.47	103	120	R	TITTNFNVLMEEEGLAAR	G		1	7776.43	O23.17937.17937.2.dta	2	gi|30018585|ref|NP_830216.1|	Alkyl hydroperoxide reductase C22 [Bacillus cereus ATCC 14579],	O23	O23$gi|30018585|ref|NP_830216.1|	765
9017	1005.01	2008	2007.99	2.48656	0	72.03	72.03	103	120	R	TITTNFNVLMEEEGLAAR	G		1	7787.41	O23.17958.17958.2.dta	2	gi|30018585|ref|NP_830216.1|	Alkyl hydroperoxide reductase C22 [Bacillus cereus ATCC 14579],	O23	O23$gi|30018585|ref|NP_830216.1|	765
8963	1005.01	2008	2007.99	1.75947	0	57.22	57.22	103	120	R	TITTNFNVLMEEEGLAAR	G		1	7802.73	O23.17987.17987.2.dta	2	gi|30018585|ref|NP_830216.1|	Alkyl hydroperoxide reductase C22 [Bacillus cereus ATCC 14579],	O23	O23$gi|30018585|ref|NP_830216.1|	765
8863	1005.01	2008	2007.99	1.09214	0	46.09	46.09	103	120	R	TITTNFNVLMEEEGLAAR	G		1	7815.54	O23.18011.18011.2.dta	2	gi|30018585|ref|NP_830216.1|	Alkyl hydroperoxide reductase C22 [Bacillus cereus ATCC 14579],	O23	O23$gi|30018585|ref|NP_830216.1|	765
8811	1005	2007.99	2007.99	0.604086	0	79.14	79.14	103	120	R	TITTNFNVLMEEEGLAAR	G		1	7829.25	O23.18039.18039.2.dta	2	gi|30018585|ref|NP_830216.1|	Alkyl hydroperoxide reductase C22 [Bacillus cereus ATCC 14579],	O23	O23$gi|30018585|ref|NP_830216.1|	765
8881	1005.01	2008	2007.99	1.21166	0	52.86	52.86	103	120	R	TITTNFNVLMEEEGLAAR	G		1	7840.14	O23.18061.18061.2.dta	2	gi|30018585|ref|NP_830216.1|	Alkyl hydroperoxide reductase C22 [Bacillus cereus ATCC 14579],	O23	O23$gi|30018585|ref|NP_830216.1|	765
8753	1005	2007.99	2007.99	-0.123008	0	59.59	59.59	103	120	R	TITTNFNVLMEEEGLAAR	G		1	7858.91	O23.18100.18100.2.dta	2	gi|30018585|ref|NP_830216.1|	Alkyl hydroperoxide reductase C22 [Bacillus cereus ATCC 14579],	O23	O23$gi|30018585|ref|NP_830216.1|	765
8772	1005	2007.99	2007.99	0.116036	0	42.21	42.21	103	120	R	TITTNFNVLMEEEGLAAR	G		1	7872.12	O23.18125.18125.2.dta	2	gi|30018585|ref|NP_830216.1|	Alkyl hydroperoxide reductase C22 [Bacillus cereus ATCC 14579],	O23	O23$gi|30018585|ref|NP_830216.1|	765
8801	1005	2007.99	2007.99	0.414842	0	46.91	46.91	103	120	R	TITTNFNVLMEEEGLAAR	G		1	7887.37	O23.18151.18151.2.dta	2	gi|30018585|ref|NP_830216.1|	Alkyl hydroperoxide reductase C22 [Bacillus cereus ATCC 14579],	O23	O23$gi|30018585|ref|NP_830216.1|	765
8732	1005	2007.99	2007.99	-1.40787	0	32.27	32.27	103	120	R	TITTNFNVLMEEEGLAAR	G		1	7899.06	O23.18172.18172.2.dta	2	gi|30018585|ref|NP_830216.1|	Alkyl hydroperoxide reductase C22 [Bacillus cereus ATCC 14579],	O23	O23$gi|30018585|ref|NP_830216.1|	765
9012	1005.01	2008	2007.99	2.36704	0	34.49	34.49	103	120	R	TITTNFNVLMEEEGLAAR	G		1	7920.32	O23.18214.18214.2.dta	2	gi|30018585|ref|NP_830216.1|	Alkyl hydroperoxide reductase C22 [Bacillus cereus ATCC 14579],	O23	O23$gi|30018585|ref|NP_830216.1|	765
8872	1005.01	2008	2007.99	1.1519	0	65.87	65.87	103	120	R	TITTNFNVLMEEEGLAAR	G		1	7931.41	O23.18236.18236.2.dta	2	gi|30018585|ref|NP_830216.1|	Alkyl hydroperoxide reductase C22 [Bacillus cereus ATCC 14579],	O23	O23$gi|30018585|ref|NP_830216.1|	765
8725	1005	2007.99	2007.99	-2.13497	0	61.11	61.11	103	120	R	TITTNFNVLMEEEGLAAR	G		1	7946.8	O23.18263.18263.2.dta	2	gi|30018585|ref|NP_830216.1|	Alkyl hydroperoxide reductase C22 [Bacillus cereus ATCC 14579],	O23	O23$gi|30018585|ref|NP_830216.1|	765
8869	1005.01	2008	2007.99	1.1519	0	52.79	52.79	103	120	R	TITTNFNVLMEEEGLAAR	G		1	7961.24	O23.18291.18291.2.dta	2	gi|30018585|ref|NP_830216.1|	Alkyl hydroperoxide reductase C22 [Bacillus cereus ATCC 14579],	O23	O23$gi|30018585|ref|NP_830216.1|	765
8971	1005.01	2008	2007.99	1.81923	0	40	40	103	120	R	TITTNFNVLMEEEGLAAR	G		1	7985.82	O23.18335.18335.2.dta	2	gi|30018585|ref|NP_830216.1|	Alkyl hydroperoxide reductase C22 [Bacillus cereus ATCC 14579],	O23	O23$gi|30018585|ref|NP_830216.1|	765
8795	1005	2007.99	2007.99	0.414842	0	41.76	41.76	103	120	R	TITTNFNVLMEEEGLAAR	G		1	7998.14	O23.18359.18359.2.dta	2	gi|30018585|ref|NP_830216.1|	Alkyl hydroperoxide reductase C22 [Bacillus cereus ATCC 14579],	O23	O23$gi|30018585|ref|NP_830216.1|	765
8912	1005.01	2008	2007.99	1.39094	0	80.56	80.56	103	120	R	TITTNFNVLMEEEGLAAR	G		1	8016.34	O23.18394.18394.2.dta	2	gi|30018585|ref|NP_830216.1|	Alkyl hydroperoxide reductase C22 [Bacillus cereus ATCC 14579],	O23	O23$gi|30018585|ref|NP_830216.1|	765
8982	1005.01	2008	2007.99	1.93875	0	45.46	45.46	103	120	R	TITTNFNVLMEEEGLAAR	G		1	8032.93	O23.18427.18427.2.dta	2	gi|30018585|ref|NP_830216.1|	Alkyl hydroperoxide reductase C22 [Bacillus cereus ATCC 14579],	O23	O23$gi|30018585|ref|NP_830216.1|	765
8790	1005	2007.99	2007.99	0.355081	0	30.14	30.14	103	120	R	TITTNFNVLMEEEGLAAR	G		1	8055.43	O23.18469.18469.2.dta	2	gi|30018585|ref|NP_830216.1|	Alkyl hydroperoxide reductase C22 [Bacillus cereus ATCC 14579],	O23	O23$gi|30018585|ref|NP_830216.1|	765
8841	1005	2008	2007.99	0.902891	0	34.59	34.59	103	120	R	TITTNFNVLMEEEGLAAR	G		1	8066.83	O23.18488.18488.2.dta	2	gi|30018585|ref|NP_830216.1|	Alkyl hydroperoxide reductase C22 [Bacillus cereus ATCC 14579],	O23	O23$gi|30018585|ref|NP_830216.1|	765
8737	1005	2007.99	2007.99	-1.21863	0	52.51	52.51	103	120	R	TITTNFNVLMEEEGLAAR	G		1	8079.81	O23.18510.18510.2.dta	2	gi|30018585|ref|NP_830216.1|	Alkyl hydroperoxide reductase C22 [Bacillus cereus ATCC 14579],	O23	O23$gi|30018585|ref|NP_830216.1|	765
8871	1005.01	2008	2007.99	1.1519	0	52.59	52.59	103	120	R	TITTNFNVLMEEEGLAAR	G		1	8093.11	O23.18534.18534.2.dta	2	gi|30018585|ref|NP_830216.1|	Alkyl hydroperoxide reductase C22 [Bacillus cereus ATCC 14579],	O23	O23$gi|30018585|ref|NP_830216.1|	765
8938	1005.01	2008	2007.99	1.57022	0	71.29	71.29	103	120	R	TITTNFNVLMEEEGLAAR	G		1	8113.1	O23.18576.18576.2.dta	2	gi|30018585|ref|NP_830216.1|	Alkyl hydroperoxide reductase C22 [Bacillus cereus ATCC 14579],	O23	O23$gi|30018585|ref|NP_830216.1|	765
8956	1005.01	2008	2007.99	1.69971	0	35.87	35.87	103	120	R	TITTNFNVLMEEEGLAAR	G		1	8130.83	O23.18611.18611.2.dta	2	gi|30018585|ref|NP_830216.1|	Alkyl hydroperoxide reductase C22 [Bacillus cereus ATCC 14579],	O23	O23$gi|30018585|ref|NP_830216.1|	765
8937	1005.01	2008	2007.99	1.57022	0	56.21	56.21	103	120	R	TITTNFNVLMEEEGLAAR	G		1	8141.08	O23.18633.18633.2.dta	2	gi|30018585|ref|NP_830216.1|	Alkyl hydroperoxide reductase C22 [Bacillus cereus ATCC 14579],	O23	O23$gi|30018585|ref|NP_830216.1|	765
8910	1005.01	2008	2007.99	1.39094	0	59.33	59.33	103	120	R	TITTNFNVLMEEEGLAAR	G		1	8153.13	O23.18656.18656.2.dta	2	gi|30018585|ref|NP_830216.1|	Alkyl hydroperoxide reductase C22 [Bacillus cereus ATCC 14579],	O23	O23$gi|30018585|ref|NP_830216.1|	765
8734	1005	2007.99	2007.99	-1.27839	0	72.27	72.27	103	120	R	TITTNFNVLMEEEGLAAR	G		1	8173.22	O23.18689.18689.2.dta	2	gi|30018585|ref|NP_830216.1|	Alkyl hydroperoxide reductase C22 [Bacillus cereus ATCC 14579],	O23	O23$gi|30018585|ref|NP_830216.1|	765
8780	1005	2007.99	2007.99	0.235559	0	60.1	60.1	103	120	R	TITTNFNVLMEEEGLAAR	G		1	8183.66	O23.18707.18707.2.dta	2	gi|30018585|ref|NP_830216.1|	Alkyl hydroperoxide reductase C22 [Bacillus cereus ATCC 14579],	O23	O23$gi|30018585|ref|NP_830216.1|	765
8787	1005	2007.99	2007.99	0.355081	0	68.64	68.64	103	120	R	TITTNFNVLMEEEGLAAR	G		1	8194.92	O23.18728.18728.2.dta	2	gi|30018585|ref|NP_830216.1|	Alkyl hydroperoxide reductase C22 [Bacillus cereus ATCC 14579],	O23	O23$gi|30018585|ref|NP_830216.1|	765
8835	1005	2008	2007.99	0.84313	0	66.17	66.17	103	120	R	TITTNFNVLMEEEGLAAR	G		1	8212.56	O23.18759.18759.2.dta	2	gi|30018585|ref|NP_830216.1|	Alkyl hydroperoxide reductase C22 [Bacillus cereus ATCC 14579],	O23	O23$gi|30018585|ref|NP_830216.1|	765
8886	1005.01	2008	2007.99	1.27142	0	56.57	56.57	103	120	R	TITTNFNVLMEEEGLAAR	G		1	8223.18	O23.18779.18779.2.dta	2	gi|30018585|ref|NP_830216.1|	Alkyl hydroperoxide reductase C22 [Bacillus cereus ATCC 14579],	O23	O23$gi|30018585|ref|NP_830216.1|	765
8911	1005.01	2008	2007.99	1.39094	0	46.17	46.17	103	120	R	TITTNFNVLMEEEGLAAR	G		1	8233.49	O23.18797.18797.2.dta	2	gi|30018585|ref|NP_830216.1|	Alkyl hydroperoxide reductase C22 [Bacillus cereus ATCC 14579],	O23	O23$gi|30018585|ref|NP_830216.1|	765
8758	1005	2007.99	2007.99	-0.0632472	0	58.17	58.17	103	120	R	TITTNFNVLMEEEGLAAR	G		1	8245.37	O23.18816.18816.2.dta	2	gi|30018585|ref|NP_830216.1|	Alkyl hydroperoxide reductase C22 [Bacillus cereus ATCC 14579],	O23	O23$gi|30018585|ref|NP_830216.1|	765
8968	1005.01	2008	2007.99	1.81923	0	64.44	64.44	103	120	R	TITTNFNVLMEEEGLAAR	G		1	8257.1	O23.18835.18835.2.dta	2	gi|30018585|ref|NP_830216.1|	Alkyl hydroperoxide reductase C22 [Bacillus cereus ATCC 14579],	O23	O23$gi|30018585|ref|NP_830216.1|	765
8854	1005.01	2008	2007.99	1.03237	0	73.83	73.83	103	120	R	TITTNFNVLMEEEGLAAR	G		1	8268.85	O23.18859.18859.2.dta	2	gi|30018585|ref|NP_830216.1|	Alkyl hydroperoxide reductase C22 [Bacillus cereus ATCC 14579],	O23	O23$gi|30018585|ref|NP_830216.1|	765
8946	1005.01	2008	2007.99	1.63995	0	50.38	50.38	103	120	R	TITTNFNVLMEEEGLAAR	G		1	8317.74	O23.18942.18942.2.dta	2	gi|30018585|ref|NP_830216.1|	Alkyl hydroperoxide reductase C22 [Bacillus cereus ATCC 14579],	O23	O23$gi|30018585|ref|NP_830216.1|	765
9014	1005.01	2008	2007.99	2.4268	0	51.4	51.4	103	120	R	TITTNFNVLMEEEGLAAR	G		1	8329.95	O23.18961.18961.2.dta	2	gi|30018585|ref|NP_830216.1|	Alkyl hydroperoxide reductase C22 [Bacillus cereus ATCC 14579],	O23	O23$gi|30018585|ref|NP_830216.1|	765
13144	911.179	3640.69	3640.69	-1.02508	0	28.65	28.65	33	62	K	WSVVCFYPADFTFVCPTELEDLQNQYATLK	D		1	8342.02	O23.18980.18980.4.dta	4	gi|30018585|ref|NP_830216.1|	Alkyl hydroperoxide reductase C22 [Bacillus cereus ATCC 14579],	O23	O23$gi|30018585|ref|NP_830216.1|	765
9033	1005.01	2008	2007.99	3.58218	0	49.27	49.27	103	120	R	TITTNFNVLMEEEGLAAR	G		1	8350.34	O23.18995.18995.2.dta	2	gi|30018585|ref|NP_830216.1|	Alkyl hydroperoxide reductase C22 [Bacillus cereus ATCC 14579],	O23	O23$gi|30018585|ref|NP_830216.1|	765
8730	1005	2007.99	2007.99	-1.5274	0	48.95	48.95	103	120	R	TITTNFNVLMEEEGLAAR	G		1	8365.55	O23.19020.19020.2.dta	2	gi|30018585|ref|NP_830216.1|	Alkyl hydroperoxide reductase C22 [Bacillus cereus ATCC 14579],	O23	O23$gi|30018585|ref|NP_830216.1|	765
9004	1005.01	2008	2007.99	2.24752	0	42.97	42.97	103	120	R	TITTNFNVLMEEEGLAAR	G		1	8382.48	O23.19052.19052.2.dta	2	gi|30018585|ref|NP_830216.1|	Alkyl hydroperoxide reductase C22 [Bacillus cereus ATCC 14579],	O23	O23$gi|30018585|ref|NP_830216.1|	765
9003	1005.01	2008	2007.99	2.24752	0	36.58	36.58	103	120	R	TITTNFNVLMEEEGLAAR	G		1	8395.91	O23.19076.19076.2.dta	2	gi|30018585|ref|NP_830216.1|	Alkyl hydroperoxide reductase C22 [Bacillus cereus ATCC 14579],	O23	O23$gi|30018585|ref|NP_830216.1|	765
8757	1005	2007.99	2007.99	-0.0632472	0	34.9	34.9	103	120	R	TITTNFNVLMEEEGLAAR	G		1	8406.76	O23.19096.19096.2.dta	2	gi|30018585|ref|NP_830216.1|	Alkyl hydroperoxide reductase C22 [Bacillus cereus ATCC 14579],	O23	O23$gi|30018585|ref|NP_830216.1|	765
8899	1005.01	2008	2007.99	1.33118	0	37.21	37.21	103	120	R	TITTNFNVLMEEEGLAAR	G		1	8426.1	O23.19131.19131.2.dta	2	gi|30018585|ref|NP_830216.1|	Alkyl hydroperoxide reductase C22 [Bacillus cereus ATCC 14579],	O23	O23$gi|30018585|ref|NP_830216.1|	765
8880	1005.01	2008	2007.99	1.21166	0	42.47	42.47	103	120	R	TITTNFNVLMEEEGLAAR	G		1	8590.08	O23.19407.19407.2.dta	2	gi|30018585|ref|NP_830216.1|	Alkyl hydroperoxide reductase C22 [Bacillus cereus ATCC 14579],	O23	O23$gi|30018585|ref|NP_830216.1|	765
8981	1005.01	2008	2007.99	1.93875	0	29.89	29.89	103	120	R	TITTNFNVLMEEEGLAAR	G		1	8601.4	O23.19428.19428.2.dta	2	gi|30018585|ref|NP_830216.1|	Alkyl hydroperoxide reductase C22 [Bacillus cereus ATCC 14579],	O23	O23$gi|30018585|ref|NP_830216.1|	765
9025	1005.01	2008	2007.99	2.85509	0	24.13	24.13	103	120	R	TITTNFNVLMEEEGLAAR	G		1	8619.16	O23.19458.19458.2.dta	2	gi|30018585|ref|NP_830216.1|	Alkyl hydroperoxide reductase C22 [Bacillus cereus ATCC 14579],	O23	O23$gi|30018585|ref|NP_830216.1|	765
8771	1005	2007.99	2007.99	0.116036	0	29.15	29.15	103	120	R	TITTNFNVLMEEEGLAAR	G		1	8629.44	O23.19476.19476.2.dta	2	gi|30018585|ref|NP_830216.1|	Alkyl hydroperoxide reductase C22 [Bacillus cereus ATCC 14579],	O23	O23$gi|30018585|ref|NP_830216.1|	765
8957	1005.01	2008	2007.99	1.69971	0	43.14	43.14	103	120	R	TITTNFNVLMEEEGLAAR	G		1	8642.39	O23.19499.19499.2.dta	2	gi|30018585|ref|NP_830216.1|	Alkyl hydroperoxide reductase C22 [Bacillus cereus ATCC 14579],	O23	O23$gi|30018585|ref|NP_830216.1|	765
8970	1005.01	2008	2007.99	1.81923	0	48.85	48.85	103	120	R	TITTNFNVLMEEEGLAAR	G		1	8658.47	O23.19528.19528.2.dta	2	gi|30018585|ref|NP_830216.1|	Alkyl hydroperoxide reductase C22 [Bacillus cereus ATCC 14579],	O23	O23$gi|30018585|ref|NP_830216.1|	765
8788	1005	2007.99	2007.99	0.355081	0	41.71	41.71	103	120	R	TITTNFNVLMEEEGLAAR	G		1	8668.93	O23.19547.19547.2.dta	2	gi|30018585|ref|NP_830216.1|	Alkyl hydroperoxide reductase C22 [Bacillus cereus ATCC 14579],	O23	O23$gi|30018585|ref|NP_830216.1|	765
8829	1005	2008	2007.99	0.783369	0	51.06	51.06	103	120	R	TITTNFNVLMEEEGLAAR	G		1	8679.87	O23.19568.19568.2.dta	2	gi|30018585|ref|NP_830216.1|	Alkyl hydroperoxide reductase C22 [Bacillus cereus ATCC 14579],	O23	O23$gi|30018585|ref|NP_830216.1|	765
8955	1005.01	2008	2007.99	1.69971	0	48.92	48.92	103	120	R	TITTNFNVLMEEEGLAAR	G		1	8693.33	O23.19594.19594.2.dta	2	gi|30018585|ref|NP_830216.1|	Alkyl hydroperoxide reductase C22 [Bacillus cereus ATCC 14579],	O23	O23$gi|30018585|ref|NP_830216.1|	765
8969	1005.01	2008	2007.99	1.81923	0	37.71	37.71	103	120	R	TITTNFNVLMEEEGLAAR	G		1	8704.63	O23.19614.19614.2.dta	2	gi|30018585|ref|NP_830216.1|	Alkyl hydroperoxide reductase C22 [Bacillus cereus ATCC 14579],	O23	O23$gi|30018585|ref|NP_830216.1|	765
8996	1005.01	2008	2007.99	2.11803	0	73.61	73.61	103	120	R	TITTNFNVLMEEEGLAAR	G		1	8720.69	O23.19640.19640.2.dta	2	gi|30018585|ref|NP_830216.1|	Alkyl hydroperoxide reductase C22 [Bacillus cereus ATCC 14579],	O23	O23$gi|30018585|ref|NP_830216.1|	765
8922	1005.01	2008	2007.99	1.4507	0	37.21	37.21	103	120	R	TITTNFNVLMEEEGLAAR	G		1	8734.14	O23.19664.19664.2.dta	2	gi|30018585|ref|NP_830216.1|	Alkyl hydroperoxide reductase C22 [Bacillus cereus ATCC 14579],	O23	O23$gi|30018585|ref|NP_830216.1|	765
8945	1005.01	2008	2007.99	1.63995	0	53.6	53.6	103	120	R	TITTNFNVLMEEEGLAAR	G		1	8745.18	O23.19685.19685.2.dta	2	gi|30018585|ref|NP_830216.1|	Alkyl hydroperoxide reductase C22 [Bacillus cereus ATCC 14579],	O23	O23$gi|30018585|ref|NP_830216.1|	765
8840	1005	2008	2007.99	0.902891	0	36.57	36.57	103	120	R	TITTNFNVLMEEEGLAAR	G		1	8756.84	O23.19705.19705.2.dta	2	gi|30018585|ref|NP_830216.1|	Alkyl hydroperoxide reductase C22 [Bacillus cereus ATCC 14579],	O23	O23$gi|30018585|ref|NP_830216.1|	765
8991	1005.01	2008	2007.99	2.05827	0	34.23	34.23	103	120	R	TITTNFNVLMEEEGLAAR	G		1	8776.1	O23.19737.19737.2.dta	2	gi|30018585|ref|NP_830216.1|	Alkyl hydroperoxide reductase C22 [Bacillus cereus ATCC 14579],	O23	O23$gi|30018585|ref|NP_830216.1|	765
8988	1005.01	2008	2007.99	1.99851	0	56.26	56.26	103	120	R	TITTNFNVLMEEEGLAAR	G		1	8790.67	O23.19762.19762.2.dta	2	gi|30018585|ref|NP_830216.1|	Alkyl hydroperoxide reductase C22 [Bacillus cereus ATCC 14579],	O23	O23$gi|30018585|ref|NP_830216.1|	765
8909	1005.01	2008	2007.99	1.39094	0	32.55	32.55	103	120	R	TITTNFNVLMEEEGLAAR	G		1	8801.6	O23.19786.19786.2.dta	2	gi|30018585|ref|NP_830216.1|	Alkyl hydroperoxide reductase C22 [Bacillus cereus ATCC 14579],	O23	O23$gi|30018585|ref|NP_830216.1|	765
8806	1005	2007.99	2007.99	0.544324	0	20.1	20.1	103	120	R	TITTNFNVLMEEEGLAAR	G		1	8853.92	O23.19903.19903.2.dta	2	gi|30018585|ref|NP_830216.1|	Alkyl hydroperoxide reductase C22 [Bacillus cereus ATCC 14579],	O23	O23$gi|30018585|ref|NP_830216.1|	765
8907	1005.01	2008	2007.99	1.39094	0	34.67	34.67	103	120	R	TITTNFNVLMEEEGLAAR	G		1	8870.14	O23.19933.19933.2.dta	2	gi|30018585|ref|NP_830216.1|	Alkyl hydroperoxide reductase C22 [Bacillus cereus ATCC 14579],	O23	O23$gi|30018585|ref|NP_830216.1|	765
8828	1005	2008	2007.99	0.783369	0	34.84	34.84	103	120	R	TITTNFNVLMEEEGLAAR	G		1	8885.59	O23.19961.19961.2.dta	2	gi|30018585|ref|NP_830216.1|	Alkyl hydroperoxide reductase C22 [Bacillus cereus ATCC 14579],	O23	O23$gi|30018585|ref|NP_830216.1|	765
8908	1005.01	2008	2007.99	1.39094	0	27.34	27.34	103	120	R	TITTNFNVLMEEEGLAAR	G		1	8918.76	O23.20016.20016.2.dta	2	gi|30018585|ref|NP_830216.1|	Alkyl hydroperoxide reductase C22 [Bacillus cereus ATCC 14579],	O23	O23$gi|30018585|ref|NP_830216.1|	765
8898	1005.01	2008	2007.99	1.33118	0	46.64	46.64	103	120	R	TITTNFNVLMEEEGLAAR	G		1	8929.34	O23.20031.20031.2.dta	2	gi|30018585|ref|NP_830216.1|	Alkyl hydroperoxide reductase C22 [Bacillus cereus ATCC 14579],	O23	O23$gi|30018585|ref|NP_830216.1|	765
8810	1005	2007.99	2007.99	0.604086	0	57.27	57.27	103	120	R	TITTNFNVLMEEEGLAAR	G		1	8942.45	O23.20054.20054.2.dta	2	gi|30018585|ref|NP_830216.1|	Alkyl hydroperoxide reductase C22 [Bacillus cereus ATCC 14579],	O23	O23$gi|30018585|ref|NP_830216.1|	765
8853	1005.01	2008	2007.99	1.03237	0	63.66	63.66	103	120	R	TITTNFNVLMEEEGLAAR	G		1	8953.87	O23.20074.20074.2.dta	2	gi|30018585|ref|NP_830216.1|	Alkyl hydroperoxide reductase C22 [Bacillus cereus ATCC 14579],	O23	O23$gi|30018585|ref|NP_830216.1|	765
9027	1005.01	2008	2007.99	3.15389	0	41.09	41.09	103	120	R	TITTNFNVLMEEEGLAAR	G		1	8970.01	O23.20100.20100.2.dta	2	gi|30018585|ref|NP_830216.1|	Alkyl hydroperoxide reductase C22 [Bacillus cereus ATCC 14579],	O23	O23$gi|30018585|ref|NP_830216.1|	765
8953	1005.01	2008	2007.99	1.69971	0	45.19	45.19	103	120	R	TITTNFNVLMEEEGLAAR	G		1	8986.26	O23.20126.20126.2.dta	2	gi|30018585|ref|NP_830216.1|	Alkyl hydroperoxide reductase C22 [Bacillus cereus ATCC 14579],	O23	O23$gi|30018585|ref|NP_830216.1|	765
8852	1005.01	2008	2007.99	1.03237	0	52	52	103	120	R	TITTNFNVLMEEEGLAAR	G		1	9000.8	O23.20155.20155.2.dta	2	gi|30018585|ref|NP_830216.1|	Alkyl hydroperoxide reductase C22 [Bacillus cereus ATCC 14579],	O23	O23$gi|30018585|ref|NP_830216.1|	765
8995	1005.01	2008	2007.99	2.11803	0	41	41	103	120	R	TITTNFNVLMEEEGLAAR	G		1	9015.03	O23.20182.20182.2.dta	2	gi|30018585|ref|NP_830216.1|	Alkyl hydroperoxide reductase C22 [Bacillus cereus ATCC 14579],	O23	O23$gi|30018585|ref|NP_830216.1|	765
8930	1005.01	2008	2007.99	1.51046	0	59.73	59.73	103	120	R	TITTNFNVLMEEEGLAAR	G		1	9031.31	O23.20211.20211.2.dta	2	gi|30018585|ref|NP_830216.1|	Alkyl hydroperoxide reductase C22 [Bacillus cereus ATCC 14579],	O23	O23$gi|30018585|ref|NP_830216.1|	765
8823	1005	2007.99	2007.99	0.723608	0	71.47	71.47	103	120	R	TITTNFNVLMEEEGLAAR	G		1	9042.22	O23.20230.20230.2.dta	2	gi|30018585|ref|NP_830216.1|	Alkyl hydroperoxide reductase C22 [Bacillus cereus ATCC 14579],	O23	O23$gi|30018585|ref|NP_830216.1|	765
8752	1005	2007.99	2007.99	-0.19273	0	39.64	39.64	103	120	R	TITTNFNVLMEEEGLAAR	G		1	9053.36	O23.20252.20252.2.dta	2	gi|30018585|ref|NP_830216.1|	Alkyl hydroperoxide reductase C22 [Bacillus cereus ATCC 14579],	O23	O23$gi|30018585|ref|NP_830216.1|	765
8954	1005.01	2008	2007.99	1.69971	0	39.71	39.71	103	120	R	TITTNFNVLMEEEGLAAR	G		1	9072.11	O23.20282.20282.2.dta	2	gi|30018585|ref|NP_830216.1|	Alkyl hydroperoxide reductase C22 [Bacillus cereus ATCC 14579],	O23	O23$gi|30018585|ref|NP_830216.1|	765
8767	1005	2007.99	2007.99	0.0562751	0	36.01	36.01	103	120	R	TITTNFNVLMEEEGLAAR	G		1	9085.29	O23.20306.20306.2.dta	2	gi|30018585|ref|NP_830216.1|	Alkyl hydroperoxide reductase C22 [Bacillus cereus ATCC 14579],	O23	O23$gi|30018585|ref|NP_830216.1|	765
8740	1005	2007.99	2007.99	-0.73058	0	49.24	49.24	103	120	R	TITTNFNVLMEEEGLAAR	G		1	9099.54	O23.20331.20331.2.dta	2	gi|30018585|ref|NP_830216.1|	Alkyl hydroperoxide reductase C22 [Bacillus cereus ATCC 14579],	O23	O23$gi|30018585|ref|NP_830216.1|	765
8847	1005	2008	2007.99	0.962653	0	52.11	52.11	103	120	R	TITTNFNVLMEEEGLAAR	G		1	9113.54	O23.20357.20357.2.dta	2	gi|30018585|ref|NP_830216.1|	Alkyl hydroperoxide reductase C22 [Bacillus cereus ATCC 14579],	O23	O23$gi|30018585|ref|NP_830216.1|	765
8960	1005.01	2008	2007.99	1.75947	0	34.92	34.92	103	120	R	TITTNFNVLMEEEGLAAR	G		1	9130.29	O23.20384.20384.2.dta	2	gi|30018585|ref|NP_830216.1|	Alkyl hydroperoxide reductase C22 [Bacillus cereus ATCC 14579],	O23	O23$gi|30018585|ref|NP_830216.1|	765
8920	1005.01	2008	2007.99	1.4507	0	36.24	36.24	103	120	R	TITTNFNVLMEEEGLAAR	G		1	9141	O23.20404.20404.2.dta	2	gi|30018585|ref|NP_830216.1|	Alkyl hydroperoxide reductase C22 [Bacillus cereus ATCC 14579],	O23	O23$gi|30018585|ref|NP_830216.1|	765
8967	1005.01	2008	2007.99	1.81923	0	59.49	59.49	103	120	R	TITTNFNVLMEEEGLAAR	G		1	9152.82	O23.20428.20428.2.dta	2	gi|30018585|ref|NP_830216.1|	Alkyl hydroperoxide reductase C22 [Bacillus cereus ATCC 14579],	O23	O23$gi|30018585|ref|NP_830216.1|	765
8779	1005	2007.99	2007.99	0.235559	0	52.55	52.55	103	120	R	TITTNFNVLMEEEGLAAR	G		1	9171.35	O23.20460.20460.2.dta	2	gi|30018585|ref|NP_830216.1|	Alkyl hydroperoxide reductase C22 [Bacillus cereus ATCC 14579],	O23	O23$gi|30018585|ref|NP_830216.1|	765
9032	1005.01	2008	2007.99	3.52242	0	63.64	63.64	103	120	R	TITTNFNVLMEEEGLAAR	G		1	9188.4	O23.20486.20486.2.dta	2	gi|30018585|ref|NP_830216.1|	Alkyl hydroperoxide reductase C22 [Bacillus cereus ATCC 14579],	O23	O23$gi|30018585|ref|NP_830216.1|	765
8921	1005.01	2008	2007.99	1.4507	0	36.13	36.13	103	120	R	TITTNFNVLMEEEGLAAR	G		1	9200.57	O23.20508.20508.2.dta	2	gi|30018585|ref|NP_830216.1|	Alkyl hydroperoxide reductase C22 [Bacillus cereus ATCC 14579],	O23	O23$gi|30018585|ref|NP_830216.1|	765
8809	1005	2007.99	2007.99	0.604086	0	42.1	42.1	103	120	R	TITTNFNVLMEEEGLAAR	G		1	9212.84	O23.20530.20530.2.dta	2	gi|30018585|ref|NP_830216.1|	Alkyl hydroperoxide reductase C22 [Bacillus cereus ATCC 14579],	O23	O23$gi|30018585|ref|NP_830216.1|	765
8751	1005	2007.99	2007.99	-0.252491	0	33.57	33.57	103	120	R	TITTNFNVLMEEEGLAAR	G		1	9227.79	O23.20558.20558.2.dta	2	gi|30018585|ref|NP_830216.1|	Alkyl hydroperoxide reductase C22 [Bacillus cereus ATCC 14579],	O23	O23$gi|30018585|ref|NP_830216.1|	765
9011	1005.01	2008	2007.99	2.36704	0	60.18	60.18	103	120	R	TITTNFNVLMEEEGLAAR	G		1	9241.46	O23.20579.20579.2.dta	2	gi|30018585|ref|NP_830216.1|	Alkyl hydroperoxide reductase C22 [Bacillus cereus ATCC 14579],	O23	O23$gi|30018585|ref|NP_830216.1|	765
8822	1005	2007.99	2007.99	0.723608	0	43.46	43.46	103	120	R	TITTNFNVLMEEEGLAAR	G		1	9253.9	O23.20600.20600.2.dta	2	gi|30018585|ref|NP_830216.1|	Alkyl hydroperoxide reductase C22 [Bacillus cereus ATCC 14579],	O23	O23$gi|30018585|ref|NP_830216.1|	765
8778	1005	2007.99	2007.99	0.235559	0	30.74	30.74	103	120	R	TITTNFNVLMEEEGLAAR	G		1	9269.74	O23.20628.20628.2.dta	2	gi|30018585|ref|NP_830216.1|	Alkyl hydroperoxide reductase C22 [Bacillus cereus ATCC 14579],	O23	O23$gi|30018585|ref|NP_830216.1|	765
8766	1005	2007.99	2007.99	0.0562751	0	36.91	36.91	103	120	R	TITTNFNVLMEEEGLAAR	G		1	9283.09	O23.20652.20652.2.dta	2	gi|30018585|ref|NP_830216.1|	Alkyl hydroperoxide reductase C22 [Bacillus cereus ATCC 14579],	O23	O23$gi|30018585|ref|NP_830216.1|	765
8805	1005	2007.99	2007.99	0.544324	0	58.72	58.72	103	120	R	TITTNFNVLMEEEGLAAR	G		1	9295.15	O23.20675.20675.2.dta	2	gi|30018585|ref|NP_830216.1|	Alkyl hydroperoxide reductase C22 [Bacillus cereus ATCC 14579],	O23	O23$gi|30018585|ref|NP_830216.1|	765
8769	1005	2007.99	2007.99	0.116036	0	35.74	35.74	103	120	R	TITTNFNVLMEEEGLAAR	G		1	9306.21	O23.20695.20695.2.dta	2	gi|30018585|ref|NP_830216.1|	Alkyl hydroperoxide reductase C22 [Bacillus cereus ATCC 14579],	O23	O23$gi|30018585|ref|NP_830216.1|	765
8884	1005.01	2008	2007.99	1.27142	0	55.15	55.15	103	120	R	TITTNFNVLMEEEGLAAR	G		1	9316.1	O23.20711.20711.2.dta	2	gi|30018585|ref|NP_830216.1|	Alkyl hydroperoxide reductase C22 [Bacillus cereus ATCC 14579],	O23	O23$gi|30018585|ref|NP_830216.1|	765
8802	1005	2007.99	2007.99	0.484563	0	47.72	47.72	103	120	R	TITTNFNVLMEEEGLAAR	G		1	9337.1	O23.20751.20751.2.dta	2	gi|30018585|ref|NP_830216.1|	Alkyl hydroperoxide reductase C22 [Bacillus cereus ATCC 14579],	O23	O23$gi|30018585|ref|NP_830216.1|	765
8792	1005	2007.99	2007.99	0.414842	0	34.29	34.29	103	120	R	TITTNFNVLMEEEGLAAR	G		1	9347.91	O23.20770.20770.2.dta	2	gi|30018585|ref|NP_830216.1|	Alkyl hydroperoxide reductase C22 [Bacillus cereus ATCC 14579],	O23	O23$gi|30018585|ref|NP_830216.1|	765
8861	1005.01	2008	2007.99	1.09214	0	31.33	31.33	103	120	R	TITTNFNVLMEEEGLAAR	G		1	9360.89	O23.20795.20795.2.dta	2	gi|30018585|ref|NP_830216.1|	Alkyl hydroperoxide reductase C22 [Bacillus cereus ATCC 14579],	O23	O23$gi|30018585|ref|NP_830216.1|	765
8862	1005.01	2008	2007.99	1.09214	0	20.88	20.88	103	120	R	TITTNFNVLMEEEGLAAR	G		1	9461.21	O23.20964.20964.2.dta	2	gi|30018585|ref|NP_830216.1|	Alkyl hydroperoxide reductase C22 [Bacillus cereus ATCC 14579],	O23	O23$gi|30018585|ref|NP_830216.1|	765
8834	1005	2008	2007.99	0.84313	0	41.51	41.51	103	120	R	TITTNFNVLMEEEGLAAR	G		1	9471.84	O23.20982.20982.2.dta	2	gi|30018585|ref|NP_830216.1|	Alkyl hydroperoxide reductase C22 [Bacillus cereus ATCC 14579],	O23	O23$gi|30018585|ref|NP_830216.1|	765
8756	1005	2007.99	2007.99	-0.0632472	0	41.39	41.39	103	120	R	TITTNFNVLMEEEGLAAR	G		1	9485.33	O23.21007.21007.2.dta	2	gi|30018585|ref|NP_830216.1|	Alkyl hydroperoxide reductase C22 [Bacillus cereus ATCC 14579],	O23	O23$gi|30018585|ref|NP_830216.1|	765
8950	1005.01	2008	2007.99	1.69971	0	43.84	43.84	103	120	R	TITTNFNVLMEEEGLAAR	G		1	9495.97	O23.21026.21026.2.dta	2	gi|30018585|ref|NP_830216.1|	Alkyl hydroperoxide reductase C22 [Bacillus cereus ATCC 14579],	O23	O23$gi|30018585|ref|NP_830216.1|	765
9008	1005.01	2008	2007.99	2.30728	0	41.58	41.58	103	120	R	TITTNFNVLMEEEGLAAR	G		1	9515.6	O23.21062.21062.2.dta	2	gi|30018585|ref|NP_830216.1|	Alkyl hydroperoxide reductase C22 [Bacillus cereus ATCC 14579],	O23	O23$gi|30018585|ref|NP_830216.1|	765
8987	1005.01	2008	2007.99	1.99851	0	32.98	32.98	103	120	R	TITTNFNVLMEEEGLAAR	G		1	9528.5	O23.21084.21084.2.dta	2	gi|30018585|ref|NP_830216.1|	Alkyl hydroperoxide reductase C22 [Bacillus cereus ATCC 14579],	O23	O23$gi|30018585|ref|NP_830216.1|	765
8990	1005.01	2008	2007.99	2.05827	0	52.73	52.73	103	120	R	TITTNFNVLMEEEGLAAR	G		1	9539.14	O23.21101.21101.2.dta	2	gi|30018585|ref|NP_830216.1|	Alkyl hydroperoxide reductase C22 [Bacillus cereus ATCC 14579],	O23	O23$gi|30018585|ref|NP_830216.1|	765
8951	1005.01	2008	2007.99	1.69971	0	35.92	35.92	103	120	R	TITTNFNVLMEEEGLAAR	G		1	9552.16	O23.21122.21122.2.dta	2	gi|30018585|ref|NP_830216.1|	Alkyl hydroperoxide reductase C22 [Bacillus cereus ATCC 14579],	O23	O23$gi|30018585|ref|NP_830216.1|	765
8885	1005.01	2008	2007.99	1.27142	0	49.91	49.91	103	120	R	TITTNFNVLMEEEGLAAR	G		1	9562.4	O23.21137.21137.2.dta	2	gi|30018585|ref|NP_830216.1|	Alkyl hydroperoxide reductase C22 [Bacillus cereus ATCC 14579],	O23	O23$gi|30018585|ref|NP_830216.1|	765
8786	1005	2007.99	2007.99	0.355081	0	58.79	58.79	103	120	R	TITTNFNVLMEEEGLAAR	G		1	9579.93	O23.21167.21167.2.dta	2	gi|30018585|ref|NP_830216.1|	Alkyl hydroperoxide reductase C22 [Bacillus cereus ATCC 14579],	O23	O23$gi|30018585|ref|NP_830216.1|	765
8952	1005.01	2008	2007.99	1.69971	0	50.78	50.78	103	120	R	TITTNFNVLMEEEGLAAR	G		1	9591.32	O23.21185.21185.2.dta	2	gi|30018585|ref|NP_830216.1|	Alkyl hydroperoxide reductase C22 [Bacillus cereus ATCC 14579],	O23	O23$gi|30018585|ref|NP_830216.1|	765
8961	1005.01	2008	2007.99	1.75947	0	29.43	29.43	103	120	R	TITTNFNVLMEEEGLAAR	G		1	9602.52	O23.21202.21202.2.dta	2	gi|30018585|ref|NP_830216.1|	Alkyl hydroperoxide reductase C22 [Bacillus cereus ATCC 14579],	O23	O23$gi|30018585|ref|NP_830216.1|	765
8824	1005	2007.99	2007.99	0.723608	0	50.45	50.45	103	120	R	TITTNFNVLMEEEGLAAR	G		1	9614.86	O23.21222.21222.2.dta	2	gi|30018585|ref|NP_830216.1|	Alkyl hydroperoxide reductase C22 [Bacillus cereus ATCC 14579],	O23	O23$gi|30018585|ref|NP_830216.1|	765
8770	1005	2007.99	2007.99	0.116036	0	44.56	44.56	103	120	R	TITTNFNVLMEEEGLAAR	G		1	9625.72	O23.21238.21238.2.dta	2	gi|30018585|ref|NP_830216.1|	Alkyl hydroperoxide reductase C22 [Bacillus cereus ATCC 14579],	O23	O23$gi|30018585|ref|NP_830216.1|	765
8812	1005	2007.99	2007.99	0.663847	0	34.07	34.07	103	120	R	TITTNFNVLMEEEGLAAR	G		1	9637.11	O23.21256.21256.2.dta	2	gi|30018585|ref|NP_830216.1|	Alkyl hydroperoxide reductase C22 [Bacillus cereus ATCC 14579],	O23	O23$gi|30018585|ref|NP_830216.1|	765
8879	1005.01	2008	2007.99	1.21166	0	26.71	26.71	103	120	R	TITTNFNVLMEEEGLAAR	G		1	9654.58	O23.21288.21288.2.dta	2	gi|30018585|ref|NP_830216.1|	Alkyl hydroperoxide reductase C22 [Bacillus cereus ATCC 14579],	O23	O23$gi|30018585|ref|NP_830216.1|	765
8746	1005	2007.99	2007.99	-0.491535	0	40.01	40.01	103	120	R	TITTNFNVLMEEEGLAAR	G		1	9664.85	O23.21307.21307.2.dta	2	gi|30018585|ref|NP_830216.1|	Alkyl hydroperoxide reductase C22 [Bacillus cereus ATCC 14579],	O23	O23$gi|30018585|ref|NP_830216.1|	765
8846	1005	2008	2007.99	0.962653	0	16.66	16.66	103	120	R	TITTNFNVLMEEEGLAAR	G		1	9683.2	O23.21334.21334.2.dta	2	gi|30018585|ref|NP_830216.1|	Alkyl hydroperoxide reductase C22 [Bacillus cereus ATCC 14579],	O23	O23$gi|30018585|ref|NP_830216.1|	765
8936	1005.01	2008	2007.99	1.57022	0	46.37	46.37	103	120	R	TITTNFNVLMEEEGLAAR	G		1	9694.47	O23.21351.21351.2.dta	2	gi|30018585|ref|NP_830216.1|	Alkyl hydroperoxide reductase C22 [Bacillus cereus ATCC 14579],	O23	O23$gi|30018585|ref|NP_830216.1|	765
8979	1005.01	2008	2007.99	1.93875	0	47.89	47.89	103	120	R	TITTNFNVLMEEEGLAAR	G		1	9707.03	O23.21370.21370.2.dta	2	gi|30018585|ref|NP_830216.1|	Alkyl hydroperoxide reductase C22 [Bacillus cereus ATCC 14579],	O23	O23$gi|30018585|ref|NP_830216.1|	765
8755	1005	2007.99	2007.99	-0.0632472	0	34.83	34.83	103	120	R	TITTNFNVLMEEEGLAAR	G		1	9724.14	O23.21397.21397.2.dta	2	gi|30018585|ref|NP_830216.1|	Alkyl hydroperoxide reductase C22 [Bacillus cereus ATCC 14579],	O23	O23$gi|30018585|ref|NP_830216.1|	765
8821	1005	2007.99	2007.99	0.723608	0	44.09	44.09	103	120	R	TITTNFNVLMEEEGLAAR	G		1	9741.36	O23.21425.21425.2.dta	2	gi|30018585|ref|NP_830216.1|	Alkyl hydroperoxide reductase C22 [Bacillus cereus ATCC 14579],	O23	O23$gi|30018585|ref|NP_830216.1|	765
8929	1005.01	2008	2007.99	1.51046	0	43.1	43.1	103	120	R	TITTNFNVLMEEEGLAAR	G		1	9752.33	O23.21442.21442.2.dta	2	gi|30018585|ref|NP_830216.1|	Alkyl hydroperoxide reductase C22 [Bacillus cereus ATCC 14579],	O23	O23$gi|30018585|ref|NP_830216.1|	765
8878	1005.01	2008	2007.99	1.21166	0	27.94	27.94	103	120	R	TITTNFNVLMEEEGLAAR	G		1	9763.92	O23.21463.21463.2.dta	2	gi|30018585|ref|NP_830216.1|	Alkyl hydroperoxide reductase C22 [Bacillus cereus ATCC 14579],	O23	O23$gi|30018585|ref|NP_830216.1|	765
8743	1005	2007.99	2007.99	-0.611058	0	42.44	42.44	103	120	R	TITTNFNVLMEEEGLAAR	G		1	9788.18	O23.21507.21507.2.dta	2	gi|30018585|ref|NP_830216.1|	Alkyl hydroperoxide reductase C22 [Bacillus cereus ATCC 14579],	O23	O23$gi|30018585|ref|NP_830216.1|	765
8949	1005.01	2008	2007.99	1.69971	0	23.98	23.98	103	120	R	TITTNFNVLMEEEGLAAR	G		1	9801.69	O23.21529.21529.2.dta	2	gi|30018585|ref|NP_830216.1|	Alkyl hydroperoxide reductase C22 [Bacillus cereus ATCC 14579],	O23	O23$gi|30018585|ref|NP_830216.1|	765
8738	1005	2007.99	2007.99	-0.919824	0	33.87	33.87	103	120	R	TITTNFNVLMEEEGLAAR	G		1	9813.49	O23.21550.21550.2.dta	2	gi|30018585|ref|NP_830216.1|	Alkyl hydroperoxide reductase C22 [Bacillus cereus ATCC 14579],	O23	O23$gi|30018585|ref|NP_830216.1|	765
8749	1005	2007.99	2007.99	-0.312252	0	24.95	24.95	103	120	R	TITTNFNVLMEEEGLAAR	G		1	9837.57	O23.21589.21589.2.dta	2	gi|30018585|ref|NP_830216.1|	Alkyl hydroperoxide reductase C22 [Bacillus cereus ATCC 14579],	O23	O23$gi|30018585|ref|NP_830216.1|	765
8986	1005.01	2008	2007.99	1.99851	0	49.05	49.05	103	120	R	TITTNFNVLMEEEGLAAR	G		1	9851.67	O23.21611.21611.2.dta	2	gi|30018585|ref|NP_830216.1|	Alkyl hydroperoxide reductase C22 [Bacillus cereus ATCC 14579],	O23	O23$gi|30018585|ref|NP_830216.1|	765
8783	1005	2007.99	2007.99	0.29532	0	40.98	40.98	103	120	R	TITTNFNVLMEEEGLAAR	G		1	9866.27	O23.21635.21635.2.dta	2	gi|30018585|ref|NP_830216.1|	Alkyl hydroperoxide reductase C22 [Bacillus cereus ATCC 14579],	O23	O23$gi|30018585|ref|NP_830216.1|	765
8777	1005	2007.99	2007.99	0.235559	0	27.12	27.12	103	120	R	TITTNFNVLMEEEGLAAR	G		1	9880.56	O23.21657.21657.2.dta	2	gi|30018585|ref|NP_830216.1|	Alkyl hydroperoxide reductase C22 [Bacillus cereus ATCC 14579],	O23	O23$gi|30018585|ref|NP_830216.1|	765
8762	1005	2007.99	2007.99	-0.00348607	0	33.02	33.02	103	120	R	TITTNFNVLMEEEGLAAR	G		1	9894.98	O23.21680.21680.2.dta	2	gi|30018585|ref|NP_830216.1|	Alkyl hydroperoxide reductase C22 [Bacillus cereus ATCC 14579],	O23	O23$gi|30018585|ref|NP_830216.1|	765
8980	1005.01	2008	2007.99	1.93875	0	30.68	30.68	103	120	R	TITTNFNVLMEEEGLAAR	G		1	9920.62	O23.21721.21721.2.dta	2	gi|30018585|ref|NP_830216.1|	Alkyl hydroperoxide reductase C22 [Bacillus cereus ATCC 14579],	O23	O23$gi|30018585|ref|NP_830216.1|	765
8745	1005	2007.99	2007.99	-0.551297	0	40.47	40.47	103	120	R	TITTNFNVLMEEEGLAAR	G		1	9933.1	O23.21740.21740.2.dta	2	gi|30018585|ref|NP_830216.1|	Alkyl hydroperoxide reductase C22 [Bacillus cereus ATCC 14579],	O23	O23$gi|30018585|ref|NP_830216.1|	765
8724	1005	2007.99	2007.99	-2.86206	0	29.02	29.02	103	120	R	TITTNFNVLMEEEGLAAR	G		1	9943.61	O23.21756.21756.2.dta	2	gi|30018585|ref|NP_830216.1|	Alkyl hydroperoxide reductase C22 [Bacillus cereus ATCC 14579],	O23	O23$gi|30018585|ref|NP_830216.1|	765
8736	1005	2007.99	2007.99	-1.21863	0	24.1	24.1	103	120	R	TITTNFNVLMEEEGLAAR	G		1	9957.94	O23.21780.21780.2.dta	2	gi|30018585|ref|NP_830216.1|	Alkyl hydroperoxide reductase C22 [Bacillus cereus ATCC 14579],	O23	O23$gi|30018585|ref|NP_830216.1|	765
8804	1005	2007.99	2007.99	0.544324	0	21.52	21.52	103	120	R	TITTNFNVLMEEEGLAAR	G		1	9972.46	O23.21802.21802.2.dta	2	gi|30018585|ref|NP_830216.1|	Alkyl hydroperoxide reductase C22 [Bacillus cereus ATCC 14579],	O23	O23$gi|30018585|ref|NP_830216.1|	765
8733	1005	2007.99	2007.99	-1.27839	0	39.73	39.73	103	120	R	TITTNFNVLMEEEGLAAR	G		1	9985.18	O23.21823.21823.2.dta	2	gi|30018585|ref|NP_830216.1|	Alkyl hydroperoxide reductase C22 [Bacillus cereus ATCC 14579],	O23	O23$gi|30018585|ref|NP_830216.1|	765
8994	1005.01	2008	2007.99	2.11803	0	40.72	40.72	103	120	R	TITTNFNVLMEEEGLAAR	G		1	10002.5	O23.21851.21851.2.dta	2	gi|30018585|ref|NP_830216.1|	Alkyl hydroperoxide reductase C22 [Bacillus cereus ATCC 14579],	O23	O23$gi|30018585|ref|NP_830216.1|	765
8897	1005.01	2008	2007.99	1.33118	0	42.43	42.43	103	120	R	TITTNFNVLMEEEGLAAR	G		1	10022.3	O23.21885.21885.2.dta	2	gi|30018585|ref|NP_830216.1|	Alkyl hydroperoxide reductase C22 [Bacillus cereus ATCC 14579],	O23	O23$gi|30018585|ref|NP_830216.1|	765
8728	1005	2007.99	2007.99	-1.70668	0	30.19	30.19	103	120	R	TITTNFNVLMEEEGLAAR	G		1	10034.3	O23.21904.21904.2.dta	2	gi|30018585|ref|NP_830216.1|	Alkyl hydroperoxide reductase C22 [Bacillus cereus ATCC 14579],	O23	O23$gi|30018585|ref|NP_830216.1|	765
8761	1005	2007.99	2007.99	-0.00348607	0	22.3	22.3	103	120	R	TITTNFNVLMEEEGLAAR	G		1	10048.5	O23.21928.21928.2.dta	2	gi|30018585|ref|NP_830216.1|	Alkyl hydroperoxide reductase C22 [Bacillus cereus ATCC 14579],	O23	O23$gi|30018585|ref|NP_830216.1|	765
9000	1005.01	2008	2007.99	2.1778	0	25.73	25.73	103	120	R	TITTNFNVLMEEEGLAAR	G		1	10059.2	O23.21945.21945.2.dta	2	gi|30018585|ref|NP_830216.1|	Alkyl hydroperoxide reductase C22 [Bacillus cereus ATCC 14579],	O23	O23$gi|30018585|ref|NP_830216.1|	765
8748	1005	2007.99	2007.99	-0.431774	0	18.37	18.37	103	120	R	TITTNFNVLMEEEGLAAR	G		1	10074.7	O23.21970.21970.2.dta	2	gi|30018585|ref|NP_830216.1|	Alkyl hydroperoxide reductase C22 [Bacillus cereus ATCC 14579],	O23	O23$gi|30018585|ref|NP_830216.1|	765
9034	1005.01	2008	2007.99	3.76147	0	39.23	39.23	103	120	R	TITTNFNVLMEEEGLAAR	G		1	10086.3	O23.21987.21987.2.dta	2	gi|30018585|ref|NP_830216.1|	Alkyl hydroperoxide reductase C22 [Bacillus cereus ATCC 14579],	O23	O23$gi|30018585|ref|NP_830216.1|	765
8918	1005.01	2008	2007.99	1.4507	0	20.7	20.7	103	120	R	TITTNFNVLMEEEGLAAR	G		1	10097.7	O23.22005.22005.2.dta	2	gi|30018585|ref|NP_830216.1|	Alkyl hydroperoxide reductase C22 [Bacillus cereus ATCC 14579],	O23	O23$gi|30018585|ref|NP_830216.1|	765
8985	1005.01	2008	2007.99	1.99851	0	25.85	25.85	103	120	R	TITTNFNVLMEEEGLAAR	G		1	10108.3	O23.22022.22022.2.dta	2	gi|30018585|ref|NP_830216.1|	Alkyl hydroperoxide reductase C22 [Bacillus cereus ATCC 14579],	O23	O23$gi|30018585|ref|NP_830216.1|	765
8731	1005	2007.99	2007.99	-1.46763	0	34.1	34.1	103	120	R	TITTNFNVLMEEEGLAAR	G		1	10121.5	O23.22044.22044.2.dta	2	gi|30018585|ref|NP_830216.1|	Alkyl hydroperoxide reductase C22 [Bacillus cereus ATCC 14579],	O23	O23$gi|30018585|ref|NP_830216.1|	765
8928	1005.01	2008	2007.99	1.51046	0	34.08	34.08	103	120	R	TITTNFNVLMEEEGLAAR	G		1	10132.6	O23.22060.22060.2.dta	2	gi|30018585|ref|NP_830216.1|	Alkyl hydroperoxide reductase C22 [Bacillus cereus ATCC 14579],	O23	O23$gi|30018585|ref|NP_830216.1|	765
8774	1005	2007.99	2007.99	0.175797	0	28.63	28.63	103	120	R	TITTNFNVLMEEEGLAAR	G		1	10150.3	O23.22085.22085.2.dta	2	gi|30018585|ref|NP_830216.1|	Alkyl hydroperoxide reductase C22 [Bacillus cereus ATCC 14579],	O23	O23$gi|30018585|ref|NP_830216.1|	765
8877	1005.01	2008	2007.99	1.21166	0	19.54	19.54	103	120	R	TITTNFNVLMEEEGLAAR	G		1	10163.9	O23.22105.22105.2.dta	2	gi|30018585|ref|NP_830216.1|	Alkyl hydroperoxide reductase C22 [Bacillus cereus ATCC 14579],	O23	O23$gi|30018585|ref|NP_830216.1|	765
8896	1005.01	2008	2007.99	1.33118	0	20.32	20.32	103	120	R	TITTNFNVLMEEEGLAAR	G		1	10174.8	O23.22122.22122.2.dta	2	gi|30018585|ref|NP_830216.1|	Alkyl hydroperoxide reductase C22 [Bacillus cereus ATCC 14579],	O23	O23$gi|30018585|ref|NP_830216.1|	765
8727	1005	2007.99	2007.99	-1.76644	0	24.09	24.09	103	120	R	TITTNFNVLMEEEGLAAR	G		1	10185.8	O23.22138.22138.2.dta	2	gi|30018585|ref|NP_830216.1|	Alkyl hydroperoxide reductase C22 [Bacillus cereus ATCC 14579],	O23	O23$gi|30018585|ref|NP_830216.1|	765
8726	1005	2007.99	2007.99	-1.95568	0	32.36	32.36	103	120	R	TITTNFNVLMEEEGLAAR	G		1	10204.4	O23.22166.22166.2.dta	2	gi|30018585|ref|NP_830216.1|	Alkyl hydroperoxide reductase C22 [Bacillus cereus ATCC 14579],	O23	O23$gi|30018585|ref|NP_830216.1|	765
8999	1005.01	2008	2007.99	2.1778	0	28.79	28.79	103	120	R	TITTNFNVLMEEEGLAAR	G		1	10215.2	O23.22183.22183.2.dta	2	gi|30018585|ref|NP_830216.1|	Alkyl hydroperoxide reductase C22 [Bacillus cereus ATCC 14579],	O23	O23$gi|30018585|ref|NP_830216.1|	765
8876	1005.01	2008	2007.99	1.21166	0	22	22	103	120	R	TITTNFNVLMEEEGLAAR	G		1	10228.6	O23.22204.22204.2.dta	2	gi|30018585|ref|NP_830216.1|	Alkyl hydroperoxide reductase C22 [Bacillus cereus ATCC 14579],	O23	O23$gi|30018585|ref|NP_830216.1|	765
8927	1005.01	2008	2007.99	1.51046	0	29.52	29.52	103	120	R	TITTNFNVLMEEEGLAAR	G		1	10279.8	O23.22285.22285.2.dta	2	gi|30018585|ref|NP_830216.1|	Alkyl hydroperoxide reductase C22 [Bacillus cereus ATCC 14579],	O23	O23$gi|30018585|ref|NP_830216.1|	765
8760	1005	2007.99	2007.99	-0.00348607	0	34.47	34.47	103	120	R	TITTNFNVLMEEEGLAAR	G		1	10294.2	O23.22308.22308.2.dta	2	gi|30018585|ref|NP_830216.1|	Alkyl hydroperoxide reductase C22 [Bacillus cereus ATCC 14579],	O23	O23$gi|30018585|ref|NP_830216.1|	765
8919	1005.01	2008	2007.99	1.4507	0	33.93	33.93	103	120	R	TITTNFNVLMEEEGLAAR	G		1	10321.7	O23.22349.22349.2.dta	2	gi|30018585|ref|NP_830216.1|	Alkyl hydroperoxide reductase C22 [Bacillus cereus ATCC 14579],	O23	O23$gi|30018585|ref|NP_830216.1|	765
8839	1005	2008	2007.99	0.902891	0	42.79	42.79	103	120	R	TITTNFNVLMEEEGLAAR	G		1	10335.6	O23.22370.22370.2.dta	2	gi|30018585|ref|NP_830216.1|	Alkyl hydroperoxide reductase C22 [Bacillus cereus ATCC 14579],	O23	O23$gi|30018585|ref|NP_830216.1|	765
8808	1005	2007.99	2007.99	0.604086	0	23.75	23.75	103	120	R	TITTNFNVLMEEEGLAAR	G		1	10348.5	O23.22390.22390.2.dta	2	gi|30018585|ref|NP_830216.1|	Alkyl hydroperoxide reductase C22 [Bacillus cereus ATCC 14579],	O23	O23$gi|30018585|ref|NP_830216.1|	765
8860	1005.01	2008	2007.99	1.09214	0	31.56	31.56	103	120	R	TITTNFNVLMEEEGLAAR	G		1	10359.1	O23.22407.22407.2.dta	2	gi|30018585|ref|NP_830216.1|	Alkyl hydroperoxide reductase C22 [Bacillus cereus ATCC 14579],	O23	O23$gi|30018585|ref|NP_830216.1|	765
9029	1005.01	2008	2007.99	3.21366	0	34.93	34.93	103	120	R	TITTNFNVLMEEEGLAAR	G		1	10378.7	O23.22439.22439.2.dta	2	gi|30018585|ref|NP_830216.1|	Alkyl hydroperoxide reductase C22 [Bacillus cereus ATCC 14579],	O23	O23$gi|30018585|ref|NP_830216.1|	765
8975	1005.01	2008	2007.99	1.87899	0	43.33	43.33	103	120	R	TITTNFNVLMEEEGLAAR	G		1	10395.1	O23.22464.22464.2.dta	2	gi|30018585|ref|NP_830216.1|	Alkyl hydroperoxide reductase C22 [Bacillus cereus ATCC 14579],	O23	O23$gi|30018585|ref|NP_830216.1|	765
8883	1005.01	2008	2007.99	1.27142	0	43.33	43.33	103	120	R	TITTNFNVLMEEEGLAAR	G		1	10409.8	O23.22488.22488.2.dta	2	gi|30018585|ref|NP_830216.1|	Alkyl hydroperoxide reductase C22 [Bacillus cereus ATCC 14579],	O23	O23$gi|30018585|ref|NP_830216.1|	765
9028	1005.01	2008	2007.99	3.21366	0	20.17	20.17	103	120	R	TITTNFNVLMEEEGLAAR	G		1	10447	O23.22543.22543.2.dta	2	gi|30018585|ref|NP_830216.1|	Alkyl hydroperoxide reductase C22 [Bacillus cereus ATCC 14579],	O23	O23$gi|30018585|ref|NP_830216.1|	765
8984	1005.01	2008	2007.99	1.99851	0	38.29	38.29	103	120	R	TITTNFNVLMEEEGLAAR	G		1	10461	O23.22563.22563.2.dta	2	gi|30018585|ref|NP_830216.1|	Alkyl hydroperoxide reductase C22 [Bacillus cereus ATCC 14579],	O23	O23$gi|30018585|ref|NP_830216.1|	765
9030	1005.01	2008	2007.99	3.46266	0	47.33	47.33	103	120	R	TITTNFNVLMEEEGLAAR	G		1	10472.2	O23.22580.22580.2.dta	2	gi|30018585|ref|NP_830216.1|	Alkyl hydroperoxide reductase C22 [Bacillus cereus ATCC 14579],	O23	O23$gi|30018585|ref|NP_830216.1|	765
8895	1005.01	2008	2007.99	1.33118	0	33.04	33.04	103	120	R	TITTNFNVLMEEEGLAAR	G		1	10495	O23.22616.22616.2.dta	2	gi|30018585|ref|NP_830216.1|	Alkyl hydroperoxide reductase C22 [Bacillus cereus ATCC 14579],	O23	O23$gi|30018585|ref|NP_830216.1|	765
8747	1005	2007.99	2007.99	-0.431774	0	33	33	103	120	R	TITTNFNVLMEEEGLAAR	G		1	10523.9	O23.22659.22659.2.dta	2	gi|30018585|ref|NP_830216.1|	Alkyl hydroperoxide reductase C22 [Bacillus cereus ATCC 14579],	O23	O23$gi|30018585|ref|NP_830216.1|	765
8735	1005	2007.99	2007.99	-1.21863	0	17.43	17.43	103	120	R	TITTNFNVLMEEEGLAAR	G		1	10541.6	O23.22685.22685.2.dta	2	gi|30018585|ref|NP_830216.1|	Alkyl hydroperoxide reductase C22 [Bacillus cereus ATCC 14579],	O23	O23$gi|30018585|ref|NP_830216.1|	765
8742	1005	2007.99	2007.99	-0.611058	0	23.36	23.36	103	120	R	TITTNFNVLMEEEGLAAR	G		1	10564.9	O23.22719.22719.2.dta	2	gi|30018585|ref|NP_830216.1|	Alkyl hydroperoxide reductase C22 [Bacillus cereus ATCC 14579],	O23	O23$gi|30018585|ref|NP_830216.1|	765
9019	1005.01	2008	2007.99	2.54632	0	23.51	23.51	103	120	R	TITTNFNVLMEEEGLAAR	G		1	10578	O23.22739.22739.2.dta	2	gi|30018585|ref|NP_830216.1|	Alkyl hydroperoxide reductase C22 [Bacillus cereus ATCC 14579],	O23	O23$gi|30018585|ref|NP_830216.1|	765
8906	1005.01	2008	2007.99	1.39094	0	23.72	23.72	103	120	R	TITTNFNVLMEEEGLAAR	G		1	10597.9	O23.22768.22768.2.dta	2	gi|30018585|ref|NP_830216.1|	Alkyl hydroperoxide reductase C22 [Bacillus cereus ATCC 14579],	O23	O23$gi|30018585|ref|NP_830216.1|	765
609	430.248	858.481	858.481	0.191035	0	25.25	25.25	144	151	R	DASILVNK	I		1	1766.43	O23.3410.3410.2.dta	2	gi|30018585|ref|NP_830216.1|	Alkyl hydroperoxide reductase C22 [Bacillus cereus ATCC 14579],	O23	O23$gi|30018585|ref|NP_830216.1|	765
608	430.248	858.481	858.481	0.121144	0	45.98	45.98	144	151	R	DASILVNK	I		1	1777.39	O23.3439.3439.2.dta	2	gi|30018585|ref|NP_830216.1|	Alkyl hydroperoxide reductase C22 [Bacillus cereus ATCC 14579],	O23	O23$gi|30018585|ref|NP_830216.1|	765
606	430.248	858.481	858.481	-0.0186376	0	46.37	46.37	144	151	R	DASILVNK	I		1	1788.15	O23.3468.3468.2.dta	2	gi|30018585|ref|NP_830216.1|	Alkyl hydroperoxide reductase C22 [Bacillus cereus ATCC 14579],	O23	O23$gi|30018585|ref|NP_830216.1|	765
599	430.248	858.481	858.481	-0.158419	0	48.73	48.73	144	151	R	DASILVNK	I		1	1799.08	O23.3497.3497.2.dta	2	gi|30018585|ref|NP_830216.1|	Alkyl hydroperoxide reductase C22 [Bacillus cereus ATCC 14579],	O23	O23$gi|30018585|ref|NP_830216.1|	765
603	430.248	858.481	858.481	-0.0885285	0	36.51	36.51	144	151	R	DASILVNK	I		1	1809.71	O23.3524.3524.2.dta	2	gi|30018585|ref|NP_830216.1|	Alkyl hydroperoxide reductase C22 [Bacillus cereus ATCC 14579],	O23	O23$gi|30018585|ref|NP_830216.1|	765
598	430.248	858.481	858.481	-0.22831	0	40.29	40.29	144	151	R	DASILVNK	I		1	1821.29	O23.3555.3555.2.dta	2	gi|30018585|ref|NP_830216.1|	Alkyl hydroperoxide reductase C22 [Bacillus cereus ATCC 14579],	O23	O23$gi|30018585|ref|NP_830216.1|	765
597	430.248	858.481	858.481	-0.298201	0	46.13	46.13	144	151	R	DASILVNK	I		1	1832.59	O23.3585.3585.2.dta	2	gi|30018585|ref|NP_830216.1|	Alkyl hydroperoxide reductase C22 [Bacillus cereus ATCC 14579],	O23	O23$gi|30018585|ref|NP_830216.1|	765
600	430.248	858.481	858.481	-0.158419	0	47.98	47.98	144	151	R	DASILVNK	I		1	1843.07	O23.3612.3612.2.dta	2	gi|30018585|ref|NP_830216.1|	Alkyl hydroperoxide reductase C22 [Bacillus cereus ATCC 14579],	O23	O23$gi|30018585|ref|NP_830216.1|	765
602	430.248	858.481	858.481	-0.0885285	0	36.43	36.43	144	151	R	DASILVNK	I		1	1853.8	O23.3641.3641.2.dta	2	gi|30018585|ref|NP_830216.1|	Alkyl hydroperoxide reductase C22 [Bacillus cereus ATCC 14579],	O23	O23$gi|30018585|ref|NP_830216.1|	765
605	430.248	858.481	858.481	-0.0186376	0	35.4	35.4	144	151	R	DASILVNK	I		1	1865.27	O23.3671.3671.2.dta	2	gi|30018585|ref|NP_830216.1|	Alkyl hydroperoxide reductase C22 [Bacillus cereus ATCC 14579],	O23	O23$gi|30018585|ref|NP_830216.1|	765
611	430.248	858.481	858.481	0.260926	0	31.06	31.06	144	151	R	DASILVNK	I		1	1876.36	O23.3699.3699.2.dta	2	gi|30018585|ref|NP_830216.1|	Alkyl hydroperoxide reductase C22 [Bacillus cereus ATCC 14579],	O23	O23$gi|30018585|ref|NP_830216.1|	765
607	430.248	858.481	858.481	0.121144	0	40.83	40.83	144	151	R	DASILVNK	I		1	1887.38	O23.3726.3726.2.dta	2	gi|30018585|ref|NP_830216.1|	Alkyl hydroperoxide reductase C22 [Bacillus cereus ATCC 14579],	O23	O23$gi|30018585|ref|NP_830216.1|	765
595	430.248	858.481	858.481	-0.298201	0	32.31	32.31	144	151	R	DASILVNK	I		1	1898.48	O23.3754.3754.2.dta	2	gi|30018585|ref|NP_830216.1|	Alkyl hydroperoxide reductase C22 [Bacillus cereus ATCC 14579],	O23	O23$gi|30018585|ref|NP_830216.1|	765
610	430.248	858.481	858.481	0.260926	0	26.16	26.16	144	151	R	DASILVNK	I		1	1909.75	O23.3783.3783.2.dta	2	gi|30018585|ref|NP_830216.1|	Alkyl hydroperoxide reductase C22 [Bacillus cereus ATCC 14579],	O23	O23$gi|30018585|ref|NP_830216.1|	765
614	430.248	858.482	858.481	0.703568	0	36.28	36.28	144	151	R	DASILVNK	I		1	1920.59	O23.3811.3811.2.dta	2	gi|30018585|ref|NP_830216.1|	Alkyl hydroperoxide reductase C22 [Bacillus cereus ATCC 14579],	O23	O23$gi|30018585|ref|NP_830216.1|	765
604	430.248	858.481	858.481	-0.0186376	0	18.68	18.68	144	151	R	DASILVNK	I		1	1933.28	O23.3844.3844.2.dta	2	gi|30018585|ref|NP_830216.1|	Alkyl hydroperoxide reductase C22 [Bacillus cereus ATCC 14579],	O23	O23$gi|30018585|ref|NP_830216.1|	765
594	430.248	858.481	858.481	-0.507874	0	23.23	23.23	144	151	R	DASILVNK	I		1	1945.56	O23.3876.3876.2.dta	2	gi|30018585|ref|NP_830216.1|	Alkyl hydroperoxide reductase C22 [Bacillus cereus ATCC 14579],	O23	O23$gi|30018585|ref|NP_830216.1|	765
596	430.248	858.481	858.481	-0.298201	0	36.13	36.13	144	151	R	DASILVNK	I		1	1956.78	O23.3905.3905.2.dta	2	gi|30018585|ref|NP_830216.1|	Alkyl hydroperoxide reductase C22 [Bacillus cereus ATCC 14579],	O23	O23$gi|30018585|ref|NP_830216.1|	765
612	430.248	858.482	858.481	0.633677	0	32.29	32.29	144	151	R	DASILVNK	I		1	1967.96	O23.3934.3934.2.dta	2	gi|30018585|ref|NP_830216.1|	Alkyl hydroperoxide reductase C22 [Bacillus cereus ATCC 14579],	O23	O23$gi|30018585|ref|NP_830216.1|	765
601	430.248	858.481	858.481	-0.0885285	0	27	27	144	151	R	DASILVNK	I		1	1981.44	O23.3968.3968.2.dta	2	gi|30018585|ref|NP_830216.1|	Alkyl hydroperoxide reductase C22 [Bacillus cereus ATCC 14579],	O23	O23$gi|30018585|ref|NP_830216.1|	765
613	430.248	858.482	858.481	0.703568	0	27.65	27.65	144	151	R	DASILVNK	I		1	1992.84	O23.3998.3998.2.dta	2	gi|30018585|ref|NP_830216.1|	Alkyl hydroperoxide reductase C22 [Bacillus cereus ATCC 14579],	O23	O23$gi|30018585|ref|NP_830216.1|	765
593	430.247	858.48	858.481	-0.787437	0	23.62	23.62	144	151	R	DASILVNK	I		1	2016.83	O23.4059.4059.2.dta	2	gi|30018585|ref|NP_830216.1|	Alkyl hydroperoxide reductase C22 [Bacillus cereus ATCC 14579],	O23	O23$gi|30018585|ref|NP_830216.1|	765
2009	550.837	1099.66	1099.66	0.261899	1	38.73	38.73	144	153	R	DASILVNKIK	A		1	2315.94	O23.4842.4842.2.dta	2	gi|30018585|ref|NP_830216.1|	Alkyl hydroperoxide reductase C22 [Bacillus cereus ATCC 14579],	O23	O23$gi|30018585|ref|NP_830216.1|	765
2012	550.838	1099.66	1099.66	0.480148	1	37.2	37.2	144	153	R	DASILVNKIK	A		1	2326.75	O23.4869.4869.2.dta	2	gi|30018585|ref|NP_830216.1|	Alkyl hydroperoxide reductase C22 [Bacillus cereus ATCC 14579],	O23	O23$gi|30018585|ref|NP_830216.1|	765
2011	550.838	1099.66	1099.66	0.371024	1	37.58	37.58	144	153	R	DASILVNKIK	A		1	2338.08	O23.4899.4899.2.dta	2	gi|30018585|ref|NP_830216.1|	Alkyl hydroperoxide reductase C22 [Bacillus cereus ATCC 14579],	O23	O23$gi|30018585|ref|NP_830216.1|	765
1994	550.837	1099.66	1099.66	-0.283724	1	35.09	35.09	144	153	R	DASILVNKIK	A		1	2348.55	O23.4926.4926.2.dta	2	gi|30018585|ref|NP_830216.1|	Alkyl hydroperoxide reductase C22 [Bacillus cereus ATCC 14579],	O23	O23$gi|30018585|ref|NP_830216.1|	765
2003	550.837	1099.66	1099.66	0.0436499	1	38.15	38.15	144	153	R	DASILVNKIK	A		1	2359.32	O23.4953.4953.2.dta	2	gi|30018585|ref|NP_830216.1|	Alkyl hydroperoxide reductase C22 [Bacillus cereus ATCC 14579],	O23	O23$gi|30018585|ref|NP_830216.1|	765
2010	550.837	1099.66	1099.66	0.261899	1	36.58	36.58	144	153	R	DASILVNKIK	A		1	2370.02	O23.4982.4982.2.dta	2	gi|30018585|ref|NP_830216.1|	Alkyl hydroperoxide reductase C22 [Bacillus cereus ATCC 14579],	O23	O23$gi|30018585|ref|NP_830216.1|	765
1992	550.837	1099.66	1099.66	-0.392849	1	35.3	35.3	144	153	R	DASILVNKIK	A		1	2381.43	O23.5013.5013.2.dta	2	gi|30018585|ref|NP_830216.1|	Alkyl hydroperoxide reductase C22 [Bacillus cereus ATCC 14579],	O23	O23$gi|30018585|ref|NP_830216.1|	765
1999	550.837	1099.66	1099.66	-0.0654748	1	31.73	31.73	144	153	R	DASILVNKIK	A		1	2392.53	O23.5043.5043.2.dta	2	gi|30018585|ref|NP_830216.1|	Alkyl hydroperoxide reductase C22 [Bacillus cereus ATCC 14579],	O23	O23$gi|30018585|ref|NP_830216.1|	765
1996	550.837	1099.66	1099.66	-0.174599	1	33.22	33.22	144	153	R	DASILVNKIK	A		1	2403.6	O23.5072.5072.2.dta	2	gi|30018585|ref|NP_830216.1|	Alkyl hydroperoxide reductase C22 [Bacillus cereus ATCC 14579],	O23	O23$gi|30018585|ref|NP_830216.1|	765
1997	550.837	1099.66	1099.66	-0.174599	1	20.59	20.59	144	153	R	DASILVNKIK	A		1	2414.02	O23.5099.5099.2.dta	2	gi|30018585|ref|NP_830216.1|	Alkyl hydroperoxide reductase C22 [Bacillus cereus ATCC 14579],	O23	O23$gi|30018585|ref|NP_830216.1|	765
1998	550.837	1099.66	1099.66	-0.0654748	1	24.58	24.58	144	153	R	DASILVNKIK	A		1	2424.87	O23.5128.5128.2.dta	2	gi|30018585|ref|NP_830216.1|	Alkyl hydroperoxide reductase C22 [Bacillus cereus ATCC 14579],	O23	O23$gi|30018585|ref|NP_830216.1|	765
2002	550.837	1099.66	1099.66	0.0436499	1	24.29	24.29	144	153	R	DASILVNKIK	A		1	2436.24	O23.5157.5157.2.dta	2	gi|30018585|ref|NP_830216.1|	Alkyl hydroperoxide reductase C22 [Bacillus cereus ATCC 14579],	O23	O23$gi|30018585|ref|NP_830216.1|	765
1993	550.837	1099.66	1099.66	-0.283724	1	32.34	32.34	144	153	R	DASILVNKIK	A		1	2447.27	O23.5186.5186.2.dta	2	gi|30018585|ref|NP_830216.1|	Alkyl hydroperoxide reductase C22 [Bacillus cereus ATCC 14579],	O23	O23$gi|30018585|ref|NP_830216.1|	765
1991	550.837	1099.66	1099.66	-0.501973	1	17.77	17.77	144	153	R	DASILVNKIK	A		1	2459.01	O23.5216.5216.2.dta	2	gi|30018585|ref|NP_830216.1|	Alkyl hydroperoxide reductase C22 [Bacillus cereus ATCC 14579],	O23	O23$gi|30018585|ref|NP_830216.1|	765
1989	550.837	1099.66	1099.66	-0.629285	1	16.34	16.34	144	153	R	DASILVNKIK	A		1	2470.41	O23.5244.5244.2.dta	2	gi|30018585|ref|NP_830216.1|	Alkyl hydroperoxide reductase C22 [Bacillus cereus ATCC 14579],	O23	O23$gi|30018585|ref|NP_830216.1|	765
2005	550.837	1099.66	1099.66	0.152774	1	16.27	16.27	144	153	R	DASILVNKIK	A		1	2514.82	O23.5359.5359.2.dta	2	gi|30018585|ref|NP_830216.1|	Alkyl hydroperoxide reductase C22 [Bacillus cereus ATCC 14579],	O23	O23$gi|30018585|ref|NP_830216.1|	765
10129	556.028	2220.08	2220.08	0.725649	1	32.84	32.84	13	32	K	ANAYHNGEFIQVTDESLKGK	W		1	2635.17	O23.5670.5670.4.dta	4	gi|30018585|ref|NP_830216.1|	Alkyl hydroperoxide reductase C22 [Bacillus cereus ATCC 14579],	O23	O23$gi|30018585|ref|NP_830216.1|	765
10131	1111.05	2220.09	2220.08	1.78507	1	47.34	47.34	13	32	K	ANAYHNGEFIQVTDESLKGK	W		1	2637.3	O23.5676.5676.2.dta	2	gi|30018585|ref|NP_830216.1|	Alkyl hydroperoxide reductase C22 [Bacillus cereus ATCC 14579],	O23	O23$gi|30018585|ref|NP_830216.1|	765
10126	556.028	2220.08	2220.08	0.509441	1	31.89	31.89	13	32	K	ANAYHNGEFIQVTDESLKGK	W		1	2646.07	O23.5699.5699.4.dta	4	gi|30018585|ref|NP_830216.1|	Alkyl hydroperoxide reductase C22 [Bacillus cereus ATCC 14579],	O23	O23$gi|30018585|ref|NP_830216.1|	765
10128	1111.05	2220.08	2220.08	0.577907	1	46.05	46.05	13	32	K	ANAYHNGEFIQVTDESLKGK	W		1	2649.27	O23.5708.5708.2.dta	2	gi|30018585|ref|NP_830216.1|	Alkyl hydroperoxide reductase C22 [Bacillus cereus ATCC 14579],	O23	O23$gi|30018585|ref|NP_830216.1|	765
10130	556.028	2220.08	2220.08	0.725649	1	27.68	27.68	13	32	K	ANAYHNGEFIQVTDESLKGK	W		1	2656.76	O23.5727.5727.4.dta	4	gi|30018585|ref|NP_830216.1|	Alkyl hydroperoxide reductase C22 [Bacillus cereus ATCC 14579],	O23	O23$gi|30018585|ref|NP_830216.1|	765
10121	556.028	2220.08	2220.08	0.293233	1	27.27	27.27	13	32	K	ANAYHNGEFIQVTDESLKGK	W		1	2667.91	O23.5756.5756.4.dta	4	gi|30018585|ref|NP_830216.1|	Alkyl hydroperoxide reductase C22 [Bacillus cereus ATCC 14579],	O23	O23$gi|30018585|ref|NP_830216.1|	765
10123	556.028	2220.08	2220.08	0.401337	1	27.04	27.04	13	32	K	ANAYHNGEFIQVTDESLKGK	W		1	2678.91	O23.5785.5785.4.dta	4	gi|30018585|ref|NP_830216.1|	Alkyl hydroperoxide reductase C22 [Bacillus cereus ATCC 14579],	O23	O23$gi|30018585|ref|NP_830216.1|	765
10122	556.028	2220.08	2220.08	0.293233	1	29.36	29.36	13	32	K	ANAYHNGEFIQVTDESLKGK	W		1	2690.73	O23.5816.5816.4.dta	4	gi|30018585|ref|NP_830216.1|	Alkyl hydroperoxide reductase C22 [Bacillus cereus ATCC 14579],	O23	O23$gi|30018585|ref|NP_830216.1|	765
10125	556.028	2220.08	2220.08	0.401337	1	18.17	18.17	13	32	K	ANAYHNGEFIQVTDESLKGK	W		1	2702.57	O23.5847.5847.4.dta	4	gi|30018585|ref|NP_830216.1|	Alkyl hydroperoxide reductase C22 [Bacillus cereus ATCC 14579],	O23	O23$gi|30018585|ref|NP_830216.1|	765
95	354.196	706.377	706.376	0.42895	0	23.93	23.93	154	159	K	AAQYVR	N		1	419.167	O23.601.601.2.dta	2	gi|30018585|ref|NP_830216.1|	Alkyl hydroperoxide reductase C22 [Bacillus cereus ATCC 14579],	O23	O23$gi|30018585|ref|NP_830216.1|	765
96	354.196	706.377	706.376	0.51389	0	28.18	28.18	154	159	K	AAQYVR	N		1	429.877	O23.626.626.2.dta	2	gi|30018585|ref|NP_830216.1|	Alkyl hydroperoxide reductase C22 [Bacillus cereus ATCC 14579],	O23	O23$gi|30018585|ref|NP_830216.1|	765
1914	543.256	1084.5	1084.5	-0.426926	0	43.31	43.31	160	169	R	NNPGEVCPAK	W		1	447.838	O23.657.657.2.dta	2	gi|30018585|ref|NP_830216.1|	Alkyl hydroperoxide reductase C22 [Bacillus cereus ATCC 14579],	O23	O23$gi|30018585|ref|NP_830216.1|	765
1919	543.256	1084.5	1084.5	0.144768	0	40.94	40.94	160	169	R	NNPGEVCPAK	W		1	458.687	O23.675.675.2.dta	2	gi|30018585|ref|NP_830216.1|	Alkyl hydroperoxide reductase C22 [Bacillus cereus ATCC 14579],	O23	O23$gi|30018585|ref|NP_830216.1|	765
1916	543.256	1084.5	1084.5	-0.187184	0	27.44	27.44	160	169	R	NNPGEVCPAK	W		1	469.244	O23.692.692.2.dta	2	gi|30018585|ref|NP_830216.1|	Alkyl hydroperoxide reductase C22 [Bacillus cereus ATCC 14579],	O23	O23$gi|30018585|ref|NP_830216.1|	765
9258	1018.49	2034.96	2034.96	-0.045701	0	43.13	43.13	13	30	K	ANAYHNGEFIQVTDESLK	G		1	3139.88	O23.6989.6989.2.dta	2	gi|30018585|ref|NP_830216.1|	Alkyl hydroperoxide reductase C22 [Bacillus cereus ATCC 14579],	O23	O23$gi|30018585|ref|NP_830216.1|	765
9261	1018.49	2034.97	2034.96	0.97643	0	69.62	69.62	13	30	K	ANAYHNGEFIQVTDESLK	G		1	3151.35	O23.7019.7019.2.dta	2	gi|30018585|ref|NP_830216.1|	Alkyl hydroperoxide reductase C22 [Bacillus cereus ATCC 14579],	O23	O23$gi|30018585|ref|NP_830216.1|	765
9259	1018.49	2034.97	2034.96	0.376911	0	75.56	75.56	13	30	K	ANAYHNGEFIQVTDESLK	G		1	3163.45	O23.7051.7051.2.dta	2	gi|30018585|ref|NP_830216.1|	Alkyl hydroperoxide reductase C22 [Bacillus cereus ATCC 14579],	O23	O23$gi|30018585|ref|NP_830216.1|	765
1912	543.255	1084.5	1084.5	-1.09083	0	23.36	23.36	160	169	R	NNPGEVCPAK	W		1	479.814	O23.707.707.2.dta	2	gi|30018585|ref|NP_830216.1|	Alkyl hydroperoxide reductase C22 [Bacillus cereus ATCC 14579],	O23	O23$gi|30018585|ref|NP_830216.1|	765
9257	1018.49	2034.96	2034.96	-0.10467	0	50.8	50.8	13	30	K	ANAYHNGEFIQVTDESLK	G		1	3175.43	O23.7083.7083.2.dta	2	gi|30018585|ref|NP_830216.1|	Alkyl hydroperoxide reductase C22 [Bacillus cereus ATCC 14579],	O23	O23$gi|30018585|ref|NP_830216.1|	765
9260	1018.49	2034.97	2034.96	0.799522	0	44.21	44.21	13	30	K	ANAYHNGEFIQVTDESLK	G		1	3189.44	O23.7120.7120.2.dta	2	gi|30018585|ref|NP_830216.1|	Alkyl hydroperoxide reductase C22 [Bacillus cereus ATCC 14579],	O23	O23$gi|30018585|ref|NP_830216.1|	765
9262	1018.49	2034.97	2034.96	1.34007	0	49.67	49.67	13	30	K	ANAYHNGEFIQVTDESLK	G		1	3202.76	O23.7155.7155.2.dta	2	gi|30018585|ref|NP_830216.1|	Alkyl hydroperoxide reductase C22 [Bacillus cereus ATCC 14579],	O23	O23$gi|30018585|ref|NP_830216.1|	765
9256	1018.49	2034.96	2034.96	-0.399516	0	23.41	23.41	13	30	K	ANAYHNGEFIQVTDESLK	G		1	3247.2	O23.7272.7272.2.dta	2	gi|30018585|ref|NP_830216.1|	Alkyl hydroperoxide reductase C22 [Bacillus cereus ATCC 14579],	O23	O23$gi|30018585|ref|NP_830216.1|	765
4492	696.402	1390.79	1390.79	-0.0790918	0	23.99	23.99	1	12	-	MLLIGTEVKPFK	A	Oxidation (M) [1]	1	3300.34	O23.7411.7411.2.dta	2	gi|30018585|ref|NP_830216.1|	Alkyl hydroperoxide reductase C22 [Bacillus cereus ATCC 14579],	O23	O23$gi|30018585|ref|NP_830216.1|	765
1913	543.256	1084.5	1084.5	-0.537576	0	20.35	20.35	160	169	R	NNPGEVCPAK	W		1	504.801	O23.743.743.2.dta	2	gi|30018585|ref|NP_830216.1|	Alkyl hydroperoxide reductase C22 [Bacillus cereus ATCC 14579],	O23	O23$gi|30018585|ref|NP_830216.1|	765
4496	696.402	1390.79	1390.79	0.0934721	0	58.58	58.58	1	12	-	MLLIGTEVKPFK	A	Oxidation (M) [1]	1	3309.89	O23.7436.7436.2.dta	2	gi|30018585|ref|NP_830216.1|	Alkyl hydroperoxide reductase C22 [Bacillus cereus ATCC 14579],	O23	O23$gi|30018585|ref|NP_830216.1|	765
4495	696.402	1390.79	1390.79	0.0934721	0	50.86	50.86	1	12	-	MLLIGTEVKPFK	A	Oxidation (M) [1]	1	3321.07	O23.7465.7465.2.dta	2	gi|30018585|ref|NP_830216.1|	Alkyl hydroperoxide reductase C22 [Bacillus cereus ATCC 14579],	O23	O23$gi|30018585|ref|NP_830216.1|	765
4498	696.402	1390.79	1390.79	0.179754	0	49.29	49.29	1	12	-	MLLIGTEVKPFK	A	Oxidation (M) [1]	1	3332.8	O23.7496.7496.2.dta	2	gi|30018585|ref|NP_830216.1|	Alkyl hydroperoxide reductase C22 [Bacillus cereus ATCC 14579],	O23	O23$gi|30018585|ref|NP_830216.1|	765
4517	696.402	1390.79	1390.79	0.524882	0	49.95	49.95	1	12	-	MLLIGTEVKPFK	A	Oxidation (M) [1]	1	3344.34	O23.7527.7527.2.dta	2	gi|30018585|ref|NP_830216.1|	Alkyl hydroperoxide reductase C22 [Bacillus cereus ATCC 14579],	O23	O23$gi|30018585|ref|NP_830216.1|	765
4491	696.402	1390.79	1390.79	-0.179754	0	41.01	41.01	1	12	-	MLLIGTEVKPFK	A	Oxidation (M) [1]	1	3355.66	O23.7556.7556.2.dta	2	gi|30018585|ref|NP_830216.1|	Alkyl hydroperoxide reductase C22 [Bacillus cereus ATCC 14579],	O23	O23$gi|30018585|ref|NP_830216.1|	765
1917	543.256	1084.5	1084.5	-0.0765332	0	26.85	26.85	160	169	R	NNPGEVCPAK	W		1	515.336	O23.758.758.2.dta	2	gi|30018585|ref|NP_830216.1|	Alkyl hydroperoxide reductase C22 [Bacillus cereus ATCC 14579],	O23	O23$gi|30018585|ref|NP_830216.1|	765
4505	696.402	1390.79	1390.79	0.266036	0	27.78	27.78	1	12	-	MLLIGTEVKPFK	A	Oxidation (M) [1]	1	3407.17	O23.7692.7692.2.dta	2	gi|30018585|ref|NP_830216.1|	Alkyl hydroperoxide reductase C22 [Bacillus cereus ATCC 14579],	O23	O23$gi|30018585|ref|NP_830216.1|	765
4493	696.402	1390.79	1390.79	-0.0790918	0	42.35	42.35	1	12	-	MLLIGTEVKPFK	A	Oxidation (M) [1]	1	3418.8	O23.7723.7723.2.dta	2	gi|30018585|ref|NP_830216.1|	Alkyl hydroperoxide reductase C22 [Bacillus cereus ATCC 14579],	O23	O23$gi|30018585|ref|NP_830216.1|	765
1921	543.256	1084.5	1084.5	0.587369	0	28.08	28.08	160	169	R	NNPGEVCPAK	W		1	526.266	O23.773.773.2.dta	2	gi|30018585|ref|NP_830216.1|	Alkyl hydroperoxide reductase C22 [Bacillus cereus ATCC 14579],	O23	O23$gi|30018585|ref|NP_830216.1|	765
4511	696.402	1390.79	1390.79	0.4386	0	37.79	37.79	1	12	-	MLLIGTEVKPFK	A	Oxidation (M) [1]	1	3430.06	O23.7752.7752.2.dta	2	gi|30018585|ref|NP_830216.1|	Alkyl hydroperoxide reductase C22 [Bacillus cereus ATCC 14579],	O23	O23$gi|30018585|ref|NP_830216.1|	765
4501	696.402	1390.79	1390.79	0.266036	0	40.26	40.26	1	12	-	MLLIGTEVKPFK	A	Oxidation (M) [1]	1	3440.88	O23.7781.7781.2.dta	2	gi|30018585|ref|NP_830216.1|	Alkyl hydroperoxide reductase C22 [Bacillus cereus ATCC 14579],	O23	O23$gi|30018585|ref|NP_830216.1|	765
4516	696.402	1390.79	1390.79	0.524882	0	49.14	49.14	1	12	-	MLLIGTEVKPFK	A	Oxidation (M) [1]	1	3453.34	O23.7814.7814.2.dta	2	gi|30018585|ref|NP_830216.1|	Alkyl hydroperoxide reductase C22 [Bacillus cereus ATCC 14579],	O23	O23$gi|30018585|ref|NP_830216.1|	765
4490	696.402	1390.79	1390.79	-0.179754	0	53.85	53.85	1	12	-	MLLIGTEVKPFK	A	Oxidation (M) [1]	1	3464.77	O23.7844.7844.2.dta	2	gi|30018585|ref|NP_830216.1|	Alkyl hydroperoxide reductase C22 [Bacillus cereus ATCC 14579],	O23	O23$gi|30018585|ref|NP_830216.1|	765
4497	696.402	1390.79	1390.79	0.0934721	0	53.21	53.21	1	12	-	MLLIGTEVKPFK	A	Oxidation (M) [1]	1	3475.55	O23.7871.7871.2.dta	2	gi|30018585|ref|NP_830216.1|	Alkyl hydroperoxide reductase C22 [Bacillus cereus ATCC 14579],	O23	O23$gi|30018585|ref|NP_830216.1|	765
1918	543.256	1084.5	1084.5	-0.0765332	0	24.8	24.8	160	169	R	NNPGEVCPAK	W		1	537.196	O23.789.789.2.dta	2	gi|30018585|ref|NP_830216.1|	Alkyl hydroperoxide reductase C22 [Bacillus cereus ATCC 14579],	O23	O23$gi|30018585|ref|NP_830216.1|	765
4519	696.402	1390.79	1390.79	0.611164	0	48.47	48.47	1	12	-	MLLIGTEVKPFK	A	Oxidation (M) [1]	1	3485.97	O23.7898.7898.2.dta	2	gi|30018585|ref|NP_830216.1|	Alkyl hydroperoxide reductase C22 [Bacillus cereus ATCC 14579],	O23	O23$gi|30018585|ref|NP_830216.1|	765
4521	696.402	1390.79	1390.79	0.711826	0	66.33	66.33	1	12	-	MLLIGTEVKPFK	A	Oxidation (M) [1]	1	3496.57	O23.7923.7923.2.dta	2	gi|30018585|ref|NP_830216.1|	Alkyl hydroperoxide reductase C22 [Bacillus cereus ATCC 14579],	O23	O23$gi|30018585|ref|NP_830216.1|	765
4494	696.402	1390.79	1390.79	-0.0790918	0	60.11	60.11	1	12	-	MLLIGTEVKPFK	A	Oxidation (M) [1]	1	3507.71	O23.7952.7952.2.dta	2	gi|30018585|ref|NP_830216.1|	Alkyl hydroperoxide reductase C22 [Bacillus cereus ATCC 14579],	O23	O23$gi|30018585|ref|NP_830216.1|	765
4515	696.402	1390.79	1390.79	0.524882	0	52.46	52.46	1	12	-	MLLIGTEVKPFK	A	Oxidation (M) [1]	1	3519.71	O23.7984.7984.2.dta	2	gi|30018585|ref|NP_830216.1|	Alkyl hydroperoxide reductase C22 [Bacillus cereus ATCC 14579],	O23	O23$gi|30018585|ref|NP_830216.1|	765
9218	509.499	2033.97	2033.97	-0.43806	0	25.11	25.11	63	80	K	DLGVEVYSVSTDTHFTHK	A		1	3521.54	O23.7989.7989.4.dta	4	gi|30018585|ref|NP_830216.1|	Alkyl hydroperoxide reductase C22 [Bacillus cereus ATCC 14579],	O23	O23$gi|30018585|ref|NP_830216.1|	765
9249	1017.99	2033.97	2033.97	1.91792	0	75.37	75.37	63	80	K	DLGVEVYSVSTDTHFTHK	A		1	3523.06	O23.7993.7993.2.dta	2	gi|30018585|ref|NP_830216.1|	Alkyl hydroperoxide reductase C22 [Bacillus cereus ATCC 14579],	O23	O23$gi|30018585|ref|NP_830216.1|	765
9241	509.5	2033.97	2033.97	0.820563	0	23.52	23.52	63	80	K	DLGVEVYSVSTDTHFTHK	A		1	3532.92	O23.8017.8017.4.dta	4	gi|30018585|ref|NP_830216.1|	Alkyl hydroperoxide reductase C22 [Bacillus cereus ATCC 14579],	O23	O23$gi|30018585|ref|NP_830216.1|	765
9242	1017.99	2033.97	2033.97	0.895294	0	63.05	63.05	63	80	K	DLGVEVYSVSTDTHFTHK	A		1	3534.47	O23.8021.8021.2.dta	2	gi|30018585|ref|NP_830216.1|	Alkyl hydroperoxide reductase C22 [Bacillus cereus ATCC 14579],	O23	O23$gi|30018585|ref|NP_830216.1|	765
9235	509.5	2033.97	2033.97	0.584571	0	36.48	36.48	63	80	K	DLGVEVYSVSTDTHFTHK	A		1	3543.61	O23.8044.8044.4.dta	4	gi|30018585|ref|NP_830216.1|	Alkyl hydroperoxide reductase C22 [Bacillus cereus ATCC 14579],	O23	O23$gi|30018585|ref|NP_830216.1|	765
9245	1017.99	2033.97	2033.97	1.31811	0	90.61	90.61	63	80	K	DLGVEVYSVSTDTHFTHK	A		1	3545.15	O23.8048.8048.2.dta	2	gi|30018585|ref|NP_830216.1|	Alkyl hydroperoxide reductase C22 [Bacillus cereus ATCC 14579],	O23	O23$gi|30018585|ref|NP_830216.1|	765
1920	543.256	1084.5	1084.5	0.366068	0	26.61	26.61	160	169	R	NNPGEVCPAK	W		1	548.199	O23.806.806.2.dta	2	gi|30018585|ref|NP_830216.1|	Alkyl hydroperoxide reductase C22 [Bacillus cereus ATCC 14579],	O23	O23$gi|30018585|ref|NP_830216.1|	765
9225	509.5	2033.97	2033.97	0.0929217	0	21.76	21.76	63	80	K	DLGVEVYSVSTDTHFTHK	A		1	3555.32	O23.8073.8073.4.dta	4	gi|30018585|ref|NP_830216.1|	Alkyl hydroperoxide reductase C22 [Bacillus cereus ATCC 14579],	O23	O23$gi|30018585|ref|NP_830216.1|	765
9248	1017.99	2033.97	2033.97	1.6131	0	71.91	71.91	63	80	K	DLGVEVYSVSTDTHFTHK	A		1	3556.96	O23.8077.8077.2.dta	2	gi|30018585|ref|NP_830216.1|	Alkyl hydroperoxide reductase C22 [Bacillus cereus ATCC 14579],	O23	O23$gi|30018585|ref|NP_830216.1|	765
4510	696.402	1390.79	1390.79	0.4386	0	16.66	16.66	1	12	-	MLLIGTEVKPFK	A	Oxidation (M) [1]	1	3561.29	O23.8088.8088.2.dta	2	gi|30018585|ref|NP_830216.1|	Alkyl hydroperoxide reductase C22 [Bacillus cereus ATCC 14579],	O23	O23$gi|30018585|ref|NP_830216.1|	765
9236	509.5	2033.97	2033.97	0.584571	0	23.37	23.37	63	80	K	DLGVEVYSVSTDTHFTHK	A		1	3567.12	O23.8103.8103.4.dta	4	gi|30018585|ref|NP_830216.1|	Alkyl hydroperoxide reductase C22 [Bacillus cereus ATCC 14579],	O23	O23$gi|30018585|ref|NP_830216.1|	765
9240	1017.99	2033.97	2033.97	0.777298	0	63.21	63.21	63	80	K	DLGVEVYSVSTDTHFTHK	A		1	3569.12	O23.8108.8108.2.dta	2	gi|30018585|ref|NP_830216.1|	Alkyl hydroperoxide reductase C22 [Bacillus cereus ATCC 14579],	O23	O23$gi|30018585|ref|NP_830216.1|	765
4513	696.402	1390.79	1390.79	0.4386	0	33.42	33.42	1	12	-	MLLIGTEVKPFK	A	Oxidation (M) [1]	1	3573.85	O23.8120.8120.2.dta	2	gi|30018585|ref|NP_830216.1|	Alkyl hydroperoxide reductase C22 [Bacillus cereus ATCC 14579],	O23	O23$gi|30018585|ref|NP_830216.1|	765
9231	509.5	2033.97	2033.97	0.407577	0	33.6	33.6	63	80	K	DLGVEVYSVSTDTHFTHK	A		1	3578.88	O23.8133.8133.4.dta	4	gi|30018585|ref|NP_830216.1|	Alkyl hydroperoxide reductase C22 [Bacillus cereus ATCC 14579],	O23	O23$gi|30018585|ref|NP_830216.1|	765
9246	1017.99	2033.97	2033.97	1.43611	0	50.22	50.22	63	80	K	DLGVEVYSVSTDTHFTHK	A		1	3583.26	O23.8144.8144.2.dta	2	gi|30018585|ref|NP_830216.1|	Alkyl hydroperoxide reductase C22 [Bacillus cereus ATCC 14579],	O23	O23$gi|30018585|ref|NP_830216.1|	765
9238	509.5	2033.97	2033.97	0.643569	0	31.39	31.39	63	80	K	DLGVEVYSVSTDTHFTHK	A		1	3590.13	O23.8161.8161.4.dta	4	gi|30018585|ref|NP_830216.1|	Alkyl hydroperoxide reductase C22 [Bacillus cereus ATCC 14579],	O23	O23$gi|30018585|ref|NP_830216.1|	765
9239	1017.99	2033.97	2033.97	0.7183	0	60.62	60.62	63	80	K	DLGVEVYSVSTDTHFTHK	A		1	3596.92	O23.8179.8179.2.dta	2	gi|30018585|ref|NP_830216.1|	Alkyl hydroperoxide reductase C22 [Bacillus cereus ATCC 14579],	O23	O23$gi|30018585|ref|NP_830216.1|	765
9243	509.5	2033.97	2033.97	1.05655	0	31.24	31.24	63	80	K	DLGVEVYSVSTDTHFTHK	A		1	3600.6	O23.8188.8188.4.dta	4	gi|30018585|ref|NP_830216.1|	Alkyl hydroperoxide reductase C22 [Bacillus cereus ATCC 14579],	O23	O23$gi|30018585|ref|NP_830216.1|	765
4523	696.403	1390.79	1390.79	1.05695	0	24.01	24.01	1	12	-	MLLIGTEVKPFK	A	Oxidation (M) [1]	1	3604.98	O23.8199.8199.2.dta	2	gi|30018585|ref|NP_830216.1|	Alkyl hydroperoxide reductase C22 [Bacillus cereus ATCC 14579],	O23	O23$gi|30018585|ref|NP_830216.1|	765
9232	509.5	2033.97	2033.97	0.407577	0	33.29	33.29	63	80	K	DLGVEVYSVSTDTHFTHK	A		1	3613.01	O23.8219.8219.4.dta	4	gi|30018585|ref|NP_830216.1|	Alkyl hydroperoxide reductase C22 [Bacillus cereus ATCC 14579],	O23	O23$gi|30018585|ref|NP_830216.1|	765
4520	696.402	1390.79	1390.79	0.611164	0	40.14	40.14	1	12	-	MLLIGTEVKPFK	A	Oxidation (M) [1]	1	3615.96	O23.8226.8226.2.dta	2	gi|30018585|ref|NP_830216.1|	Alkyl hydroperoxide reductase C22 [Bacillus cereus ATCC 14579],	O23	O23$gi|30018585|ref|NP_830216.1|	765
9247	1017.99	2033.97	2033.97	1.5541	0	49.97	49.97	63	80	K	DLGVEVYSVSTDTHFTHK	A		1	3616.31	O23.8227.8227.2.dta	2	gi|30018585|ref|NP_830216.1|	Alkyl hydroperoxide reductase C22 [Bacillus cereus ATCC 14579],	O23	O23$gi|30018585|ref|NP_830216.1|	765
9228	509.5	2033.97	2033.97	0.210918	0	29.64	29.64	63	80	K	DLGVEVYSVSTDTHFTHK	A		1	3623.57	O23.8245.8245.4.dta	4	gi|30018585|ref|NP_830216.1|	Alkyl hydroperoxide reductase C22 [Bacillus cereus ATCC 14579],	O23	O23$gi|30018585|ref|NP_830216.1|	765
4507	696.402	1390.79	1390.79	0.352318	0	33.19	33.19	1	12	-	MLLIGTEVKPFK	A	Oxidation (M) [1]	1	3626.99	O23.8254.8254.2.dta	2	gi|30018585|ref|NP_830216.1|	Alkyl hydroperoxide reductase C22 [Bacillus cereus ATCC 14579],	O23	O23$gi|30018585|ref|NP_830216.1|	765
9230	509.5	2033.97	2033.97	0.348579	0	29.29	29.29	63	80	K	DLGVEVYSVSTDTHFTHK	A		1	3635.51	O23.8276.8276.4.dta	4	gi|30018585|ref|NP_830216.1|	Alkyl hydroperoxide reductase C22 [Bacillus cereus ATCC 14579],	O23	O23$gi|30018585|ref|NP_830216.1|	765
4504	696.402	1390.79	1390.79	0.266036	0	51.06	51.06	1	12	-	MLLIGTEVKPFK	A	Oxidation (M) [1]	1	3638.54	O23.8284.8284.2.dta	2	gi|30018585|ref|NP_830216.1|	Alkyl hydroperoxide reductase C22 [Bacillus cereus ATCC 14579],	O23	O23$gi|30018585|ref|NP_830216.1|	765
1915	543.256	1084.5	1084.5	-0.187184	0	15.19	15.19	160	169	R	NNPGEVCPAK	W		1	562.357	O23.829.829.2.dta	2	gi|30018585|ref|NP_830216.1|	Alkyl hydroperoxide reductase C22 [Bacillus cereus ATCC 14579],	O23	O23$gi|30018585|ref|NP_830216.1|	765
9227	509.5	2033.97	2033.97	0.15192	0	27.25	27.25	63	80	K	DLGVEVYSVSTDTHFTHK	A		1	3646.61	O23.8304.8304.4.dta	4	gi|30018585|ref|NP_830216.1|	Alkyl hydroperoxide reductase C22 [Bacillus cereus ATCC 14579],	O23	O23$gi|30018585|ref|NP_830216.1|	765
4509	696.402	1390.79	1390.79	0.352318	0	31.38	31.38	1	12	-	MLLIGTEVKPFK	A	Oxidation (M) [1]	1	3648.97	O23.8310.8310.2.dta	2	gi|30018585|ref|NP_830216.1|	Alkyl hydroperoxide reductase C22 [Bacillus cereus ATCC 14579],	O23	O23$gi|30018585|ref|NP_830216.1|	765
9219	509.499	2033.97	2033.97	-0.43806	0	24.98	24.98	63	80	K	DLGVEVYSVSTDTHFTHK	A		1	3657.54	O23.8332.8332.4.dta	4	gi|30018585|ref|NP_830216.1|	Alkyl hydroperoxide reductase C22 [Bacillus cereus ATCC 14579],	O23	O23$gi|30018585|ref|NP_830216.1|	765
4503	696.402	1390.79	1390.79	0.266036	0	33	33	1	12	-	MLLIGTEVKPFK	A	Oxidation (M) [1]	1	3659.25	O23.8336.8336.2.dta	2	gi|30018585|ref|NP_830216.1|	Alkyl hydroperoxide reductase C22 [Bacillus cereus ATCC 14579],	O23	O23$gi|30018585|ref|NP_830216.1|	765
9221	509.5	2033.97	2033.97	-0.261066	0	17.23	17.23	63	80	K	DLGVEVYSVSTDTHFTHK	A		1	3668.61	O23.8360.8360.4.dta	4	gi|30018585|ref|NP_830216.1|	Alkyl hydroperoxide reductase C22 [Bacillus cereus ATCC 14579],	O23	O23$gi|30018585|ref|NP_830216.1|	765
4502	696.402	1390.79	1390.79	0.266036	0	28.8	28.8	1	12	-	MLLIGTEVKPFK	A	Oxidation (M) [1]	1	3669.82	O23.8363.8363.2.dta	2	gi|30018585|ref|NP_830216.1|	Alkyl hydroperoxide reductase C22 [Bacillus cereus ATCC 14579],	O23	O23$gi|30018585|ref|NP_830216.1|	765
4500	696.402	1390.79	1390.79	0.179754	0	31.14	31.14	1	12	-	MLLIGTEVKPFK	A	Oxidation (M) [1]	1	3681.12	O23.8393.8393.2.dta	2	gi|30018585|ref|NP_830216.1|	Alkyl hydroperoxide reductase C22 [Bacillus cereus ATCC 14579],	O23	O23$gi|30018585|ref|NP_830216.1|	765
9229	509.5	2033.97	2033.97	0.210918	0	27.52	27.52	63	80	K	DLGVEVYSVSTDTHFTHK	A		1	3681.78	O23.8395.8395.4.dta	4	gi|30018585|ref|NP_830216.1|	Alkyl hydroperoxide reductase C22 [Bacillus cereus ATCC 14579],	O23	O23$gi|30018585|ref|NP_830216.1|	765
4506	696.402	1390.79	1390.79	0.266036	0	31.12	31.12	1	12	-	MLLIGTEVKPFK	A	Oxidation (M) [1]	1	3692.29	O23.8420.8420.2.dta	2	gi|30018585|ref|NP_830216.1|	Alkyl hydroperoxide reductase C22 [Bacillus cereus ATCC 14579],	O23	O23$gi|30018585|ref|NP_830216.1|	765
9224	509.5	2033.97	2033.97	0.0339238	0	23.99	23.99	63	80	K	DLGVEVYSVSTDTHFTHK	A		1	3693.98	O23.8424.8424.4.dta	4	gi|30018585|ref|NP_830216.1|	Alkyl hydroperoxide reductase C22 [Bacillus cereus ATCC 14579],	O23	O23$gi|30018585|ref|NP_830216.1|	765
4508	696.402	1390.79	1390.79	0.352318	0	42.31	42.31	1	12	-	MLLIGTEVKPFK	A	Oxidation (M) [1]	1	3703.21	O23.8447.8447.2.dta	2	gi|30018585|ref|NP_830216.1|	Alkyl hydroperoxide reductase C22 [Bacillus cereus ATCC 14579],	O23	O23$gi|30018585|ref|NP_830216.1|	765
7643	914.994	1827.97	1827.97	0.566201	0	32.59	32.59	170	186	K	WQEGSATLKPSLDLVGK	I		1	3703.56	O23.8448.8448.2.dta	2	gi|30018585|ref|NP_830216.1|	Alkyl hydroperoxide reductase C22 [Bacillus cereus ATCC 14579],	O23	O23$gi|30018585|ref|NP_830216.1|	765
9223	509.5	2033.97	2033.97	-0.0250741	0	21.09	21.09	63	80	K	DLGVEVYSVSTDTHFTHK	A		1	3705.6	O23.8453.8453.4.dta	4	gi|30018585|ref|NP_830216.1|	Alkyl hydroperoxide reductase C22 [Bacillus cereus ATCC 14579],	O23	O23$gi|30018585|ref|NP_830216.1|	765
7642	914.994	1827.97	1827.97	0.566201	0	59.73	59.73	170	186	K	WQEGSATLKPSLDLVGK	I		1	3714.01	O23.8474.8474.2.dta	2	gi|30018585|ref|NP_830216.1|	Alkyl hydroperoxide reductase C22 [Bacillus cereus ATCC 14579],	O23	O23$gi|30018585|ref|NP_830216.1|	765
4499	696.402	1390.79	1390.79	0.179754	0	40.64	40.64	1	12	-	MLLIGTEVKPFK	A	Oxidation (M) [1]	1	3714.38	O23.8475.8475.2.dta	2	gi|30018585|ref|NP_830216.1|	Alkyl hydroperoxide reductase C22 [Bacillus cereus ATCC 14579],	O23	O23$gi|30018585|ref|NP_830216.1|	765
9237	509.5	2033.97	2033.97	0.584571	0	19.67	19.67	63	80	K	DLGVEVYSVSTDTHFTHK	A		1	3717.29	O23.8483.8483.4.dta	4	gi|30018585|ref|NP_830216.1|	Alkyl hydroperoxide reductase C22 [Bacillus cereus ATCC 14579],	O23	O23$gi|30018585|ref|NP_830216.1|	765
4514	696.402	1390.79	1390.79	0.4386	0	26.66	26.66	1	12	-	MLLIGTEVKPFK	A	Oxidation (M) [1]	1	3724.47	O23.8501.8501.2.dta	2	gi|30018585|ref|NP_830216.1|	Alkyl hydroperoxide reductase C22 [Bacillus cereus ATCC 14579],	O23	O23$gi|30018585|ref|NP_830216.1|	765
7644	914.995	1827.98	1827.97	1.16796	0	52.28	52.28	170	186	K	WQEGSATLKPSLDLVGK	I		1	3726.61	O23.8507.8507.2.dta	2	gi|30018585|ref|NP_830216.1|	Alkyl hydroperoxide reductase C22 [Bacillus cereus ATCC 14579],	O23	O23$gi|30018585|ref|NP_830216.1|	765
4063	662.335	1322.65	1322.65	0.367443	0	49.38	49.38	92	102	K	IEYIMIGDPTR	T	Oxidation (M) [5]	1	3727.94	O23.8510.8510.2.dta	2	gi|30018585|ref|NP_830216.1|	Alkyl hydroperoxide reductase C22 [Bacillus cereus ATCC 14579],	O23	O23$gi|30018585|ref|NP_830216.1|	765
4522	696.402	1390.79	1390.79	0.711826	0	34.76	34.76	1	12	-	MLLIGTEVKPFK	A	Oxidation (M) [1]	1	3736.82	O23.8532.8532.2.dta	2	gi|30018585|ref|NP_830216.1|	Alkyl hydroperoxide reductase C22 [Bacillus cereus ATCC 14579],	O23	O23$gi|30018585|ref|NP_830216.1|	765
9220	509.499	2033.97	2033.97	-0.320064	0	29.27	29.27	63	80	K	DLGVEVYSVSTDTHFTHK	A		1	3737.85	O23.8535.8535.4.dta	4	gi|30018585|ref|NP_830216.1|	Alkyl hydroperoxide reductase C22 [Bacillus cereus ATCC 14579],	O23	O23$gi|30018585|ref|NP_830216.1|	765
4064	662.335	1322.65	1322.65	0.367443	0	55.03	55.03	92	102	K	IEYIMIGDPTR	T	Oxidation (M) [5]	1	3740.26	O23.8541.8541.2.dta	2	gi|30018585|ref|NP_830216.1|	Alkyl hydroperoxide reductase C22 [Bacillus cereus ATCC 14579],	O23	O23$gi|30018585|ref|NP_830216.1|	765
9222	509.5	2033.97	2033.97	-0.202068	0	22.93	22.93	63	80	K	DLGVEVYSVSTDTHFTHK	A		1	3749.98	O23.8566.8566.4.dta	4	gi|30018585|ref|NP_830216.1|	Alkyl hydroperoxide reductase C22 [Bacillus cereus ATCC 14579],	O23	O23$gi|30018585|ref|NP_830216.1|	765
4070	662.335	1322.66	1322.65	0.836198	0	55.03	55.03	92	102	K	IEYIMIGDPTR	T	Oxidation (M) [5]	1	3751.99	O23.8571.8571.2.dta	2	gi|30018585|ref|NP_830216.1|	Alkyl hydroperoxide reductase C22 [Bacillus cereus ATCC 14579],	O23	O23$gi|30018585|ref|NP_830216.1|	765
4528	696.403	1390.79	1390.79	2.02044	0	31.75	31.75	1	12	-	MLLIGTEVKPFK	A	Oxidation (M) [1]	1	3758.4	O23.8588.8588.2.dta	2	gi|30018585|ref|NP_830216.1|	Alkyl hydroperoxide reductase C22 [Bacillus cereus ATCC 14579],	O23	O23$gi|30018585|ref|NP_830216.1|	765
4068	662.335	1322.65	1322.65	0.654744	0	66.3	66.3	92	102	K	IEYIMIGDPTR	T	Oxidation (M) [5]	1	3766.45	O23.8609.8609.2.dta	2	gi|30018585|ref|NP_830216.1|	Alkyl hydroperoxide reductase C22 [Bacillus cereus ATCC 14579],	O23	O23$gi|30018585|ref|NP_830216.1|	765
4067	662.335	1322.65	1322.65	0.45817	0	54.39	54.39	92	102	K	IEYIMIGDPTR	T	Oxidation (M) [5]	1	3777.86	O23.8636.8636.2.dta	2	gi|30018585|ref|NP_830216.1|	Alkyl hydroperoxide reductase C22 [Bacillus cereus ATCC 14579],	O23	O23$gi|30018585|ref|NP_830216.1|	765
4066	662.335	1322.65	1322.65	0.45817	0	54.78	54.78	92	102	K	IEYIMIGDPTR	T	Oxidation (M) [5]	1	3787.34	O23.8659.8659.2.dta	2	gi|30018585|ref|NP_830216.1|	Alkyl hydroperoxide reductase C22 [Bacillus cereus ATCC 14579],	O23	O23$gi|30018585|ref|NP_830216.1|	765
4061	662.334	1322.65	1322.65	-0.736398	0	54.85	54.85	92	102	K	IEYIMIGDPTR	T	Oxidation (M) [5]	1	3798.84	O23.8688.8688.2.dta	2	gi|30018585|ref|NP_830216.1|	Alkyl hydroperoxide reductase C22 [Bacillus cereus ATCC 14579],	O23	O23$gi|30018585|ref|NP_830216.1|	765
4062	662.334	1322.65	1322.65	-0.0861903	0	60.56	60.56	92	102	K	IEYIMIGDPTR	T	Oxidation (M) [5]	1	3810.7	O23.8719.8719.2.dta	2	gi|30018585|ref|NP_830216.1|	Alkyl hydroperoxide reductase C22 [Bacillus cereus ATCC 14579],	O23	O23$gi|30018585|ref|NP_830216.1|	765
4527	696.403	1390.79	1390.79	1.48836	0	28.37	28.37	1	12	-	MLLIGTEVKPFK	A	Oxidation (M) [1]	1	3815.37	O23.8730.8730.2.dta	2	gi|30018585|ref|NP_830216.1|	Alkyl hydroperoxide reductase C22 [Bacillus cereus ATCC 14579],	O23	O23$gi|30018585|ref|NP_830216.1|	765
4073	662.335	1322.66	1322.65	0.926924	0	43.66	43.66	92	102	K	IEYIMIGDPTR	T	Oxidation (M) [5]	1	3822.04	O23.8747.8747.2.dta	2	gi|30018585|ref|NP_830216.1|	Alkyl hydroperoxide reductase C22 [Bacillus cereus ATCC 14579],	O23	O23$gi|30018585|ref|NP_830216.1|	765
4353	688.405	1374.8	1374.79	0.486618	0	43.09	43.09	1	12	-	MLLIGTEVKPFK	A		1	3842.43	O23.8797.8797.2.dta	2	gi|30018585|ref|NP_830216.1|	Alkyl hydroperoxide reductase C22 [Bacillus cereus ATCC 14579],	O23	O23$gi|30018585|ref|NP_830216.1|	765
4071	662.335	1322.66	1322.65	0.836198	0	40.21	40.21	92	102	K	IEYIMIGDPTR	T	Oxidation (M) [5]	1	3845.47	O23.8805.8805.2.dta	2	gi|30018585|ref|NP_830216.1|	Alkyl hydroperoxide reductase C22 [Bacillus cereus ATCC 14579],	O23	O23$gi|30018585|ref|NP_830216.1|	765
4518	696.402	1390.79	1390.79	0.524882	0	31.8	31.8	1	12	-	MLLIGTEVKPFK	A	Oxidation (M) [1]	1	3852.17	O23.8821.8821.2.dta	2	gi|30018585|ref|NP_830216.1|	Alkyl hydroperoxide reductase C22 [Bacillus cereus ATCC 14579],	O23	O23$gi|30018585|ref|NP_830216.1|	765
4359	688.405	1374.8	1374.79	0.748476	0	66.29	66.29	1	12	-	MLLIGTEVKPFK	A		1	3853.48	O23.8824.8824.2.dta	2	gi|30018585|ref|NP_830216.1|	Alkyl hydroperoxide reductase C22 [Bacillus cereus ATCC 14579],	O23	O23$gi|30018585|ref|NP_830216.1|	765
4075	662.335	1322.66	1322.65	1.01765	0	43.23	43.23	92	102	K	IEYIMIGDPTR	T	Oxidation (M) [5]	1	3856.34	O23.8831.8831.2.dta	2	gi|30018585|ref|NP_830216.1|	Alkyl hydroperoxide reductase C22 [Bacillus cereus ATCC 14579],	O23	O23$gi|30018585|ref|NP_830216.1|	765
4512	696.402	1390.79	1390.79	0.4386	0	23.76	23.76	1	12	-	MLLIGTEVKPFK	A	Oxidation (M) [1]	1	3863.31	O23.8847.8847.2.dta	2	gi|30018585|ref|NP_830216.1|	Alkyl hydroperoxide reductase C22 [Bacillus cereus ATCC 14579],	O23	O23$gi|30018585|ref|NP_830216.1|	765
4357	688.405	1374.8	1374.79	0.66119	0	60.45	60.45	1	12	-	MLLIGTEVKPFK	A		1	3864.98	O23.8851.8851.2.dta	2	gi|30018585|ref|NP_830216.1|	Alkyl hydroperoxide reductase C22 [Bacillus cereus ATCC 14579],	O23	O23$gi|30018585|ref|NP_830216.1|	765
4076	662.335	1322.66	1322.65	1.1991	0	54.43	54.43	92	102	K	IEYIMIGDPTR	T	Oxidation (M) [5]	1	3867.24	O23.8857.8857.2.dta	2	gi|30018585|ref|NP_830216.1|	Alkyl hydroperoxide reductase C22 [Bacillus cereus ATCC 14579],	O23	O23$gi|30018585|ref|NP_830216.1|	765
4524	696.403	1390.79	1390.79	1.05695	0	19.31	19.31	1	12	-	MLLIGTEVKPFK	A	Oxidation (M) [1]	1	3874.11	O23.8874.8874.2.dta	2	gi|30018585|ref|NP_830216.1|	Alkyl hydroperoxide reductase C22 [Bacillus cereus ATCC 14579],	O23	O23$gi|30018585|ref|NP_830216.1|	765
4072	662.335	1322.66	1322.65	0.836198	0	54.27	54.27	92	102	K	IEYIMIGDPTR	T	Oxidation (M) [5]	1	3878.46	O23.8884.8884.2.dta	2	gi|30018585|ref|NP_830216.1|	Alkyl hydroperoxide reductase C22 [Bacillus cereus ATCC 14579],	O23	O23$gi|30018585|ref|NP_830216.1|	765
4074	662.335	1322.66	1322.65	1.01765	0	49.43	49.43	92	102	K	IEYIMIGDPTR	T	Oxidation (M) [5]	1	3890.35	O23.8914.8914.2.dta	2	gi|30018585|ref|NP_830216.1|	Alkyl hydroperoxide reductase C22 [Bacillus cereus ATCC 14579],	O23	O23$gi|30018585|ref|NP_830216.1|	765
4364	688.405	1374.8	1374.79	1.01033	0	53.11	53.11	1	12	-	MLLIGTEVKPFK	A		1	3895.64	O23.8928.8928.2.dta	2	gi|30018585|ref|NP_830216.1|	Alkyl hydroperoxide reductase C22 [Bacillus cereus ATCC 14579],	O23	O23$gi|30018585|ref|NP_830216.1|	765
4065	662.335	1322.65	1322.65	0.45817	0	41.82	41.82	92	102	K	IEYIMIGDPTR	T	Oxidation (M) [5]	1	3902.58	O23.8946.8946.2.dta	2	gi|30018585|ref|NP_830216.1|	Alkyl hydroperoxide reductase C22 [Bacillus cereus ATCC 14579],	O23	O23$gi|30018585|ref|NP_830216.1|	765
4361	688.405	1374.8	1374.79	0.835761	0	55.49	55.49	1	12	-	MLLIGTEVKPFK	A		1	3905.73	O23.8954.8954.2.dta	2	gi|30018585|ref|NP_830216.1|	Alkyl hydroperoxide reductase C22 [Bacillus cereus ATCC 14579],	O23	O23$gi|30018585|ref|NP_830216.1|	765
4525	696.403	1390.79	1390.79	1.40208	0	19.1	19.1	1	12	-	MLLIGTEVKPFK	A	Oxidation (M) [1]	1	3913.29	O23.8974.8974.2.dta	2	gi|30018585|ref|NP_830216.1|	Alkyl hydroperoxide reductase C22 [Bacillus cereus ATCC 14579],	O23	O23$gi|30018585|ref|NP_830216.1|	765
4358	688.405	1374.8	1374.79	0.66119	0	53.57	53.57	1	12	-	MLLIGTEVKPFK	A		1	3918.95	O23.8988.8988.2.dta	2	gi|30018585|ref|NP_830216.1|	Alkyl hydroperoxide reductase C22 [Bacillus cereus ATCC 14579],	O23	O23$gi|30018585|ref|NP_830216.1|	765
4351	688.405	1374.8	1374.79	0.384785	0	55.5	55.5	1	12	-	MLLIGTEVKPFK	A		1	3930.6	O23.9018.9018.2.dta	2	gi|30018585|ref|NP_830216.1|	Alkyl hydroperoxide reductase C22 [Bacillus cereus ATCC 14579],	O23	O23$gi|30018585|ref|NP_830216.1|	765
4346	688.404	1374.79	1374.79	-0.0516441	0	55.97	55.97	1	12	-	MLLIGTEVKPFK	A		1	3942.19	O23.9048.9048.2.dta	2	gi|30018585|ref|NP_830216.1|	Alkyl hydroperoxide reductase C22 [Bacillus cereus ATCC 14579],	O23	O23$gi|30018585|ref|NP_830216.1|	765
4350	688.405	1374.79	1374.79	0.297499	0	45.44	45.44	1	12	-	MLLIGTEVKPFK	A		1	3952.63	O23.9075.9075.2.dta	2	gi|30018585|ref|NP_830216.1|	Alkyl hydroperoxide reductase C22 [Bacillus cereus ATCC 14579],	O23	O23$gi|30018585|ref|NP_830216.1|	765
4069	662.335	1322.65	1322.65	0.654744	0	60.3	60.3	92	102	K	IEYIMIGDPTR	T	Oxidation (M) [5]	1	3957.66	O23.9087.9087.2.dta	2	gi|30018585|ref|NP_830216.1|	Alkyl hydroperoxide reductase C22 [Bacillus cereus ATCC 14579],	O23	O23$gi|30018585|ref|NP_830216.1|	765
4362	688.405	1374.8	1374.79	0.835761	0	46.38	46.38	1	12	-	MLLIGTEVKPFK	A		1	3963.43	O23.9101.9101.2.dta	2	gi|30018585|ref|NP_830216.1|	Alkyl hydroperoxide reductase C22 [Bacillus cereus ATCC 14579],	O23	O23$gi|30018585|ref|NP_830216.1|	765
4360	688.405	1374.8	1374.79	0.748476	0	66.24	66.24	1	12	-	MLLIGTEVKPFK	A		1	3975.86	O23.9131.9131.2.dta	2	gi|30018585|ref|NP_830216.1|	Alkyl hydroperoxide reductase C22 [Bacillus cereus ATCC 14579],	O23	O23$gi|30018585|ref|NP_830216.1|	765
4352	688.405	1374.8	1374.79	0.384785	0	49.56	49.56	1	12	-	MLLIGTEVKPFK	A		1	3986.84	O23.9157.9157.2.dta	2	gi|30018585|ref|NP_830216.1|	Alkyl hydroperoxide reductase C22 [Bacillus cereus ATCC 14579],	O23	O23$gi|30018585|ref|NP_830216.1|	765
4365	688.405	1374.8	1374.79	1.1849	0	48.88	48.88	1	12	-	MLLIGTEVKPFK	A		1	3998.52	O23.9187.9187.2.dta	2	gi|30018585|ref|NP_830216.1|	Alkyl hydroperoxide reductase C22 [Bacillus cereus ATCC 14579],	O23	O23$gi|30018585|ref|NP_830216.1|	765
4349	688.405	1374.79	1374.79	0.122927	0	27.74	27.74	1	12	-	MLLIGTEVKPFK	A		1	4010.55	O23.9218.9218.2.dta	2	gi|30018585|ref|NP_830216.1|	Alkyl hydroperoxide reductase C22 [Bacillus cereus ATCC 14579],	O23	O23$gi|30018585|ref|NP_830216.1|	765
4356	688.405	1374.8	1374.79	0.573904	0	34.42	34.42	1	12	-	MLLIGTEVKPFK	A		1	4028.44	O23.9263.9263.2.dta	2	gi|30018585|ref|NP_830216.1|	Alkyl hydroperoxide reductase C22 [Bacillus cereus ATCC 14579],	O23	O23$gi|30018585|ref|NP_830216.1|	765
4344	688.404	1374.79	1374.79	-0.851764	0	18	18	1	12	-	MLLIGTEVKPFK	A		1	4041.02	O23.9295.9295.2.dta	2	gi|30018585|ref|NP_830216.1|	Alkyl hydroperoxide reductase C22 [Bacillus cereus ATCC 14579],	O23	O23$gi|30018585|ref|NP_830216.1|	765
4343	688.404	1374.79	1374.79	-1.39003	0	25.02	25.02	1	12	-	MLLIGTEVKPFK	A		1	4062.56	O23.9350.9350.2.dta	2	gi|30018585|ref|NP_830216.1|	Alkyl hydroperoxide reductase C22 [Bacillus cereus ATCC 14579],	O23	O23$gi|30018585|ref|NP_830216.1|	765
11332	634.56	2534.21	2534.21	0.290031	1	16.13	16.13	81	102	K	AWHDSSETIGKIEYIMIGDPTR	T	Oxidation (M) [16]	1	4069.69	O23.9368.9368.4.dta	4	gi|30018585|ref|NP_830216.1|	Alkyl hydroperoxide reductase C22 [Bacillus cereus ATCC 14579],	O23	O23$gi|30018585|ref|NP_830216.1|	765
4347	688.404	1374.79	1374.79	-0.0516441	0	25.92	25.92	1	12	-	MLLIGTEVKPFK	A		1	4073.76	O23.9379.9379.2.dta	2	gi|30018585|ref|NP_830216.1|	Alkyl hydroperoxide reductase C22 [Bacillus cereus ATCC 14579],	O23	O23$gi|30018585|ref|NP_830216.1|	765
11352	634.561	2534.21	2534.21	0.874039	1	19.98	19.98	81	102	K	AWHDSSETIGKIEYIMIGDPTR	T	Oxidation (M) [16]	1	4080.8	O23.9396.9396.4.dta	4	gi|30018585|ref|NP_830216.1|	Alkyl hydroperoxide reductase C22 [Bacillus cereus ATCC 14579],	O23	O23$gi|30018585|ref|NP_830216.1|	765
4348	688.405	1374.79	1374.79	0.122927	0	28.78	28.78	1	12	-	MLLIGTEVKPFK	A		1	4084.44	O23.9406.9406.2.dta	2	gi|30018585|ref|NP_830216.1|	Alkyl hydroperoxide reductase C22 [Bacillus cereus ATCC 14579],	O23	O23$gi|30018585|ref|NP_830216.1|	765
11353	634.561	2534.21	2534.21	0.874039	1	21.48	21.48	81	102	K	AWHDSSETIGKIEYIMIGDPTR	T	Oxidation (M) [16]	1	4092.41	O23.9426.9426.4.dta	4	gi|30018585|ref|NP_830216.1|	Alkyl hydroperoxide reductase C22 [Bacillus cereus ATCC 14579],	O23	O23$gi|30018585|ref|NP_830216.1|	765
4355	688.405	1374.8	1374.79	0.573904	0	32.76	32.76	1	12	-	MLLIGTEVKPFK	A		1	4095.29	O23.9434.9434.2.dta	2	gi|30018585|ref|NP_830216.1|	Alkyl hydroperoxide reductase C22 [Bacillus cereus ATCC 14579],	O23	O23$gi|30018585|ref|NP_830216.1|	765
11356	1268.11	2534.21	2534.21	0.926126	1	51.77	51.77	81	102	K	AWHDSSETIGKIEYIMIGDPTR	T	Oxidation (M) [16]	1	4099.16	O23.9444.9444.2.dta	2	gi|30018585|ref|NP_830216.1|	Alkyl hydroperoxide reductase C22 [Bacillus cereus ATCC 14579],	O23	O23$gi|30018585|ref|NP_830216.1|	765
4345	688.404	1374.79	1374.79	-0.313501	0	32.32	32.32	1	12	-	MLLIGTEVKPFK	A		1	4105.53	O23.9460.9460.2.dta	2	gi|30018585|ref|NP_830216.1|	Alkyl hydroperoxide reductase C22 [Bacillus cereus ATCC 14579],	O23	O23$gi|30018585|ref|NP_830216.1|	765
11323	634.56	2534.21	2534.21	0.005919	1	21.16	21.16	81	102	K	AWHDSSETIGKIEYIMIGDPTR	T	Oxidation (M) [16]	1	4111.06	O23.9474.9474.4.dta	4	gi|30018585|ref|NP_830216.1|	Alkyl hydroperoxide reductase C22 [Bacillus cereus ATCC 14579],	O23	O23$gi|30018585|ref|NP_830216.1|	765
4354	688.405	1374.8	1374.79	0.573904	0	23.47	23.47	1	12	-	MLLIGTEVKPFK	A		1	4117.35	O23.9490.9490.2.dta	2	gi|30018585|ref|NP_830216.1|	Alkyl hydroperoxide reductase C22 [Bacillus cereus ATCC 14579],	O23	O23$gi|30018585|ref|NP_830216.1|	765
11348	634.56	2534.21	2534.21	0.668847	1	16.58	16.58	81	102	K	AWHDSSETIGKIEYIMIGDPTR	T	Oxidation (M) [16]	1	4123.68	O23.9506.9506.4.dta	4	gi|30018585|ref|NP_830216.1|	Alkyl hydroperoxide reductase C22 [Bacillus cereus ATCC 14579],	O23	O23$gi|30018585|ref|NP_830216.1|	765
4363	688.405	1374.8	1374.79	0.923047	0	24.51	24.51	1	12	-	MLLIGTEVKPFK	A		1	4179.96	O23.9650.9650.2.dta	2	gi|30018585|ref|NP_830216.1|	Alkyl hydroperoxide reductase C22 [Bacillus cereus ATCC 14579],	O23	O23$gi|30018585|ref|NP_830216.1|	765
13043	895.225	3576.87	3576.87	1.27793	2	23.08	23.08	1	32	-	MLLIGTEVKPFKANAYHNGEFIQVTDESLKGK	W		1	4196.83	O23.9692.9692.4.dta	4	gi|30018585|ref|NP_830216.1|	Alkyl hydroperoxide reductase C22 [Bacillus cereus ATCC 14579],	O23	O23$gi|30018585|ref|NP_830216.1|	765
13045	895.226	3576.87	3576.87	2.37387	2	31.66	31.66	1	32	-	MLLIGTEVKPFKANAYHNGEFIQVTDESLKGK	W		1	4208.08	O23.9719.9719.4.dta	4	gi|30018585|ref|NP_830216.1|	Alkyl hydroperoxide reductase C22 [Bacillus cereus ATCC 14579],	O23	O23$gi|30018585|ref|NP_830216.1|	765
13044	895.225	3576.87	3576.87	1.27793	2	15.27	15.27	1	32	-	MLLIGTEVKPFKANAYHNGEFIQVTDESLKGK	W		1	4218.54	O23.9744.9744.4.dta	4	gi|30018585|ref|NP_830216.1|	Alkyl hydroperoxide reductase C22 [Bacillus cereus ATCC 14579],	O23	O23$gi|30018585|ref|NP_830216.1|	765
3865	654.337	1306.66	1306.66	0.325257	0	36.86	36.86	92	102	K	IEYIMIGDPTR	T		1	4232.66	O23.9777.9777.2.dta	2	gi|30018585|ref|NP_830216.1|	Alkyl hydroperoxide reductase C22 [Bacillus cereus ATCC 14579],	O23	O23$gi|30018585|ref|NP_830216.1|	765
3867	654.337	1306.66	1306.66	0.417094	0	45.96	45.96	92	102	K	IEYIMIGDPTR	T		1	4243.54	O23.9805.9805.2.dta	2	gi|30018585|ref|NP_830216.1|	Alkyl hydroperoxide reductase C22 [Bacillus cereus ATCC 14579],	O23	O23$gi|30018585|ref|NP_830216.1|	765
3863	654.337	1306.66	1306.66	0.218114	0	60.49	60.49	92	102	K	IEYIMIGDPTR	T		1	4254.69	O23.9833.9833.2.dta	2	gi|30018585|ref|NP_830216.1|	Alkyl hydroperoxide reductase C22 [Bacillus cereus ATCC 14579],	O23	O23$gi|30018585|ref|NP_830216.1|	765
3869	654.337	1306.66	1306.66	0.692606	0	41.76	41.76	92	102	K	IEYIMIGDPTR	T		1	4264.94	O23.9858.9858.2.dta	2	gi|30018585|ref|NP_830216.1|	Alkyl hydroperoxide reductase C22 [Bacillus cereus ATCC 14579],	O23	O23$gi|30018585|ref|NP_830216.1|	765
3870	654.337	1306.66	1306.66	0.692606	0	41.9	41.9	92	102	K	IEYIMIGDPTR	T		1	4275.95	O23.9883.9883.2.dta	2	gi|30018585|ref|NP_830216.1|	Alkyl hydroperoxide reductase C22 [Bacillus cereus ATCC 14579],	O23	O23$gi|30018585|ref|NP_830216.1|	765
3864	654.337	1306.66	1306.66	0.218114	0	49.22	49.22	92	102	K	IEYIMIGDPTR	T		1	4286.81	O23.9909.9909.2.dta	2	gi|30018585|ref|NP_830216.1|	Alkyl hydroperoxide reductase C22 [Bacillus cereus ATCC 14579],	O23	O23$gi|30018585|ref|NP_830216.1|	765
3866	654.337	1306.66	1306.66	0.325257	0	43.22	43.22	92	102	K	IEYIMIGDPTR	T		1	4297.91	O23.9933.9933.2.dta	2	gi|30018585|ref|NP_830216.1|	Alkyl hydroperoxide reductase C22 [Bacillus cereus ATCC 14579],	O23	O23$gi|30018585|ref|NP_830216.1|	765
3872	654.337	1306.66	1306.66	0.968118	0	50.84	50.84	92	102	K	IEYIMIGDPTR	T		1	4309.13	O23.9960.9960.2.dta	2	gi|30018585|ref|NP_830216.1|	Alkyl hydroperoxide reductase C22 [Bacillus cereus ATCC 14579],	O23	O23$gi|30018585|ref|NP_830216.1|	765
3868	654.337	1306.66	1306.66	0.508932	0	41.27	41.27	92	102	K	IEYIMIGDPTR	T		1	4320.51	O23.9989.9989.2.dta	2	gi|30018585|ref|NP_830216.1|	Alkyl hydroperoxide reductase C22 [Bacillus cereus ATCC 14579],	O23	O23$gi|30018585|ref|NP_830216.1|	765
11038	999.579	1997.14	1997.14	1.0515	1	68.96	68.96	122	140	K	AVTAAIEELKTISKPIEGK	S		1	3859.53	cOP12.10420.10420.2.dta	2	gi|30018515|ref|NP_830146.1|	chaperonin GroEL [Bacillus cereus ATCC 14579],	cOP12	cOP12$gi|30018515|ref|NP_830146.1|	727
11036	999.578	1997.14	1997.14	0.751074	1	75.35	75.35	122	140	K	AVTAAIEELKTISKPIEGK	S		1	3870.61	cOP12.10451.10451.2.dta	2	gi|30018515|ref|NP_830146.1|	chaperonin GroEL [Bacillus cereus ATCC 14579],	cOP12	cOP12$gi|30018515|ref|NP_830146.1|	727
11039	999.579	1997.14	1997.14	1.1216	1	76.73	76.73	122	140	K	AVTAAIEELKTISKPIEGK	S		1	3881.85	cOP12.10486.10486.2.dta	2	gi|30018515|ref|NP_830146.1|	chaperonin GroEL [Bacillus cereus ATCC 14579],	cOP12	cOP12$gi|30018515|ref|NP_830146.1|	727
11721	1042.02	2082.03	2082.03	0.378957	0	106.43	106.43	403	423	R	AAVEEGIVAGGGTSLMNVYTK	V	Oxidation (M) [16]	1	3883.84	cOP12.10492.10492.2.dta	2	gi|30018515|ref|NP_830146.1|	chaperonin GroEL [Bacillus cereus ATCC 14579],	cOP12	cOP12$gi|30018515|ref|NP_830146.1|	727
11040	999.579	1997.14	1997.14	1.36195	1	67.37	67.37	122	140	K	AVTAAIEELKTISKPIEGK	S		1	3892.97	cOP12.10520.10520.2.dta	2	gi|30018515|ref|NP_830146.1|	chaperonin GroEL [Bacillus cereus ATCC 14579],	cOP12	cOP12$gi|30018515|ref|NP_830146.1|	727
11724	1042.02	2082.03	2082.03	1.19547	0	99.56	99.56	403	423	R	AAVEEGIVAGGGTSLMNVYTK	V	Oxidation (M) [16]	1	3894.12	cOP12.10523.10523.2.dta	2	gi|30018515|ref|NP_830146.1|	chaperonin GroEL [Bacillus cereus ATCC 14579],	cOP12	cOP12$gi|30018515|ref|NP_830146.1|	727
11032	500.293	1997.14	1997.14	0.184263	1	16.37	16.37	122	140	K	AVTAAIEELKTISKPIEGK	S		1	3903.63	cOP12.10551.10551.4.dta	4	gi|30018515|ref|NP_830146.1|	chaperonin GroEL [Bacillus cereus ATCC 14579],	cOP12	cOP12$gi|30018515|ref|NP_830146.1|	727
11041	999.58	1997.14	1997.14	1.91273	1	52.1	52.1	122	140	K	AVTAAIEELKTISKPIEGK	S		1	3903.92	cOP12.10552.10552.2.dta	2	gi|30018515|ref|NP_830146.1|	chaperonin GroEL [Bacillus cereus ATCC 14579],	cOP12	cOP12$gi|30018515|ref|NP_830146.1|	727
11723	1042.02	2082.03	2082.03	0.724773	0	82.19	82.19	403	423	R	AAVEEGIVAGGGTSLMNVYTK	V	Oxidation (M) [16]	1	3905.91	cOP12.10558.10558.2.dta	2	gi|30018515|ref|NP_830146.1|	chaperonin GroEL [Bacillus cereus ATCC 14579],	cOP12	cOP12$gi|30018515|ref|NP_830146.1|	727
11720	1042.02	2082.03	2082.03	0.254079	0	94.27	94.27	403	423	R	AAVEEGIVAGGGTSLMNVYTK	V	Oxidation (M) [16]	1	3916.36	cOP12.10589.10589.2.dta	2	gi|30018515|ref|NP_830146.1|	chaperonin GroEL [Bacillus cereus ATCC 14579],	cOP12	cOP12$gi|30018515|ref|NP_830146.1|	727
11725	1042.02	2082.03	2082.03	1.19547	0	105.94	105.94	403	423	R	AAVEEGIVAGGGTSLMNVYTK	V	Oxidation (M) [16]	1	3927.28	cOP12.10621.10621.2.dta	2	gi|30018515|ref|NP_830146.1|	chaperonin GroEL [Bacillus cereus ATCC 14579],	cOP12	cOP12$gi|30018515|ref|NP_830146.1|	727
11722	1042.02	2082.03	2082.03	0.609501	0	102.42	102.42	403	423	R	AAVEEGIVAGGGTSLMNVYTK	V	Oxidation (M) [16]	1	3940.4	cOP12.10662.10662.2.dta	2	gi|30018515|ref|NP_830146.1|	chaperonin GroEL [Bacillus cereus ATCC 14579],	cOP12	cOP12$gi|30018515|ref|NP_830146.1|	727
6437	766.92	1531.83	1531.82	1.07911	0	51.03	51.03	43	57	K	FGSPLITNDGVTIAK	E		1	4126.02	cOP12.11220.11220.2.dta	2	gi|30018515|ref|NP_830146.1|	chaperonin GroEL [Bacillus cereus ATCC 14579],	cOP12	cOP12$gi|30018515|ref|NP_830146.1|	727
6435	766.92	1531.83	1531.82	0.517683	0	60.41	60.41	43	57	K	FGSPLITNDGVTIAK	E		1	4136.9	cOP12.11252.11252.2.dta	2	gi|30018515|ref|NP_830146.1|	chaperonin GroEL [Bacillus cereus ATCC 14579],	cOP12	cOP12$gi|30018515|ref|NP_830146.1|	727
6434	766.92	1531.83	1531.82	0.282669	0	60.78	60.78	43	57	K	FGSPLITNDGVTIAK	E		1	4148.41	cOP12.11285.11285.2.dta	2	gi|30018515|ref|NP_830146.1|	chaperonin GroEL [Bacillus cereus ATCC 14579],	cOP12	cOP12$gi|30018515|ref|NP_830146.1|	727
11997	1061.53	2121.04	2121.04	0.910875	0	95.74	95.74	80	100	K	TNDVAGDGTTTATVLAQAMIR	E	Oxidation (M) [19]	1	4151.56	cOP12.11294.11294.2.dta	2	gi|30018515|ref|NP_830146.1|	chaperonin GroEL [Bacillus cereus ATCC 14579],	cOP12	cOP12$gi|30018515|ref|NP_830146.1|	727
6433	766.92	1531.82	1531.82	0.125994	0	81.39	81.39	43	57	K	FGSPLITNDGVTIAK	E		1	4159.59	cOP12.11315.11315.2.dta	2	gi|30018515|ref|NP_830146.1|	chaperonin GroEL [Bacillus cereus ATCC 14579],	cOP12	cOP12$gi|30018515|ref|NP_830146.1|	727
11994	1061.53	2121.04	2121.04	0.684571	0	90.62	90.62	80	100	K	TNDVAGDGTTTATVLAQAMIR	E	Oxidation (M) [19]	1	4161.91	cOP12.11321.11321.2.dta	2	gi|30018515|ref|NP_830146.1|	chaperonin GroEL [Bacillus cereus ATCC 14579],	cOP12	cOP12$gi|30018515|ref|NP_830146.1|	727
6436	766.92	1531.83	1531.82	0.517683	0	61.22	61.22	43	57	K	FGSPLITNDGVTIAK	E		1	4170.23	cOP12.11345.11345.2.dta	2	gi|30018515|ref|NP_830146.1|	chaperonin GroEL [Bacillus cereus ATCC 14579],	cOP12	cOP12$gi|30018515|ref|NP_830146.1|	727
11996	1061.53	2121.04	2121.04	0.797723	0	78.67	78.67	80	100	K	TNDVAGDGTTTATVLAQAMIR	E	Oxidation (M) [19]	1	4172.74	cOP12.11353.11353.2.dta	2	gi|30018515|ref|NP_830146.1|	chaperonin GroEL [Bacillus cereus ATCC 14579],	cOP12	cOP12$gi|30018515|ref|NP_830146.1|	727
6817	791.962	1581.91	1581.91	0.477904	1	44.41	44.41	18	33	R	GVDTLANAVKVTLGPK	G		1	4175.36	cOP12.11361.11361.2.dta	2	gi|30018515|ref|NP_830146.1|	chaperonin GroEL [Bacillus cereus ATCC 14579],	cOP12	cOP12$gi|30018515|ref|NP_830146.1|	727
6438	766.921	1531.83	1531.82	1.23578	0	49.6	49.6	43	57	K	FGSPLITNDGVTIAK	E		1	4181.95	cOP12.11381.11381.2.dta	2	gi|30018515|ref|NP_830146.1|	chaperonin GroEL [Bacillus cereus ATCC 14579],	cOP12	cOP12$gi|30018515|ref|NP_830146.1|	727
11995	1061.53	2121.04	2121.04	0.684571	0	87.51	87.51	80	100	K	TNDVAGDGTTTATVLAQAMIR	E	Oxidation (M) [19]	1	4183.93	cOP12.11387.11387.2.dta	2	gi|30018515|ref|NP_830146.1|	chaperonin GroEL [Bacillus cereus ATCC 14579],	cOP12	cOP12$gi|30018515|ref|NP_830146.1|	727
6816	791.962	1581.91	1581.91	0.326188	1	73.7	73.7	18	33	R	GVDTLANAVKVTLGPK	G		1	4186.02	cOP12.11393.11393.2.dta	2	gi|30018515|ref|NP_830146.1|	chaperonin GroEL [Bacillus cereus ATCC 14579],	cOP12	cOP12$gi|30018515|ref|NP_830146.1|	727
7131	806.361	1610.71	1610.71	-3.72257	0	38.69	38.69	58	71	K	EIELEDAFENMGAK	L	Oxidation (M) [11]	1	4188.87	cOP12.11402.11402.2.dta	2	gi|30018515|ref|NP_830146.1|	chaperonin GroEL [Bacillus cereus ATCC 14579],	cOP12	cOP12$gi|30018515|ref|NP_830146.1|	727
6813	791.962	1581.91	1581.91	-0.0657434	1	91.68	91.68	18	33	R	GVDTLANAVKVTLGPK	G		1	4197.88	cOP12.11429.11429.2.dta	2	gi|30018515|ref|NP_830146.1|	chaperonin GroEL [Bacillus cereus ATCC 14579],	cOP12	cOP12$gi|30018515|ref|NP_830146.1|	727
11992	1061.53	2121.04	2121.04	-0.352658	0	87.45	87.45	80	100	K	TNDVAGDGTTTATVLAQAMIR	E	Oxidation (M) [19]	1	4198.44	cOP12.11431.11431.2.dta	2	gi|30018515|ref|NP_830146.1|	chaperonin GroEL [Bacillus cereus ATCC 14579],	cOP12	cOP12$gi|30018515|ref|NP_830146.1|	727
6432	766.919	1531.82	1531.82	-1.3102	0	35.04	35.04	43	57	K	FGSPLITNDGVTIAK	E		1	4199.05	cOP12.11433.11433.2.dta	2	gi|30018515|ref|NP_830146.1|	chaperonin GroEL [Bacillus cereus ATCC 14579],	cOP12	cOP12$gi|30018515|ref|NP_830146.1|	727
7132	806.364	1610.71	1610.71	-0.0844346	0	54.97	54.97	58	71	K	EIELEDAFENMGAK	L	Oxidation (M) [11]	1	4199.92	cOP12.11435.11435.2.dta	2	gi|30018515|ref|NP_830146.1|	chaperonin GroEL [Bacillus cereus ATCC 14579],	cOP12	cOP12$gi|30018515|ref|NP_830146.1|	727
6818	791.962	1581.91	1581.91	0.781334	1	95.69	95.69	18	33	R	GVDTLANAVKVTLGPK	G		1	4209.41	cOP12.11463.11463.2.dta	2	gi|30018515|ref|NP_830146.1|	chaperonin GroEL [Bacillus cereus ATCC 14579],	cOP12	cOP12$gi|30018515|ref|NP_830146.1|	727
7133	806.364	1610.71	1610.71	-0.0844346	0	69.77	69.77	58	71	K	EIELEDAFENMGAK	L	Oxidation (M) [11]	1	4211.09	cOP12.11468.11468.2.dta	2	gi|30018515|ref|NP_830146.1|	chaperonin GroEL [Bacillus cereus ATCC 14579],	cOP12	cOP12$gi|30018515|ref|NP_830146.1|	727
11993	1061.53	2121.04	2121.04	0.222533	0	76.21	76.21	80	100	K	TNDVAGDGTTTATVLAQAMIR	E	Oxidation (M) [19]	1	4219.79	cOP12.11494.11494.2.dta	2	gi|30018515|ref|NP_830146.1|	chaperonin GroEL [Bacillus cereus ATCC 14579],	cOP12	cOP12$gi|30018515|ref|NP_830146.1|	727
6820	791.963	1581.91	1581.91	1.00891	1	83.65	83.65	18	33	R	GVDTLANAVKVTLGPK	G		1	4221.39	cOP12.11498.11498.2.dta	2	gi|30018515|ref|NP_830146.1|	chaperonin GroEL [Bacillus cereus ATCC 14579],	cOP12	cOP12$gi|30018515|ref|NP_830146.1|	727
7134	806.365	1610.72	1610.71	1.13242	0	51.42	51.42	58	71	K	EIELEDAFENMGAK	L	Oxidation (M) [11]	1	4221.96	cOP12.11500.11500.2.dta	2	gi|30018515|ref|NP_830146.1|	chaperonin GroEL [Bacillus cereus ATCC 14579],	cOP12	cOP12$gi|30018515|ref|NP_830146.1|	727
[truncated: 128,198 more rows]
