# Supplementary material for: Proteome data to explore the impact of pBClin15 on Bacillus cereus ATCC 14579
Source: Data Brief. 2016 Jul 26;8:1243–6. doi: 10.1016/j.dib.2016.07.042 (PMC4983103; doi:10.1016/j.dib.2016.07.042)
Supplement: Supplementary file 2 — Supplementary material [file mmc2.zip › Supplementary Table3.xlsx]

## Sheet: SC
								Spectral counts (SC) measured in each sample
Supplementary Table 3. List of proteins identified in the cellular proteome analysis of the DpBClin15 and wild-type ATCC 14579 strains.								WT									DpBClin15
							Growth phases	EE			LE			S			EE			LE			S
							Sample name for analysis	EE-1	EE-2	EE-3	LE-1	LE-2	LE-3	S-1	S-2	S-3	EE-1	EE-2	EE-3	LE-1	LE-2	LE-3	S-1	S-2	S-3
Proteins validated with at least two different peptides							Sample name for MS/MS	O11	O21	O31	O12	O22	O32	O13	O23	O33	OP11	OP21	OP31	OP12	OP22	OP32	OP13	OP23	OP33
Gene	Protein	GI number	NP number	Functional annotation	Isoelectric point	lenght	Theorical mass (Da)																			Total SC
				1/ Central metabolism
				01.01/ Carbohydrate transport
BC5320	Ccr	30023351	NP_834982.1	PTS system, glucose-specific IIA component	5.41244	165	17434.2	15	14	6	28	16	19	15	23	17	6	4	0	5	11	4	29	27	27	266
BC4571	FrxX	30022646	NP_834277.1	deblocking aminopeptidase	5.37231	363	39657.4	1	0	7	3	7	1	5	5	9	1	4	3	10	2	3	5	3	5	74
BC4048	PtsA	30022135	NP_833766.1	phosphoenolpyruvate-protein phosphotransferase	4.7451	570	62727.1	3	0	5	0	0	0	10	0	3	17	16	6	8	3	9	16	17	0	113
BC4693	FrvX	30022768	NP_834399.1	deblocking aminopeptidase	6.09101	357	39118	2	0	15	0	2	0	4	3	2	4	3	1	6	2	4	5	4	3	60
BC4049	PtsH	30022136	NP_833767.1	phosphocarrier protein HPr	5.04669	87	9232.68	0	0	0	8	2	5	0	4	1	0	0	0	0	0	3	6	5	15	49
BC5164	HprK	30023197	NP_834828.1	HPr kinase/phosphorylase	5.28878	309	34579.1	0	0	0	0	3	0	0	1	1	2	0	0	2	0	2	1	1	2	15
BC4050	PtsG	30022137	NP_833768.1	PTS system, glucose-specific IIABC component	6.2073	687	74060.3	0	0	0	0	0	0	0	0	0	2	0	0	4	0	5	0	1	0	12
				01.02/ Glycolysis/gluconeogenesis
BC5140	GapA2	30023174	NP_834805.1	glyceraldehyde-3-phosphate dehydrogenase	5.04439	328	35175.8	109	171	193	114	147	33	115	85	120	80	90	45	77	89	99	84	78	90	1819
BC3972	PdhB	30022060	NP_833691.1	pyruvate dehydrogenase E1 component beta subunit	4.74761	325	35207.2	134	142	136	65	86	31	64	60	84	50	47	38	84	86	65	52	36	45	1305
BC5135	Eno	30023172	NP_834803.1	phosphopyruvate hydratase	4.65867	431	46343.3	57	46	202	41	33	20	102	38	138	98	67	64	162	138	141	107	91	47	1592
BC3971	PdhC	30022059	NP_833690.1	branched-chain alpha-keto acid dehydrogenase subunit E2	5.38959	429	45914.1	0	3	70	3	5	2	20	3	32	43	45	58	120	93	95	62	42	10	706
BC4157	-	30022241	NP_833872.1	branched-chain alpha-keto acid dehydrogenase subunit E2	5.47183	439	47348.7	0	0	23	0	0	0	4	0	3	45	49	25	40	16	45	13	11	1	275
BC4600	Pfk	30022675	NP_834306.1	6-phosphofructokinase	5.78927	319	34248.9	47	57	66	23	31	4	14	10	13	41	37	21	24	44	29	8	9	11	489
BC3973	PdhA	30022061	NP_833692.1	pyruvate dehydrogenase E1 component alpha subunit	5.41126	371	41388	18	40	97	9	29	1	19	12	24	17	8	12	76	62	40	30	31	20	545
BC3970	PdhD	30022058	NP_833689.1	dihydrolipoamide dehydrogenase	5.25075	470	49408.7	21	9	93	3	4	1	45	7	37	47	55	43	53	27	38	43	37	14	577
BC5335	Fba	30023366	NP_834997.1	fructose-bisphosphate aldolase	4.99859	285	30653.5	13	9	13	11	17	4	21	22	16	8	3	3	8	25	14	22	24	22	255
BC0868	GapN	30019023	NP_830654.1	NADP-dependent glyceraldehyde-3-phosphate dehydrogenase	5.53353	479	51768.9	3	0	28	5	0	0	19	0	13	18	17	15	14	5	10	22	19	2	190
BC4583	GapA1	30022658	NP_834289.1	glyceraldehyde-3-phosphate dehydrogenase	6.0151	342	37526.7	9	10	9	5	6	2	7	7	7	4	7	6	3	5	3	6	7	8	111
BC4898	Pgi	30022940	NP_834571.1	glucose-6-phosphate isomerase	5.04046	450	50280.4	4	0	7	0	0	0	18	1	12	14	8	7	10	9	6	17	16	10	139
BC4599	PykI	30022674	NP_834305.1	pyruvate kinase	5.2001	585	62228.7	0	0	0	0	0	0	17	0	0	9	17	13	27	1	18	21	24	0	147
BC5136	Pgm4	30023173	NP_834804.1	phosphoglyceromutase	4.85761	509	56317	0	0	0	0	0	0	0	0	0	5	10	0	0	0	4	9	7	0	35
BC4919	Pgm	30022960	NP_834591.1	phosphoglucomutase	5.13308	574	64130.7	0	0	0	0	0	0	0	0	0	2	4	1	3	1	3	1	1	0	16
BC5333	FbpB	30023364	NP_834995.1	fructose 1,6-bisphosphatase II	5.5365	321	33992.7	0	0	0	0	3	0	8	9	11	1	0	0	5	2	1	9	9	10	68
BC2435	Pgm1	30020566	NP_832197.1	phosphoglyceromutase	6.15389	245	28210.6	0	0	0	1	1	1	5	5	3	0	0	1	0	3	2	4	5	8	39
BC4260	GlcK	30022343	NP_833974.1	glucokinase	5.31281	327	34379.9	3	5	7	1	8	1	1	0	1	0	0	0	0	0	0	0	0	1	28
BC3478	Pgm2	30021581	NP_833212.1	phosphoglycerate mutase	5.00105	236	25902.2	0	0	0	0	0	0	1	0	0	0	0	0	0	0	0	0	0	1	2
BC3934	Pgm3	30022022	NP_833653.1	phosphoglycerate mutase	5.29819	190	21188	3	4	4	9	0	0	0	0	0	0	0	0	0	1	0	0	0	0	21
BC3947	PycA	30022035	NP_833666.1	pyruvate carboxylase	5.6555	1148	128362	0	0	0	0	0	0	4	0	0	1	4	7	11	0	48	0	0	0	75
BC5138	Pgk	_	NA	Phosphoglycerate kinase	5.08	1186	44500.9	14	10	67	3	10	1	26	14	26	48	39	37	31	30	33	23	27	22	461
BC5137	TpiA	_	NA	Triose phosphate isomerase	5.00258	251	26471.5	54	49	36	53	27	12	33	32	23	15	12	9	11	28	13	21	23	46	497
BC3555	DhaS	30021657	NP_833288.1	aldehyde dehydrogenase	5.49351	494	53711.3	0	0	0	0	0	0	1	0	3	10	10	5	2	0	0	2	2	0	35
BC4863	-	30022931	NP_834562.1	glycogen phosphorylase	5.66214	802	92992.1	0	0	0	0	0	0	0	0	0	0	0	0	2	0	0	0	0	0	2
				01.03/ Fermentation
BC5387	Pta	30023417	NP_835048.1	phosphotransacetylase	5.08447	323	34704.9	1	5	13	1	6	0	8	4	4	1	2	0	1	5	6	2	3	8	70
BC4870	LdhB	30022937	NP_834568.1	L-lactate dehydrogenase	5.01204	314	34561.7	0	0	0	0	0	0	0	0	0	8	2	0	0	0	0	0	0	0	10
BC4637	Ack	30022712	NP_834343.1	acetate kinase	5.1935	397	43178.4	32	28	92	2	6	0	6	1	10	41	42	47	15	19	13	7	7	9	377
BC1924	Ldh3	30020063	NP_831694.1	L-lactate dehydrogenase	4.99195	314	34766.8	0	0	0	0	0	0	0	2	0	1	0	1	0	0	0	0	0	1	5
				01.04/ TCA
BC3834	SucC	30021924	NP_833555.1	succinyl-CoA synthetase subunit beta	5.00227	386	41668.6	20	9	45	10	18	5	30	21	32	18	27	23	19	18	15	12	11	7	340
BC1251	SucB	30019404	NP_831035.1	dihydrolipoamide acetyltransferase	5.45461	419	45328.9	10	0	32	2	2	0	9	3	11	38	45	23	27	22	25	29	30	16	324
BC4592	Mdh	30022667	NP_834298.1	malate dehydrogenase	5.12347	312	33490.8	4	0	0	0	3	0	22	19	12	0	0	0	6	1	0	19	15	29	130
BC3616	Acn	30021715	NP_833346.1	aconitate hydratase	4.8846	907	98936.2	0	0	4	13	0	4	7	1	2	6	16	10	31	12	41	3	3	0	153
BC4160	LpdV	30022244	NP_833875.1	dihydrolipoamide dehydrogenase	5.53307	473	50742.4	0	0	2	0	0	0	0	0	0	1	3	1	1	0	3	2	1	0	14
BC4593	Lcd	30022668	NP_834299.1	isocitrate dehydrogenase	5.07322	430	46943.4	17	0	39	2	16	1	44	14	56	52	44	26	83	53	52	55	42	48	644
BC3833	-	30021923	NP_833554.1	succinyl-CoA synthetase subunit alpha	5.2324	300	31205.9	7	6	11	6	7	4	15	14	17	4	6	1	7	8	0	12	7	9	141
BC3773	PorB	30021865	NP_833496.1	2-oxoglutarate ferredoxin oxidoreductase subunit beta	5.75783	288	31403.5	8	10	21	13	13	6	5	5	7	4	3	2	9	14	12	8	4	7	151
BC4594	-	30022669	NP_834300.1	methylcitrate synthase	5.37256	371	41844.4	4	0	0	0	2	0	2	2	4	3	3	5	8	7	3	5	7	7	62
BC1712	FumB	30019856	NP_831487.1	fumarate hydratase	5.44755	462	50315.8	0	0	1	0	0	0	12	3	13	4	8	3	16	6	3	19	21	6	115
BC4516	SdhA	30022594	NP_834225.1	succinate dehydrogenase iron-sulfur subunit	8.47235	253	28231.9	0	0	0	7	6	2	1	0	1	0	0	0	0	5	1	0	0	1	24
BC3774	PorA	30021866	NP_833497.1	pyruvate synthase alpha chain	5.58628	585	64447.1	0	0	2	0	0	0	3	0	1	18	28	9	29	4	14	9	10	0	127
BC4517	SdhB	30022595	NP_834226.1	succinate dehydrogenase flavoprotein subunit	5.69107	597	65884.8	0	0	1	0	0	0	4	0	0	15	21	15	16	1	11	3	3	0	90
BC2959	Mqo	30021075	NP_832706.1	malate:quinone oxidoreductase	8.62151	497	54768.3	0	0	1	0	0	0	4	0	3	5	7	3	16	1	5	10	4	0	59
BC3599	-	30021700	NP_833331.1	succinyl-CoA synthetase, alpha subunit-related enzyme	5.1202	137	15614.1	2	0	0	7	3	0	0	1	0	0	0	0	0	1	0	0	0	0	14
BC1252	SucA	30019405	NP_831036.1	alpha-ketoglutarate decarboxylase	5.72885	955	106346	0	0	0	0	0	0	3	0	0	0	7	0	6	0	9	0	6	0	31
BC4604	-	30022679	NP_834310.1	NAD-dependent malic enzyme	5.11872	412	44081.8	0	0	10	1	0	0	2	1	3	6	8	1	5	6	7	5	5	1	61
				01.05/ Central intermediary metabolism
BC0217	-	30018454	NP_830085.1	2,5-diketo-D-gluconic acid reductase	5.10226	277	31807.2	5	0	0	2	2	2	13	14	12	3	2	1	1	1	2	7	8	17	92
BC4918	GtaB	30022959	NP_834590.1	UTP--glucose-1-phosphate uridylyltransferase	5.45093	296	33633.4	2	1	16	5	14	1	4	4	5	5	1	0	9	8	9	5	6	10	105
BC4762	PepC	30022835	NP_834466.1	phosphoenolpyruvate carboxykinase	5.25576	528	57915.3	0	0	1	0	0	0	0	0	0	2	4	1	0	0	2	2	0	0	12
BC4097	DkgA	30022184	NP_833815.1	2,5-diketo-D-gluconic acid reductase	5.64783	275	31674.2	0	0	0	0	0	0	1	0	0	0	0	0	0	0	0	1	0	1	3
BC1086	LplB	30019241	NP_830872.1	lipoate-protein ligase A	5.19059	329	37629.1	7	1	0	3	0	0	5	5	5	1	0	2	1	4	2	1	2	3	42
BC4209	LplA	30022292	NP_833923.1	lipoate-protein ligase A	5.28459	278	32084.2	0	0	6	1	4	0	0	0	0	1	0	0	1	4	0	0	0	0	17
BC4973	LipA	30023013	NP_834644.1	lipoyl synthase	8.95009	297	33510.3	0	0	6	0	0	0	0	0	0	2	0	0	0	0	0	0	0	0	8
BC5448	-	30023477	NP_835108.1	UDP-glucose 4-epimerase	5.50087	338	37246.8	3	0	17	3	12	2	5	5	10	6	6	6	5	3	2	4	2	3	94
BC3532	-	30021634	NP_833265.1	glyoxalase family protein	5.26169	306	34353.6	0	0	0	0	1	0	1	0	1	0	0	0	1	2	1	0	0	1	8
BC4791	-	30022862	NP_834493.1	carbonic anhydrase	5.30458	187	21010.7	9	18	14	20	8	2	0	0	0	0	0	0	1	7	0	1	0	2	82
BC5420	RfaG	30023450	NP_835081.1	glycosyltransferase	6.94001	369	41663	2	2	12	2	5	0	1	1	2	13	4	9	8	5	4	0	0	1	71
				01.06/ Pentose phosphate
BC0665	TalA	30018847	NP_830478.1	putative translaldolase	5.26108	215	23112.2	17	1	0	22	14	11	10	13	9	5	1	3	4	6	0	8	5	8	137
BC3858	Rpe	30021948	NP_833579.1	ribulose-phosphate 3-epimerase	5.397	214	23166.2	18	18	7	15	7	7	2	7	1	5	8	4	4	8	1	2	2	10	126
BC3682	Tkt	30021779	NP_833410.1	transketolase	4.99292	680	73969.5	0	0	0	0	0	0	4	0	0	5	5	1	14	0	15	11	9	0	64
BC0055	Prs	30018321	NP_829952.1	ribose-phosphate pyrophosphokinase	5.71985	317	34814.4	94	90	113	74	89	36	58	48	60	57	58	55	59	72	51	25	20	36	1095
BC4087	DeoB	30022174	NP_833805.1	phosphopentomutase	4.79913	394	43992	0	0	0	0	0	0	6	1	4	0	0	0	2	0	2	13	11	5	44
BC5318	RpiB	30023349	NP_834980.1	ribose-5-phosphate isomerase B	5.19902	147	15962.9	0	1	0	4	0	0	0	1	0	0	0	0	0	0	0	0	0	0	6
BC3371	Tal2	30021479	NP_833110.1	putative translaldolase	5.41801	222	23991.7	0	0	0	1	0	1	0	0	0	0	0	0	0	0	0	0	0	0	2
				01.07/ Oxidative phosphorylation
BC2826	PpaC	30020945	NP_832576.1	putative manganese-dependent inorganic pyrophosphatase	4.6879	309	33671.3	18	12	16	4	13	1	12	9	9	11	9	4	5	13	11	5	6	11	169
BC5061	Ndh (yjlD)	30023098	NP_834729.1	NADH dehydrogenase	6.67973	392	41581	26	19	57	2	27	0	23	11	30	27	14	19	63	29	27	24	18	24	440
BC0698	QoxA	30018880	NP_830511.1	cytochrome aa3 quinol oxidase polypeptide II	6.97074	291	33271.4	12	29	29	13	16	4	2	3	2	20	10	28	5	11	4	1	0	4	193
BC5187	CccB	30023220	NP_834851.1	cytochrome c-551	6.08774	103	10721.3	0	2	0	3	2	0	0	0	0	0	0	2	0	1	1	0	0	0	11
BC3993	Ppk	30022081	NP_833712.1	polyphosphate kinase	5.80011	702	80741	0	0	0	0	0	0	0	0	0	0	0	1	0	0	2	0	0	0	3
BC1246	-	30019399	NP_831030.1	NADH dehydrogenase	6.13584	444	49479.5	0	0	0	0	0	0	2	0	1	3	0	0	2	1	0	2	1	0	12
				01.08/ NAD(P)H related proteins
BC4522	EtfA	_	NA	Electron transfer flavoprotein subunit alpha	5.14	979	36337	0	0	0	2	3	0	14	11	7	2	6	0	9	2	1	12	8	12	89
BC4523	EtfB	30022600	NP_834231.1	electron transfer flavoprotein subunit beta	4.3332	257	28128.6	0	0	0	0	0	0	5	1	6	0	0	0	1	2	0	7	2	0	24
BC4045	-	30022132	NP_833763.1	NAD(P)H nitroreductase	5.42966	205	22895.5	0	0	0	6	7	6	7	9	6	0	0	0	1	4	2	8	8	15	79
BC2241	-	30020374	NP_832005.1	succinate-semialdehyde dehydrogenase [NADP+]	5.4907	474	51835.9	0	0	0	0	0	0	1	0	1	2	3	1	4	1	5	1	1	0	20
BC3990	-	30022078	NP_833709.1	2,4-dienoyl-CoA reductase (NADPH)	6.4474	256	27884.2	6	0	1	1	1	0	2	1	1	1	0	0	0	0	0	0	0	3	17
				01.09/ ATP synthesis
BC5306	AtpD	30023337	NP_834968.1	F0F1 ATP synthase subunit beta	4.92171	468	50990	2	2	74	5	4	0	7	0	10	43	46	36	48	50	59	20	16	5	427
BC5310	AtpF	30023341	NP_834972.1	F0F1 ATP synthase subunit B	5.19631	168	18961.2	42	77	36	24	3	6	0	0	0	24	11	19	1	16	3	0	0	4	266
BC5308	AtpA	161511197	NP_834970.2	F0F1 ATP synthase subunit alpha	5.30279	1509	54609.7	4	0	48	0	3	0	1	1	1	42	37	21	29	30	37	4	7	1	266
BC5307	AtpC	30023338	NP_834969.1	F0F1 ATP synthase subunit gamma	6.55275	286	31586.2	12	17	13	4	11	3	0	2	0	3	0	5	1	6	6	0	0	0	83
BC3230	AtpA1	30021340	NP_832971.1	F0F1 ATP synthase subunit alpha	4.76622	213	23134.5	0	0	0	0	0	0	0	0	0	0	0	0	0	0	0	0	0	2	2
BC5309	AtpH	30023340	NP_834971.1	F0F1 ATP synthase subunit delta	8.68658	180	20469	21	20	12	17	16	9	0	3	2	9	6	7	3	21	7	0	1	5	159
				2/ Extracellular proteins
				02.01/ Toxins
BC3102	HblB	30021214	NP_832845.1	hemolysin BL binding component precursor	5.56957	375	41666.6	22	1	21	26	22	5	5	12	17	1	0	1	29	27	20	29	47	80	365
BC1953	EntFM	30020092	NP_831723.1	enterotoxin	9.58302	430	44980.5	0	0	4	16	7	10	8	3	21	8	4	10	58	26	23	45	53	30	326
BC0813	EntC	30018972	NP_830603.1	enterotoxin / cell-wall binding protein	8.87893	431	45573.7	1	0	0	7	2	5	17	7	31	0	0	0	29	3	10	50	71	28	261
BC3103	HblL1	30021215	NP_832846.1	hemolysin BL lytic component L1	5.60392	406	43803.7	11	0	6	21	18	5	7	13	17	3	0	2	20	16	9	10	25	41	224
BC1810	NheB	30019952	NP_831583.1	non-hemolytic enterotoxin lytic component L1	6.85194	402	43062.4	2	0	0	9	5	7	10	12	16	0	0	0	21	12	17	14	28	29	182
BC3104	HblL2	30021216	NP_832847.1	hemolysin BL lytic component L2	5.27922	439	49235.8	0	0	0	8	2	3	5	7	14	0	0	0	13	12	9	30	50	40	193
BC1809	NheA	30019951	NP_831582.1	non-hemolytic enterotoxin lytic component L2	5.20526	386	43662.5	3	0	0	9	5	2	5	5	12	0	0	0	11	10	13	17	35	40	167
BC5239	EntA	30023271	NP_834902.1	enterotoxin / cell-wall binding protein	8.98704	296	31234.4	0	0	0	1	0	0	1	1	2	0	0	0	0	0	0	3	7	12	27
BC3523	HlyII	30021625	NP_833256.1	hemolysin II	8.78114	412	45797.7	0	0	0	0	0	0	0	1	4	0	0	0	0	0	0	0	0	11	16
BC3101	HblB'	30021213	NP_832844.1	hemolysin BL binding component precursor	5.78237	466	52306.8	0	0	2	1	1	0	0	1	2	0	0	0	2	3	0	0	3	3	18
BC1811	NheC	30019953	NP_831584.1	enterotoxin C	6.46161	359	39889.3	0	0	0	0	0	0	0	0	0	0	0	0	0	0	0	0	1	5	6
BC5101	HlyI	30023138	NP_834769.1	perfringolysin O precursor	6.68612	512	56560.7	0	0	0	0	0	0	0	0	0	0	0	0	0	0	0	1	2	4	7
BC3716	EntD	_	NA	3D domain protein	8.53762	952	26321.6	0	0	0	0	0	0	0	1	1	0	0	0	1	0	0	0	1	2	6
				02.02/ Degradative enzymes/adhesins
BC5152	ClpP	30023185	NP_834816.1	ATP-dependent Clp protease proteolytic subunit	5.2576	193	21406.1	62	40	28	64	35	48	69	56	38	6	1	2	31	59	24	39	26	57	685
BC1991	TgC	30020129	NP_831760.1	putative murein endopeptidase	8.39956	386	43775.9	6	0	0	21	5	5	28	35	52	0	0	0	62	22	14	104	145	167	666
BC5351	NprB	30023381	NP_835012.1	bacillolysin	5.9667	583	64505.5	14	0	0	17	3	4	7	10	14	0	0	0	7	5	1	10	9	47	148
BC4678	PepS	30022753	NP_834384.1	aminopeptidase	5.00698	371	41752.8	0	0	3	0	1	0	7	2	3	3	2	1	4	5	5	11	10	8	65
BC1331	IlsA	30019482	NP_831113.1	internalin	5.65948	760	85667.4	0	0	0	0	0	0	1	0	0	0	0	0	60	0	9	12	17	0	99
BC3600	HhoA	30021701	NP_833332.1	protease HhoA	5.55761	413	43879.7	0	0	0	3	0	2	2	4	5	0	0	0	4	0	2	5	9	10	46
BC2735	NprP2	30020857	NP_832488.1	bacillolysin	5.66603	567	62480.9	0	0	0	4	1	0	0	0	1	0	0	0	4	1	2	6	10	28	57
BC0682	SrtA	30018864	NP_830495.1	sortase	6.84662	210	23205.1	0	0	3	0	3	0	0	0	1	0	0	0	3	3	6	0	0	1	20
BC3787	Zmp2	30021879	NP_833510.1	Zinc protease	5.27457	424	48915.1	0	0	0	0	0	0	2	0	1	2	3	4	3	0	1	4	2	0	22
BC1193	PepF1	30019347	NP_830978.1	oligoendopeptidase F	4.91144	608	70155.9	0	0	2	0	0	0	0	0	0	4	8	4	2	0	1	5	2	0	28
BC0670	PlcB	30018852	NP_830483.1	phospholipase C	7.10108	283	32367	0	0	0	0	1	0	0	1	0	0	0	0	0	0	0	0	0	9	11
BC4477	lon	30022558	NP_834189.1	Lon protease	5.64057	776	86476.9	0	0	0	0	0	0	2	0	0	0	2	1	19	0	4	0	2	1	31
BC3786	Zmp1	30021878	NP_833509.1	Zinc protease	5.07849	428	49060.1	0	0	0	0	0	0	3	0	1	0	0	2	2	0	0	3	3	0	14
BC3803	Zmp3	30021894	NP_833525.1	Zinc protease	5.36827	432	48982.4	0	0	3	0	0	0	0	0	1	2	1	0	2	1	1	0	0	0	11
BC0666	InhA2	30018848	NP_830479.1	immune inhibitor A precursor	5.47306	799	87817.5	0	0	0	0	0	0	0	0	0	0	0	0	1	0	0	0	2	14	17
BC4614	-	30022689	NP_834320.1	Xaa-Pro dipeptidase	5.23486	365	40668.8	0	0	0	0	0	0	2	0	0	2	1	1	0	0	0	1	0	0	7
BC0991	SlpA	30019146	NP_830777.1	S-layer-like domain-containing protein	8.33653	577	64559.3	0	0	2	0	2	0	0	0	0	2	0	1	1	0	2	0	1	0	11
BC0360	-	30018568	NP_830199.1	aminopeptidase	4.95131	409	45222.6	0	0	0	0	0	0	0	0	2	0	0	0	1	0	1	2	0	0	6
BC4702	PepV	30022775	NP_834406.1	dipeptidase PepV	4.8798	468	51296.8	0	0	0	0	0	0	0	0	1	0	0	0	0	0	0	2	1	0	4
BC3527-BC3528	-	_	NA	Hypothetical protein bthur0005_31870	5.48794	146	15739.8	0	0	0	4	1	1	0	0	0	0	0	0	0	0	0	0	2	15	23
BC4542	IsdG	30022618	NP_834249.1	heme-degrading monooxygenase IsdG	7.97002	107	12026.1	0	0	0	3	5	8	8	15	12	0	0	0	7	16	3	16	21	25	139
BC4479	ClpX	30022560	NP_834191.1	ATP-dependent protease ATP-binding subunit	4.91854	419	46213.5	0	0	10	0	0	0	2	0	4	11	11	16	33	17	18	14	8	3	147
BC1705	-	30019849	NP_831480.1	low-affinity zinc transport protein	4.61619	395	45111.9	1	0	0	5	7	1	9	6	23	6	1	4	47	30	20	10	6	2	178
BC4198	PepP1	30022281	NP_833912.1	Xaa-Pro dipeptidase	4.94415	353	38603	6	1	4	0	0	0	5	1	2	5	2	3	0	1	0	3	1	2	36
BC0014	DacC	30018287	NP_829918.1	D-alanyl-D-alanine carboxypeptidase	8.64666	438	48041.4	0	0	31	0	0	0	1	0	4	36	20	34	22	14	11	6	1	0	180
BC3778	YmdA	30021870	NP_833501.1	phosphodiesterase	5.4542	520	57325.3	0	0	4	0	0	0	0	0	0	10	20	20	23	2	16	3	3	0	101
BC3827	HslU	30021917	NP_833548.1	ATP-dependent protease ATP-binding subunit	5.2325	463	52164.3	1	0	11	0	0	0	1	0	1	10	10	9	10	3	2	3	1	0	62
BC0289	Gcp	161511214	NP_830140.2	O-sialoglycoprotein endopeptidase	4.9236	1017	36005.7	0	0	6	0	2	0	0	0	1	1	0	1	1	6	0	0	0	0	18
BC5184	Prc	30023217	NP_834848.1	carboxyl-terminal protease	8.49065	478	52395.4	0	0	1	0	0	0	0	0	0	2	2	0	6	1	2	1	0	0	15
BC0153	Map	30018401	NP_830032.1	methionine aminopeptidase	6.12296	248	27509.1	0	2	3	1	1	0	0	0	0	0	0	0	0	0	0	0	0	0	7
BC4376	-	30022457	NP_834088.1	protease	5.36019	426	48238.2	1	0	1	0	0	0	0	0	0	0	0	1	1	0	0	0	0	0	4
BC0941	-	30019096	NP_830727.1	Type II restriction-modification system methylation subunit	5.90024	373	42233.1	0	0	1	0	0	0	0	0	0	1	0	0	0	0	0	0	0	0	2
BC3818	RasP	_	NA	RIP metalloprotease RasP	5.25484	1262	43487.9	0	0	0	0	0	0	0	0	0	2	0	0	0	0	2	0	0	0	4
				02.03/ Virulence associated proteins
BC2077	ESAT-6	30020214	NP_831845.1	ESAT-6-like protein	5.38677	98	11340.7	0	0	0	7	1	3	9	13	12	0	0	0	8	0	4	19	20	33	129
BC3873	FnBPA	30021962	NP_833593.1	fibronectin-binding protein / fibrinogen-binding protein	8.38683	569	64833.8	0	0	0	0	0	0	0	0	0	0	0	0	4	0	1	1	0	0	6
BC1066	TraP	30019221	NP_830852.1	Signal transduction protein TRAP	5.15051	165	18922.3	0	0	0	3	1	2	5	8	6	0	0	0	1	1	1	7	5	2	42
				3/ Fatty acid and phospholipid metabolism
				03.01/ Fatty acid metabolism
BC1216	FabI	30019369	NP_831000.1	enoyl-(acyl carrier protein) reductase	5.44801	256	27723.3	110	69	58	60	53	24	24	27	23	15	25	23	34	35	16	22	15	37	670
BC4184	AccB	30022267	NP_833898.1	acetyl-CoA carboxylase biotin carboxyl carrier protein subunit	4.9417	162	17828.2	13	25	18	22	19	14	8	13	12	8	10	8	19	18	17	17	13	15	269
BC3848	AcpP	30021938	NP_833569.1	acyl carrier protein	3.87264	77	8809.29	2	2	0	6	7	7	3	4	5	1	2	1	2	4	4	4	3	14	71
BC5280	FabZ	30023312	NP_834943.1	(3R)-hydroxymyristoyl-ACP dehydratase	6.17939	144	15955.5	8	12	8	4	2	3	2	2	2	0	0	0	0	4	6	0	0	0	53
BC1174	-	30019329	NP_830960.1	3-oxoacyl-(acyl carrier protein) synthase II	5.14029	412	43688.8	0	1	32	0	0	0	2	0	2	9	9	2	12	13	14	3	3	1	103
BC3850	FabD	30021940	NP_833571.1	acyl-carrier-protein S-malonyltransferase	4.83103	314	33739.3	0	0	5	0	0	0	0	0	0	0	0	0	1	0	1	0	0	0	7
BC3849	-	30021939	NP_833570.1	3-ketoacyl-(acyl-carrier-protein) reductase	7.74889	246	26115.6	10	7	7	14	9	5	6	14	8	4	4	0	8	7	5	6	4	8	126
BC4601	AccA	30022676	NP_834307.1	acetyl-CoA carboxylase carboxyltransferase subunit alpha	5.7884	324	36427.8	4	1	24	9	8	3	1	4	1	11	5	10	10	16	10	3	1	6	127
BC4602	AccD	30022677	NP_834308.1	acetyl-CoA carboxylase subunit beta	5.87602	289	32204.3	3	3	10	0	4	3	2	2	3	6	5	1	6	4	4	2	1	4	63
BC1173	FabH1	30019328	NP_830959.1	3-oxoacyl-(acyl carrier protein) synthase III	4.94666	310	33432	9	3	15	4	7	1	1	0	2	4	4	1	3	3	3	2	2	2	66
BC4955	PgpA	30022995	NP_834626.1	low temperature requirement C protein	5.15276	163	18258.5	0	0	0	0	0	2	0	5	0	0	0	0	0	0	0	0	0	1	8
BC5002	CaiA	30023042	NP_834673.1	Acyl-CoA dehydrogenase	5.33622	600	66336.4	4	0	0	1	0	0	23	4	10	29	46	19	91	14	28	46	20	0	335
BC4183	-	30022266	NP_833897.1	acetyl-CoA carboxylase biotin carboxylase subunit	5.13139	440	48709.6	0	0	9	0	0	0	4	0	5	10	10	8	12	2	6	2	0	0	68
BC1958	-	30020097	NP_831728.1	3-ketoacyl-(acyl-carrier-protein) reductase	5.21359	242	25537.5	4	0	1	5	3	0	1	1	0	2	0	0	0	1	0	0	0	0	18
BC5004	-	30023044	NP_834675.1	enoyl-CoA hydratase	6.37502	793	87356.6	0	0	0	0	0	0	2	1	0	0	2	1	39	0	1	4	1	0	51
BC5426	-	30023456	NP_835087.1	Acyl-CoA hydrolase	9.06193	170	19062.9	2	0	0	1	2	0	0	2	0	0	0	0	0	0	0	0	0	0	7
BC4524	-	30022601	NP_834232.1	enoyl-CoA hydratase	5.92069	258	27934.3	0	0	0	0	0	0	2	2	1	0	1	0	0	0	0	2	1	0	9
BC5198	DegV	30023231	NP_834862.1	degV family protein	5.32743	280	31685.3	0	0	0	0	0	0	1	0	0	0	0	0	0	2	0	0	0	1	4
BC5003	-	30023043	NP_834674.1	acetyl-CoA acetyltransferase	5.80844	390	41099.1	0	0	0	3	2	0	6	7	6	1	1	1	8	4	2	2	1	1	45
BC1980	-	30020119	NP_831750.1	AMP-(Fatty)acid ligases	5.95443	412	46508.8	0	0	2	0	2	0	1	0	2	4	3	0	14	11	11	2	2	0	54
BC4023	-	30022110	NP_833741.1	acetyl-CoA acetyltransferase	5.55403	391	41842.8	1	0	0	4	3	0	15	10	18	4	5	2	32	9	7	19	18	14	161
				03.02/ Glycerophospholipid metabolism
BC0584	-	30018770	NP_830401.1	acetyltransferase	5.22417	170	19142.9	0	0	0	1	0	2	2	10	3	2	4	0	0	6	3	5	6	10	54
BC0353	YegS	30018561	NP_830192.1	putative lipid kinase	5.36137	301	33007	0	0	0	4	5	0	3	4	6	0	0	0	2	6	3	4	1	1	39
BC0228	-	30018465	NP_830096.1	1-acyl-sn-glycerol-3-phosphate acyltransferase	9.52014	201	22333.8	1	2	4	6	3	2	0	0	0	1	0	0	0	1	0	0	0	0	20
BC3781	-	30021873	NP_833504.1	CDP-diacylglycerol--glycerol-3-phosphate 3-phosphatidyltransferase	7.97048	192	21474.8	0	2	0	10	2	3	0	0	0	0	0	0	0	0	1	0	0	0	18
BC4335	Psd	30022416	NP_834047.1	phosphatidylserine decarboxylase	9.01444	262	29845.4	1	2	5	2	1	0	0	0	0	2	0	1	0	1	1	0	0	0	16
BC3851	PlsX	30021941	NP_833572.1	putative glycerol-3-phosphate acyltransferase PlsX	5.85097	330	35369.3	0	0	6	1	0	0	0	0	0	0	0	0	0	3	1	0	0	0	11
BC1505	GpsA	30019653	NP_831284.1	NAD(P)H-dependent glycerol-3-phosphate dehydrogenase	5.22438	340	36668.9	1	0	1	1	2	0	1	1	1	0	0	0	0	0	0	0	0	0	8
BC3854	YloV	30021944	NP_833575.1	kinase related to hydroxyacetone kinase	4.72036	558	60563.6	0	0	2	6	1	2	2	1	3	6	7	9	31	6	10	7	7	1	101
				4/ Cell wall, cell surface and membrane biogenesis																								#REF!	3
BC4548	-	30022624	NP_834255.1	cell surface protein	9.24043	158	17847.3	0	0	0	6	8	6	5	9	6	0	0	0	0	2	0	6	11	19	78
BC2929	-	30021046	NP_832677.1	peptidoglycan N-acetylglucosamine deacetylase	6.31133	275	30804.6	0	0	0	2	3	4	0	0	0	0	0	0	1	1	0	1	0	4	16
BC4547	LsdA	30022623	NP_834254.1	cell surface protein	5.51728	904	101747	0	0	0	0	0	0	0	0	0	0	0	0	2	0	0	0	6	0	8
BC5419	TegA	30023449	NP_835080.1	N-acetylglucosaminyldiphosphoundecaprenol N-acetyl-beta-D-mannosaminyltransferase	6.97012	246	27661.4	12	25	16	18	9	9	3	4	4	0	0	1	1	6	2	0	0	1	111
BC4684	MurC	30022759	NP_834390.1	UDP-N-acetylmuramate--L-alanine ligase	5.46994	436	49169.5	0	0	7	0	0	0	4	0	3	2	5	4	6	3	5	3	3	1	46
BC0257	DdlA	30018494	NP_830125.1	D-alanyl-alanine synthetase A	4.82597	361	40047.5	0	0	2	0	0	0	2	1	1	3	0	1	0	2	1	3	1	1	18
BC3898	-	30021987	NP_833618.1	integral membrane protein	6.11391	87	9938.39	6	3	0	19	12	8	2	3	0	0	0	0	0	0	0	0	0	0	53
BC1974	-	30020113	NP_831744.1	peptidoglycan N-acetylglucosamine deacetylase	8.47056	273	30657.8	0	3	7	0	2	1	0	1	0	0	0	0	0	2	0	0	0	0	16
BC2281	-	30020413	NP_832044.1	multimodular transpeptidase-transglycosylase PBP 1A	9.08851	830	91497.1	0	0	0	0	0	0	0	0	0	0	2	6	9	0	16	0	0	0	33
BC5427	-	30023457	NP_835088.1	cell wall biosynthesis glycosyltransferase	8.65039	242	27275.4	0	1	3	2	1	1	0	0	0	0	0	0	0	0	0	0	0	0	8
BC5276	CapC	30023308	NP_834939.1	phosphotyrosine-protein phosphatase (capsular polysaccharide biosynthesis)	6.39056	255	28933.1	0	2	5	0	0	0	0	0	0	0	0	0	0	0	0	0	0	0	7
BC3912	MurD	30022001	NP_833632.1	UDP-N-acetylmuramoyl-L-alanyl-D-glutamate synthetase	5.5412	450	48923.7	0	0	0	0	0	0	0	0	0	1	2	1	0	0	1	1	1	0	7
BC3910	MurG	30021999	NP_833630.1	N-acetylglucosaminyl transferase	9.50547	364	39706.3	0	0	0	0	0	0	0	0	0	0	1	0	1	0	1	0	0	0	3
BC3698	CwpC	30021795	NP_833426.1	cell wall endopeptidase	6.452	273	30451.8	0	0	0	1	0	0	0	0	0	0	0	0	0	0	0	0	0	5	6
BC3914	MurE	30022003	NP_833634.1	UDP-N-acetylmuramoylalanyl-D-glutamate--2,6-diaminopimelate ligase	5.80542	491	53679.1	0	0	3	0	0	0	0	0	0	4	9	7	1	1	3	0	0	0	28
BC1952	DacA	30020091	NP_831722.1	nitroreductase family protein	5.20613	200	23057.6	0	0	0	0	0	0	2	0	0	0	0	0	0	0	0	3	2	6	13
BC3791	-	30021882	NP_833513.1	nucleoside-binding protein	8.46621	361	39127.3	2	1	26	0	2	0	0	0	0	10	14	13	11	12	12	1	0	0	104
BC5196	CwlD	30023229	NP_834860.1	N-acetylmuramoyl-L-alanine amidase	6.25055	435	47551.4	0	0	0	0	0	0	0	0	0	0	0	0	2	0	0	5	11	0	18
BC0336	-	30018544	NP_830175.1	somatin-like protein	5.38018	281	31067.5	0	0	5	10	5	3	0	1	2	2	0	6	1	0	0	0	0	1	36
BC0896	CwlE	30019051	NP_830682.1	S-layer protein / peptidoglycan endo-beta-N-acetylglucosaminidase	8.67201	620	69973.1	0	0	0	0	0	0	0	0	0	0	0	0	7	0	6	3	4	0	20
BC5432	-	30023462	NP_835093.1	bactoprenol glucosyl transferase	5.9073	312	35287.6	0	1	2	2	3	2	0	0	0	4	2	10	0	0	0	0	0	0	26
BC1369	-	30019519	NP_831150.1	protein dltD precursor	9.05309	391	45518.5	0	0	2	0	0	0	0	0	0	2	1	6	2	1	1	0	0	0	15
BC5234	CwlC	30023266	NP_834897.1	N-acetylmuramoyl-L-alanine amidase	9.55736	577	60788	0	0	0	1	0	1	3	0	3	0	1	2	36	4	9	23	28	8	119
BC0888	CwlA	30019043	NP_830674.1	N-acetylmuramoyl-L-alanine amidase	6.76903	340	38057.3	0	1	8	2	3	0	0	0	0	0	0	0	7	4	8	1	1	0	35
BC5272	-	30023304	NP_834935.1	carbamoylphosphate synthase small subunit	5.10481	371	41895.2	0	0	4	0	0	0	0	0	0	1	1	0	0	0	0	0	0	0	6
BC5277	-	30023309	NP_834940.1	Tyrosine-protein kinase (Capsular polysaccharide biosynthesis)	8.68126	233	25885.4	0	2	1	0	1	0	0	0	0	1	0	0	0	0	0	0	0	0	5
BC5278	-	30023310	NP_834941.1	chain length regulator (capsular polysaccharide biosynthesis)	6.76765	247	27118.6	5	20	14	4	3	1	0	0	0	6	5	11	0	5	3	0	0	1	78
BC5279	-	30023311	NP_834942.1	Tyrosine-protein kinase (Capsular polysaccharide biosynthesis)	9.31644	227	25216.5	1	0	0	6	2	1	0	0	0	0	0	0	1	1	0	0	0	1	13
BC5273	-	30023305	NP_834936.1	UDP-4-keto-6-deoxy-sugar C-4-aminotransferase	5.3788	405	45752.1	0	0	7	0	0	0	0	0	0	0	1	0	0	0	0	0	0	0	8
BC5264	EPSX	30023296	NP_834927.1	EPSX protein	9.0468	276	30470.9	0	1	4	0	0	0	0	0	0	5	3	4	0	2	1	0	0	0	20
				5/ Nucleotide metabolism
BC4459	-	30022540	NP_834171.1	Type I restriction-modification system methylation subunit	5.06274	468	53276	0	0	0	0	0	0	0	0	0	5	5	2	6	2	3	0	0	0	23
BC0071	-	30018335	NP_829966.1	hypoxanthine-guanine phosphoribosyltransferase	5.12858	180	20286.6	40	4	8	16	15	5	24	27	20	11	10	0	7	15	7	14	15	33	271
BC0152	Adk	30018400	NP_830031.1	adenylate kinase	4.90321	216	23740.1	18	25	19	23	12	10	11	17	8	1	1	1	2	8	4	8	6	14	188
BC0013	GuaB	30018286	NP_829917.1	inositol-5-monophosphate dehydrogenase	6.44571	487	52480.5	1	0	25	0	0	0	51	0	34	28	23	8	91	15	25	60	39	8	408
BC0158	RpoA	30018406	NP_830037.1	DNA-directed RNA polymerase subunit alpha	4.89416	314	34914.3	11	10	36	0	8	0	5	1	6	30	23	25	21	24	21	5	5	6	237
BC0325	AdSL	30018533	NP_830164.1	adenylosuccinate lyase	6.02369	447	51156.9	10	0	67	0	1	0	6	0	8	33	22	44	19	7	9	10	11	3	250
BC5452	GuaC	30023481	NP_835112.1	guanosine 5'-monophosphate oxidoreductase	6.02962	328	36282.5	30	18	54	1	2	0	0	1	0	13	25	7	2	5	5	1	2	0	166
BC5468	AdSS	30023492	NP_835123.1	adenylosuccinate synthetase	5.43528	429	47539.3	6	3	61	1	3	0	8	0	10	16	14	8	18	17	13	14	7	3	202
BC4086	-	30022173	NP_833804.1	purine nucleoside phosphorylase	5.35646	197	21462.8	8	0	0	2	1	0	15	6	6	3	1	0	1	1	2	5	3	11	65
BC0323	PurE	30018531	NP_830162.1	phosphoribosylaminoimidazole carboxylase catalytic subunit	5.32865	161	17002.8	0	0	3	9	7	8	0	1	0	0	0	0	1	4	5	2	3	6	49
BC0334	PurD	30018542	NP_830173.1	phosphoribosylamine--glycine ligase	4.8364	423	45905.4	3	0	19	0	0	0	3	0	2	20	11	6	7	13	12	11	13	12	132
BC0296	GuaA	30018516	NP_830147.1	bifunctional GMP synthase/glutamine amidotransferase protein	5.10256	515	57597.3	10	0	16	0	0	0	11	1	6	16	13	14	9	8	12	14	18	2	150
BC0122	RpoB	30018372	NP_830003.1	DNA-directed RNA polymerase subunit beta	5.0104	1177	131783	0	0	1	0	0	0	3	0	0	25	44	33	27	0	142	0	1	0	276
BC0333	PurH	30018541	NP_830172.1	bifunctional phosphoribosylaminoimidazolecarboxamide formyltransferase/IMP cyclohydrolase	5.29374	511	55539.8	5	0	24	2	0	0	4	2	5	17	11	12	6	5	10	4	6	3	116
BC1463	deoD	30019611	NP_831242.1	purine nucleoside phosphorylase	5.06075	235	25641	1	0	1	5	4	4	7	12	6	0	1	0	0	2	2	1	1	6	53
BC1515	Ndk	30019663	NP_831294.1	nucleoside diphosphate kinase	5.40487	148	16631.4	0	0	1	4	2	0	0	1	1	0	0	0	1	3	0	5	4	3	25
BC3805	PnpA	30021896	NP_833527.1	polynucleotide phosphorylase/polyadenylase	5.07987	712	78192.6	0	0	0	0	0	0	5	0	0	5	11	6	32	0	12	5	6	0	82
BC0327	PurS	30018535	NP_830166.1	phosphoribosylformylglycinamidine synthase subunit PurS	4.91001	84	9567.9	33	49	15	22	13	15	2	20	10	9	1	3	2	10	5	4	7	10	230
BC1355	NrdF	30019505	NP_831136.1	ribonucleotide-diphosphate reductase subunit beta	4.69312	322	36993.7	1	0	0	0	0	0	13	4	7	0	2	3	4	0	1	7	7	10	59
BC4402	Apt	30022483	NP_834114.1	adenine phosphoribosyltransferase	4.99834	170	18617.9	10	26	12	26	13	18	2	5	1	0	0	1	2	10	4	3	4	7	144
BC0331	PurM	30018539	NP_830170.1	phosphoribosylaminoimidazole synthetase	4.94293	346	37264.2	6	0	11	0	1	0	3	2	2	4	0	0	0	3	1	1	0	7	41
BC0328	PurQ	30018536	NP_830167.1	phosphoribosylformylglycinamidine synthase subunit I	4.63888	227	25332.5	8	12	15	4	5	2	3	2	2	3	1	0	1	6	4	2	3	5	78
BC4815	-	30022884	NP_834515.1	hypoxanthine-guanine phosphoribosyltransferase	5.06954	175	19779.5	14	27	11	26	10	10	2	5	5	4	2	3	2	7	2	0	0	4	134
BC3869	Gmk	30021959	NP_833590.1	guanylate kinase	5.03105	205	23734.1	0	0	0	0	0	0	1	2	2	1	1	0	0	2	0	0	0	4	13
BC0326	PurC	161511212	NP_830165.2	phosphoribosylaminoimidazole-succinocarboxamide synthase	4.95468	239	27233.2	32	43	46	16	21	4	0	3	3	18	12	9	7	19	15	0	1	3	252
BC4094	-	30022181	NP_833812.1	ADP-ribose pyrophosphatase	4.73672	179	20162.5	0	0	0	5	3	2	1	5	3	0	0	0	0	1	0	0	0	3	23
BC2306	-	30020438	NP_832069.1	glycine-AMP ligase	5.21088	7160	149118	2	0	0	2	1	0	32	1	3	6	13	1	50	4	45	4	1	2	167
BC0002	-	30018280	NP_829911.1	DNA polymerase III subunit beta	5.25096	381	42803.5	0	0	0	0	0	0	1	0	1	0	0	1	3	1	0	0	0	1	8
BC0329	PurL	30018537	NP_830168.1	phosphoribosylformylglycinamidine synthase II	4.86952	739	80227.1	0	0	7	0	0	0	3	0	0	23	53	21	34	15	43	5	8	0	212
BC0123	RpoC	30018373	NP_830004.1	DNA-directed RNA polymerase subunit beta'	8.62774	1203	134266	0	0	2	0	0	0	1	0	0	28	72	50	32	1	108	0	0	0	294
BC1354	-	30019504	NP_831135.1	ribonucleotide-diphosphate reductase subunit alpha	5.1866	694	79661.5	1	0	0	0	0	0	26	0	1	11	12	12	34	0	12	19	18	0	146
BC0324	PurK	30018532	NP_830163.1	phosphoribosylaminoimidazole carboxylase ATPase subunit	5.58915	383	42534.1	3	0	28	0	0	0	0	0	0	12	12	10	3	3	4	0	0	0	75
BC0330	PurF	30018538	NP_830169.1	amidophosphoribosyltransferase	5.48742	471	51358.2	1	0	21	0	0	0	1	0	1	14	17	12	4	4	6	0	0	0	81
BC1569	Xpt	30019716	NP_831347.1	xanthine phosphoribosyltransferase	5.21369	197	21604.5	0	8	6	3	4	3	0	2	0	1	0	0	0	0	0	0	0	0	27
BC4587	-	30022662	NP_834293.1	DNA polymerase I	5.01689	891	100855	0	0	0	2	0	1	1	0	0	0	4	0	13	4	10	0	1	0	36
BC0332	PurN	30018540	NP_830171.1	phosphoribosylglycinamide formyltransferase	5.57826	195	21297.1	0	0	2	3	0	0	0	0	0	0	0	0	0	1	0	0	0	0	6
BC4401	-	30022482	NP_834113.1	GTP pyrophosphokinase	7.34138	727	83939.7	0	0	0	0	0	0	1	0	0	0	0	0	3	0	0	0	0	0	4
BC5338	PyrG	30023369	NP_835000.1	CTP synthetase	5.33755	535	59770.6	0	0	12	0	0	0	0	0	0	19	24	16	22	7	22	3	3	0	128
BC3888	PyrC	30021977	NP_833608.1	dihydroorotase	5.36449	428	46540.6	0	0	27	0	0	0	0	0	2	4	5	5	1	0	4	0	0	0	48
BC4085	-	30022172	NP_833803.1	pyrimidine-nucleoside phosphorylase	4.75804	434	46240.7	0	0	0	0	0	0	8	4	8	3	1	0	0	0	0	9	5	4	42
BC3823	PyrH	30021913	NP_833544.1	uridylate kinase	5.40983	240	25883.4	40	48	28	29	27	21	8	9	7	15	15	16	14	28	23	4	5	7	344
BC5315	Upp	30023346	NP_834977.1	uracil phosphoribosyltransferase	6.223	209	22886.3	4	37	27	42	30	20	9	13	10	2	0	2	18	26	9	4	3	6	262
BC3891	PyrR	30021980	NP_833611.1	pyrimidine regulatory protein PyrR	5.35646	180	20396.8	6	5	8	7	8	2	1	2	3	4	0	0	2	4	2	1	1	2	58
BC3887	CarA	30021976	NP_833607.1	carbamoyl phosphate synthase small subunit	5.50997	365	41155.8	1	3	23	0	1	0	1	0	0	12	7	11	5	6	5	0	1	1	77
BC3882	PyrE	30021971	NP_833602.1	orotate phosphoribosyltransferase	5.66582	210	22700.6	1	1	2	3	0	1	0	1	0	0	1	0	0	0	1	0	0	1	12
BC3883	PyrF	30021972	NP_833603.1	orotidine 5'-phosphate decarboxylase	5.62355	238	26176.5	7	26	20	2	3	1	0	0	0	2	2	1	0	0	0	0	0	0	64
BC3886	CarB	30021975	NP_833606.1	carbamoyl phosphate synthase large subunit	5.01459	1072	118593	1	1	3	3	1	0	0	0	0	21	71	45	25	3	78	0	0	0	252
BC5330	Tdk	30023361	NP_834992.1	thymidine kinase	5.51262	195	21682	9	13	5	5	3	0	0	0	0	0	0	0	0	0	0	0	0	0	35
BC0036	Tmk	30018302	NP_829933.1	thymidylate kinase	5.00871	208	23803.3	0	2	2	12	9	6	0	2	1	0	1	0	0	2	0	0	0	0	37
BC3884	PyrD	30021973	NP_833604.1	dihydroorotate dehydrogenase 1B	5.05135	309	32955	1	2	7	1	1	0	0	0	0	1	0	0	0	2	0	0	0	0	15
BC4375	Udk	30022456	NP_834087.1	uridine kinase	5.24181	212	24337.7	1	1	1	1	0	0	0	0	0	2	0	0	0	2	0	0	0	0	8
BC0006	GyrA	30018284	NP_829915.1	DNA gyrase subunit A	5.58593	824	92519.9	0	0	0	0	0	0	3	0	0	4	15	13	25	0	18	0	5	0	83
BC0005	GyrB	30018283	NP_829914.1	DNA gyrase subunit B	5.98029	642	72006	0	0	0	0	0	0	1	0	0	0	0	2	4	0	4	1	0	0	12
BC0020	Dck	_	NA	Deoxyadenosine kinase / Deoxycytidine kinase	5.88803	669	14878.3	4	3	2	1	0	0	0	0	0	1	1	0	0	0	0	0	0	0	12
BC1510	-	30019658	NP_831289.1	DNA-binding protein HU	7.93363	114	12484.5	0	3	1	71	52	66	40	77	75	0	0	0	35	23	25	66	61	59	654
BC3728	-	30021822	NP_833453.1	DNA-binding protein HU	9.09843	90	9723.19	0	1	2	63	19	37	16	56	36	0	0	0	24	19	21	38	28	44	404
BC3596	ParC	30021697	NP_833328.1	DNA topoisomerase IV subunit A	6.23348	807	91427.1	0	0	0	0	0	0	0	0	0	1	5	2	2	0	0	0	0	0	10
BC2313	-	30020445	NP_832076.1	DNA-binding protein HU	9.09843	90	9599.06	0	0	0	0	0	0	0	1	0	0	0	0	0	0	0	1	2	3	7
BC4608	-	30022683	NP_834314.1	phosphoesterase, DHH family protein	4.96951	310	34799.6	2	5	13	3	8	0	3	2	2	2	0	0	0	1	0	0	0	1	42
BC1461	-	30019610	NP_831241.1	DNA integration/recombination/invertion protein	9.53967	179	20730	3	3	3	19	14	7	0	3	0	1	0	0	7	12	3	0	0	0	75
BC3831	TopA	30021921	NP_833552.1	DNA topoisomerase I	8.03141	662	75752.9	0	0	0	0	0	0	0	0	0	0	5	1	4	0	3	0	0	0	13
BC3597	ParE	30021698	NP_833329.1	DNA topoisomerase IV subunit B	5.81749	654	72891.4	0	0	0	0	0	0	0	0	0	1	1	0	2	0	0	0	0	0	4
				6/ DNA replication and reparation systems
BC3779	RecA	30021871	NP_833502.1	recombinase A	5.24002	343	37218.2	60	11	26	16	16	1	25	12	19	40	27	26	24	21	11	27	20	21	403
BC5475	Ssb	30023497	NP_835128.1	single-strand DNA-binding protein	5.18548	170	18483	0	0	0	10	8	4	7	8	11	0	0	0	2	8	3	1	1	2	65
BC3527	-	30021629	NP_833260.1	hypothetical protein BC3527	6.56103	117	13220.4	0	0	0	1	0	0	0	0	0	0	0	0	0	0	0	0	0	7	8
BC0187	-	30018424	NP_830055.1	hypothetical protein BC0187	6.25224	493	53425.9	0	0	0	0	0	0	0	0	0	0	0	0	7	0	1	0	0	0	8
BC0340	-	30018548	NP_830179.1	DNA helicase II	6.78579	753	85157.1	0	0	0	0	0	0	0	0	0	5	2	11	9	0	5	0	0	1	33
BC4282	Nfo	30022364	NP_833995.1	endonuclease IV	6.10538	298	32918	0	0	16	0	1	0	0	0	0	1	1	0	1	0	0	0	0	0	20
BC0341	LigA	30018549	NP_830180.1	NAD-dependent DNA ligase LigA	5.1041	669	75152.6	0	0	0	0	0	0	3	0	0	0	3	1	11	0	6	2	3	0	29
BC0026	RecR	30018297	NP_829928.1	recombination protein RecR	5.53072	198	21962.3	0	2	0	2	1	1	0	0	0	0	0	0	0	1	0	1	0	0	8
BC3769	MutS	30021861	NP_833492.1	DNA mismatch repair protein	5.20603	884	100117	0	0	0	0	0	0	1	0	0	0	2	2	8	0	8	0	0	0	21
BC5167	UvrA	30023200	NP_834831.1	excinuclease ABC subunit A	6.16938	958	106473	0	0	0	0	0	0	1	0	0	0	3	4	3	0	6	0	0	0	17
BC3768	MutL	30021860	NP_833491.1	DNA mismatch repair protein	5.35958	647	73994.3	0	0	0	0	0	0	0	1	0	0	0	0	1	0	0	0	0	0	2
BC5398	Ung	30023428	NP_835059.1	uracil-DNA glycosylase	5.9965	225	25935.3	0	0	0	3	1	1	1	3	1	0	0	0	0	1	1	0	1	2	15
BC0039	YabA	30018305	NP_829936.1	DNA replication intiation control protein YabA	7.01275	116	14013.1	0	0	0	2	0	0	0	1	0	0	0	0	0	0	0	0	0	0	3
BC0104	DisA	30018354	NP_829985.1	DNA integrity scanning protein DisA	6.39025	357	40016.4	0	0	1	0	0	0	3	0	1	0	0	1	3	2	1	0	1	0	13
BC4741	-	30022814	NP_834445.1	DNA integration/recombination/invertion protein	8.55623	188	21536.4	1	2	2	5	1	0	0	0	0	2	0	0	0	1	0	0	0	0	14
BC1855	-	30019997	NP_831628.1	chromosome segregation ATPase	8.90454	211	23732.8	0	0	0	0	0	0	0	0	0	3	4	5	0	0	0	0	0	0	12
BC4487	-	30022568	NP_834199.1	superfamily I DNA/RNA helicase	8.57018	472	54071.1	0	0	0	0	0	0	0	0	0	2	0	0	0	0	0	0	0	0	2
BC1864	-	30020006	NP_831637.1	DNA polymerase I	7.21645	802	91430.1	0	0	0	0	0	0	0	0	0	0	7	3	0	0	0	0	0	0	10
BC5157	MutT	30023190	NP_834821.1	Mutator mutT protein (7,8-dihydro-8-oxoguanine-triphosphatase)	4.76069	145	16736.4	0	0	0	4	2	0	0	0	0	0	0	0	0	0	0	0	0	0	6
BC4552	-	_	NA	Recombination and DNA strand exchange inhibitor protein	5.96	2362	85972	0	0	0	0	0	0	0	0	0	0	10	1	22	0	9	2	1	0	45
BC2296	SbcC	30020428	NP_832059.1	exonuclease SbcC	5.39633	1029	120291	0	0	0	0	0	0	0	0	0	0	0	0	1	0	4	0	0	0	5
BC1852	SbcC2	30019994	NP_831625.1	exonuclease SbcC	5.28429	518	58834.3	0	0	0	0	0	0	0	0	0	0	2	2	0	0	0	0	0	0	4
BC1857	SbcD	30019999	NP_831630.1	exonuclease SbcD	5.22811	327	36783.9	0	0	0	0	0	0	0	0	0	0	3	0	0	0	0	0	0	0	3
				7/ Amino acid biosynthesis and metabolism
				07.01/ Alanine, aspartate and glutamate metabolism
BC0344	RocA	30018552	NP_830183.1	1-pyrroline-5-carboxylate dehydrogenase	5.43365	515	56189.6	15	0	50	0	0	0	30	0	22	35	41	19	66	14	29	89	64	5	479
BC0190	GlmS	30018427	NP_830058.1	D-fructose-6-phosphate amidotransferase	4.98786	600	65780.9	4	0	27	0	0	0	9	0	7	27	40	33	30	12	35	11	11	0	246
BC1491	GdhA	30019639	NP_831270.1	NAD-specific glutamate dehydrogenase	7.02052	379	41416.6	10	2	12	1	1	0	5	1	5	25	17	9	14	8	9	4	4	1	128
BC1546	-	30019693	NP_831324.1	aspartate aminotransferase	5.59242	395	43243.3	3	1	18	0	3	0	10	5	12	12	14	8	11	12	8	6	4	2	129
BC4623	AlD	30022698	NP_834329.1	alanine dehydrogenase	5.30463	377	40068.8	0	0	0	0	0	0	15	3	6	0	0	0	7	0	0	20	18	13	82
BC0592	-	30018778	NP_830409.1	alanine dehydrogenase	5.50992	377	40209	0	0	0	0	0	0	0	0	0	0	0	0	0	1	2	0	0	0	3
BC1496	-	30019644	NP_831275.1	L-asparaginase	5.26369	324	35428.3	7	0	7	3	3	1	0	0	0	4	2	2	2	3	2	1	0	2	39
BC2204	AsnS	30020338	NP_831969.1	asparagine synthetase [glutamine-hydrolyzing]	5.73233	633	73405.6	0	0	5	0	0	0	1	0	0	7	10	11	16	2	7	2	0	0	61
BC1746	AsnA	30019890	NP_831521.1	asparagine synthetase AsnA	5.20148	327	38092.2	0	0	1	0	0	0	1	1	1	1	0	1	0	0	0	0	0	0	6
BC1542	Adc	30019690	NP_831321.1	aspartate alpha-decarboxylase	4.86845	127	13917.2	0	0	0	5	1	2	2	4	4	0	0	0	2	2	3	3	1	2	31
BC2896	-	30021013	NP_832644.1	aspartate aminotransferase	5.09837	400	44589.3	0	0	6	0	0	0	0	0	2	4	2	0	8	4	5	1	0	1	33
BC3705	-	_	NA	Glutamine synthetase, type I	5.05	1337	50034.2	31	35	82	3	6	1	23	5	19	29	24	17	18	24	16	8	7	5	353
BC1432	-	30019581	NP_831212.1	proton/sodium-glutamate symport protein	8.91088	424	45269.7	0	0	1	1	0	0	0	0	0	5	0	0	0	0	0	0	0	0	7
				07.02/ Glycine, serine and threonine metabolism
BC1238	TrpA	30019391	NP_831022.1	tryptophan synthase subunit alpha	4.97263	258	28314	215	62	37	128	89	114	123	132	113	24	27	22	49	144	95	44	40	114	1572
BC1237	TrpB	30019390	NP_831021.1	tryptophan synthase subunit beta	5.73447	397	43602.9	48	2	29	19	23	3	83	38	71	29	31	24	37	52	58	35	24	55	661
BC5316	GlyA	30023347	NP_834978.1	serine hydroxymethyltransferase	5.70063	414	45230.1	22	26	85	1	6	0	6	2	7	27	20	24	7	13	9	4	4	6	269
BC3799	Asd	30021890	NP_833521.1	aspartate-semialdehyde dehydrogenase	5.44551	349	38080.8	9	9	20	7	4	1	10	4	8	10	16	6	14	18	13	13	13	8	183
BC4226	GcvT	30022309	NP_833940.1	glycine cleavage system aminomethyltransferase T	5.14709	366	40200	7	0	13	0	1	0	1	1	0	22	15	7	2	4	4	6	5	7	95
BC4224	GcvP	30022307	NP_833938.1	glycine dehydrogenase subunit 2	5.42705	534	59369.9	0	0	16	0	0	0	0	0	0	22	28	4	18	6	15	6	4	0	119
BC4225	GcvPA	30022308	NP_833939.1	glycine dehydrogenase subunit 1	5.65545	447	49367.1	2	0	17	0	0	0	2	0	2	16	15	8	4	2	6	2	2	1	79
BC3248	-	30021357	NP_832988.1	D-3-phosphoglycerate dehydrogenase	5.82173	390	43229.3	0	0	0	0	1	0	7	3	8	0	0	0	4	1	1	4	5	5	39
BC3249	SerC	30021358	NP_832989.1	phosphoserine aminotransferase	5.38447	360	40473.6	0	0	0	0	0	0	6	3	3	0	0	0	2	0	0	3	0	0	17
BC0621	Kbl	30018806	NP_830437.1	2-amino-3-ketobutyrate coenzyme A ligase	5.50583	396	43036.2	0	0	2	0	0	0	2	0	2	1	0	0	0	0	0	2	2	0	11
BC3798	-	30021889	NP_833520.1	aspartate kinase I	5.70932	410	44188.7	0	0	8	0	1	0	5	2	3	5	6	6	8	7	7	5	2	3	68
BC5404	-	30023434	NP_835065.1	homoserine dehydrogenase	4.98607	431	46740.6	0	0	0	2	1	0	6	2	5	2	2	0	3	2	2	2	2	3	34
BC4991	GcvH	30023031	NP_834662.1	glycine cleavage system protein H	4.18246	127	13977.8	0	0	0	6	1	2	3	6	7	0	0	0	1	4	3	6	2	8	49
BC0622	-	30018807	NP_830438.1	L-threonine 3-dehydrogenase	5.14796	321	35303.7	1	0	2	0	1	0	2	2	4	2	2	0	1	3	2	1	0	1	24
BC1966	ThrB	30020105	NP_831736.1	homoserine kinase	5.24426	297	32095.7	0	0	0	1	0	0	1	1	1	0	0	0	1	0	1	0	0	0	6
BC1965	-	30020104	NP_831735.1	threonine synthase	5.33361	352	37413.2	0	0	0	0	0	0	2	0	1	0	0	0	1	0	0	1	0	0	5
BC1964	-	30020103	NP_831734.1	homoserine dehydrogenase	5.12894	431	47161.4	0	0	0	0	0	0	0	0	0	2	0	0	5	0	0	1	0	0	8
				07.03/ Cysteine and methionine metabolism
BC4761	MetK	30022834	NP_834465.1	S-adenosylmethionine synthetase	5.13896	399	43255.1	6	13	67	5	5	4	18	5	14	37	49	13	54	42	47	29	27	18	453
BC4366	Cgs	30022447	NP_834078.1	cystathionine beta-lyase	5.25924	377	41250.3	5	0	6	1	5	0	32	6	21	4	15	7	9	9	9	35	29	25	218
BC5371	SpeE1	30023401	NP_835032.1	Polyamine aminopropyltransferase 1	5.054	275	31163.9	0	8	31	0	0	0	0	0	0	8	4	1	0	0	0	0	0	0	52
BC5406	-	30023436	NP_835067.1	O-acetylhomoserine aminocarboxypropyltransferase	5.22305	421	45469.9	1	0	0	0	0	0	8	0	1	6	3	1	5	0	1	5	4	1	36
BC0075	-	30018339	NP_829970.1	cysteine synthase	5.3717	307	32912.3	31	0	12	19	18	5	56	27	36	13	15	5	15	17	9	39	40	57	414
BC4368	MtnN	30022449	NP_834080.1	5'-methylthioadenosine/S-adenosylhomocysteine nucleosidase	4.96394	231	25209.8	35	27	13	27	28	18	15	15	10	3	5	4	3	9	2	5	4	10	233
BC4367	-	30022448	NP_834079.1	cysteine synthase	5.31628	307	33097.2	0	0	0	0	0	0	0	0	0	0	0	0	0	0	0	0	3	5	8
BC1763	-	30019907	NP_831538.1	cysteine synthase A	5.22555	303	32490.9	0	0	0	1	3	0	0	2	2	0	0	0	0	2	1	0	0	1	12
BC4039	MtnD	30022126	NP_833757.1	2-hydroxy-3-oxo-5-methylthiopent-2-enoate oxidase	4.96179	170	19555	1	0	0	0	0	1	0	2	0	0	0	0	0	0	0	0	0	1	5
BC4003	MetE	30022091	NP_833722.1	5-methyltetrahydropteroyltriglutamate--homocysteine methyltransferase	5.17679	762	87130.6	0	0	0	0	0	0	10	0	0	0	1	0	4	0	0	5	3	0	23
BC4981	-	30023021	NP_834652.1	cysteine desulfhydrase	5.48313	406	45219.1	5	1	20	2	2	0	21	5	19	25	18	18	22	13	13	16	11	10	221
BC4251	-	30022334	NP_833965.1	Methylenetetrahydrofolate reductase	5.92734	610	67165	0	0	0	0	0	0	0	0	0	0	0	0	3	0	0	1	2	0	6
				07.04/ Valine, leucine and isoleucine degradation
BC4162	Ldh	30022246	NP_833877.1	leucine dehydrogenase	5.13308	366	39842.2	42	35	79	7	19	1	55	16	47	32	28	23	40	29	29	36	45	40	603
BC4158	-	30022242	NP_833873.1	2-oxoisovalerate dehydrogenase beta subunit	4.866	327	35738.2	12	11	36	15	26	0	9	6	10	7	4	0	11	27	10	4	6	11	205
BC4159	-	30022243	NP_833874.1	2-oxoisovalerate dehydrogenase alpha subunit	5.3652	333	36760.3	0	1	19	3	9	0	4	2	4	1	0	0	13	11	6	5	4	4	86
BC4042	-	30022129	NP_833760.1	3-hydroxyisobutyrate dehydrogenase	6.40508	292	31966.4	1	0	3	7	8	3	2	4	5	0	1	1	3	4	2	0	0	0	44
				07.05/ Valine, leucine and isoleucine biosynthesis
BC1399	ilvC1	30019548	NP_831179.1	ketol-acid reductoisomerase	5.30897	336	36884.8	0	0	0	0	0	0	2	0	2	0	0	0	3	0	0	3	1	0	11
BC1226	IlvH	30019379	NP_831010.1	Acetyl esterase	5.80287	243	28096.2	0	0	3	4	2	1	1	2	1	0	0	0	2	2	0	0	0	2	20
BC2307	-	30020439	NP_832070.1	glycine-AMP ligase	5.60499	701	77481	0	0	0	0	0	0	18	0	0	1	5	0	14	1	7	0	0	0	46
BC2023	NamA	30020160	NP_831791.1	NADPH dehydrogenase NamA	6.49995	345	38688.7	0	0	0	0	0	0	3	2	1	0	0	0	0	0	0	1	4	3	14
				07.06/ Lysine biosynthesis and degradation
BC3981	DapD	30022069	NP_833700.1	tetrahydrodipicolinate N-acetyltransferase	5.55582	240	25688.7	14	1	10	33	34	17	15	28	21	1	0	1	37	37	25	17	19	36	346
BC3797	DapA	30021888	NP_833519.1	dihydrodipicolinate synthase	5.06596	292	31243.2	18	2	15	12	15	11	15	11	12	8	2	2	6	10	5	6	9	20	179
BC1532	DapB	30019680	NP_831311.1	dihydrodipicolinate reductase	5.5845	266	29179	4	1	3	3	3	2	3	3	5	2	2	1	1	2	1	1	0	1	38
BC4009	-	30022097	NP_833728.1	aminotransferase A	6.33545	387	43330.3	0	0	3	0	1	0	0	0	1	0	3	0	2	0	4	0	0	0	14
BC5046	-	30023085	NP_834716.1	lysine decarboxylase family protein	5.48906	192	21294.9	1	0	0	1	0	1	2	2	3	0	0	0	0	2	0	2	0	5	19
				07.07/ Arginine and proline metabolism
BC2974	ArgC	_	NA	Gamma-glutamyl phosphate reductase	5.1	1249	47855.9	0	0	10	0	0	0	8	1	12	8	14	7	19	7	12	10	10	7	125
BC1149	RocD	30019304	NP_830935.1	ornithine--oxo-acid transaminase	5.11616	396	43382.3	11	1	42	7	31	2	30	25	38	15	23	14	43	29	21	24	19	11	386
BC0185	RocF	30018422	NP_830053.1	arginase	4.89273	297	32290.3	1	0	0	0	2	0	3	5	4	0	0	0	0	0	0	3	1	2	21
BC0218	ProC1	30018455	NP_830086.1	pyrroline-5-carboxylate reductase	5.69194	267	29133.1	0	0	0	3	1	1	4	6	2	0	0	0	0	0	0	0	0	6	23
BC5006	-	30023046	NP_834677.1	Prolyne dehydrogenase	6.08631	305	35109.9	0	0	3	1	1	0	2	0	2	0	1	0	0	0	0	0	0	2	12
BC2977	ProC2	30021092	NP_832723.1	pyrroline-5-carboxylate reductase	5.03141	272	29016.7	1	1	4	2	1	1	0	0	0	0	0	0	0	0	1	0	0	1	12
BC3962	SpeA	30022050	NP_833681.1	arginine decarboxylase	5.54968	460	50291.9	0	0	0	0	0	0	0	0	0	1	2	5	3	0	2	0	0	0	13
BC3007	ArgD	30021122	NP_832753.1	acetylornithine aminotransferase	5.25535	405	45224.1	0	0	4	0	0	0	0	0	0	2	0	1	0	0	0	0	0	0	7
BC2439	PepD	30020570	NP_832201.1	aminoacyl-histidine dipeptidase	4.84228	489	54544.7	0	0	0	0	0	0	1	0	1	1	1	0	1	0	0	1	2	0	8
BC5370	SpeB	30023400	NP_835031.1	agmatinase	4.88782	290	32368.4	0	1	14	0	2	0	0	0	0	0	0	0	0	2	0	0	0	0	19
BC4143	ArgE	30022227	NP_833858.1	peptidase T	5.15087	372	39579.4	0	0	4	0	0	0	13	1	15	5	1	1	9	4	2	15	14	7	91
BC4921	PepA	30022962	NP_834593.1	leucyl aminopeptidase	4.84642	494	53583.3	0	0	2	0	0	0	0	0	0	14	6	4	15	0	9	13	12	3	78
BC4722	MoaC	30022795	NP_834426.1	molybdenum cofactor biosynthesis protein C	6.29885	161	17487.9	0	0	0	1	0	0	0	2	2	0	0	0	0	0	0	0	0	0	5
				07.08/ Histidine metabolism
BC1518	HisC1	30019666	NP_831297.1	histidinol-phosphate aminotransferase	5.01163	370	41593.3	2	0	4	0	2	0	11	2	4	8	5	1	4	4	1	4	4	7	63
BC2940	HisC2	30021056	NP_832687.1	histidinol-phosphate aminotransferase	5.0927	366	41282	0	0	0	0	0	0	0	2	1	4	1	0	0	1	0	1	2	6	18
BC1409	HisA	30019558	NP_831189.1	1-(5-phosphoribosyl)-5-[(5-phosphoribosylamino)methylideneamino] imidazole-4-carboxamide isomerase	5.05201	239	25951	0	0	0	4	3	4	2	6	3	0	0	0	0	1	0	1	0	1	25
BC1407	HisB	30019556	NP_831187.1	imidazoleglycerol-phosphate dehydratase	5.73861	194	21421.8	0	0	0	2	1	2	1	4	3	0	0	0	1	0	0	0	0	0	14
BC1408	HisH	30019557	NP_831188.1	imidazole glycerol phosphate synthase subunit HisH	5.18312	209	23229.8	0	0	0	3	1	1	1	1	0	0	0	0	1	0	0	0	0	0	8
BC1410	HisF	30019559	NP_831190.1	imidazole glycerol phosphate synthase subunit HisF	5.62539	252	26988.2	0	0	0	3	2	0	0	0	0	0	0	0	1	0	0	0	0	0	6
				07.09/ Phenylalanine, tyrosine and tryptophan biosynthesis
BC1235	TrpC	30019388	NP_831019.1	indole-3-glycerol-phosphate synthase	5.85071	253	28272.1	130	30	32	80	71	46	102	70	73	22	25	17	18	60	38	30	23	58	925
BC2942	-	30021058	NP_832689.1	chorismate mutase	5.72195	358	40024	50	27	48	24	37	10	23	24	36	44	37	32	56	49	46	42	53	66	704
BC1232	TrpE	30019385	NP_831016.1	anthranilate synthase component I	5.12465	475	54022.2	18	0	6	3	1	1	30	7	21	9	21	4	24	26	44	19	16	15	265
BC1234	TrpD	30019387	NP_831018.1	anthranilate phosphoribosyltransferase	5.89779	341	36999.6	50	16	16	20	21	4	39	22	34	12	6	12	16	29	25	16	14	25	377
BC1236	TrpF	30019389	NP_831020.1	N-(5'-phosphoribosyl)anthranilate isomerase	5.57085	202	22541.6	0	1	3	46	25	28	14	22	18	0	0	0	3	36	17	3	0	11	227
BC2941	AroC2	30021057	NP_832688.1	chorismate synthase	6.21272	390	42377.9	0	0	0	0	0	0	1	0	2	2	2	0	10	0	1	6	17	9	50
BC1233	-	30019386	NP_831017.1	anthranilate synthase component II	5.1316	195	21811.1	12	9	5	17	8	9	9	7	7	4	4	3	5	18	13	4	3	6	143
BC4427	PheA	30022508	NP_834139.1	prephenate dehydratase	5.89498	283	31612.2	0	0	2	2	3	1	1	2	1	1	0	0	2	4	1	1	1	2	24
BC1516	AroC1	30019664	NP_831295.1	chorismate synthase	5.58378	390	42386.8	0	0	0	0	0	0	1	0	0	1	0	0	1	0	1	1	1	1	7
BC4331	AroE	30022412	NP_834043.1	shikimate 5-dehydrogenase	5.80588	277	30284.8	1	1	5	0	1	0	0	0	0	0	0	0	0	1	0	0	0	0	9
BC1517	AroB	30019665	NP_831296.1	3-dehydroquinate synthase	5.78503	361	39948.6	0	0	1	1	1	0	0	0	0	0	0	0	2	2	3	0	0	0	10
BC2757	KynA	30020878	NP_832509.1	tryptophan 2,3-dioxygenase	6.18568	282	33113	0	0	0	1	2	1	2	2	2	0	0	2	3	0	0	0	0	3	18
BC2939	-	30021055	NP_832686.1	prephenate dehydrogenase	5.60315	366	40994.2	0	0	4	0	4	0	0	0	0	4	2	0	9	8	2	1	9	10	53
BC2938	AroA	30021054	NP_832685.1	3-phosphoshikimate 1-carboxyvinyltransferase	5.3973	429	45286.7	0	0	0	0	0	0	3	0	6	12	9	3	2	2	3	13	30	26	109
				07.10/ Other amino acid related proteins
BC1541	PanC	30019689	NP_831320.1	pantoate--beta-alanine ligase	5.13155	282	31870.5	1	0	0	0	1	0	2	1	2	3	0	0	0	0	0	0	0	1	11
BC3974	Def2	30022062	NP_833693.1	peptide deformylase	5.25484	184	20461.5	0	0	0	1	1	0	0	3	3	0	0	0	0	1	0	3	4	5	21
BC4253	-	30022336	NP_833967.1	cystathionine gamma-synthase	5.47332	370	40784.8	0	0	0	0	0	0	4	0	1	0	0	0	0	0	0	0	0	0	5
BC1372	DltA	30019522	NP_831153.1	D-alanine--D-alanyl carrier protein ligase	5.17219	504	56457.5	0	0	0	0	0	0	1	0	2	0	0	0	0	0	0	2	2	0	7
				07.11/ Amino acid storage
BC1313	-	30019464	NP_831095.1	PhaP protein	5.07905	174	20327.3	2	0	0	13	2	12	3	15	8	6	0	1	4	7	1	9	7	11	101
				07.12/ Amino sugar and nucleotide sugar metabolism
BC5288	MurA	30023320	NP_834951.1	UDP-N-acetylglucosamine 1-carboxyvinyltransferase	5.63934	434	46772.4	3	2	41	4	4	1	2	1	7	18	27	24	28	26	29	3	1	0	221
BC0188	GlmM	30018425	NP_830056.1	phosphoglucosamine mutase	4.87474	448	48401.5	4	0	12	0	0	0	30	6	19	15	8	4	11	12	9	30	23	12	195
BC4054	NagB	30022141	NP_833772.1	glucosamine-6-phosphate deaminase	4.77593	262	29084.5	0	0	0	0	1	1	0	0	1	0	0	0	0	0	0	0	0	1	4
BC5201	-	30023234	NP_834865.1	UDP-N-acetylglucosamine 2-epimerase	5.4954	371	41604.5	0	0	15	0	5	0	6	4	5	0	0	0	9	6	6	2	4	1	63
BC5263	-	30023295	NP_834926.1	UDP-glucose 4-epimerase	5.3195	330	36847.4	0	0	3	0	0	0	0	0	0	0	2	0	0	0	1	0	0	0	6
				8/ Translation ribosomal structure and biogenesis
				08.01/ Ribosome components
BC4339	RpmG2	30022420	NP_834051.1	50S ribosomal protein L33	10.1206	49	5915.16	0	0	0	0	0	1	4	7	0	0	0	0	0	0	0	0	0	0	12
BC0130	RpsJ	30018379	NP_830010.1	30S ribosomal protein S10	9.64211	102	11676.4	29	94	35	87	58	126	26	84	50	5	7	18	42	40	36	37	35	60	869
BC0156	RpsM	30018404	NP_830035.1	30S ribosomal protein S13	11.1687	121	13810.7	40	183	51	70	88	111	34	85	59	11	3	21	52	61	33	38	31	47	1018
BC0148	RpsE	30018397	NP_830028.1	30S ribosomal protein S5	9.78672	167	17649.7	115	251	80	84	106	139	26	62	25	31	25	22	52	68	59	38	35	52	1270
BC0120	RplL	30018370	NP_830001.1	50S ribosomal protein L7/L12	4.71372	119	12509.8	44	62	30	50	59	95	37	80	60	9	3	4	77	39	38	67	54	71	879
BC3825	RpsB	30021915	NP_833546.1	30S ribosomal protein S2	9.14162	233	26546.2	193	328	177	135	128	96	48	67	47	87	68	80	83	110	83	34	28	56	1848
BC0145	RpsH	30018394	NP_830025.1	30S ribosomal protein S8	9.65167	132	14873.1	30	133	35	76	97	121	32	85	46	7	3	13	54	67	47	42	29	54	971
BC3838	RplS	30021928	NP_833559.1	50S ribosomal protein L19	11.4164	114	13158.6	98	190	74	45	47	56	16	37	24	34	24	18	32	51	26	18	17	27	834
BC5476	RpsF	30023498	NP_835129.1	30S ribosomal protein S6	5.51866	96	11291.9	74	82	31	50	42	68	21	56	41	10	4	8	29	43	16	37	39	44	695
BC0159	RplQ	30018407	NP_830038.1	50S ribosomal protein L17	10.4835	120	13441.3	21	64	23	45	54	128	29	67	42	4	2	17	37	45	50	38	32	70	768
BC0157	RpsK	30018405	NP_830036.1	30S ribosomal protein S11	11.5299	129	13744.4	19	77	32	67	68	70	23	44	31	11	7	34	50	59	44	39	34	50	759
BC0136	RplV	30018385	NP_830016.1	50S ribosomal protein L22	10.5978	113	13117.2	13	50	26	49	62	65	26	52	42	4	2	12	74	63	44	50	46	41	721
BC0132	RplD	30018381	NP_830012.1	50S ribosomal protein L4	9.9485	207	22516.3	75	182	108	28	250	133	27	45	27	36	27	29	40	35	32	8	8	34	1124
BC0143	RplE	30018392	NP_830023.1	50S ribosomal protein L5	9.69471	179	20152.8	36	86	43	66	106	120	45	74	44	9	8	9	82	70	49	31	29	58	965
BC0137	RpsC	30018386	NP_830017.1	30S ribosomal protein S3	9.98725	219	24279.2	126	201	103	53	77	65	51	55	53	65	24	20	50	65	38	29	20	37	1132
BC3806	RpsO	30021897	NP_833528.1	30S ribosomal protein S15	10.6373	89	10553.7	0	19	5	40	45	51	14	46	32	0	0	3	31	23	26	35	30	58	458
BC0126	RpsG	30018376	NP_830007.1	30S ribosomal protein S7	10.0303	156	17899.4	3	26	17	61	109	79	32	45	31	1	1	12	74	42	60	47	41	57	738
BC4438	RplU	30022519	NP_834150.1	50S ribosomal protein L21	9.72982	102	11184.2	54	77	24	27	32	34	13	32	19	13	10	5	18	23	13	14	15	19	442
BC3842	RpsP	30021932	NP_833563.1	30S ribosomal protein S16	10.1323	90	10111.4	0	1	2	34	35	52	16	36	27	0	0	2	33	8	24	34	34	46	384
BC0119	RplJ	30018369	NP_830000.1	50S ribosomal protein L10	5.37906	166	18043.6	40	85	45	49	52	81	35	56	45	11	3	0	31	32	12	28	30	39	674
BC0146	RplF	30018395	NP_830026.1	50S ribosomal protein L6	9.39429	179	19503.5	40	100	39	44	59	81	23	46	36	15	16	18	32	44	33	27	24	40	717
BC0118	RplA	161511215	NP_829999.2	50S ribosomal protein L1	9.50358	693	24468	29	109	68	44	104	50	37	50	46	26	12	22	56	63	45	38	38	49	886
BC0141	RplN	30018390	NP_830021.1	50S ribosomal protein L14	10.109	122	13112.2	7	51	17	20	28	39	16	32	22	1	10	8	33	40	42	28	30	43	467
BC0164	RplM	30018412	NP_830043.1	50S ribosomal protein L13	9.85526	145	16417.7	8	37	21	42	65	70	29	45	34	3	4	11	37	34	36	26	28	32	562
BC4436	RpmA	30022517	NP_834148.1	50S ribosomal protein L27	10.4239	96	10498.6	0	0	0	32	34	43	9	33	24	0	0	4	27	7	23	32	31	44	343
BC5075	RplK2	30023112	NP_834743.1	50S ribosomal protein L11	9.48789	141	15068	0	0	0	34	36	56	27	53	40	1	0	4	33	23	35	27	34	43	446
BC5471	RplI	30023493	NP_835124.1	50S ribosomal protein L9	9.5432	148	16373.8	0	0	0	33	26	40	38	69	66	0	0	1	37	11	19	49	41	48	478
BC0142	RplX	30018391	NP_830022.1	50S ribosomal protein L24	10.0934	103	11221.3	0	2	4	29	30	38	10	32	21	0	0	0	28	10	25	24	24	37	314
BC0149	RpmD	30018398	NP_830029.1	50S ribosomal protein L30	9.86983	60	6551.7	0	0	0	23	6	15	1	20	13	0	0	0	12	0	9	11	24	45	179
BC4573	RplT	30022648	NP_834279.1	50S ribosomal protein L20	11.2581	118	13603.4	4	19	2	28	42	46	3	22	9	2	1	6	41	25	33	21	15	37	356
BC0165	RpsI	30018413	NP_830044.1	30S ribosomal protein S9	10.8277	130	14481.9	0	7	3	26	23	61	32	48	37	0	0	7	20	12	17	16	7	23	339
BC0150	RrplO	30018399	NP_830030.1	50S ribosomal protein L15	10.4003	146	15468.4	4	12	5	22	35	37	14	27	23	2	2	6	32	23	17	14	14	26	315
BC5331	RpmE2	161511196	NP_834993.2	50S ribosomal protein L31 type B	9.22239	81	9178.58	0	0	0	22	26	22	6	20	11	0	0	0	16	2	4	12	18	27	186
BC0131	RplC	30018380	NP_830011.1	50S ribosomal protein L3	9.99016	210	22692.2	2	36	12	24	38	35	21	36	31	2	1	4	46	48	13	20	13	34	416
BC4320	RpsT	30022401	NP_834032.1	30S ribosomal protein S20	10.6655	85	9336.12	0	2	0	11	11	28	4	18	15	0	0	3	9	3	7	13	17	19	160
BC0134	RplB	30018383	NP_830014.1	50S ribosomal protein L2	10.7203	276	30260.4	0	10	16	25	55	12	1	4	20	0	2	22	72	26	66	33	22	30	416
BC0155	RpmJ	30018403	NP_830034.1	50S ribosomal protein L36	10.4722	37	4330.41	0	0	0	12	0	10	3	4	5	0	0	0	0	0	0	0	0	0	34
BC1498	RrpsA	30019646	NP_831277.1	30S ribosomal protein S1	4.97027	382	42140.4	1	0	4	0	0	0	27	4	31	33	20	10	37	16	17	32	26	16	274
BC0139	RpmC	30018388	NP_830019.1	50S ribosomal protein L29P	10.1375	63	7349.11	0	0	0	6	5	4	1	3	4	0	0	0	3	0	1	3	2	6	38
BC0117	RplK1	30018367	NP_829998.1	50S ribosomal protein L11	9.51636	141	14907.9	0	26	7	0	0	1	0	0	0	0	0	0	0	0	0	2	0	0	36
BC0133	RplW	30018382	NP_830013.1	50S ribosomal protein L23	9.99067	96	11107	32	74	33	46	50	58	9	40	26	6	2	6	27	36	12	16	16	25	514
BC0135	RpsS	30018384	NP_830015.1	30S ribosomal protein S19	9.99175	92	10621.6	0	0	2	32	55	39	8	30	26	0	0	0	52	6	36	48	62	74	470
BC4655	RpsD	30022730	NP_834361.1	30S ribosomal protein S4	9.90756	200	22971	43	183	68	53	61	57	24	41	23	17	7	15	71	86	45	32	30	57	913
BC5474	RpsR	30023496	NP_835127.1	30S ribosomal protein S18	11.4099	77	8807.96	0	12	8	29	31	34	7	19	9	0	0	1	16	13	8	14	13	24	238
BC4574	RpmI	30022649	NP_834280.1	50S ribosomal protein L35	11.9199	66	7491.24	0	0	0	15	3	16	2	0	0	0	0	3	10	0	14	11	14	30	118
BC0125	RpsL	30018375	NP_830006.1	30S ribosomal protein S12	11.2594	140	15490.6	1	14	8	34	26	43	20	33	22	3	6	9	28	20	31	21	26	27	372
BC0147	RplR	30018396	NP_830027.1	50S ribosomal protein L18	10.1075	120	13098.1	0	0	0	11	21	23	4	11	5	0	0	0	20	17	14	15	15	19	175
BC0144	RpsN	30018393	NP_830024.1	30S ribosomal protein S14	10.3957	61	7290.9	0	5	1	7	5	8	1	0	0	0	0	0	2	3	10	0	2	11	55
BC0138	RplP	30018387	NP_830018.1	50S ribosomal protein L16	10.5151	144	16161.6	0	49	15	34	47	81	0	8	6	0	0	9	15	14	1	3	0	8	290
BC0140	RpsQ	30018389	NP_830020.1	30S ribosomal protein S17	9.73279	87	10198.5	6	21	5	10	15	21	10	20	13	0	0	0	4	9	3	3	3	6	149
BC4307	RpsU	30022388	NP_834019.1	SSU ribosomal protein S21P	11.1104	44	5271.99	0	0	0	0	0	3	0	0	0	0	0	1	0	0	5	0	0	2	11
BC4263	RpmG	30022346	NP_833977.1	50S ribosomal protein L33	9.95949	49	5882.09	0	0	0	8	7	10	0	0	4	0	0	0	0	0	0	0	0	0	29
BC3856	RpmB	30021946	NP_833577.1	50S ribosomal protein L28	12.0135	62	6918.85	0	0	0	0	0	6	2	0	2	0	0	0	0	0	0	0	0	0	10
				08.02/ Other ribosome related proteins
BC5190	-	30023223	NP_834854.1	sigma (54) modulation protein / SSU ribosomal protein S30P	5.62641	180	21065.1	19	3	7	25	27	30	21	64	41	3	1	1	17	17	9	20	17	38	360
BC3822	Frr	30021912	NP_833543.1	ribosome recycling factor	5.79034	185	20634	0	0	0	4	4	2	6	10	6	0	0	0	3	8	4	10	4	7	68
BC5188	PrfB	30023221	NP_834852.1	peptide chain release factor 2	5.01112	325	37046.4	0	0	3	0	0	0	0	0	0	0	0	0	0	0	1	0	0	0	4
BC0046	KsgA	30018312	NP_829943.1	dimethyladenosine transferase	5.81744	292	32774.5	0	0	9	0	5	0	0	1	2	2	2	0	4	2	4	3	1	3	38
BC3809	RbfA	30021900	NP_833531.1	ribosome-binding factor A	9.18527	118	13474.3	0	0	0	2	2	2	0	5	2	0	0	0	2	2	0	2	1	1	21
BC4093	-	30022180	NP_833811.1	ribosomal-protein-serine acetyltransferase	4.88307	183	20823.6	2	0	2	2	2	0	1	1	0	2	0	0	0	0	0	2	1	1	16
BC5329	PrfA	30023360	NP_834991.1	peptide chain release factor 1	5.0632	355	40617.6	0	0	8	0	0	0	0	0	2	3	3	0	2	3	2	3	2	1	29
BC3836	RbgA	30021926	NP_833557.1	ribosomal biogenesis GTPase	8.97621	296	33354.8	0	0	1	0	5	0	0	2	0	0	0	0	2	1	1	0	0	1	13
BC4476	EngB	30022557	NP_834188.1	GTPase EngB	9.37952	198	22356.9	4	4	2	6	4	5	0	1	0	1	0	0	1	1	0	0	0	0	29
BC1504	EngA	30019652	NP_831283.1	GTP-binding protein EngA	5.45905	436	48588.3	0	0	4	0	0	0	0	0	1	10	3	1	7	3	9	3	2	0	43
BC0114	-	30018364	NP_829995.1	RNA polymerase factor sigma-70	5.13819	219	25388.1	0	0	0	2	1	0	0	0	0	0	0	0	0	2	0	0	0	0	5
BC3892	-	30021981	NP_833612.1	ribosomal large subunit pseudouridine synthase D	6.11903	302	33892.4	0	0	2	0	0	0	0	0	0	0	0	0	1	0	1	0	1	0	5
BC3863	RsmB	30021953	NP_833584.1	sun protein	5.92064	444	49909.4	0	0	3	0	0	0	0	0	0	0	0	1	0	0	1	0	0	0	5
BC3918	RsmH	30022007	NP_833638.1	Ribosomal RNA small subunit methyltransferase H	5.81611	310	34907.2	0	0	5	0	7	0	3	2	3	4	0	1	5	5	0	0	1	6	42
BC4297	Era	30022378	NP_834009.1	GTP-binding protein Era	9.08294	301	34326.5	2	0	9	1	8	0	1	2	1	4	0	7	5	2	0	0	0	3	45
BC4309	-	30022390	NP_834021.1	Ribosomal RNA small subunit methyltransferase E	7.00299	245	27244	2	0	1	1	0	0	0	0	0	1	0	0	0	0	0	0	0	0	5
BC4327	RsfS	30022408	NP_834039.1	Ribosomal silencing factor RsfS	4.79377	118	13537.7	0	4	2	8	11	10	2	6	5	0	0	0	2	2	1	3	2	3	61
				08.03/ Aminoacyl-tRNA biosynthesis and modification
BC5062	TyrS	30023099	NP_834730.1	tyrosyl-tRNA synthetase	5.26261	420	47527.2	2	0	5	0	0	0	11	3	8	16	9	6	8	4	4	16	43	23	158
BC0084	LysS	30018348	NP_829979.1	lysyl-tRNA synthetase	5.2439	499	57603.1	11	0	12	6	3	3	10	2	11	13	13	19	19	10	9	15	13	4	173
BC4559	AsnC	30022634	NP_834265.1	asparaginyl-tRNA synthetase	5.0858	463	53006.6	1	0	12	1	2	1	12	4	10	12	6	7	18	9	4	14	10	3	126
BC0017	SerS	30018290	NP_829921.1	seryl-tRNA synthetase	5.20761	424	48759.8	2	1	19	7	3	3	3	5	7	9	10	0	10	15	8	1	0	1	104
BC0108	GltX	30018358	NP_829989.1	glutamyl-tRNA synthetase	5.24615	485	56910	0	0	16	0	0	0	5	0	4	11	12	11	11	3	2	11	12	1	99
BC3895	IleS1	30021984	NP_833615.1	isoleucyl-tRNA synthetase	5.18665	921	104496	0	0	1	0	0	0	7	0	0	4	8	9	23	0	18	0	0	0	70
BC0043	MetS	30018309	NP_829940.1	methionyl-tRNA synthetase	5.31475	660	75155.5	0	0	0	0	0	0	7	0	1	2	1	10	21	0	2	2	2	0	48
BC4398	HisS	30022479	NP_834110.1	histidyl-tRNA synthetase	5.18195	423	47732.2	0	0	1	0	1	0	0	0	1	3	5	0	4	2	1	1	1	1	21
BC4657	TyrS1	30022732	NP_834363.1	tyrosyl-tRNA synthetase	5.0537	418	47135.9	1	0	16	0	0	0	4	1	5	6	4	7	5	2	3	3	6	4	67
BC0351	GatA	30018559	NP_830190.1	aspartyl/glutamyl-tRNA amidotransferase subunit A	5.10936	485	52270.4	0	0	10	0	0	0	6	2	6	8	3	2	19	16	5	8	8	3	96
BC4411	Tgt	30022492	NP_834123.1	queuine tRNA-ribosyltransferase	6.61005	379	43215.4	0	0	12	0	2	0	3	2	4	1	2	0	4	4	2	2	2	2	42
BC0350	GatC	30018558	NP_830189.1	aspartyl/glutamyl-tRNA amidotransferase subunit C	5.3238	96	10859.7	0	0	0	0	0	0	0	0	0	0	0	0	0	0	0	2	0	2	4
BC0352	GatB	30018560	NP_830191.1	aspartyl/glutamyl-tRNA amidotransferase subunit B	5.13824	475	53204.4	0	0	5	0	0	0	11	1	10	10	7	5	13	5	8	19	18	1	113
BC4397	AspS	30022478	NP_834109.1	aspartyl-tRNA synthetase	4.8708	591	66270.7	0	0	0	0	0	0	4	2	1	13	13	18	22	2	10	7	9	1	102
BC4465	ValS	30022546	NP_834177.1	valyl-tRNA synthetase	5.17014	881	101639	0	0	0	0	0	0	3	0	0	0	4	11	3	0	1	0	0	1	23
BC5485	GidA	30023507	NP_835138.1	tRNA uridine 5-carboxymethylaminomethyl modification enzyme GidA	5.96925	629	70261.2	6	0	2	2	0	0	2	0	2	9	19	3	17	0	6	3	3	0	74
BC5364	ArgS	30023394	NP_835025.1	arginyl-tRNA synthetase	5.27478	556	62462.6	0	0	2	0	0	0	3	0	0	11	10	8	12	0	6	5	5	0	62
BC4383	AlaS	30022464	NP_834095.1	alanyl-tRNA synthetase	5.00698	880	97398.3	1	0	0	0	0	0	8	0	0	5	23	17	21	0	15	0	5	0	95
BC1343	QueE	30019493	NP_831124.1	organic radical activating protein	5.17392	238	26854.6	0	0	1	5	5	5	0	2	0	0	0	0	1	4	0	0	0	0	23
BC4561	PheS	30022636	NP_834267.1	phenylalanyl-tRNA synthetase subunit alpha	5.61966	344	38950.6	0	0	12	0	2	0	2	2	2	4	2	1	3	1	1	0	0	0	32
BC4560	PheT	30022635	NP_834266.1	phenylalanyl-tRNA synthetase subunit beta	5.09515	806	88383.6	0	0	0	0	0	0	2	0	0	3	20	7	19	0	10	0	2	0	63
BC4576	ThrS	30022651	NP_834282.1	threonyl-tRNA synthetase	5.36617	646	74082	0	0	1	0	0	0	2	0	0	11	6	5	16	0	6	2	3	0	52
BC5486	TrmE	30023508	NP_835139.1	tRNA modification GTPase TrmE	4.67354	458	50551.3	0	0	4	0	0	0	2	0	2	5	1	0	0	0	0	0	0	0	14
BC3817	ProS	30021908	NP_833539.1	prolyl-tRNA synthetase	5.04628	566	63149.9	0	0	1	0	0	0	1	0	0	2	2	3	3	0	3	0	1	0	16
BC0439	ProS2	30018647	NP_830278.1	prolyl-tRNA synthetase	5.72778	476	54711.4	0	0	6	0	0	0	0	0	0	3	0	0	1	1	0	0	0	0	11
BC0110	CysS	30018360	NP_829991.1	cysteinyl-tRNA synthetase	5.15557	465	54002	0	0	0	0	0	0	0	1	0	0	0	0	4	0	1	3	1	0	10
BC4737	LeuS	30022810	NP_834441.1	leucyl-tRNA synthetase	4.94604	802	91295.5	0	0	0	0	0	0	0	0	0	0	1	3	4	0	4	1	2	0	15
BC3830	TrmFO	30021920	NP_833551.1	tRNA (uracil-5-)-methyltransferase Gid	5.50925	434	47991.4	0	0	3	0	0	0	0	0	0	0	0	0	1	0	1	0	0	0	5
BC3772	MiaB	30021864	NP_833495.1	tRNA 2-methylthioadenosine synthase	6.1	509	58690.9	0	0	0	0	0	0	0	0	0	1	1	4	0	0	0	0	0	0	6
BC2164	IleS2	30020298	NP_831929.1	isoleucyl-tRNA synthetase	5.36924	1033	118528	0	0	0	0	0	0	0	0	0	0	0	0	0	0	2	0	0	0	2
BC1344	QueF	30019494	NP_831125.1	7-cyano-7-deazaguanine reductase	5.06039	165	19517.3	0	0	0	9	11	10	12	16	14	0	0	0	4	4	3	9	8	9	109
BC4306	Yqey	30022387	NP_834018.1	GatB/Yqey domain-containing protein	7.84417	147	16469.9	0	0	0	0	0	1	1	2	0	0	0	0	0	0	0	1	1	8	14
BC2169	AspS2	30020303	NP_831934.1	aspartyl-tRNA synthetase	6.66291	432	49444	0	0	0	0	0	0	0	0	0	2	2	0	1	0	2	0	0	0	7
BC4914	GlyQS	_	NA	Glycyl-tRNA synthetase	5.50792	1377	46987	0	0	0	0	0	0	2	0	1	6	2	0	3	2	1	5	3	0	25
BC1177	TrpS	_	NA	Tryptophanyl-tRNA synthetase	6.93	989	37157.2	0	0	9	10	16	1	13	11	14	0	0	1	17	14	10	15	16	21	168
				08.04/ Other RNA related proteins
BC1225	-	30019378	NP_831009.1	Putative phosphoesterase BC1225	6.29615	172	19801.2	2	0	0	15	7	4	18	22	11	0	0	0	4	4	0	14	12	13	126
BC4494	Rph	30022573	NP_834204.1	ribonuclease PH	5.05656	245	26983.9	2	0	0	0	5	1	7	7	7	2	1	3	1	2	0	0	0	2	40
BC0112	-	30018362	NP_829993.1	23S rRNA methyltransferase	8.82112	247	27000.4	1	6	2	4	8	5	5	5	5	0	0	0	4	1	1	3	4	10	64
BC4689	YtpR	30022764	NP_834395.1	tRNA-binding domain-containing protein	4.68443	201	21954.3	3	2	2	4	1	0	1	9	1	1	2	0	0	5	0	2	2	7	42
BC1021	YhaM	30019176	NP_830807.1	3'-5' exoribonuclease YhaM	5.86221	314	35491.6	0	1	4	0	3	0	0	1	2	1	0	0	1	2	1	0	0	2	18
BC3847	Rnc	30021937	NP_833568.1	ribonuclease III	6.05017	245	28019.5	2	7	3	4	8	1	0	0	0	1	0	1	2	2	0	0	0	1	32
BC4330	-	30022411	NP_834042.1	RNA-binding protein	7.87321	295	7598.12	0	0	0	1	2	5	0	1	1	0	0	1	0	0	0	0	0	0	11
BC3840	RimM	30021930	NP_833561.1	16S rRNA-processing protein	5.31133	171	21577.2	0	1	4	3	8	5	0	3	1	0	0	0	0	1	0	0	0	0	26
BC0121	-	30018371	NP_830002.1	16S rRNA m(2)G 1207 methyltransferase	8.99308	199	22392.8	0	0	0	0	1	2	0	0	0	0	0	0	0	0	0	0	0	0	3
BC5129	RnR	30023166	NP_834797.1	exoribonuclease II	6.0036	808	91989.1	0	0	0	0	0	0	0	0	0	0	1	0	2	0	1	0	0	0	4
BC3796	RnJ	30021887	NP_833518.1	Ribonuclease J	5.56671	556	60950.9	1	0	0	0	0	0	4	0	8	17	14	12	47	4	22	16	16	0	161
BC3977	RnJ2	30022065	NP_833696.1	Ribonuclease J	6.10057	555	61770.1	0	0	2	0	0	0	1	0	0	11	7	1	30	2	12	6	3	0	75
BC3862	RlmN	30021952	NP_833583.1	Probable dual-specificity RNA methyltransferase RlmN	8.55582	362	41540.4	0	0	10	0	0	0	0	0	0	3	3	5	1	0	0	0	0	0	22
BC1861	-	30020003	NP_831634.1	DNA/RNA helicase (DEAD/DEAH box family)	9.03228	397	44449.2	0	0	0	0	0	0	0	0	0	6	4	4	0	0	0	0	0	0	14
				08.05/ Translation apparatus
BC0129	Tuf	30018378	NP_830009.1	elongation factor Tu	4.928	395	42911.9	332	306	794	79	139	46	290	135	293	425	424	311	456	500	341	167	146	168	5352
BC3824	Tsf	30021914	NP_833545.1	elongation factor Ts	5.25239	295	32458.6	81	54	69	26	35	6	33	28	29	65	43	35	20	48	27	27	28	41	695
BC0128	FusA	30018377	NP_830008.1	elongation factor G	4.9119	692	76276.3	5	5	21	9	2	3	75	6	5	111	174	127	127	7	119	69	85	2	952
BC4197	EfP	30022280	NP_833911.1	elongation factor P	5.35161	185	20692.7	0	0	1	1	2	0	0	2	2	0	0	0	0	7	1	2	2	7	27
BC4575	InfC	30022650	NP_834281.1	translation initiation factor IF-3	9.80522	167	19054.2	2	7	5	8	21	10	6	11	7	0	0	0	8	10	3	9	8	6	121
BC0154	InfA	30018402	NP_830033.1	translation initiation factor IF-1	6.72108	72	8180.35	0	0	0	4	2	3	2	3	2	0	0	0	1	0	1	2	2	5	27
BC3811	InfB	30021902	NP_833533.1	translation initiation factor IF-2	5.02563	686	75705.3	3	0	2	1	0	0	6	0	1	10	9	9	15	3	7	10	9	0	85
BC5477	YchF	30023499	NP_835130.1	Ribosome-binding ATPase YchF	4.77485	366	40670.8	1	0	33	1	1	0	9	2	9	8	2	5	4	3	1	5	3	3	90
				9/ Cell motility and chemotaxis
				9.01/ Flagella component
BC1657	FlaA	30019803	NP_831434.1	flagellin	5.20976	272	29264.5	0	2	2	1	23	1	14	4	34	1	0	2	29	38	47	34	51	75	358
BC1659	FlaC	30019805	NP_831436.1	flagellin	5.17975	249	26611.1	0	0	0	16	9	10	2	19	6	0	0	0	3	8	3	1	8	11	96
BC1651	FglE	30019797	NP_831428.1	flagellar hook protein FlgE	5.93945	437	46203.2	0	0	0	0	0	0	0	0	4	0	0	0	12	6	6	4	5	3	40
BC1658	FlaB	30019804	NP_831435.1	flagellin	5.20976	273	29352.5	0	0	0	1	3	0	0	0	0	0	0	0	3	1	3	4	4	6	25
BC1637	FlgL	30019784	NP_831415.1	flagellar hook-associated protein FlgL	5.00544	287	32053.1	0	0	0	0	2	0	0	0	0	0	0	0	0	0	0	1	2	13	18
BC1645	FliG	30019792	NP_831423.1	flagellar motor switch protein G	4.76739	334	38206.3	0	3	6	0	2	0	0	0	0	1	0	1	0	4	0	0	0	1	18
BC1661	FliL	30019807	NP_831438.1	flagellar motor switch protein	8.92581	74	8619.69	0	3	1	2	1	0	0	0	0	0	0	0	1	2	0	0	0	0	10
BC1662	FliM	30019808	NP_831439.1	flagellar motor switch protein FliM	4.92836	328	37392.1	0	0	9	0	1	0	0	0	0	1	0	0	0	2	0	0	0	0	13
BC1644	FliF	30019791	NP_831422.1	flagellar MS-ring protein	5.07164	524	58071.8	0	0	1	0	0	0	0	0	0	2	0	2	0	0	2	0	0	0	7
				9.02/ Chemotaxis system																								#REF!	8
BC1629	CheC	30019776	NP_831407.1	Chemotaxis protein cheC	4.24963	546	61126.7	0	0	0	0	0	0	0	0	0	1	0	0	5	1	2	1	0	0	10
BC1627	CheY	30019774	NP_831405.1	chemotaxis protein cheY	4.85679	122	13360	2	10	2	8	7	6	1	6	4	1	0	0	1	2	0	3	3	7	63
BC1654	CheV	30019800	NP_831431.1	chemotaxis protein cheV	5.02395	302	33661.6	0	22	26	5	13	2	0	1	0	2	2	5	2	9	1	0	0	0	90
BC1628	CheA	30019775	NP_831406.1	chemotaxis protein cheA	4.9074	672	74795.7	0	0	0	0	0	0	0	0	0	0	1	0	3	0	1	0	0	0	5
BC0422	-	30018630	NP_830261.1	methyl-accepting chemotaxis protein	4.82495	580	63580.9	0	0	0	0	0	0	0	0	0	1	0	1	0	0	0	0	0	0	2
BC5034	-	30023073	NP_834704.1	methyl-accepting chemotaxis protein	4.83037	551	60452.5	0	0	0	0	0	0	0	0	0	0	0	3	0	0	0	0	0	0	3
				10/ Transcription , RNA processing and degradation
BC4181	NusB	30022264	NP_833895.1	transcription antitermination protein NusB	4.89426	130	15094.8	0	1	0	2	4	5	2	5	3	0	0	0	1	1	2	2	0	7	35
BC0259	DeaD2	30018496	NP_830127.1	ATP-dependent RNA helicase	9.60592	533	57327	0	0	9	3	2	1	5	3	3	29	34	39	37	10	16	9	7	2	209
BC2103	DeaD1	30020240	NP_831871.1	ATP-dependent RNA helicase	9.70079	389	44038.8	1	0	3	0	0	0	0	0	0	7	7	5	2	1	1	0	0	0	27
BC4317	LepA	30022398	NP_834029.1	GTP-binding protein LepA	5.14315	607	67905.2	0	0	0	0	0	0	0	0	0	7	12	4	6	0	6	0	1	0	36
BC5332	Rho	30023363	NP_834994.1	transcription termination factor Rho	7.80558	423	48053.5	0	0	0	0	0	0	0	0	0	2	2	2	3	0	0	0	0	0	9
BC0267	-	30018504	NP_830135.1	Transcription accessory protein (S1 RNA binding domain)	5.73498	724	82385.6	0	0	0	0	0	0	0	0	0	0	0	0	2	0	0	0	0	0	2
BC4091	Fur	30022178	NP_833809.1	ferric uptake regulation protein	5.53599	151	17650	0	0	0	9	2	4	0	0	0	0	0	0	0	2	0	0	0	0	17
BC3814	NusA	30021905	NP_833536.1	transcription elongation factor NusA	4.90352	368	41109.5	1	2	33	0	6	0	11	2	12	21	20	7	16	18	14	1	1	7	172
BC4289	SigA	30022370	NP_834001.1	RNA polymerase sigma factor RpoD	4.84836	375	43259.3	0	0	0	0	0	0	0	0	0	5	3	5	0	1	2	0	1	0	17
BC4283	CshB	30022365	NP_833996.1	ATP-dependent RNA helicase	9.77772	436	50033.8	0	0	9	0	0	0	0	0	3	13	3	2	13	2	9	1	0	0	55
				11/ Transcriptional regulators
BC0102	ClpC	30018352	NP_829983.1	negative regulator of genetic competence clpC/mecB	6.05912	811	90516.8	49	2	2	2	1	0	302	12	10	58	137	104	123	1	48	139	166	6	1162
BC3826	CodY	30021916	NP_833547.1	transcriptional repressor CodY	5.02553	259	28775	39	8	20	22	22	11	21	20	16	20	10	9	12	20	11	9	10	26	306
BC0042	AbrB	30018308	NP_829939.1	transcription state transcriptional regulator AbrB	5.00846	94	10483.6	0	2	0	9	6	8	3	10	9	0	0	0	5	2	3	5	7	16	85
BC0539	-	161511211	NP_830359.2	Probable transcriptional regulatory protein BC_0539	4.48303	239	26273	1	0	0	1	2	0	1	2	2	1	0	0	2	4	4	4	3	7	34
BC2193	MecA	30020327	NP_831958.1	MecA protein	8.5295	661	72827.7	0	0	0	0	0	0	0	0	0	1	3	7	30	0	10	3	2	0	56
BC5265	LytR1	30023297	NP_834928.1	membrane-bound transcriptional regulator LytR	8.61583	304	34029.5	0	1	4	0	0	0	0	0	0	2	3	3	0	1	0	0	1	3	18
BC3782	-	30021874	NP_833505.1	Transcriptional regulator	5.48287	303	33570.7	0	0	2	0	0	0	0	0	0	2	3	2	0	0	4	0	0	0	13
BC0801	LytR2	30018960	NP_830591.1	LytR family transcriptional regulator	5.86211	411	45535	0	0	1	0	0	0	0	0	0	1	1	2	2	0	0	0	0	0	7
BC0051	-	30018317	NP_829948.1	purine operon repressor	5.02415	282	31063.2	19	15	18	19	22	10	2	5	2	3	2	2	10	15	10	1	2	8	165
BC0374	AmhX	30018582	NP_830213.1	amidohydrolase amhX	5.44771	371	41359.6	0	0	0	0	0	0	1	0	0	1	0	0	1	0	0	0	0	0	3
BC4789	LuxS	30022860	NP_834491.1	S-ribosylhomocysteinase	5.40876	157	17844	0	0	0	4	1	2	10	3	8	0	0	0	0	1	1	3	2	1	36
BC4915	ComA	30022956	NP_834587.1	ComA operon protein 2	5.30458	127	13992.1	24	6	2	31	22	17	11	27	21	2	1	1	5	15	1	10	10	10	216
BC4393	Rrf2	30022474	NP_834105.1	RRF2 family protein	5.07108	138	15561	0	0	2	20	13	13	4	12	9	0	0	0	7	7	8	11	8	10	124
BC1477	ResD	30019625	NP_831256.1	transcriptional regulatory protein resD	5.07501	238	27441.2	7	8	11	5	7	3	4	4	3	4	2	1	3	10	5	0	2	9	88
BC0613	ArsR	30018799	NP_830430.1	ArsR family transcriptional regulator	9.13636	95	11149.8	2	3	2	48	8	16	0	18	6	0	2	3	11	20	12	14	6	7	178
BC3713	Hfq	30021808	NP_833439.1	RNA-binding protein Hfq	8.0581	74	8640.62	0	0	0	12	10	21	6	19	14	0	0	0	5	10	1	8	5	7	118
BC0291	Rex	30018511	NP_830142.1	redox-sensing transcriptional repressor Rex	5.95985	209	23471.2	5	0	1	10	6	1	2	2	2	5	2	0	5	6	2	1	2	6	58
BC2551	TenA	30020678	NP_832309.1	transcriptional activator tenA	5.21998	229	26759.2	6	16	17	15	8	9	0	5	3	8	1	3	0	4	0	1	0	4	100
BC4256	ArsR2	30022339	NP_833970.1	ArsR family transcriptional regulator	8.76019	96	10837.9	0	0	0	3	0	3	0	2	0	1	1	1	0	0	0	1	2	4	18
BC0742	TenA2	30018901	NP_830532.1	transcriptional activator tenA	4.79786	231	26960.2	5	0	1	5	2	1	7	5	2	0	2	1	0	2	1	2	2	3	41
BC4174	ArgR	30022257	NP_833888.1	arginine repressor	6.04797	149	16902.8	0	0	1	18	6	5	2	2	3	0	0	0	2	11	4	1	0	2	57
BC3792	GntR1	30021883	NP_833514.1	GntR family transcriptional regulator	6.16023	241	27464.3	0	11	10	10	14	6	1	2	3	1	0	0	2	4	2	0	0	2	68
BC0746	TenI	30018905	NP_830536.1	transcriptional regulator TenI	5.98587	208	23021.9	5	8	2	9	6	6	2	5	1	0	0	0	2	3	1	1	0	2	53
BC5463	YycF	30023491	NP_835122.1	two-component response regulator yycF	5.09955	235	26937.9	0	0	1	8	5	1	0	3	3	0	0	0	7	7	2	3	1	2	43
BC4124	MarR	30022210	NP_833841.1	MarR family transcriptional regulator	7.03356	148	17415.4	3	1	0	7	3	3	0	1	0	0	0	0	1	3	0	2	1	2	27
BC4374	GreA	30022455	NP_834086.1	transcription elongation factor GreA	4.84816	158	17484	0	0	0	2	0	0	2	5	2	1	0	0	2	5	0	3	2	2	26
BC4968	TipA	30023008	NP_834639.1	transcriptional activator tipA	5.59865	244	28265.2	0	0	0	2	5	4	2	5	4	0	0	0	0	8	3	1	3	2	39
BC4703	DeoR	30022776	NP_834407.1	DeoR family transcriptional regulator	9.91497	73	8484.4	0	0	0	0	0	1	1	2	1	0	0	0	0	0	0	1	3	2	11
BC4672	CcpA	30022747	NP_834378.1	catabolite control protein A	5.37696	332	36906.9	1	0	3	0	0	0	3	2	3	4	0	0	7	6	6	1	1	1	38
BC1623	Hfq2	30019770	NP_831401.1	Hfq protein	8.00723	62	7087.95	0	0	0	1	2	0	0	0	0	0	0	0	0	1	0	0	2	1	7
BC1047	Hpr	30019202	NP_830833.1	transcriptional regulator Hpr	5.36439	185	21716.1	0	0	1	6	1	5	0	5	1	0	0	0	0	1	0	0	0	1	21
BC4425	-	30022506	NP_834137.1	Hypothetical transcriptional regulator	5.97442	180	20474.7	0	0	2	11	8	11	0	6	2	0	0	0	3	5	2	2	0	0	52
BC4053	GntR2	30022140	NP_833771.1	GntR family transcriptional regulator	6.04649	245	28424.7	0	0	3	11	8	3	0	2	3	0	0	0	2	7	2	0	0	0	41
BC4581	NrdR	30022656	NP_834287.1	transcriptional regulator NrdR	6.06832	153	18012.3	0	0	1	7	0	2	0	0	0	1	0	0	2	7	2	0	0	0	22
BC3690	LexA	30021787	NP_833418.1	LexA repressor	5.45471	206	23363.3	0	3	2	6	6	6	0	2	1	0	0	0	0	0	0	0	0	0	26
BC1818	TetR	30019960	NP_831591.1	TetR family transcriptional regulator	6.3832	196	21988.3	0	0	0	4	0	2	0	5	0	0	0	0	0	2	0	0	0	0	13
BC5197	MarR2	30023230	NP_834861.1	MarR family transcriptional regulator	5.50414	104	12126.2	0	0	0	3	0	1	0	2	0	0	0	0	0	0	0	0	1	0	7
BC5350	PlcR	30023380	NP_835011.1	transcriptional activator plcR	6.11422	285	33874.4	0	0	1	5	3	0	2	2	1	1	0	1	1	2	0	0	0	0	19
BC4010	LacI	30022098	NP_833729.1	LacI family transcription regulator	6.19662	340	37485.5	0	0	1	0	2	0	1	0	1	1	0	0	2	2	1	0	0	0	11
BC4081	MarR3	30022168	NP_833799.1	MarR family transcriptional regulator	8.95903	139	16396.6	0	0	0	0	0	1	0	0	0	3	0	0	0	0	0	0	0	0	4
BC1282	SinR	30019433	NP_831064.1	SinR protein	8.92509	107	12341.6	0	0	0	2	0	0	0	0	1	0	0	0	0	0	0	0	0	0	3
BC0518	PerR	30018724	NP_830355.1	peroxide operon regulator	5.864	144	16306.2	0	0	0	1	0	2	0	0	0	0	0	0	0	0	0	0	0	0	3
BC1316	PhaR	30019467	NP_831098.1	PhaR protein	5.2805	173	19844.4	0	0	0	25	6	13	6	23	9	0	0	0	12	7	6	13	8	17	145
BC4992	ArsC	30023032	NP_834663.1	arsenate reductase family protein	5.73856	121	14145	0	0	0	10	4	5	0	2	1	0	0	0	1	0	2	0	0	1	26
BC0099	CtsR	30018349	NP_829980.1	transcriptional regulator ctsR	6.83717	153	17619.3	2	0	0	8	4	2	5	1	1	1	0	1	7	4	0	0	0	1	37
BC1814	TetR2	30019956	NP_831587.1	TetR family transcriptional regulator	5.32896	194	22184.6	0	0	0	4	1	3	0	0	0	0	0	0	0	0	0	0	0	0	8
BC1077	TetR3	30019232	NP_830863.1	TetR family transcriptional regulator	5.39751	190	21941.5	0	0	0	3	0	0	0	0	0	0	0	0	0	0	0	0	0	0	3
BC4294	-	30022375	NP_834006.1	CBS domain-containing protein	8.50072	210	23474.5	1	0	0	8	1	2	0	0	0	1	2	0	0	3	0	0	0	0	18
BC2046	-	30020183	NP_831814.1	CBS domain-containing protein	5.41295	215	24705.9	0	0	0	0	0	1	1	4	1	0	0	0	0	0	0	0	0	0	7
BC3522	-	30021624	NP_833255.1	TetR family transcriptional regulator	5.82653	211	24609.6	0	0	0	2	1	0	0	0	0	0	0	0	0	0	0	0	0	0	3
BC4314	HrcA	30022395	NP_834026.1	heat-inducible transcription repressor	5.61159	338	37896.9	0	0	1	0	1	0	4	2	1	0	0	0	1	2	0	0	0	0	12
BC3163	-	30021273	NP_832904.1	TetR family transcriptional regulator	9.02155	192	21638.7	0	0	0	2	0	2	0	0	0	0	0	0	0	0	0	0	0	0	4
BC1936	-	30020075	NP_831706.1	MarR family transcriptional regulator	5.80471	147	17284	0	0	0	1	0	1	0	0	0	0	0	0	0	0	0	0	0	0	2
BC1653	-	30019799	NP_831430.1	hypothetical protein BC1653	5.35299	161	18566.8	0	0	0	1	3	3	0	3	1	0	0	0	0	1	0	0	0	4	16
				12/ Sporulation
BC0053	SpoVG	30018319	NP_829950.1	regulatory protein SpoVG	5.12245	97	10927.5	0	0	0	3	8	15	0	16	7	0	0	0	10	5	2	15	15	23	119
BC3776	Spo S	30021868	NP_833499.1	stage V sporulation protein S	6.18088	86	8863.86	0	0	0	0	0	2	1	6	4	0	0	0	0	0	0	3	3	7	26
BC5336	SpoF	30023367	NP_834998.1	sporulation initiation phosphotransferase F	4.61378	122	13792.2	0	0	0	8	5	5	0	5	4	2	0	0	5	4	0	6	3	3	50
BC4170	SpoA	30022254	NP_833885.1	stage 0 sporulation protein A	6.66429	264	29396.3	1	0	4	8	10	5	7	8	4	1	0	0	1	5	0	1	0	2	57
BC2142	SpoVS	30020277	NP_831908.1	stage V sporulation protein S	10.2717	91	9394.18	0	0	0	0	0	0	0	1	1	0	0	0	0	0	0	1	1	2	6
BC0038	YaaT	30018304	NP_829935.1	tpl protein	5.37568	275	31431.2	0	0	3	3	3	0	0	0	0	2	0	0	1	4	2	0	0	1	19
BC5483	Noc	30023505	NP_835136.1	Nucleoid occlusion protein	5.83982	290	33597	0	0	3	0	1	0	2	0	1	0	0	0	2	5	1	0	0	0	15
BC5481	SpoJ	30023503	NP_835134.1	stage 0 sporulation protein J	8.81207	273	32015.1	4	0	2	0	0	0	0	0	0	3	0	0	1	3	0	0	0	0	13
BC5482	-	30023504	NP_835135.1	sporulation initiation inhibitor protein soj	5.19682	253	27358.7	0	0	0	1	0	0	0	1	1	0	1	0	0	1	0	0	0	0	5
				13/ Cell Division
BC3896	DivIVA	30021985	NP_833616.1	cell division protein DivIVA	4.86359	168	19732.3	1	0	0	6	13	5	4	8	7	1	1	0	6	5	3	13	8	14	95
BC4442	MinD	30022523	NP_834154.1	cell division inhibitor MinD	4.816	265	28996.3	19	14	13	17	11	4	10	15	16	14	7	2	12	15	9	12	10	15	215
BC5186	FtsE	30023219	NP_834850.1	cell division ATP-binding protein ftsE	4.99154	225	24857.9	33	23	17	19	17	11	12	11	11	11	7	10	11	19	8	3	4	13	240
BC3906	FtsZ	30021995	NP_833626.1	cell division protein FtsZ	5.19043	384	40654	0	0	2	0	0	0	7	3	6	2	0	0	7	7	7	9	13	10	73
BC1562	DivIVA2	30019709	NP_831340.1	cell division protein DivIVA	6.61511	111	13039.8	0	0	0	8	1	2	2	3	3	0	0	0	3	2	4	5	6	4	43
BC0072	FtsH	30018336	NP_829967.1	cell division protein ftsH	5.63541	633	70141.2	9	0	4	4	2	0	12	3	5	17	32	43	30	8	29	15	18	1	232
BC5484	GidB	30023506	NP_835137.1	glucose-inhibited division protein B	6.91814	239	27207.2	1	4	4	8	6	4	2	3	2	1	1	1	0	3	0	0	0	1	41
BC3845	FtsY	30021935	NP_833566.1	cell division protein ftsY	4.99834	329	36442	6	0	8	4	5	0	0	1	1	3	3	3	2	4	2	1	0	0	43
BC3907	FtsA	30021996	NP_833627.1	cell division protein ftsA	5.02788	435	47725.6	0	0	3	0	0	0	0	0	2	2	8	6	12	3	9	3	2	0	50
BC5185	FtsX	30023218	NP_834849.1	cell division protein ftsX	9.31721	288	32097.4	0	1	0	5	2	1	0	0	0	3	1	2	1	0	1	0	0	0	17
BC3846	Smc	30021936	NP_833567.1	chromosome partition protein smc	5.31705	1189	136028	0	0	0	0	0	0	0	0	0	0	0	0	0	0	2	0	0	0	2
BC4434	Obg	30022515	NP_834146.1	GTPase Obg	5.40502	428	47167.1	0	0	5	0	0	0	0	0	2	3	2	3	3	2	1	0	1	0	22
				14/ Rod shape-determining proteins																								0	12
BC4446	MreB	30022527	NP_834158.1	rod shape-determining protein mreB	4.77071	339	36037.7	51	32	77	28	42	8	22	19	31	37	29	25	56	61	40	12	11	25	606
BC4445	MreC	30022526	NP_834157.1	rod shape-determining protein mreC	8.74828	283	31222.9	8	9	22	11	12	4	1	3	1	16	5	18	6	13	6	0	0	3	138
BC5281	Mbl	30023313	NP_834944.1	rod shape-determining protein Mbl	5.54094	1002	36827.5	12	18	30	3	11	2	0	0	0	16	18	10	4	9	10	0	1	1	145
				15/ Transporters
				15.01/ ABC transporters
BC5106	FatB	30023143	NP_834774.1	ferric anguibactin-binding protein	6.55291	338	36602	0	4	25	4	14	1	33	15	31	11	0	7	55	58	43	32	30	26	389
BC0383	-	30018591	NP_830222.1	ferrichrome-binding protein	7.59564	306	34611.9	13	26	40	10	22	5	12	7	11	17	10	15	35	25	29	6	7	7	297
BC4979	SufB	30023019	NP_834650.1	ABC transporter-associated protein	5.06934	465	52456.1	9	0	27	0	0	0	38	1	26	28	32	22	58	24	31	43	35	7	381
BC2021	ZnuA	30020158	NP_831789.1	high-affinity zinc uptake system protein znuA precursor	6.1316	316	35584.3	10	0	9	8	11	2	14	9	14	18	10	18	32	23	26	15	7	11	237
BC4363	-	30022444	NP_834075.1	ferrichrome-binding protein	8.59671	315	34723.2	0	0	0	1	11	0	0	2	4	0	0	0	7	4	0	0	0	0	29
BC4546	-	30022622	NP_834253.1	ferrichrome-binding protein	8.9232	291	32060	0	0	0	2	7	1	0	3	3	0	0	0	2	1	0	0	0	1	20
BC0215	OppA2	30018452	NP_830083.1	oligopeptide-binding protein oppA	5.96895	546	61157.3	0	0	0	0	0	0	0	0	0	5	1	5	7	2	8	0	1	0	29
BC3586	OppA7	30021687	NP_833318.1	oligopeptide-binding protein oppA	8.47163	567	63701.6	0	0	0	0	0	0	0	0	0	2	5	4	2	0	5	0	0	0	18
BC1179	OppA6	30019333	NP_830964.1	oligopeptide-binding protein oppA	8.04613	551	62372.9	0	0	0	0	0	0	0	0	0	1	2	4	2	0	4	0	0	0	13
BC4983	SufC	30023023	NP_834654.1	ABC transporter ATP-binding protein	4.62677	261	29012.5	35	35	45	14	17	9	23	21	20	13	2	2	5	14	3	15	18	34	325
BC5103	-	30023140	NP_834771.1	ferric anguibactin transport ATP-binding protein	5.37691	250	28121.6	31	12	12	33	23	14	26	18	23	12	2	3	25	31	12	8	4	23	312
BC1183	OppF	30019337	NP_830968.1	oligopeptide transport ATP-binding protein oppF	8.78876	311	35236.3	11	5	33	6	19	2	12	12	19	22	14	15	40	33	23	9	8	14	297
BC1182	OppD	30019336	NP_830967.1	oligopeptide transport ATP-binding protein oppD	5.38606	347	38037.8	10	2	18	1	9	0	8	2	11	6	5	10	28	15	15	10	8	7	165
BC1181	OppC	30019335	NP_830966.1	oligopeptide transport system permease protein oppC	9.11392	338	37835.1	0	2	2	5	4	0	0	0	0	9	1	3	2	5	9	0	0	3	45
BC4831	-	30022900	NP_834531.1	ABC transporter ATP-binding protein	6.12623	256	28204.6	0	0	0	6	6	0	0	3	0	0	0	0	0	0	0	0	0	3	18
BC5381	-	30023411	NP_835042.1	ferrichrome ABC transporter ATP-binding protein	6.54319	270	29779.6	2	3	9	14	5	0	0	0	0	2	1	0	3	7	2	0	0	1	49
BC0743	-	30018902	NP_830533.1	hydroxymethylpyrimidine transport ATP-binding protein	6.26542	249	28688.2	2	4	8	4	4	3	0	1	0	4	1	3	1	3	1	0	1	1	41
BC4987	MetN3	30023027	NP_834658.1	Methionine import ATP-binding protein MetN 3	6.21824	341	37874.2	0	0	0	0	0	0	1	0	1	3	0	0	6	4	2	0	0	1	18
BC1286	PotA	30019437	NP_831068.1	Spermidine/putrescine import ATP-binding protein PotA	6.1293	327	37381.5	2	3	14	0	2	0	0	0	0	8	4	5	6	4	7	0	0	0	55
BC4824	-	30022893	NP_834524.1	ABC transporter ATP-binding protein	8.50297	772	16551.5	1	0	1	0	0	2	2	0	1	2	3	0	2	3	1	2	1	0	21
BC5118	CysA	30023155	NP_834786.1	ABC transporter ATP-binding protein	5.77961	238	27380.7	0	6	8	0	10	5	0	0	0	0	0	0	0	1	0	0	0	0	30
BC0619	-	30018804	NP_830435.1	Iron(III) dicitrate transport ATP-binding protein fecE	5.27186	273	30843	0	0	4	5	3	0	0	0	0	3	1	0	3	3	1	0	0	0	23
BC1180	OppB	30019334	NP_830965.1	oligopeptide transport system permease protein oppB	9.43335	312	34208.8	0	0	1	5	5	4	0	0	0	2	0	1	2	0	2	0	0	0	22
BC5433	Uup	30023463	NP_835094.1	ABC transporter ATP-binding protein uup	5.51615	536	60876.2	0	0	2	0	0	0	0	0	0	3	5	2	2	0	2	0	0	0	16
BC1359	BcrA	30019509	NP_831140.1	bacitracin transport ATP-binding protein bcrA	6.52663	300	33278.8	0	0	3	0	1	0	0	0	1	2	0	0	0	1	0	0	0	0	8
BC2933	YkpA	30021050	NP_832681.1	ABC transporter ATP-binding protein	5.03821	541	61092.9	0	0	0	0	0	0	1	0	0	4	0	0	0	1	2	1	1	0	10
BC0348	MetQ	30018556	NP_830187.1	Lipoprotein	8.32375	283	30737.5	1	0	0	2	0	0	19	2	4	2	3	0	1	4	2	9	10	19	78
BC4984	-	30023024	NP_834655.1	Lipoprotein	8.75876	268	29584	6	2	7	3	4	0	2	1	1	3	1	0	2	4	3	2	3	5	49
BC4985	-	30023025	NP_834656.1	Lipoprotein	7.67727	270	29871.2	0	0	1	10	12	3	20	9	14	0	0	5	10	28	8	11	8	20	159
BC1289	-	30019440	NP_831071.1	Spermidine/putrescine-binding protein	6.15266	349	39821.3	1	4	24	0	1	0	1	1	3	9	1	16	9	6	8	0	0	0	84
BC4634	EcsC	30022709	NP_834340.1	protein ecsC	7.88936	277	31856.7	1	0	1	0	0	0	0	0	0	0	2	4	2	0	0	0	0	1	11
BC4279	ZnuC	30022361	NP_833992.1	high-affinity zinc uptake system ATP-binding protein znuC	6.46391	256	28715	0	0	2	6	7	1	0	0	0	4	1	0	2	7	4	1	0	3	38
BC0198	-	30018435	NP_830066.1	ABC transporter substrate-binding protein	6.67886	270	29789.9	0	0	0	0	0	0	1	1	0	0	0	0	0	1	0	0	0	2	5
BC4544	FhuC	30022620	NP_834251.1	Ferrichrome transport ATP-binding protein fhuC	5.14642	256	28713.8	0	0	0	3	8	0	0	0	0	0	0	0	4	1	0	1	0	1	18
MetN2	-	30018554	NP_830185.1	Methionine import ATP-binding protein MetN 2	7.07144	339	37988.2	0	0	0	0	0	0	2	0	0	0	0	0	0	0	0	0	0	1	3
BC5379/BC5380	-	_	NA	Iron compound ABC transporter, iron compound-binding protein	5.5641	#N/A	4550.33	0	5	17	3	14	2	4	4	6	3	0	0	4	7	4	3	1	4	81
BC4528	-	30022605	NP_834236.1	ferrichrome-binding protein	8.27514	324	36017.9	0	0	4	0	2	0	0	2	3	2	0	1	9	8	6	1	0	0	38
BC3735	-	30021829	NP_833460.1	Iron(III) dicitrate transport ATP-binding protein fecE	5.4682	273	30722	0	0	0	0	1	0	0	0	0	0	0	0	2	3	2	0	0	0	8
BC3466	-	30021569	NP_833200.1	ferrichrome-binding protein	8.71101	302	34000.9	0	0	0	0	1	0	0	0	0	0	0	0	2	1	0	0	0	0	4
BC3541	-	30021643	NP_833274.1	flavodoxin	3.96618	154	16928.2	0	0	0	3	1	6	1	2	3	0	0	0	0	0	0	2	0	1	19
BC1376	-	30019526	NP_831157.1	flavodoxin	4.03013	148	16223.9	6	0	0	31	25	32	6	21	18	0	0	0	0	1	0	6	3	0	149
BC3738	-	30021832	NP_833463.1	Iron(III) dicitrate-binding protein	9.0973	321	35577.9	17	0	12	19	27	13	42	35	46	17	16	18	53	44	41	32	25	30	487
BC0616	-	30018802	NP_830433.1	Iron(III) dicitrate-binding protein	8.74148	322	36393.9	0	0	7	0	0	0	0	0	1	3	1	0	0	1	0	0	0	0	13
BC2208	-	30020342	NP_831973.1	Iron(III) dicitrate-binding protein	8.4863	320	36149.8	0	0	7	0	2	0	0	0	0	3	0	0	4	6	1	0	0	0	23
BC0745	-	30018904	NP_830535.1	hydroxymethylpyrimidine-binding protein	6.22514	338	37799.6	5	17	37	8	18	2	7	11	14	26	12	28	25	30	17	8	5	10	280
BC0426	-	30018634	NP_830265.1	hydroxymethylpyrimidine-binding protein	6.17965	332	37235.1	0	3	15	0	2	0	1	0	0	5	6	13	6	7	6	1	1	2	68
				15.02/ Other transports
BC0872	-	30019027	NP_830658.1	cystine-binding protein	7.63735	265	29063.2	1	3	14	6	5	0	1	2	1	2	2	4	1	6	3	1	0	1	53
BC1926	-	30020065	NP_831696.1	Low-affinity zinc transport protein	5.19662	304	34696	0	0	5	6	8	1	5	1	4	4	3	1	7	7	4	0	0	3	59
BC4510	YhaQ	30022588	NP_834219.1	Sodium export ATP-binding protein	6.1338	294	32794.4	1	0	13	4	14	0	1	1	1	9	3	2	9	8	7	2	1	2	78
BC3071	CutC	30021186	NP_832817.1	copper homeostasis protein cutC	5.15522	225	24589	0	0	2	13	8	10	8	14	7	0	0	0	0	0	0	0	0	1	63
BC0707	-	30018888	NP_830519.1	ferrous iron transport protein B	8.51171	466	51685.2	0	0	0	2	3	0	0	0	0	0	0	0	2	1	7	0	1	1	17
BC4808	-	30022877	NP_834508.1	thiamine transporter	9.80936	222	24512.2	0	0	0	0	0	1	0	0	0	0	0	1	0	0	2	0	0	1	5
BC3790	-	30021881	NP_833512.1	nucleoside transport ATP-binding protein	6.19555	510	56235.3	0	0	4	0	0	0	0	0	0	7	10	5	16	7	10	0	0	0	59
BC0168	Mrp	30018416	NP_830047.1	Mrp protein	5.20352	355	38529.1	1	0	7	1	2	0	0	0	0	3	3	0	3	2	2	1	0	0	25
BC0615	-	30018801	NP_830432.1	di-/tripeptide transporter	9.45691	449	48985.4	0	0	0	0	0	0	0	0	0	0	0	0	2	0	11	0	0	0	13
BC0874	-	30019029	NP_830660.1	cystine transport ATP-binding protein	7.84131	244	27337.4	1	0	0	3	1	0	0	0	0	0	0	0	0	0	0	0	0	0	5
BC1570	-	30019717	NP_831348.1	xanthine permease	8.91752	440	46563.1	0	0	0	0	0	0	0	0	0	0	0	0	0	0	4	0	0	0	4
BC5232	YvgJ2	30023264	NP_834895.1	phosphoglycerol transferase	6.16585	631	72035.8	0	0	0	0	0	0	0	0	0	0	0	0	1	0	1	1	0	0	3
BC1979	-	30020118	NP_831749.1	siderophore biosynthesis protein	5.72517	610	71896.5	0	0	0	0	0	0	0	0	0	0	0	0	2	0	0	0	0	0	2
BC2310	-	30020442	NP_832073.1	multidrug resistance protein B	9.69389	476	51347.8	0	0	0	0	0	0	0	0	0	0	0	0	0	0	2	0	0	0	2
BC0873	-	30019028	NP_830659.1	cystine transport system permease protein	9.32324	234	26332.4	0	0	0	4	0	1	0	0	0	0	0	0	0	0	0	0	0	0	5
BC3978	KtrA	30022066	NP_833697.1	potassium uptake protein KtrA	5.36689	221	24371.8	0	0	0	2	1	0	0	0	0	0	0	0	0	0	0	0	0	0	3
BC3065	-	30021180	NP_832811.1	permease	9.57029	234	25677.8	0	5	3	4	0	2	0	0	0	0	0	0	0	0	0	0	0	0	14
				16/ Protein secretion/export apparatus
BC3070	SipA	30021185	NP_832816.1	Signal peptidase I	7.83354	183	20591.9	0	0	0	3	2	4	1	2	2	1	0	0	2	3	2	2	3	10	37
BC4410	yajC	30022491	NP_834122.1	preprotein translocase subunit YajC	9.5982	86	9486.02	13	26	8	64	8	16	6	8	7	5	10	8	7	17	9	1	5	9	227
BC3843	Ffh	30021933	NP_833564.1	signal recognition particle protein	9.12388	449	49485.3	0	0	7	1	0	0	8	6	10	14	15	8	9	2	4	6	7	5	102
BC5488	YidC2	30023510	NP_835141.1	Membrane protein insertase YidC 2	9.59012	258	28706.1	3	5	2	8	4	1	0	0	0	0	0	3	1	2	5	0	1	2	37
BC3837	SipB	30021927	NP_833558.1	Signal peptidase I	8.90459	183	21146.2	1	2	5	5	3	2	0	0	0	2	0	1	0	4	0	0	0	0	25
BC5189	SecA	30023222	NP_834853.1	preprotein translocase subunit SecA	5.37159	835	94960.2	0	0	0	0	0	0	1	0	0	0	3	1	13	0	3	0	0	0	21
BC4405	-	30022486	NP_834117.1	bifunctional preprotein translocase subunit SecD/SecF	9.46841	754	82593	0	0	0	0	0	0	0	0	0	0	0	0	0	0	12	0	0	0	12
BC0115	SecE	30018365	NP_829996.1	preprotein translocase subunit SecE	9.98387	59	6618.61	7	10	3	5	5	3	0	0	1	1	2	3	2	3	2	1	0	2	50
				17/ Biosynthesis of cofactors
				17.01/ Iron sulfur metabolism
BC4952	NifU	30022992	NP_834623.1	NifU protein	4.41714	78	8599.45	1	0	0	6	2	4	4	9	8	2	3	2	0	3	2	4	8	12	70
BC4980	IscU	30023020	NP_834651.1	IscU protein	5.07	143	16170.9	0	0	1	2	2	0	2	1	2	0	0	0	0	2	3	2	2	0	19
BC4982	SufD	30023022	NP_834653.1	FeS assembly protein	5.27355	430	46841.3	13	0	33	1	1	0	23	4	19	27	18	15	28	13	12	37	30	15	289
BC5048	-	30023087	NP_834718.1	Ferritin	4.64098	168	19696.4	1	0	0	1	1	2	1	3	0	0	0	0	0	0	0	0	0	0	9
BC5380	-	30023410	NP_835041.1	ferrichrome-binding protein	9.08713	276	31161.4	3	19	28	6	13	2	2	3	3	11	0	2	15	27	10	1	0	3	148
BC0709	FeoA	30018890	NP_830521.1	ferrous iron transport protein A	8.06556	85	9443.15	6	0	0	15	7	7	5	7	6	0	1	1	3	5	2	8	11	13	97
BC0708	FeoB	30018889	NP_830520.1	ferrous iron transport protein B	7.80052	240	26733.2	2	0	10	48	20	24	16	17	17	4	2	1	23	44	29	5	4	6	272
BC1422	Sat	30019571	NP_831202.1	sulfate adenylyltransferase	5.52597	378	42692	0	0	0	0	0	0	6	0	3	0	0	0	0	0	0	0	1	2	12
BC1423	CysC	30019572	NP_831203.1	adenylylsulfate kinase	6.24125	197	22483.6	0	0	0	0	0	0	2	1	0	0	0	0	0	0	0	0	0	2	5
BC4210	-	30022293	NP_833924.1	rhodanese-related sulfurtransferase	9.88962	127	14998	14	19	13	11	7	6	0	1	0	7	4	10	0	3	0	0	0	0	95
BC4308	YqeV	30022389	NP_834020.1	Fe-S oxidoreductase	5.49893	450	51324.1	0	0	0	0	0	0	0	0	0	3	11	3	1	0	2	0	0	0	20
BC4346	-	30022427	NP_834058.1	hypothetical protein BC4346	9.5892	166	18048.5	0	0	0	7	1	1	1	0	0	0	0	0	0	0	0	0	0	1	11
				17,02/ Thiamine metabolism
BC0749	ThiG	30018908	NP_830539.1	thiazole synthase	5.04802	258	27455.5	37	32	24	22	18	6	43	39	33	11	16	3	16	23	11	36	28	64	462
BC0747	-	30018906	NP_830537.1	glycine oxidase	5.98949	369	41165.1	5	0	32	1	6	0	10	4	13	32	28	11	42	29	19	9	4	10	255
BC5227	ThiC	30023259	NP_834890.1	thiamine biosynthesis protein ThiC	5.51273	586	65685.8	0	0	0	0	0	0	0	0	0	5	13	5	7	0	6	5	3	0	44
BC0748	ThiS	30018907	NP_830538.1	sulfur carrier protein ThiS	4.53558	67	7398.84	0	0	0	4	1	2	0	4	6	0	0	0	0	2	0	2	0	5	26
BC0751	-	30018910	NP_830541.1	phosphomethylpyrimidine kinase	5.31904	270	28939	34	27	29	31	30	22	25	27	28	11	5	8	19	25	13	11	8	15	368
BC5413	-	30023443	NP_835074.1	pyridoxal kinase	5.65166	274	29433.2	17	26	37	28	33	8	13	13	15	10	2	1	14	29	5	8	6	10	275
BC0419	ThiM	30018627	NP_830258.1	hydroxyethylthiazole kinase	4.88	269	28288.7	10	2	3	11	8	5	12	9	10	1	0	0	3	1	0	5	5	8	93
BC0420	ThiE	30018628	NP_830259.1	thiamine-phosphate pyrophosphorylase	4.72645	219	23960.3	4	0	0	0	0	1	5	5	5	0	0	0	0	0	0	1	0	3	24
BC0750	ThiF	30018909	NP_830540.1	thiamine/molybdopterin biosynthesis ThiF/MoeB-like protein	5.31766	339	38056.3	0	0	9	0	2	0	0	0	1	3	7	0	3	3	1	0	0	0	29
				17.03/ Riboflavin metabolism
BC4112	RibH	30022199	NP_833830.1	riboflavin synthase subunit beta	5.78038	153	16238.5	100	26	16	67	50	83	150	162	104	12	12	7	84	25	11	86	69	71	1135
BC4111	RibA	30022198	NP_833829.1	bifunctional 3,4-dihydroxy-2-butanone 4-phosphate synthase/GTP cyclohydrolase II protein	5.46989	397	43858.5	1	0	10	18	7	0	62	16	32	7	4	2	42	12	2	54	38	8	315
BC4110	-	30022197	NP_833828.1	riboflavin synthase subunit alpha	6.15189	214	23309.9	5	0	0	13	6	8	17	12	11	0	0	0	3	4	1	3	3	3	89
BC4109	RibD	30022196	NP_833827.1	Riboflavin biosynthesis protein RibD	6.71132	379	41604.7	0	0	1	8	3	0	12	4	5	1	0	0	20	3	1	4	3	0	65
BC5322	-	30023353	NP_834984.1	nitrilotriacetate monooxygenase component B	5.61517	203	22211.6	0	0	2	2	3	3	5	5	4	0	0	0	1	2	0	1	1	1	30
				17.04/ Nicotinate and nicotinamide metabolism
BC4422	NadC	30022503	NP_834134.1	nicotinate-nucleotide pyrophosphorylase	5.86196	277	30330.9	12	7	8	6	12	0	0	2	1	8	0	5	2	8	1	0	1	5	78
BC4642	PpnK	30022717	NP_834348.1	inorganic polyphosphate/ATP-NAD kinase	5.67395	267	30298.5	0	0	0	1	5	0	2	4	0	0	0	0	1	0	0	1	0	6	20
BC4685	-	30022760	NP_834391.1	nicotinate phosphoribosyltransferase	5.39536	372	42007.4	0	0	0	0	0	0	2	1	2	1	0	0	2	0	1	3	2	2	16
BC1994	NadE	30020132	NP_831763.1	NAD synthetase	5.00933	272	30050.6	0	0	0	0	0	0	1	2	2	0	0	0	0	2	0	0	0	2	9
BC4421	NadA	30022502	NP_834133.1	quinolinate synthetase	4.98183	368	41541.5	1	5	43	0	1	0	0	0	0	16	13	12	5	12	8	1	0	0	117
BC0597	-	30018783	NP_830414.1	nicotinate phosphoribosyltransferase	5.61016	487	56062.3	0	0	0	0	0	0	1	0	0	2	0	0	2	0	0	2	0	0	7
				17.05/ Pantothenate and CoA biosynthesis
BC3929	CoaD	30022017	NP_833648.1	phosphopantetheine adenylyltransferase	6.75165	163	18395.7	7	1	2	8	2	3	0	2	1	0	0	0	1	5	0	3	0	4	39
BC1540	PanB	30019688	NP_831319.1	3-methyl-2-oxobutanoate hydroxymethyltransferase	5.35989	278	30479.7	1	0	2	3	4	0	0	0	0	4	1	0	0	2	0	0	0	0	17
BC0073	CoaX	30018337	NP_829968.1	pantothenate kinase	5.78191	262	29117.1	0	0	1	3	2	2	1	2	1	0	0	0	0	0	0	0	0	0	12
BC4584	CoaE	30022659	NP_834290.1	dephospho-CoA kinase	5.61905	200	22658.1	0	0	0	0	0	0	0	4	1	0	0	0	0	0	0	0	0	0	5
				17.06/ Biotin metabolism
BC0015	PdxS	30018288	NP_829919.1	Pyridoxal 5'-phosphate synthase subunit PdxS	5.1798	295	32093.3	11	13	28	11	51	19	42	34	37	5	5	2	44	31	20	27	25	32	437
BC4119	BioA	30022206	NP_833837.1	adenosylmethionine--8-amino-7-oxononanoate transaminase	5.34537	462	52070.4	1	0	12	0	0	0	3	2	7	9	5	4	17	2	5	1	0	1	69
BC0016	PdxT	30018289	NP_829920.1	glutamine amidotransferase subunit PdxT	5.78523	196	21545.2	18	20	12	16	12	11	3	8	4	4	1	2	1	5	1	2	1	5	126
BC4114	BioB	30022201	NP_833832.1	biotin synthase	5.31705	332	36875.5	2	8	40	2	4	0	2	3	2	6	4	0	4	4	0	0	0	0	81
BC4118	BioD	30022205	NP_833836.1	dithiobiotin synthetase	4.9302	242	26058.5	0	0	2	2	2	4	1	1	3	0	0	0	2	1	0	0	0	0	18
BC0195	-	30018432	NP_830063.1	3-ketoacyl-(acyl-carrier-protein) reductase	4.93516	267	29628.9	0	0	0	0	0	0	1	0	0	0	0	0	0	0	0	1	4	5	11
				17.07/ Folate biosynthesis
BC1511	FolE	30019659	NP_831290.1	GTP cyclohydrolase I	6.36117	189	21006.9	15	22	14	13	8	7	3	4	2	4	2	1	2	8	2	1	1	6	115
BC1342	-	30019492	NP_831123.1	6-pyruvoyl tetrahydrobiopterin synthase	6.17878	163	19452.7	5	4	2	15	7	10	0	4	0	1	0	0	1	4	0	0	1	0	54
BC0080	-	30018344	NP_829975.1	dihydroneopterin aldolase	5.39122	120	13962.2	0	0	0	8	5	3	0	2	1	0	0	0	0	0	0	0	0	0	19
BC0077	-	30018341	NP_829972.1	para-aminobenzoate/anthranilate synthase glutamine amidotransferase component II	5.57785	195	21873	0	2	1	6	3	5	0	0	0	0	0	0	0	2	0	0	0	0	19
BC0076	-	30018340	NP_829971.1	para-aminobenzoate synthase component I	4.92478	465	53062.9	0	0	0	0	0	0	0	0	0	0	1	0	1	0	0	0	0	0	2
				17.8/ Porphyrin metabolism
BC4468	HemL2	30022549	NP_834180.1	glutamate-1-semialdehyde aminotransferase	5.20838	429	45991.2	8	0	23	4	8	1	22	9	21	22	13	10	51	24	25	22	13	13	289
BC1068	HemE	30019223	NP_830854.1	uroporphyrinogen decarboxylase	5.88517	348	39214.2	0	0	1	0	0	0	0	0	0	0	0	2	0	0	0	0	0	0	3
BC1154	HemH2	30019309	NP_830940.1	ferrochelatase	4.8617	319	36207.2	0	0	0	8	10	3	23	13	23	5	5	1	22	17	8	19	11	13	181
BC4469	-	30022550	NP_834181.1	delta-aminolevulinic acid dehydratase	5.23654	329	36316.2	1	0	3	1	5	1	13	7	8	3	1	0	4	4	2	3	2	6	64
BC1428	-	30019577	NP_831208.1	Ferrochelatase	7.80149	204	23069.5	0	0	0	0	0	0	3	0	0	0	0	0	0	0	0	0	0	4	7
BC4471	HemC	30022552	NP_834183.1	porphobilinogen deaminase	5.24482	309	33768.9	0	0	0	0	0	0	0	1	0	0	0	0	0	0	0	0	2	3	6
BC0512	HemL1	30018718	NP_830349.1	glutamate-1-semialdehyde aminotransferase	5.24958	432	46176.6	0	0	4	0	1	0	4	0	3	5	7	4	7	1	6	2	0	2	46
				18/ Stress response
BC0377	AhpC	30018585	NP_830216.1	Alkyl hydroperoxide reductase C22	4.79397	187	20693.4	105	35	31	104	148	269	554	765	629	33	48	40	104	81	35	260	190	233	3664
BC5044	Dps2	30023083	NP_834714.1	non-specific DNA-binding protein Dps / Iron-binding ferritin-like antioxidant protein / ferroxidase	4.69475	146	16914.4	87	18	17	34	25	30	152	197	114	29	26	15	20	16	1	100	73	141	1095
BC0444	TerD2	30018652	NP_830283.1	tellurium resistance protein terD	4.57637	192	20789.3	38	41	24	53	50	54	38	70	48	13	13	13	33	38	15	27	27	41	636
BC5445	SodB	30023475	NP_835106.1	superoxide dismutase [Mn]	5.36781	208	23983.7	2	0	0	69	41	76	69	86	75	0	4	1	25	37	19	33	23	30	590
BC0443	TerD1	30018651	NP_830282.1	tellurium resistance protein terD	4.60014	196	21352.5	25	17	14	37	39	37	52	87	53	6	4	5	16	23	7	18	19	24	483
BC0376	AhpF	30018584	NP_830215.1	Alkyl hydroperoxide reductase subunit F	4.93143	508	54774.1	37	0	15	4	7	2	179	22	143	49	83	45	150	37	46	193	161	61	1234
BC4182	Gls24	30022265	NP_833896.1	General stress protein, Gls24 family	4.70482	130	14066.3	28	9	12	27	13	12	7	18	14	7	5	1	20	20	16	16	12	20	257
BC2011	Dps1	30020148	NP_831779.1	non-specific DNA-binding protein Dps / Iron-binding ferritin-like antioxidant protein / ferroxidase	4.72732	147	16669.2	10	0	0	13	13	12	19	34	24	2	4	2	14	6	9	25	26	41	254
BC1155	KatE	30019310	NP_830941.1	catalase	5.8023	488	55881.6	2	0	2	7	3	5	131	33	95	8	17	11	82	15	41	137	123	25	737
BC4625	-	30022700	NP_834331.1	universal stress protein	5.68213	152	16699.8	52	0	1	26	14	16	12	17	13	11	3	4	3	8	0	1	1	8	190
BC4521	TrxA	30022599	NP_834230.1	thioredoxin	4.50853	104	11470.9	0	0	0	15	1	4	2	3	4	0	0	0	1	9	5	18	12	23	97
BC0447	-	30018655	NP_830286.1	tellurite resistance protein	5.37405	360	41656.6	7	0	9	6	5	6	16	7	12	29	17	6	20	18	14	17	14	9	212
BC4691	-	30022766	NP_834397.1	thioredoxin	4.3628	104	12463.9	0	0	0	1	0	0	0	1	1	0	0	0	0	1	0	3	2	9	18
BC5388	YwfI	30023418	NP_835049.1	putative heme peroxidase	5.00008	247	28677.1	4	0	3	3	6	1	5	4	1	0	0	1	2	2	0	3	0	6	41
BC4272	SodA	30022355	NP_833986.1	superoxide dismutase [Mn]	5.33878	218	24738.1	0	0	2	4	4	3	2	3	0	0	0	0	0	4	1	2	2	4	31
BC3533	VanW	30021635	NP_833266.1	vancomycin B-type resistance protein vanW	5.75911	295	31429.1	0	0	1	0	1	0	0	0	0	0	0	0	0	0	0	0	0	1	3
BC4270	FtsI	30022353	NP_833984.1	penicillin-binding protein	7.05114	708	79573.4	0	0	0	0	0	0	0	0	0	0	0	0	1	0	6	0	0	0	7
BC5159	TrxB	30023192	NP_834823.1	thioredoxin reductase	5.16283	321	34934.8	33	0	8	2	3	0	23	10	26	25	22	7	5	5	4	22	24	27	246
BC4926	-	30022967	NP_834598.1	Ferredoxin--NADP reductase	6.02732	331	36724.8	2	0	0	0	2	0	7	4	4	2	1	0	2	1	1	5	3	5	39
BC4639	Tpx	30022714	NP_834345.1	Thiol peroxidase	5.03872	166	17941.1	12	35	16	28	21	22	19	28	17	0	2	0	5	24	12	19	24	28	312
BC0442	TerD	30018650	NP_830281.1	tellurium resistance protein terD	6.30724	198	21924.1	19	12	9	59	31	39	24	42	28	5	6	7	29	37	14	20	17	20	418
BC4677	UspG	30022752	NP_834383.1	general stress protein	8.92427	170	19095.1	30	25	9	24	16	19	5	11	3	10	6	12	3	14	3	0	1	8	199
BC2229	-	30020363	NP_831994.1	azoreductase	6.91691	178	19385.3	0	0	0	4	1	2	1	5	2	0	0	0	1	0	0	11	10	8	45
BC5191	CspC	30023224	NP_834855.1	Cold shock-like protein CspC	4.57422	65	7545.66	0	0	0	0	0	0	0	0	0	0	0	0	0	0	0	0	0	7	7
BC3855	-	30021945	NP_833576.1	putative alkaline-shock protein	5.59405	120	13127.9	1	0	0	11	7	6	3	5	4	1	0	0	0	2	1	2	2	4	49
BC0625	NorQ	30018810	NP_830441.1	NorQ protein	4.88148	297	32847.9	2	8	8	13	12	6	3	5	6	4	0	0	2	15	1	0	0	1	86
BC0517	Bcp	30018723	NP_830354.1	thioredoxin-dependent thiol peroxidase	5.44091	154	17761	0	0	0	4	3	1	1	2	1	0	0	0	0	0	0	0	0	1	13
BC2114	-	30020250	NP_831881.1	glutathione peroxidase	5.9346	160	17770	0	0	0	1	0	0	0	0	0	0	0	0	0	0	0	0	0	1	2
BC3956	TypA	30022044	NP_833675.1	GTP-binding protein TypA/BipA	5.12715	614	68976.2	0	0	1	0	0	0	2	0	0	10	24	15	8	0	5	3	3	0	71
BC1603	-	30019750	NP_831381.1	cold shock protein	4.56885	65	7177.46	0	0	0	0	0	1	0	0	0	0	0	0	0	0	0	1	2	0	4
BC4475	OhrA	30022556	NP_834187.1	osmotically inducible protein C	5.75206	138	14262.3	0	0	0	0	0	0	0	3	0	0	0	0	0	0	0	0	1	0	4
BC3707	AzoR1	30021803	NP_833434.1	aluminum resistance protein	5.11069	423	45989.3	0	0	3	0	0	0	0	0	0	1	0	0	2	2	1	0	0	0	9
BC2389	-	30020520	NP_832151.1	tellurite resistance protein	6.24125	388	43877.2	0	0	0	0	0	0	0	0	0	0	0	0	1	0	0	1	0	0	2
BC0786	-	30018945	NP_830576.1	nitroreductase family protein	8.39138	186	21293	0	0	1	20	19	22	8	31	21	0	0	0	25	11	5	11	6	8	188
BC0101	McsB	30018351	NP_829982.1	ATP:guanido phosphotransferase	6.19775	354	39843.9	17	0	2	1	3	0	35	3	6	11	7	23	9	7	2	15	7	9	157
BC3461	BshB2	30021564	NP_833195.1	Probable N-acetyl-alpha-D-glucosaminyl L-malate deacetylase 2	6.12736	220	24904.7	0	0	0	5	3	2	5	5	5	0	0	0	0	4	1	2	2	4	38
BC5396	-	30023426	NP_835057.1	HAD superfamily hydrolase	4.73636	273	30485.6	0	0	4	2	3	0	0	3	2	2	2	0	2	3	3	2	1	1	30
BC1165	-	30019320	NP_830951.1	HAD superfamily hydrolase	5.27365	269	30291.3	0	0	2	0	2	0	0	0	0	0	0	0	0	1	0	0	1	1	7
BC0266	-	30018503	NP_830134.1	mRNA interferase	5.62094	116	12966	0	0	0	1	1	1	0	1	0	0	0	0	0	0	0	0	0	0	4
BC0385	-	30018593	NP_830224.1	Ferredoxin--NADP reductase	5.60269	349	38649.8	0	0	0	0	0	0	5	3	6	1	1	0	0	0	0	2	0	1	19
BC2194	-	30020328	NP_831959.1	FMN-dependent NADH-azoreductase 2	4.8548	211	22916.4	0	0	0	3	1	1	0	0	0	0	0	0	0	0	1	0	0	0	6
BC1341	QueC	30019491	NP_831122.1	aluminum resistance protein	4.84131	220	24524.1	1	2	0	17	20	19	4	13	3	0	0	0	3	4	2	0	0	2	90
				19/ Chaperones and heat shock proteins
BC0294	GroES	161511213	NP_830145.2	co-chaperonin GroES	4.69158	94	10049.4	61	29	10	66	75	88	80	297	121	14	7	8	16	46	9	49	43	86	1105
BC0295	GroEL	30018515	NP_830146.1	chaperonin GroEL	4.78825	544	57396	51	0	71	9	3	3	381	26	183	116	162	102	727	79	204	365	276	33	2791
BC4312	DnaK	30022393	NP_834024.1	molecular chaperone DnaK	4.66383	611	65726	20	0	12	8	5	4	87	13	15	34	39	25	120	18	54	80	78	7	619
BC1043	PrsA1	30019198	NP_830829.1	peptidylprolyl isomerase	7.58097	286	32403.9	8	11	34	15	24	0	6	1	5	28	9	13	25	48	18	4	4	5	258
BC4480	Tig	30022561	NP_834192.1	trigger factor	4.5344	425	47316.1	0	0	8	1	3	1	17	4	20	35	32	25	60	25	47	51	37	9	375
BC4313	GrpE	30022394	NP_834025.1	GrpE protein	4.5598	188	21630.8	0	0	0	3	11	3	4	7	6	0	0	0	4	0	3	9	2	8	60
BC1168	ClpB	30019323	NP_830954.1	ClpB protein	5.34389	866	97322.2	0	0	0	0	0	0	20	0	0	3	13	10	5	3	1	7	3	2	67
BC1161	PrsA2	30019316	NP_830947.1	peptidylprolyl isomerase	6.93276	285	32214.7	0	0	1	1	0	0	0	0	0	0	0	0	0	3	0	0	0	0	5
BC4311	DnaJ	30022392	NP_834023.1	chaperone protein dnaJ	8.43493	371	40440.2	0	0	3	3	8	0	2	2	8	0	0	6	25	23	17	6	4	4	111
BC0074	HslO	30018338	NP_829969.1	Hsp33-like chaperonin	4.68719	291	32024.1	0	0	1	1	1	0	0	0	0	0	0	0	0	0	0	0	0	0	3
BC4061	-	30022148	NP_833779.1	peptidyl-prolyl cis-trans isomerase	5.60832	145	15777.8	0	0	0	12	2	1	1	2	2	0	0	0	0	6	2	7	5	9	49
				20/ Unclassified, unknown
				20.01/ gamma-Hexachlorocyclohexane degradation
BC4511	LppC	30022589	NP_834220.1	acid phosphatase	6.85613	275	31035	17	15	40	14	20	8	8	8	7	25	3	19	10	33	16	2	2	5	252
BC2609	-	30020736	NP_832367.1	cytochrome P450	5.5045	409	46873.5	0	0	0	0	0	0	0	0	0	1	0	1	1	1	3	0	0	0	7
				20.02/ Glyoxylate and dicarboxylate metabolism
BC2101	Fhs	30020238	NP_831869.1	formate--tetrahydrofolate ligase	5.37405	562	60468.7	0	0	6	0	0	0	10	1	6	24	45	19	39	8	19	19	8	0	204
BC4180	FolD	30022263	NP_833894.1	methylenetetrahydrofolate dehydrogenase (NADP+)	5.63623	286	31070.5	1	4	8	8	5	3	10	5	7	1	0	0	4	6	2	6	2	0	72
BC1415	-	30019564	NP_831195.1	Glyoxylate reductase (NADP+)	5.34767	323	35342.5	0	0	1	0	0	0	6	2	4	0	0	0	0	1	0	1	1	5	21
				20.03/ Ubiquinone and other terpenoid-quinone biosynthesis
BC2305	-	30020437	NP_832068.1	isochorismatase	4.81212	297	33448.2	36	0	3	16	38	18	70	94	70	21	19	8	30	21	16	46	41	55	602
BC2303	DhbC	30020435	NP_832066.1	isochorismate synthase DhbC	5.44934	399	44565.9	0	0	0	0	4	2	24	20	30	2	1	0	23	15	21	35	18	7	202
BC4853	MenB	30022921	NP_834552.1	naphthoate synthase	5.30918	272	29637	75	77	50	43	41	33	26	27	24	17	16	16	20	26	15	16	16	35	573
BC1513	MenG	30019661	NP_831292.1	ubiquinone/menaquinone biosynthesis methyltransferase	6.96675	237	26883.5	0	2	2	2	2	1	0	0	0	4	1	1	2	2	0	0	0	0	19
				20.04/ Terpenoid backbone biosynthesis
BC4276	IspG	30022358	NP_833989.1	4-hydroxy-3-methylbut-2-en-1-yl diphosphate synthase	5.62774	370	39991.2	10	6	28	2	4	0	0	1	2	12	16	11	5	7	2	3	0	0	109
BC0106	IspD	30018356	NP_829987.1	2-C-methyl-D-erythritol 4-phosphate cytidylyltransferase	6.91262	226	25107.2	0	0	2	7	4	2	1	1	1	0	0	0	3	1	0	0	0	0	22
BC0050	IspE	30018316	NP_829947.1	4-diphosphocytidyl-2-C-methyl-D-erythritol kinase	6.76249	289	31561.5	0	2	3	3	2	2	0	0	0	2	1	0	1	2	3	0	0	0	21
BC3819	Dxr2	30021909	NP_833540.1	1-deoxy-D-xylulose 5-phosphate reductoisomerase	5.71975	380	42228.9	0	0	7	0	0	0	0	0	0	3	0	0	0	0	0	0	0	0	10
BC2304	-	30020436	NP_832067.1	2,3-dihydroxybenzoate-AMP ligase	5.19826	538	59772.7	0	0	0	0	0	0	8	0	6	4	3	1	37	5	17	12	3	0	96
BC2302	-	30020434	NP_832065.1	2,3-dihydroxybenzoate-2,3-dehydrogenase	5.61215	261	27930.1	32	0	1	44	41	30	28	53	40	8	9	1	34	28	14	30	23	41	457
				20.05/ Phosphonate and phosphinate metabolism
				20.06/ Butanoate Metabolism
BC4163	-	30022247	NP_833878.1	phosphate butyryltransferase	5.7974	299	31578.8	16	4	21	15	19	2	11	6	6	7	4	1	16	16	8	9	8	19	188
BC1317	FabG	30019468	NP_831099.1	acetoacetyl-CoA reductase	5.83297	247	26460.8	14	1	3	16	18	15	48	67	50	8	9	6	30	17	13	42	38	59	454
BC1318	-	30019469	NP_831100.1	poly(R)-hydroxyalkanoic acid synthase, class III, PhaC subunit	7.01761	361	41639.5	4	0	0	2	6	0	12	5	10	8	2	8	14	5	5	3	1	3	88
BC4161	Buk	30022245	NP_833876.1	butyrate kinase	5.41162	367	40880.4	3	2	19	0	2	0	0	0	0	8	5	4	1	2	4	0	0	2	52
				20.07/ pBClin15 proteins
BCp0002	-	29899113	NP_829890.1	protein BCp0002	5.05313	165	17989.4	138	74	51	64	64	54	79	106	105	0	0	0	0	0	0	0	0	0	735
BCp0021	CwlF	29899132	NP_829909.1	N-acetylmuramoyl-L-alanine amidase	5.87024	227	26081.9	43	0	0	17	2	0	3	2	2	0	0	0	0	0	0	0	0	0	69
BCp0010	-	29899121	NP_829898.1	putative cytoplasmic protein	7.8045	355	39817.6	16	0	0	2	0	0	5	1	11	0	0	0	0	0	0	0	0	0	35
BCp0003		29899114	NP_829891.1	putative cytoplasmic protein	5.7405	85	9676.99	0	0	0	2	0	0	0	1	1	0	0	0	0	0	0	0	0	0	4
Bcp0020	-	29899131	NP_829908.1	protein BCp0020	4.93214	95	10979.5	0	0	0	4	0	0	1	0	1	0	0	0	0	0	0	0	0	0	6
				20.08/ Phage proteins of unknown functions
BC2578	-	30020705	NP_832336.1	Phage protein	4.97084	131	15133.8	0	0	0	1	0	0	2	3	3	0	0	0	2	0	1	6	6	6	30
BC4801	PspA	30022872	NP_834503.1	Phage shock protein A	5.79898	221	25312.9	0	0	0	28	38	13	15	34	29	0	0	1	30	17	5	9	12	12	243
BC1901	-	30020042	NP_831673.1	Phage protein	5.01444	168	18156.2	0	0	0	1	0	0	0	0	0	0	0	1	0	0	0	1	2	3	8
BC1894	-	30020036	NP_831667.1	Phage protein	5.516	374	41000	0	0	0	0	0	0	0	0	0	3	10	2	0	0	0	0	0	2	17
BC1862	-	30020004	NP_831635.1	Phage protein	4.54002	261	29544.7	0	0	0	0	0	0	0	0	0	4	1	1	0	0	0	0	0	0	6
BC1914	-	30020054	NP_831685.1	Phage protein	4.82336	79	8769.59	0	0	0	1	0	2	0	1	0	0	0	0	0	0	0	0	0	1	5
BC1904	-	30020045	NP_831676.1	Phage protein	5.18665	125	14387.3	0	0	0	3	0	0	0	0	0	0	0	0	0	0	0	1	1	4	9
				20.09/ Other pathway or unknown function
BC3460	YwfD	30021563	NP_833194.1	Short chain dehydrogenase	5.62094	247	26470.7	2	0	0	0	0	0	3	3	3	0	0	0	0	0	0	1	0	2	14
BC1312	-	30019463	NP_831094.1	3-hydroxybutyryl-CoA dehydratase	6.13119	147	16401.7	0	0	0	0	0	0	0	0	0	1	2	0	1	0	0	0	0	0	4
BC3312	-	30021420	NP_833051.1	3-oxoadipate enol-lactonase	5.05528	301	34430.4	0	0	0	0	0	0	0	0	0	1	1	0	0	0	0	5	3	5	15
BC2311	-	30020443	NP_832074.1	4'-phosphopantetheinyl transferase	5.40722	249	27914.3	0	0	0	11	11	9	8	14	10	1	0	0	7	4	2	0	0	1	78
BC2074	-	30020211	NP_831842.1	acetyltransferase	5.17377	161	18564.4	0	0	0	2	2	2	0	1	0	0	0	0	0	0	0	1	2	3	13
BC2369	-	30020500	NP_832131.1	acetyltransferase	4.62155	295	34283.2	2	4	11	0	0	0	0	0	0	0	3	1	0	0	0	0	0	0	21
BC1224	-	30019377	NP_831008.1	acetyltransferase	6.06438	140	16030.2	0	0	0	1	1	0	0	1	0	0	0	0	0	0	0	0	0	0	3
BC0587	-	30018773	NP_830404.1	acetyltransferase	5.57535	168	18843.7	0	0	0	1	0	0	0	4	1	0	0	0	0	0	0	0	0	1	7
BC2013	-	30020150	NP_831781.1	Alpha/beta hydrolase	4.7952	314	36685.2	0	0	0	0	0	0	0	0	0	0	0	0	1	2	0	0	0	1	4
BC2309	-	30020441	NP_832072.1	antibiotic/siderophore biosynthesis protein	4.79392	74	8802.29	0	0	0	13	11	12	0	10	6	0	0	0	4	1	1	5	4	4	71
BC3699	-	30021796	NP_833427.1	antigen	7.71484	326	36227.9	0	0	0	0	0	0	0	0	0	0	0	0	0	0	0	0	0	2	2
BC3548	-	30021650	NP_833281.1	Benzil reductase	5.5138	249	28010.4	0	0	1	1	1	0	1	2	2	0	1	0	2	1	0	2	2	2	18
BC1049	-	30019204	NP_830835.1	bis(5'-nucleosyl)-tetraphosphatase (asymmetrical)	6.48323	144	16103.2	0	3	0	22	6	6	1	3	3	0	0	0	1	2	0	2	2	2	53
BC5130	-	30023167	NP_834798.1	carboxylesterase	5.30673	247	28209.2	1	0	3	0	4	0	2	1	1	0	0	0	0	0	0	0	0	3	15
BC1535	-	30019683	NP_831314.1	glycosyltransferase	5.93362	381	42814.3	0	0	1	0	0	0	0	0	0	0	0	0	0	1	0	0	0	0	2
BC1975	-	30020114	NP_831745.1	Hypothetical Exported Protein	8.26609	218	25042.2	1	15	7	6	3	0	0	0	0	0	0	0	0	4	0	0	0	0	36
BC1574	IAA	30019721	NP_831352.1	IAA acetyltransferase	8.83109	155	17297.1	1	0	0	2	1	2	0	1	0	0	0	0	0	0	0	1	0	1	9
BC4062	-	30022149	NP_833780.1	IG hypothetical 17221	5.66209	288	31649.8	0	0	1	11	8	1	0	4	4	1	0	0	2	6	3	2	3	1	47
BC0236	-	30018473	NP_830104.1	invasion protein IagB domain protein	6.92039	177	19925.2	0	0	0	2	0	0	0	0	0	0	0	0	0	0	0	0	0	0	2
BC3734	IroE	30021828	NP_833459.1	IroE protein	5.94124	272	30692.7	0	0	0	0	2	0	0	0	0	0	0	0	2	0	0	2	0	1	7
BC2449	-	30020580	NP_832211.1	lipase/acylhydrolase	5.83205	210	23939.3	0	0	0	5	0	2	0	0	0	0	0	0	0	1	0	0	0	0	8
BC4123	-	30022209	NP_833840.1	lipase/acylhydrolase	5.88384	259	29140.3	0	0	0	2	0	0	0	0	0	0	0	0	0	0	0	0	0	0	2
BC2772	-	30020893	NP_832524.1	methyltransferase	5.76719	199	22895.5	0	0	0	8	7	7	1	4	2	0	0	0	1	5	0	2	0	2	39
BC1563	-	30019710	NP_831341.1	methyltransferase	6.31623	381	43416.1	0	0	9	0	2	0	1	0	1	1	0	1	5	0	2	0	0	0	22
BC3176	-	30021286	NP_832917.1	N-acyl-L-amino acid amidohydrolase	5.52428	401	42932.2	0	0	0	0	0	0	0	0	0	0	1	0	0	0	0	1	1	0	3
BC0025	-	30018296	NP_829927.1	Nucleoid-associated protein BC0025	5.14699	109	11854.8	0	0	0	9	5	9	8	16	14	0	0	0	1	4	1	30	20	27	144
BC2155	-	30020290	NP_831921.1	PBS lyase HEAT-like repeat	4.97528	375	42529.8	0	0	0	0	0	0	1	0	0	0	0	0	0	0	0	1	2	0	4
BC3302	-	30021410	NP_833041.1	pentapeptide repeat-containing protein	4.53174	174	19840.3	0	0	1	0	2	1	2	2	3	0	1	0	0	0	0	0	0	1	13
BC5472	-	30023494	NP_835125.1	phosphoesterase, DHH family protein	5.55766	657	74150.5	0	0	0	0	0	0	0	0	0	0	1	3	0	0	0	0	0	0	4
BC4203	-	30022286	NP_833917.1	phosphoglycolate phosphatase	5.35181	235	27142.2	0	0	3	5	4	4	0	2	1	0	0	0	0	0	0	0	0	0	19
BC1081	PrP2	30019236	NP_830867.1	PlcR-regulated protein PRP2	8.94584	117	13664.2	0	0	0	1	2	1	0	0	0	1	0	0	0	0	0	0	0	0	5
BC5319	-	30023350	NP_834981.1	protein tyrosine phosphatase	5.94548	146	15943.1	0	0	0	4	0	0	0	1	2	0	0	0	0	0	0	0	0	0	7
BC4333	-	30022414	NP_834045.1	putative lipase	9.48354	170	19700.6	0	0	1	3	0	0	0	0	0	0	0	0	0	2	0	0	0	0	6
BC1454	-	30019603	NP_831234.1	putative pit accessory protein	4.79101	206	23895.9	1	0	0	0	0	0	0	1	0	0	0	0	0	0	0	0	0	0	2
BC4675	-	30022750	NP_834381.1	sex pheromone staph-cAM373 precursor	6.78447	340	37818.5	0	0	2	0	0	0	0	0	0	1	0	3	0	1	1	0	0	0	8
BC0342	-	30018550	NP_830181.1	sex pheromone staph-cAM373 precursor	5.93751	398	44700.1	0	0	1	0	0	0	0	0	0	0	0	2	0	0	0	0	0	0	3
BC5076	-	30023113	NP_834744.1	Short chain dehydrogenase	9.4177	260	28626.4	11	1	2	14	5	7	5	5	5	5	4	2	4	4	0	0	0	6	80
BC5091	-	30023128	NP_834759.1	SnoK-like protein	9.31419	247	28735.1	0	0	0	0	1	0	0	0	0	0	0	0	0	0	1	0	0	0	2
				20.10/ Chromosomical proteins of unknown functions
BC4539/BC4540	-	_	NA	protein BA_4778	10.8414		6509.43	0	0	0	1	0	0	0	0	0	0	0	0	0	0	0	3	1	5	10
BC0003	-	30018281	NP_829912.1	protein BC0003	6.18221	70	8034.21	0	0	0	4	2	3	0	3	1	0	0	0	1	0	1	2	3	6	26
BC0066	-	30018332	NP_829963.1	protein BC0066	9.88967	161	17985.4	0	0	0	0	4	1	1	2	2	0	0	0	0	0	0	0	0	0	10
BC0105	-	30018355	NP_829986.1	protein BC0105	5.26338	369	40846.5	0	0	0	0	0	0	0	0	0	4	0	11	7	0	0	0	0	0	22
BC0186	-	30018423	NP_830054.1	protein BC0186	7.83344	273	30356.3	0	0	0	5	4	2	0	0	0	1	0	1	0	0	0	0	0	0	13
BC0193	-	30018430	NP_830061.1	protein BC0193	5.07655	188	21723.6	0	0	0	5	3	0	0	0	0	0	0	0	1	3	1	0	0	1	14
BC0194	-	30018431	NP_830062.1	protein BC0194	9.84893	168	18374.9	0	0	0	3	0	0	0	0	0	0	0	0	0	0	0	0	0	0	3
BC0424	-	30018632	NP_830263.1	protein BC0424	4.81805	106	11788	0	0	0	3	1	3	2	6	2	0	0	0	0	0	1	1	2	5	26
BC0451	-	30018659	NP_830290.1	protein BC0451	8.79919	171	19127.4	0	0	0	0	0	0	1	2	2	0	0	0	0	0	0	4	3	7	19
BC0944	-	30019099	NP_830730.1	protein BC0944	5.3605	527	60941.4	0	0	0	0	0	0	0	0	0	0	2	3	2	0	1	0	0	0	8
BC1016	-	30019171	NP_830802.1	protein BC1016	9.99451	52	6092.21	0	0	0	1	2	2	4	9	7	0	0	0	6	0	0	9	10	14	64
BC1048	-	30019203	NP_830834.1	protein BC1048	9.07864	146	16566.6	10	12	4	14	6	4	0	5	4	2	1	6	5	8	5	7	5	6	104
BC1425	-	30019574	NP_831205.1	protein BC1425	5.66868	66	7590.17	0	0	0	0	0	0	0	0	0	0	0	0	0	0	0	0	3	6	9
BC1460	-	30019609	NP_831240.1	protein BC1460	5.21972	64	7232.82	0	0	0	0	0	0	0	0	0	0	0	0	0	0	0	0	0	4	4
BC1528	-	30019676	NP_831307.1	protein BC1528	6.0513	227	24978.8	3	10	4	28	18	21	2	4	2	3	4	7	9	9	13	0	0	5	142
BC1544	-	30019691	NP_831322.1	protein BC1544	6.15527	56	6571.46	0	0	0	0	0	0	0	0	0	0	0	0	0	0	0	0	0	7	7
BC1692	-	30019836	NP_831467.1	protein BC1692	4.28347	123	14427.9	2	0	0	11	9	12	9	15	13	0	0	0	6	3	0	4	7	11	102
BC1804	-	30019946	NP_831577.1	protein BC1804	5.0056	319	36753	0	0	2	0	0	0	0	0	0	0	0	0	0	0	0	0	0	0	2
BC2157	-	30020292	NP_831923.1	protein BC2157	4.89355	144	15945.7	0	0	0	4	2	1	0	1	0	0	0	0	0	2	1	3	5	8	27
BC2299	-	30020431	NP_832062.1	protein BC2299	9.22351	61	6856.62	0	0	0	0	0	0	0	0	0	0	0	0	0	0	0	3	2	1	6
BC2312	-	30020444	NP_832075.1	protein BC2312	5.79039	180	20628.6	33	0	3	65	50	70	25	49	31	9	3	7	43	38	17	15	12	19	489
BC2969	-	30021085	NP_832716.1	protein BC2969	6.08677	111	12769.5	27	0	0	4	4	5	21	28	22	3	2	0	2	2	3	12	14	17	166
BC3045	-	30021160	NP_832791.1	protein BC3045	4.98903	274	31937.4	0	3	6	8	6	6	0	2	2	1	0	0	1	7	0	0	0	0	42
BC3303	-	30021411	NP_833042.1	protein BC3303	5.73836	259	30246.3	1	0	0	1	4	3	5	5	3	2	1	2	4	2	2	5	5	12	57
BC3462	-	30021565	NP_833196.1	protein BC3462	6.50659	116	13233.9	0	0	0	0	0	0	0	4	1	0	0	0	0	0	0	2	8	1	16
BC3580	-	30021681	NP_833312.1	protein BC3580	5.76238	112	12608.3	0	0	0	0	0	0	1	4	2	0	0	0	0	0	0	0	1	0	8
BC3777	-	30021869	NP_833500.1	protein BC3777	6.91425	264	29066.1	4	17	12	6	4	2	0	0	0	1	1	1	1	5	3	0	0	1	58
BC3815	-	30021906	NP_833537.1	protein BC3815	4.70309	156	17657.2	0	0	1	0	3	1	0	0	0	0	0	0	0	0	0	0	0	0	5
BC3870	-	30021960	NP_833591.1	protein BC3870	6.50118	95	10709.6	0	0	0	5	2	0	0	0	0	0	0	0	0	0	0	0	0	0	7
BC3919	-	30022008	NP_833639.1	protein BC3919	5.58327	538	62647.3	0	0	2	0	0	0	0	0	0	1	0	4	0	0	0	0	0	0	7
BC3931	-	30022019	NP_833650.1	protein BC3931	8.53154	129	14959.9	0	0	0	5	2	4	0	2	0	0	0	0	0	0	0	0	0	0	13
BC3960	-	30022048	NP_833679.1	protein BC3960	6.35963	208	24062.3	4	11	10	15	9	8	2	2	1	1	0	1	1	8	0	0	0	2	75
BC3976	-	30022064	NP_833695.1	protein BC3976	5.07399	70	8181.27	0	0	0	2	1	0	0	0	0	0	0	0	0	0	0	0	0	2	5
BC4020	-	30022107	NP_833738.1	protein BC4020	6.1729	262	29864.2	0	1	1	1	1	0	0	0	0	2	2	3	0	0	0	0	0	0	11
BC4088	-	30022175	NP_833806.1	protein BC4088	6.3236	248	27864.3	3	0	3	1	0	0	1	0	0	1	1	2	0	0	0	0	0	0	12
BC4151	-	30022235	NP_833866.1	protein BC4151	5.21783	144	15161.4	0	0	0	5	1	4	1	4	1	0	0	0	0	0	0	0	0	1	17
BC4293	-	30022374	NP_834005.1	protein BC4293	5.23808	270	30344	2	0	5	3	6	1	0	1	1	1	0	0	1	1	0	0	0	1	23
BC4371	-	30022452	NP_834083.1	protein BC4371	9.24646	220	24513.7	0	5	7	2	3	0	0	0	0	5	1	10	7	3	3	0	0	0	46
BC4379	-	30022460	NP_834091.1	protein BC4379	9.22637	373	41992.2	0	0	3	0	0	0	0	0	0	3	2	1	2	1	1	1	0	0	14
BC4382	-	30022463	NP_834094.1	protein BC4382	5.77557	88	10323.3	0	0	0	5	2	5	3	6	5	0	0	0	0	0	0	5	4	6	41
BC4455	-	30022536	NP_834167.1	protein BC4455	5.70958	500	56478.4	0	0	0	0	0	0	0	0	0	0	0	0	4	0	1	0	0	0	5
BC4483	-	30022564	NP_834195.1	protein BC4483	5.7129	204	23686.9	11	0	7	5	11	5	5	7	5	1	1	0	9	4	3	4	4	10	92
BC4555	-	30022630	NP_834261.1	protein BC4555	6.84136	89	10612.5	0	0	0	3	1	2	0	2	1	0	0	0	0	0	0	0	0	0	9
BC4694	-	30022769	NP_834400.1	protein BC4694	5.86932	103	11314.8	0	4	2	8	4	2	0	1	0	0	0	0	1	4	1	1	0	1	29
BC4799	-	30022870	NP_834501.1	protein BC4799	4.99016	168	19662.9	0	0	0	5	2	0	0	1	1	0	0	0	0	1	0	0	0	0	10
BC4816	-	30022885	NP_834516.1	protein BC4816	5.38376	300	32796.9	0	0	8	0	0	0	0	0	0	0	0	0	0	0	0	0	0	0	8
BC4860	-	30022928	NP_834559.1	protein BC4860	5.17898	260	27881	4	2	10	7	10	3	0	1	1	5	3	2	3	7	3	3	1	2	67
BC5047	-	30023086	NP_834717.1	protein BC5047	4.70503	107	12673.5	0	0	0	5	1	2	0	2	1	0	0	0	0	2	0	2	1	4	20
BC5060	-	30023097	NP_834728.1	protein BC5060	4.5412	148	16446.5	0	2	2	17	19	21	6	10	11	0	0	0	11	5	4	7	1	1	117
BC5077	-	30023114	NP_834745.1	protein BC5077	4.81411	159	19061.4	0	0	0	4	1	3	3	2	1	0	0	0	0	0	0	0	0	0	14
BC5119	-	30023156	NP_834787.1	protein BC5119	5.36571	211	24681.7	0	21	14	0	16	4	0	0	0	0	0	0	0	0	0	0	0	0	55
BC5121	-	30023158	NP_834789.1	protein BC5121	5.45911	199	23199.5	0	17	8	0	5	1	0	0	0	1	0	0	0	1	0	0	0	0	33
BC5156	-	30023189	NP_834820.1	protein BC5156	7.21533	293	33424.4	18	7	12	12	14	2	9	4	7	14	7	17	8	7	3	2	3	6	152
BC5181	-	30023214	NP_834845.1	protein BC5181	4.89932	103	11142.8	9	0	0	1	1	0	3	5	4	1	0	0	0	0	0	4	5	6	39
BC5317	-	30023348	NP_834979.1	protein BC5317	5.97666	190	21294.9	0	1	0	1	0	0	2	2	1	0	0	0	0	0	0	0	0	0	7
BC5122	-	30023159	NP_834790.1	putative cytoplasmic protein	6.08835	417	47298.9	0	0	19	0	0	0	0	0	0	0	0	0	0	0	0	0	0	0	19
BC3986	-	30022074	NP_833705.1	putative cytoplasmic protein	4.35539	78	9113.48	8	2	0	9	5	7	4	10	7	4	2	0	3	6	4	5	7	13	96
BC4572	-	30022647	NP_834278.1	putative cytoplasmic protein	5.07476	163	19247	3	0	4	12	15	14	11	16	10	3	1	0	6	9	0	4	2	7	117
BC0019	-	30018291	NP_829922.1	putative cytoplasmic protein	9.69665	183	20512.8	0	0	3	20	9	5	0	0	0	0	0	2	1	0	3	0	1	5	49
BC2705	-	30020827	NP_832458.1	putative cytoplasmic protein	5.35426	125	14135.3	0	0	0	3	1	1	0	1	1	0	0	0	2	1	1	7	3	5	26
BC4676	-	30022751	NP_834382.1	putative cytoplasmic protein	5.01761	109	12856.3	0	0	0	12	5	11	3	9	10	0	0	0	2	3	1	4	2	3	65
BC3605	-	30021706	NP_833337.1	putative cytoplasmic protein	4.30662	101	11667.5	0	0	0	4	2	1	2	2	3	0	0	0	0	1	0	2	0	3	20
BC5008	-	30023048	NP_834679.1	putative cytoplasmic protein	7.98617	100	11201	0	0	0	0	0	0	0	3	1	0	0	0	0	0	0	0	0	3	7
BC2242	-	30020375	NP_832006.1	putative cytoplasmic protein	6.73723	130	14813.7	0	0	0	0	0	0	0	3	1	0	0	0	0	0	0	2	5	1	12
BC3899	-	30021988	NP_833619.1	putative cytoplasmic protein	5.15593	156	17711.9	0	0	0	9	6	3	0	2	2	0	0	0	1	11	4	0	0	0	38
BC3813	-	30021904	NP_833535.1	putative cytoplasmic protein	9.6397	93	10608.7	0	0	0	0	2	2	1	4	3	0	0	0	0	0	0	2	1	0	15
BC4484	-	30022565	NP_834196.1	putative cytoplasmic protein	8.23486	328	37033.3	0	0	2	0	0	0	3	0	2	6	4	5	10	1	1	0	0	0	34
BC3995	-	30022083	NP_833714.1	putative cytoplasmic protein	10.0651	152	17746.5	0	0	0	1	4	1	0	0	0	0	0	0	4	0	0	1	0	0	11
BC3900	-	30021989	NP_833620.1	putative cytoplasmic protein	5.23971	224	25408.2	0	0	0	4	0	0	0	0	0	0	0	0	0	0	0	0	0	0	4
BC5120	-	30023157	NP_834788.1	putative cytoplasmic protein	8.02196	510	59392.8	0	0	6	0	0	0	0	0	0	0	0	0	0	0	0	0	0	0	6
BC1983	-	30020122	NP_831753.1	putative cytoplasmic protein	5.25745	280	32761.6	0	0	0	3	5	1	1	0	3	0	0	0	0	2	0	0	0	0	15
BC4485	-	30022566	NP_834197.1	putative cytoplasmic protein	9.47608	158	17808.1	0	0	0	0	0	0	0	0	0	0	0	1	2	0	1	0	0	0	4
BC1012	-	30019167	NP_830798.1	UPF0145 protein BC1012	4.75819	103	11027.7	30	5	5	21	12	8	18	28	21	5	6	0	6	13	6	21	21	22	248
BC3680	-	30021777	NP_833408.1	UPF0154 protein BC3680	10.3634	73	8374.3	16	14	9	14	5	2	0	0	0	10	0	7	5	16	4	0	2	9	113
BC1159	YitK	161511210	NP_830945.2	UPF0234 protein BC1159	9.1542	163	18418	1	0	2	10	7	9	3	5	3	0	0	0	5	5	3	5	6	5	69
BC3688	-	30021785	NP_833416.1	UPF0291 protein BC3688	9.34461	79	9217.93	0	0	0	1	0	0	0	0	0	0	0	0	1	0	0	3	7	14	26
BC0880	-	30019035	NP_830666.1	UPF0342 protein BC_0880	4.69695	118	13571.8	0	0	0	4	1	1	4	8	6	0	0	0	2	1	0	11	4	8	50
								6261	6482	8646	7153	7333	5964	8146	7820	8010	5525	5327	4445	10487	7750	7297	7571	6932	7655	128804

## Sheet: k div L
								Spectral counts (SC) measured in each sample
Table S3. List of proteins identified in the cellular proteome analysis of the DpBClin15 and wild-type ATCC 14579 strains.								WT									DpBClin15
							Growth phases	EE			LE			S			EE			LE			S
							Sample name for analysis	EE-1	EE-2	EE-3	LE-1	LE-2	LE-3	S-1	S-2	S-3	EE-1	EE-2	EE-3	LE-1	LE-2	LE-3	S-1	S-2	S-3
Proteins validated with at least two different peptides							Sample name for MS/MS	O11	O21	O31	O12	O22	O32	O13	O23	O33	OP11	OP21	OP31	OP12	OP22	OP32	OP13	OP23	OP33
Gene	Protein	GI number	NP number	Functional annotation	Isoelectric point	lenght	Theorical mass (Da)
				1/ Central metabolism
				01.01/ Carbohydrate transport
BC5320	Ccr	30023351	NP_834982.1	PTS system, glucose-specific IIA component	5.41244	165	17434.2	0.0909091	0.0848485	0.0363636	0.169697	0.0969697	0.115152	0.0909091	0.139394	0.10303	0.0363636	0.0242424	0	0.030303	0.0666667	0.0242424	0.175758	0.163636	0.163636
BC4571	FrxX	30022646	NP_834277.1	deblocking aminopeptidase	5.37231	363	39657.4	0.00275482	0	0.0192837	0.00826446	0.0192837	0.00275482	0.0137741	0.0137741	0.0247934	0.00275482	0.0110193	0.00826446	0.0275482	0.00550964	0.00826446	0.0137741	0.00826446	0.0137741
BC4048	PtsA	30022135	NP_833766.1	phosphoenolpyruvate-protein phosphotransferase	4.7451	570	62727.1	0.00526316	0	0.00877193	0	0	0	0.0175439	0	0.00526316	0.0298246	0.0280702	0.0105263	0.0140351	0.00526316	0.0157895	0.0280702	0.0298246	0
BC4693	FrvX	30022768	NP_834399.1	deblocking aminopeptidase	6.09101	357	39118	0.00560224	0	0.0420168	0	0.00560224	0	0.0112045	0.00840336	0.00560224	0.0112045	0.00840336	0.00280112	0.0168067	0.00560224	0.0112045	0.0140056	0.0112045	0.00840336
BC4049	PtsH	30022136	NP_833767.1	phosphocarrier protein HPr	5.04669	87	9232.68	0	0	0	0.091954	0.0229885	0.0574713	0	0.045977	0.0114943	0	0	0	0	0	0.0344828	0.0689655	0.0574713	0.172414
BC5164	HprK	30023197	NP_834828.1	HPr kinase/phosphorylase	5.28878	309	34579.1	0	0	0	0	0.00970874	0	0	0.00323625	0.00323625	0.00647249	0	0	0.00647249	0	0.00647249	0.00323625	0.00323625	0.00647249
BC4050	PtsG	30022137	NP_833768.1	PTS system, glucose-specific IIABC component	6.2073	687	74060.3	0	0	0	0	0	0	0	0	0	0.00291121	0	0	0.00582242	0	0.00727802	0	0.0014556	0
				01.02/ Glycolysis/gluconeogenesis
BC5140	GapA2	30023174	NP_834805.1	glyceraldehyde-3-phosphate dehydrogenase	5.04439	328	35175.8	0.332317	0.521341	0.588415	0.347561	0.448171	0.10061	0.35061	0.259146	0.365854	0.243902	0.27439	0.137195	0.234756	0.271341	0.301829	0.256098	0.237805	0.27439
BC3972	PdhB	30022060	NP_833691.1	pyruvate dehydrogenase E1 component beta subunit	4.74761	325	35207.2	0.412308	0.436923	0.418462	0.2	0.264615	0.0953846	0.196923	0.184615	0.258462	0.153846	0.144615	0.116923	0.258462	0.264615	0.2	0.16	0.110769	0.138462
BC5135	Eno	30023172	NP_834803.1	phosphopyruvate hydratase	4.65867	431	46343.3	0.132251	0.106729	0.468677	0.0951276	0.0765661	0.0464037	0.236659	0.0881671	0.320186	0.227378	0.155452	0.148492	0.37587	0.320186	0.327146	0.24826	0.211137	0.109049
BC3971	PdhC	30022059	NP_833690.1	branched-chain alpha-keto acid dehydrogenase subunit E2	5.38959	429	45914.1	0	0.00699301	0.16317	0.00699301	0.011655	0.004662	0.04662	0.00699301	0.0745921	0.100233	0.104895	0.135198	0.27972	0.216783	0.221445	0.144522	0.0979021	0.02331
BC4157	-	30022241	NP_833872.1	branched-chain alpha-keto acid dehydrogenase subunit E2	5.47183	439	47348.7	0	0	0.0523918	0	0	0	0.00911162	0	0.00683371	0.102506	0.111617	0.0569476	0.0911162	0.0364465	0.102506	0.0296128	0.0250569	0.0022779
BC4600	Pfk	30022675	NP_834306.1	6-phosphofructokinase	5.78927	319	34248.9	0.147335	0.178683	0.206897	0.0721003	0.0971787	0.0125392	0.0438871	0.031348	0.0407524	0.128527	0.115987	0.0658307	0.0752351	0.137931	0.0909091	0.0250784	0.0282132	0.0344828
BC3973	PdhA	30022061	NP_833692.1	pyruvate dehydrogenase E1 component alpha subunit	5.41126	371	41388	0.0485175	0.107817	0.261456	0.0242588	0.0781671	0.00269542	0.0512129	0.032345	0.06469	0.0458221	0.0215633	0.032345	0.204852	0.167116	0.107817	0.0808625	0.083558	0.0539084
BC3970	PdhD	30022058	NP_833689.1	dihydrolipoamide dehydrogenase	5.25075	470	49408.7	0.0446809	0.0191489	0.197872	0.00638298	0.00851064	0.00212766	0.0957447	0.0148936	0.0787234	0.1	0.117021	0.0914894	0.112766	0.0574468	0.0808511	0.0914894	0.0787234	0.0297872
BC5335	Fba	30023366	NP_834997.1	fructose-bisphosphate aldolase	4.99859	285	30653.5	0.045614	0.0315789	0.045614	0.0385965	0.0596491	0.0140351	0.0736842	0.077193	0.0561404	0.0280702	0.0105263	0.0105263	0.0280702	0.0877193	0.0491228	0.077193	0.0842105	0.077193
BC0868	GapN	30019023	NP_830654.1	NADP-dependent glyceraldehyde-3-phosphate dehydrogenase	5.53353	479	51768.9	0.00626305	0	0.0584551	0.0104384	0	0	0.039666	0	0.0271399	0.0375783	0.0354906	0.0313152	0.0292276	0.0104384	0.0208768	0.045929	0.039666	0.00417537
BC4583	GapA1	30022658	NP_834289.1	glyceraldehyde-3-phosphate dehydrogenase	6.0151	342	37526.7	0.0263158	0.0292398	0.0263158	0.0146199	0.0175439	0.00584795	0.0204678	0.0204678	0.0204678	0.0116959	0.0204678	0.0175439	0.00877193	0.0146199	0.00877193	0.0175439	0.0204678	0.0233918
BC4898	Pgi	30022940	NP_834571.1	glucose-6-phosphate isomerase	5.04046	450	50280.4	0.00888889	0	0.0155556	0	0	0	0.04	0.00222222	0.0266667	0.0311111	0.0177778	0.0155556	0.0222222	0.02	0.0133333	0.0377778	0.0355556	0.0222222
BC4599	PykI	30022674	NP_834305.1	pyruvate kinase	5.2001	585	62228.7	0	0	0	0	0	0	0.0290598	0	0	0.0153846	0.0290598	0.0222222	0.0461538	0.0017094	0.0307692	0.0358974	0.0410256	0
BC5136	Pgm4	30023173	NP_834804.1	phosphoglyceromutase	4.85761	509	56317	0	0	0	0	0	0	0	0	0	0.00982318	0.0196464	0	0	0	0.00785855	0.0176817	0.0137525	0
BC4919	Pgm	30022960	NP_834591.1	phosphoglucomutase	5.13308	574	64130.7	0	0	0	0	0	0	0	0	0	0.00348432	0.00696864	0.00174216	0.00522648	0.00174216	0.00522648	0.00174216	0.00174216	0
BC5333	FbpB	30023364	NP_834995.1	fructose 1,6-bisphosphatase II	5.5365	321	33992.7	0	0	0	0	0.00934579	0	0.0249221	0.0280374	0.0342679	0.00311526	0	0	0.0155763	0.00623053	0.00311526	0.0280374	0.0280374	0.0311526
BC2435	Pgm1	30020566	NP_832197.1	phosphoglyceromutase	6.15389	245	28210.6	0	0	0	0.00408163	0.00408163	0.00408163	0.0204082	0.0204082	0.0122449	0	0	0.00408163	0	0.0122449	0.00816327	0.0163265	0.0204082	0.0326531
BC4260	GlcK	30022343	NP_833974.1	glucokinase	5.31281	327	34379.9	0.00917431	0.0152905	0.0214067	0.0030581	0.0244648	0.0030581	0.0030581	0	0.0030581	0	0	0	0	0	0	0	0	0.0030581
BC3478	Pgm2	30021581	NP_833212.1	phosphoglycerate mutase	5.00105	236	25902.2	0	0	0	0	0	0	0.00423729	0	0	0	0	0	0	0	0	0	0	0.00423729
BC3934	Pgm3	30022022	NP_833653.1	phosphoglycerate mutase	5.29819	190	21188	0.0157895	0.0210526	0.0210526	0.0473684	0	0	0	0	0	0	0	0	0	0.00526316	0	0	0	0
BC3947	PycA	30022035	NP_833666.1	pyruvate carboxylase	5.6555	1148	128362	0	0	0	0	0	0	0.00348432	0	0	0.00087108	0.00348432	0.00609756	0.00958188	0	0.0418118	0	0	0
BC5138	Pgk	_	NA	Phosphoglycerate kinase	5.08	1186	44500.9	0.0118044	0.0084317	0.0564924	0.00252951	0.0084317	0.00084317	0.0219224	0.0118044	0.0219224	0.0404722	0.0328836	0.0311973	0.0261383	0.0252951	0.0278246	0.0193929	0.0227656	0.0185497
BC5137	TpiA	_	NA	Triose phosphate isomerase	5.00258	251	26471.5	0.215139	0.195219	0.143426	0.211155	0.10757	0.0478088	0.131474	0.12749	0.0916335	0.059761	0.0478088	0.0358566	0.0438247	0.111554	0.0517928	0.0836653	0.0916335	0.183267
BC3555	DhaS	30021657	NP_833288.1	aldehyde dehydrogenase	5.49351	494	53711.3	0	0	0	0	0	0	0.00202429	0	0.00607287	0.0202429	0.0202429	0.0101215	0.00404858	0	0	0.00404858	0.00404858	0
BC4863	-	30022931	NP_834562.1	glycogen phosphorylase	5.66214	802	92992.1	0	0	0	0	0	0	0	0	0	0	0	0	0.00249377	0	0	0	0	0
				01.03/ Fermentation
BC5387	Pta	30023417	NP_835048.1	phosphotransacetylase	5.08447	323	34704.9	0.00309598	0.0154799	0.0402477	0.00309598	0.0185759	0	0.0247678	0.0123839	0.0123839	0.00309598	0.00619195	0	0.00309598	0.0154799	0.0185759	0.00619195	0.00928793	0.0247678
BC4870	LdhB	30022937	NP_834568.1	L-lactate dehydrogenase	5.01204	314	34561.7	0	0	0	0	0	0	0	0	0	0.0254777	0.00636943	0	0	0	0	0	0	0
BC4637	Ack	30022712	NP_834343.1	acetate kinase	5.1935	397	43178.4	0.0806045	0.070529	0.231738	0.00503778	0.0151134	0	0.0151134	0.00251889	0.0251889	0.103275	0.105793	0.118388	0.0377834	0.0478589	0.0327456	0.0176322	0.0176322	0.02267
BC1924	Ldh3	30020063	NP_831694.1	L-lactate dehydrogenase	4.99195	314	34766.8	0	0	0	0	0	0	0	0.00636943	0	0.00318471	0	0.00318471	0	0	0	0	0	0.00318471
				01.04/ TCA
BC3834	SucC	30021924	NP_833555.1	succinyl-CoA synthetase subunit beta	5.00227	386	41668.6	0.0518135	0.0233161	0.11658	0.0259067	0.0466321	0.0129534	0.0777202	0.0544041	0.0829016	0.0466321	0.0699482	0.0595855	0.0492228	0.0466321	0.0388601	0.0310881	0.0284974	0.0181347
BC1251	SucB	30019404	NP_831035.1	dihydrolipoamide acetyltransferase	5.45461	419	45328.9	0.0238663	0	0.0763723	0.00477327	0.00477327	0	0.0214797	0.0071599	0.026253	0.0906921	0.107399	0.0548926	0.0644391	0.052506	0.0596659	0.0692124	0.071599	0.0381862
BC4592	Mdh	30022667	NP_834298.1	malate dehydrogenase	5.12347	312	33490.8	0.0128205	0	0	0	0.00961538	0	0.0705128	0.0608974	0.0384615	0	0	0	0.0192308	0.00320513	0	0.0608974	0.0480769	0.0929487
BC3616	Acn	30021715	NP_833346.1	aconitate hydratase	4.8846	907	98936.2	0	0	0.00441014	0.014333	0	0.00441014	0.00771775	0.00110254	0.00220507	0.00661521	0.0176406	0.0110254	0.0341786	0.0132304	0.045204	0.00330761	0.00330761	0
BC4160	LpdV	30022244	NP_833875.1	dihydrolipoamide dehydrogenase	5.53307	473	50742.4	0	0	0.00422833	0	0	0	0	0	0	0.00211416	0.00634249	0.00211416	0.00211416	0	0.00634249	0.00422833	0.00211416	0
BC4593	Lcd	30022668	NP_834299.1	isocitrate dehydrogenase	5.07322	430	46943.4	0.0395349	0	0.0906977	0.00465116	0.0372093	0.00232558	0.102326	0.0325581	0.130233	0.12093	0.102326	0.0604651	0.193023	0.123256	0.12093	0.127907	0.0976744	0.111628
BC3833	-	30021923	NP_833554.1	succinyl-CoA synthetase subunit alpha	5.2324	300	31205.9	0.0233333	0.02	0.0366667	0.02	0.0233333	0.0133333	0.05	0.0466667	0.0566667	0.0133333	0.02	0.00333333	0.0233333	0.0266667	0	0.04	0.0233333	0.03
BC3773	PorB	30021865	NP_833496.1	2-oxoglutarate ferredoxin oxidoreductase subunit beta	5.75783	288	31403.5	0.0277778	0.0347222	0.0729167	0.0451389	0.0451389	0.0208333	0.0173611	0.0173611	0.0243056	0.0138889	0.0104167	0.00694444	0.03125	0.0486111	0.0416667	0.0277778	0.0138889	0.0243056
BC4594	-	30022669	NP_834300.1	methylcitrate synthase	5.37256	371	41844.4	0.0107817	0	0	0	0.00539084	0	0.00539084	0.00539084	0.0107817	0.00808625	0.00808625	0.0134771	0.0215633	0.0188679	0.00808625	0.0134771	0.0188679	0.0188679
BC1712	FumB	30019856	NP_831487.1	fumarate hydratase	5.44755	462	50315.8	0	0	0.0021645	0	0	0	0.025974	0.00649351	0.0281385	0.00865801	0.017316	0.00649351	0.034632	0.012987	0.00649351	0.0411255	0.0454545	0.012987
BC4516	SdhA	30022594	NP_834225.1	succinate dehydrogenase iron-sulfur subunit	8.47235	253	28231.9	0	0	0	0.027668	0.0237154	0.00790514	0.00395257	0	0.00395257	0	0	0	0	0.0197628	0.00395257	0	0	0.00395257
BC3774	PorA	30021866	NP_833497.1	pyruvate synthase alpha chain	5.58628	585	64447.1	0	0	0.0034188	0	0	0	0.00512821	0	0.0017094	0.0307692	0.0478632	0.0153846	0.0495726	0.00683761	0.0239316	0.0153846	0.017094	0
BC4517	SdhB	30022595	NP_834226.1	succinate dehydrogenase flavoprotein subunit	5.69107	597	65884.8	0	0	0.00167504	0	0	0	0.00670017	0	0	0.0251256	0.0351759	0.0251256	0.0268007	0.00167504	0.0184255	0.00502513	0.00502513	0
BC2959	Mqo	30021075	NP_832706.1	malate:quinone oxidoreductase	8.62151	497	54768.3	0	0	0.00201207	0	0	0	0.00804829	0	0.00603622	0.0100604	0.0140845	0.00603622	0.0321932	0.00201207	0.0100604	0.0201207	0.00804829	0
BC3599	-	30021700	NP_833331.1	succinyl-CoA synthetase, alpha subunit-related enzyme	5.1202	137	15614.1	0.0145985	0	0	0.0510949	0.0218978	0	0	0.00729927	0	0	0	0	0	0.00729927	0	0	0	0
BC1252	SucA	30019405	NP_831036.1	alpha-ketoglutarate decarboxylase	5.72885	955	106346	0	0	0	0	0	0	0.00314136	0	0	0	0.00732984	0	0.00628272	0	0.00942408	0	0.00628272	0
BC4604	-	30022679	NP_834310.1	NAD-dependent malic enzyme	5.11872	412	44081.8	0	0	0.0242718	0.00242718	0	0	0.00485437	0.00242718	0.00728155	0.0145631	0.0194175	0.00242718	0.0121359	0.0145631	0.0169903	0.0121359	0.0121359	0.00242718
				01.05/ Central intermediary metabolism
BC0217	-	30018454	NP_830085.1	2,5-diketo-D-gluconic acid reductase	5.10226	277	31807.2	0.0180505	0	0	0.00722022	0.00722022	0.00722022	0.0469314	0.0505415	0.0433213	0.0108303	0.00722022	0.00361011	0.00361011	0.00361011	0.00722022	0.0252708	0.0288809	0.0613718
BC4918	GtaB	30022959	NP_834590.1	UTP--glucose-1-phosphate uridylyltransferase	5.45093	296	33633.4	0.00675676	0.00337838	0.0540541	0.0168919	0.0472973	0.00337838	0.0135135	0.0135135	0.0168919	0.0168919	0.00337838	0	0.0304054	0.027027	0.0304054	0.0168919	0.0202703	0.0337838
BC4762	PepC	30022835	NP_834466.1	phosphoenolpyruvate carboxykinase	5.25576	528	57915.3	0	0	0.00189394	0	0	0	0	0	0	0.00378788	0.00757576	0.00189394	0	0	0.00378788	0.00378788	0	0
BC4097	DkgA	30022184	NP_833815.1	2,5-diketo-D-gluconic acid reductase	5.64783	275	31674.2	0	0	0	0	0	0	0.00363636	0	0	0	0	0	0	0	0	0.00363636	0	0.00363636
BC1086	LplB	30019241	NP_830872.1	lipoate-protein ligase A	5.19059	329	37629.1	0.0212766	0.00303951	0	0.00911854	0	0	0.0151976	0.0151976	0.0151976	0.00303951	0	0.00607903	0.00303951	0.0121581	0.00607903	0.00303951	0.00607903	0.00911854
BC4209	LplA	30022292	NP_833923.1	lipoate-protein ligase A	5.28459	278	32084.2	0	0	0.0215827	0.00359712	0.0143885	0	0	0	0	0.00359712	0	0	0.00359712	0.0143885	0	0	0	0
BC4973	LipA	30023013	NP_834644.1	lipoyl synthase	8.95009	297	33510.3	0	0	0.020202	0	0	0	0	0	0	0.00673401	0	0	0	0	0	0	0	0
BC5448	-	30023477	NP_835108.1	UDP-glucose 4-epimerase	5.50087	338	37246.8	0.00887574	0	0.0502959	0.00887574	0.035503	0.00591716	0.0147929	0.0147929	0.0295858	0.0177515	0.0177515	0.0177515	0.0147929	0.00887574	0.00591716	0.0118343	0.00591716	0.00887574
BC3532	-	30021634	NP_833265.1	glyoxalase family protein	5.26169	306	34353.6	0	0	0	0	0.00326797	0	0.00326797	0	0.00326797	0	0	0	0.00326797	0.00653595	0.00326797	0	0	0.00326797
BC4791	-	30022862	NP_834493.1	carbonic anhydrase	5.30458	187	21010.7	0.0481283	0.0962567	0.0748663	0.106952	0.0427807	0.0106952	0	0	0	0	0	0	0.00534759	0.0374332	0	0.00534759	0	0.0106952
BC5420	RfaG	30023450	NP_835081.1	glycosyltransferase	6.94001	369	41663	0.00542005	0.00542005	0.0325203	0.00542005	0.0135501	0	0.00271003	0.00271003	0.00542005	0.0352304	0.0108401	0.0243902	0.0216802	0.0135501	0.0108401	0	0	0.00271003
				01.06/ Pentose phosphate
BC0665	TalA	30018847	NP_830478.1	putative translaldolase	5.26108	215	23112.2	0.0790698	0.00465116	0	0.102326	0.0651163	0.0511628	0.0465116	0.0604651	0.0418605	0.0232558	0.00465116	0.0139535	0.0186047	0.027907	0	0.0372093	0.0232558	0.0372093
BC3858	Rpe	30021948	NP_833579.1	ribulose-phosphate 3-epimerase	5.397	214	23166.2	0.0841121	0.0841121	0.0327103	0.0700935	0.0327103	0.0327103	0.00934579	0.0327103	0.0046729	0.0233645	0.0373832	0.0186916	0.0186916	0.0373832	0.0046729	0.00934579	0.00934579	0.046729
BC3682	Tkt	30021779	NP_833410.1	transketolase	4.99292	680	73969.5	0	0	0	0	0	0	0.00588235	0	0	0.00735294	0.00735294	0.00147059	0.0205882	0	0.0220588	0.0161765	0.0132353	0
BC0055	Prs	30018321	NP_829952.1	ribose-phosphate pyrophosphokinase	5.71985	317	34814.4	0.29653	0.283912	0.356467	0.233438	0.280757	0.113565	0.182965	0.15142	0.189274	0.179811	0.182965	0.173502	0.18612	0.227129	0.160883	0.0788644	0.0630915	0.113565
BC4087	DeoB	30022174	NP_833805.1	phosphopentomutase	4.79913	394	43992	0	0	0	0	0	0	0.0152284	0.00253807	0.0101523	0	0	0	0.00507614	0	0.00507614	0.0329949	0.0279188	0.0126904
BC5318	RpiB	30023349	NP_834980.1	ribose-5-phosphate isomerase B	5.19902	147	15962.9	0	0.00680272	0	0.0272109	0	0	0	0.00680272	0	0	0	0	0	0	0	0	0	0
BC3371	Tal2	30021479	NP_833110.1	putative translaldolase	5.41801	222	23991.7	0	0	0	0.0045045	0	0.0045045	0	0	0	0	0	0	0	0	0	0	0	0
				01.07/ Oxidative phosphorylation
BC2826	PpaC	30020945	NP_832576.1	putative manganese-dependent inorganic pyrophosphatase	4.6879	309	33671.3	0.0582524	0.038835	0.0517799	0.012945	0.0420712	0.00323625	0.038835	0.0291262	0.0291262	0.0355987	0.0291262	0.012945	0.0161812	0.0420712	0.0355987	0.0161812	0.0194175	0.0355987
BC5061	Ndh (yjlD)	30023098	NP_834729.1	NADH dehydrogenase	6.67973	392	41581	0.0663265	0.0484694	0.145408	0.00510204	0.0688776	0	0.0586735	0.0280612	0.0765306	0.0688776	0.0357143	0.0484694	0.160714	0.0739796	0.0688776	0.0612245	0.0459184	0.0612245
BC0698	QoxA	30018880	NP_830511.1	cytochrome aa3 quinol oxidase polypeptide II	6.97074	291	33271.4	0.0412371	0.0996564	0.0996564	0.0446735	0.0549828	0.0137457	0.00687285	0.0103093	0.00687285	0.0687285	0.0343643	0.0962199	0.0171821	0.0378007	0.0137457	0.00343643	0	0.0137457
BC5187	CccB	30023220	NP_834851.1	cytochrome c-551	6.08774	103	10721.3	0	0.0194175	0	0.0291262	0.0194175	0	0	0	0	0	0	0.0194175	0	0.00970874	0.00970874	0	0	0
BC3993	Ppk	30022081	NP_833712.1	polyphosphate kinase	5.80011	702	80741	0	0	0	0	0	0	0	0	0	0	0	0.0014245	0	0	0.002849	0	0	0
BC1246	-	30019399	NP_831030.1	NADH dehydrogenase	6.13584	444	49479.5	0	0	0	0	0	0	0.0045045	0	0.00225225	0.00675676	0	0	0.0045045	0.00225225	0	0.0045045	0.00225225	0
				01.08/ NAD(P)H related proteins
BC4522	EtfA	_	NA	Electron transfer flavoprotein subunit alpha	5.14	979	36337	0	0	0	0.0020429	0.00306435	0	0.0143003	0.011236	0.00715015	0.0020429	0.0061287	0	0.00919305	0.0020429	0.00102145	0.0122574	0.0081716	0.0122574
BC4523	EtfB	30022600	NP_834231.1	electron transfer flavoprotein subunit beta	4.3332	257	28128.6	0	0	0	0	0	0	0.0194553	0.00389105	0.0233463	0	0	0	0.00389105	0.0077821	0	0.0272374	0.0077821	0
BC4045	-	30022132	NP_833763.1	NAD(P)H nitroreductase	5.42966	205	22895.5	0	0	0	0.0292683	0.0341463	0.0292683	0.0341463	0.0439024	0.0292683	0	0	0	0.00487805	0.0195122	0.0097561	0.0390244	0.0390244	0.0731707
BC2241	-	30020374	NP_832005.1	succinate-semialdehyde dehydrogenase [NADP+]	5.4907	474	51835.9	0	0	0	0	0	0	0.0021097	0	0.0021097	0.00421941	0.00632911	0.0021097	0.00843882	0.0021097	0.0105485	0.0021097	0.0021097	0
BC3990	-	30022078	NP_833709.1	2,4-dienoyl-CoA reductase (NADPH)	6.4474	256	27884.2	0.0234375	0	0.00390625	0.00390625	0.00390625	0	0.0078125	0.00390625	0.00390625	0.00390625	0	0	0	0	0	0	0	0.0117188
				01.09/ ATP synthesis
BC5306	AtpD	30023337	NP_834968.1	F0F1 ATP synthase subunit beta	4.92171	468	50990	0.0042735	0.0042735	0.15812	0.0106838	0.00854701	0	0.0149573	0	0.0213675	0.0918803	0.0982906	0.0769231	0.102564	0.106838	0.126068	0.042735	0.034188	0.0106838
BC5310	AtpF	30023341	NP_834972.1	F0F1 ATP synthase subunit B	5.19631	168	18961.2	0.25	0.458333	0.214286	0.142857	0.0178571	0.0357143	0	0	0	0.142857	0.0654762	0.113095	0.00595238	0.0952381	0.0178571	0	0	0.0238095
BC5308	AtpA	161511197	NP_834970.2	F0F1 ATP synthase subunit alpha	5.30279	1509	54609.7	0.00265076	0	0.0318091	0	0.00198807	0	0.000662691	0.000662691	0.000662691	0.027833	0.0245195	0.0139165	0.019218	0.0198807	0.0245195	0.00265076	0.00463883	0.000662691
BC5307	AtpC	30023338	NP_834969.1	F0F1 ATP synthase subunit gamma	6.55275	286	31586.2	0.041958	0.0594406	0.0454545	0.013986	0.0384615	0.0104895	0	0.00699301	0	0.0104895	0	0.0174825	0.0034965	0.020979	0.020979	0	0	0
BC3230	AtpA1	30021340	NP_832971.1	F0F1 ATP synthase subunit alpha	4.76622	213	23134.5	0	0	0	0	0	0	0	0	0	0	0	0	0	0	0	0	0	0.00938967
BC5309	AtpH	30023340	NP_834971.1	F0F1 ATP synthase subunit delta	8.68658	180	20469	0.116667	0.111111	0.0666667	0.0944444	0.0888889	0.05	0	0.0166667	0.0111111	0.05	0.0333333	0.0388889	0.0166667	0.116667	0.0388889	0	0.00555556	0.0277778
				2/ Extracellular proteins
				02.01/ Toxins
BC3102	HblB	30021214	NP_832845.1	hemolysin BL binding component precursor	5.56957	375	41666.6	0.0586667	0.00266667	0.056	0.0693333	0.0586667	0.0133333	0.0133333	0.032	0.0453333	0.00266667	0	0.00266667	0.0773333	0.072	0.0533333	0.0773333	0.125333	0.213333
BC1953	EntFM	30020092	NP_831723.1	enterotoxin	9.58302	430	44980.5	0	0	0.00930233	0.0372093	0.0162791	0.0232558	0.0186047	0.00697674	0.0488372	0.0186047	0.00930233	0.0232558	0.134884	0.0604651	0.0534884	0.104651	0.123256	0.0697674
BC0813	EntC	30018972	NP_830603.1	enterotoxin / cell-wall binding protein	8.87893	431	45573.7	0.00232019	0	0	0.0162413	0.00464037	0.0116009	0.0394432	0.0162413	0.0719258	0	0	0	0.0672854	0.00696056	0.0232019	0.116009	0.164733	0.0649652
BC3103	HblL1	30021215	NP_832846.1	hemolysin BL lytic component L1	5.60392	406	43803.7	0.0270936	0	0.0147783	0.0517241	0.044335	0.0123153	0.0172414	0.0320197	0.0418719	0.00738916	0	0.00492611	0.0492611	0.0394089	0.0221675	0.0246305	0.0615764	0.100985
BC1810	NheB	30019952	NP_831583.1	non-hemolytic enterotoxin lytic component L1	6.85194	402	43062.4	0.00497512	0	0	0.0223881	0.0124378	0.0174129	0.0248756	0.0298507	0.039801	0	0	0	0.0522388	0.0298507	0.0422886	0.0348259	0.0696517	0.0721393
BC3104	HblL2	30021216	NP_832847.1	hemolysin BL lytic component L2	5.27922	439	49235.8	0	0	0	0.0182232	0.00455581	0.00683371	0.0113895	0.0159453	0.0318907	0	0	0	0.0296128	0.0273349	0.0205011	0.0683371	0.113895	0.0911162
BC1809	NheA	30019951	NP_831582.1	non-hemolytic enterotoxin lytic component L2	5.20526	386	43662.5	0.00777202	0	0	0.0233161	0.0129534	0.00518135	0.0129534	0.0129534	0.0310881	0	0	0	0.0284974	0.0259067	0.0336788	0.0440415	0.0906736	0.103627
BC5239	EntA	30023271	NP_834902.1	enterotoxin / cell-wall binding protein	8.98704	296	31234.4	0	0	0	0.00337838	0	0	0.00337838	0.00337838	0.00675676	0	0	0	0	0	0	0.0101351	0.0236486	0.0405405
BC3523	HlyII	30021625	NP_833256.1	hemolysin II	8.78114	412	45797.7	0	0	0	0	0	0	0	0.00242718	0.00970874	0	0	0	0	0	0	0	0	0.026699
BC3101	HblB'	30021213	NP_832844.1	hemolysin BL binding component precursor	5.78237	466	52306.8	0	0	0.00429185	0.00214592	0.00214592	0	0	0.00214592	0.00429185	0	0	0	0.00429185	0.00643777	0	0	0.00643777	0.00643777
BC1811	NheC	30019953	NP_831584.1	enterotoxin C	6.46161	359	39889.3	0	0	0	0	0	0	0	0	0	0	0	0	0	0	0	0	0.00278552	0.0139276
BC5101	HlyI	30023138	NP_834769.1	perfringolysin O precursor	6.68612	512	56560.7	0	0	0	0	0	0	0	0	0	0	0	0	0	0	0	0.00195312	0.00390625	0.0078125
BC3716	EntD	_	NA	3D domain protein	8.53762	952	26321.6	0	0	0	0	0	0	0	0.00105042	0.00105042	0	0	0	0.00105042	0	0	0	0.00105042	0.00210084
				02.02/ Degradative enzymes/adhesins
BC5152	ClpP	30023185	NP_834816.1	ATP-dependent Clp protease proteolytic subunit	5.2576	193	21406.1	0.321244	0.207254	0.145078	0.331606	0.181347	0.248705	0.357513	0.290155	0.196891	0.0310881	0.00518135	0.0103627	0.160622	0.305699	0.124352	0.202073	0.134715	0.295337
BC1991	TgC	30020129	NP_831760.1	putative murein endopeptidase	8.39956	386	43775.9	0.015544	0	0	0.0544041	0.0129534	0.0129534	0.0725389	0.0906736	0.134715	0	0	0	0.160622	0.0569948	0.0362694	0.26943	0.375648	0.432642
BC5351	NprB	30023381	NP_835012.1	bacillolysin	5.9667	583	64505.5	0.0240137	0	0	0.0291595	0.0051458	0.00686106	0.0120069	0.0171527	0.0240137	0	0	0	0.0120069	0.00857633	0.00171527	0.0171527	0.0154374	0.0806175
BC4678	PepS	30022753	NP_834384.1	aminopeptidase	5.00698	371	41752.8	0	0	0.00808625	0	0.00269542	0	0.0188679	0.00539084	0.00808625	0.00808625	0.00539084	0.00269542	0.0107817	0.0134771	0.0134771	0.0296496	0.0269542	0.0215633
BC1331	IlsA	30019482	NP_831113.1	internalin	5.65948	760	85667.4	0	0	0	0	0	0	0.00131579	0	0	0	0	0	0.0789474	0	0.0118421	0.0157895	0.0223684	0
BC3600	HhoA	30021701	NP_833332.1	protease HhoA	5.55761	413	43879.7	0	0	0	0.00726392	0	0.00484262	0.00484262	0.00968523	0.0121065	0	0	0	0.00968523	0	0.00484262	0.0121065	0.0217918	0.0242131
BC2735	NprP2	30020857	NP_832488.1	bacillolysin	5.66603	567	62480.9	0	0	0	0.00705467	0.00176367	0	0	0	0.00176367	0	0	0	0.00705467	0.00176367	0.00352734	0.010582	0.0176367	0.0493827
BC0682	SrtA	30018864	NP_830495.1	sortase	6.84662	210	23205.1	0	0	0.0142857	0	0.0142857	0	0	0	0.0047619	0	0	0	0.0142857	0.0142857	0.0285714	0	0	0.0047619
BC3787	Zmp2	30021879	NP_833510.1	Zinc protease	5.27457	424	48915.1	0	0	0	0	0	0	0.00471698	0	0.00235849	0.00471698	0.00707547	0.00943396	0.00707547	0	0.00235849	0.00943396	0.00471698	0
BC1193	PepF1	30019347	NP_830978.1	oligoendopeptidase F	4.91144	608	70155.9	0	0	0.00328947	0	0	0	0	0	0	0.00657895	0.0131579	0.00657895	0.00328947	0	0.00164474	0.00822368	0.00328947	0
BC0670	PlcB	30018852	NP_830483.1	phospholipase C	7.10108	283	32367	0	0	0	0	0.00353357	0	0	0.00353357	0	0	0	0	0	0	0	0	0	0.0318021
BC4477	lon	30022558	NP_834189.1	Lon protease	5.64057	776	86476.9	0	0	0	0	0	0	0.00257732	0	0	0	0.00257732	0.00128866	0.0244845	0	0.00515464	0	0.00257732	0.00128866
BC3786	Zmp1	30021878	NP_833509.1	Zinc protease	5.07849	428	49060.1	0	0	0	0	0	0	0.00700935	0	0.00233645	0	0	0.0046729	0.0046729	0	0	0.00700935	0.00700935	0
BC3803	Zmp3	30021894	NP_833525.1	Zinc protease	5.36827	432	48982.4	0	0	0.00694444	0	0	0	0	0	0.00231481	0.00462963	0.00231481	0	0.00462963	0.00231481	0.00231481	0	0	0
BC0666	InhA2	30018848	NP_830479.1	immune inhibitor A precursor	5.47306	799	87817.5	0	0	0	0	0	0	0	0	0	0	0	0	0.00125156	0	0	0	0.00250313	0.0175219
BC4614	-	30022689	NP_834320.1	Xaa-Pro dipeptidase	5.23486	365	40668.8	0	0	0	0	0	0	0.00547945	0	0	0.00547945	0.00273973	0.00273973	0	0	0	0.00273973	0	0
BC0991	SlpA	30019146	NP_830777.1	S-layer-like domain-containing protein	8.33653	577	64559.3	0	0	0.0034662	0	0.0034662	0	0	0	0	0.0034662	0	0.0017331	0.0017331	0	0.0034662	0	0.0017331	0
BC0360	-	30018568	NP_830199.1	aminopeptidase	4.95131	409	45222.6	0	0	0	0	0	0	0	0	0.00488998	0	0	0	0.00244499	0	0.00244499	0.00488998	0	0
BC4702	PepV	30022775	NP_834406.1	dipeptidase PepV	4.8798	468	51296.8	0	0	0	0	0	0	0	0	0.00213675	0	0	0	0	0	0	0.0042735	0.00213675	0
BC3527-BC3528	-	_	NA	Hypothetical protein bthur0005_31870	5.48794	146	15739.8	0	0	0	0.0273973	0.00684932	0.00684932	0	0	0	0	0	0	0	0	0	0	0.0136986	0.10274
BC4542	IsdG	30022618	NP_834249.1	heme-degrading monooxygenase IsdG	7.97002	107	12026.1	0	0	0	0.0280374	0.046729	0.0747664	0.0747664	0.140187	0.11215	0	0	0	0.0654206	0.149533	0.0280374	0.149533	0.196262	0.233645
BC4479	ClpX	30022560	NP_834191.1	ATP-dependent protease ATP-binding subunit	4.91854	419	46213.5	0	0	0.0238663	0	0	0	0.00477327	0	0.00954654	0.026253	0.026253	0.0381862	0.0787589	0.0405728	0.0429594	0.0334129	0.0190931	0.0071599
BC1705	-	30019849	NP_831480.1	low-affinity zinc transport protein	4.61619	395	45111.9	0.00253165	0	0	0.0126582	0.0177215	0.00253165	0.0227848	0.0151899	0.0582278	0.0151899	0.00253165	0.0101266	0.118987	0.0759494	0.0506329	0.0253165	0.0151899	0.00506329
BC4198	PepP1	30022281	NP_833912.1	Xaa-Pro dipeptidase	4.94415	353	38603	0.0169972	0.00283286	0.0113314	0	0	0	0.0141643	0.00283286	0.00566572	0.0141643	0.00566572	0.00849858	0	0.00283286	0	0.00849858	0.00283286	0.00566572
BC0014	DacC	30018287	NP_829918.1	D-alanyl-D-alanine carboxypeptidase	8.64666	438	48041.4	0	0	0.0707763	0	0	0	0.00228311	0	0.00913242	0.0821918	0.0456621	0.0776256	0.0502283	0.0319635	0.0251142	0.0136986	0.00228311	0
BC3778	YmdA	30021870	NP_833501.1	phosphodiesterase	5.4542	520	57325.3	0	0	0.00769231	0	0	0	0	0	0	0.0192308	0.0384615	0.0384615	0.0442308	0.00384615	0.0307692	0.00576923	0.00576923	0
BC3827	HslU	30021917	NP_833548.1	ATP-dependent protease ATP-binding subunit	5.2325	463	52164.3	0.00215983	0	0.0237581	0	0	0	0.00215983	0	0.00215983	0.0215983	0.0215983	0.0194384	0.0215983	0.00647948	0.00431965	0.00647948	0.00215983	0
BC0289	Gcp	161511214	NP_830140.2	O-sialoglycoprotein endopeptidase	4.9236	1017	36005.7	0	0	0.00589971	0	0.00196657	0	0	0	0.000983284	0.000983284	0	0.000983284	0.000983284	0.00589971	0	0	0	0
BC5184	Prc	30023217	NP_834848.1	carboxyl-terminal protease	8.49065	478	52395.4	0	0	0.00209205	0	0	0	0	0	0	0.0041841	0.0041841	0	0.0125523	0.00209205	0.0041841	0.00209205	0	0
BC0153	Map	30018401	NP_830032.1	methionine aminopeptidase	6.12296	248	27509.1	0	0.00806452	0.0120968	0.00403226	0.00403226	0	0	0	0	0	0	0	0	0	0	0	0	0
BC4376	-	30022457	NP_834088.1	protease	5.36019	426	48238.2	0.00234742	0	0.00234742	0	0	0	0	0	0	0	0	0.00234742	0.00234742	0	0	0	0	0
BC0941	-	30019096	NP_830727.1	Type II restriction-modification system methylation subunit	5.90024	373	42233.1	0	0	0.00268097	0	0	0	0	0	0	0.00268097	0	0	0	0	0	0	0	0
BC3818	RasP	_	NA	RIP metalloprotease RasP	5.25484	1262	43487.9	0	0	0	0	0	0	0	0	0	0.00158479	0	0	0	0	0.00158479	0	0	0
				02.03/ Virulence associated proteins
BC2077	ESAT-6	30020214	NP_831845.1	ESAT-6-like protein	5.38677	98	11340.7	0	0	0	0.0714286	0.0102041	0.0306122	0.0918367	0.132653	0.122449	0	0	0	0.0816327	0	0.0408163	0.193878	0.204082	0.336735
BC3873	FnBPA	30021962	NP_833593.1	fibronectin-binding protein / fibrinogen-binding protein	8.38683	569	64833.8	0	0	0	0	0	0	0	0	0	0	0	0	0.00702988	0	0.00175747	0.00175747	0	0
BC1066	TraP	30019221	NP_830852.1	Signal transduction protein TRAP	5.15051	165	18922.3	0	0	0	0.0181818	0.00606061	0.0121212	0.030303	0.0484848	0.0363636	0	0	0	0.00606061	0.00606061	0.00606061	0.0424242	0.030303	0.0121212
				3/ Fatty acid and phospholipid metabolism
				03.01/ Fatty acid metabolism
BC1216	FabI	30019369	NP_831000.1	enoyl-(acyl carrier protein) reductase	5.44801	256	27723.3	0.429688	0.269531	0.226562	0.234375	0.207031	0.09375	0.09375	0.105469	0.0898438	0.0585938	0.0976562	0.0898438	0.132812	0.136719	0.0625	0.0859375	0.0585938	0.144531
BC4184	AccB	30022267	NP_833898.1	acetyl-CoA carboxylase biotin carboxyl carrier protein subunit	4.9417	162	17828.2	0.0802469	0.154321	0.111111	0.135802	0.117284	0.0864198	0.0493827	0.0802469	0.0740741	0.0493827	0.0617284	0.0493827	0.117284	0.111111	0.104938	0.104938	0.0802469	0.0925926
BC3848	AcpP	30021938	NP_833569.1	acyl carrier protein	3.87264	77	8809.29	0.025974	0.025974	0	0.0779221	0.0909091	0.0909091	0.038961	0.0519481	0.0649351	0.012987	0.025974	0.012987	0.025974	0.0519481	0.0519481	0.0519481	0.038961	0.181818
BC5280	FabZ	30023312	NP_834943.1	(3R)-hydroxymyristoyl-ACP dehydratase	6.17939	144	15955.5	0.0555556	0.0833333	0.0555556	0.0277778	0.0138889	0.0208333	0.0138889	0.0138889	0.0138889	0	0	0	0	0.0277778	0.0416667	0	0	0
BC1174	-	30019329	NP_830960.1	3-oxoacyl-(acyl carrier protein) synthase II	5.14029	412	43688.8	0	0.00242718	0.0776699	0	0	0	0.00485437	0	0.00485437	0.0218447	0.0218447	0.00485437	0.0291262	0.0315534	0.0339806	0.00728155	0.00728155	0.00242718
BC3850	FabD	30021940	NP_833571.1	acyl-carrier-protein S-malonyltransferase	4.83103	314	33739.3	0	0	0.0159236	0	0	0	0	0	0	0	0	0	0.00318471	0	0.00318471	0	0	0
BC3849	-	30021939	NP_833570.1	3-ketoacyl-(acyl-carrier-protein) reductase	7.74889	246	26115.6	0.0406504	0.0284553	0.0284553	0.0569106	0.0365854	0.0203252	0.0243902	0.0569106	0.0325203	0.0162602	0.0162602	0	0.0325203	0.0284553	0.0203252	0.0243902	0.0162602	0.0325203
BC4601	AccA	30022676	NP_834307.1	acetyl-CoA carboxylase carboxyltransferase subunit alpha	5.7884	324	36427.8	0.0123457	0.00308642	0.0740741	0.0277778	0.0246914	0.00925926	0.00308642	0.0123457	0.00308642	0.0339506	0.0154321	0.0308642	0.0308642	0.0493827	0.0308642	0.00925926	0.00308642	0.0185185
BC4602	AccD	30022677	NP_834308.1	acetyl-CoA carboxylase subunit beta	5.87602	289	32204.3	0.0103806	0.0103806	0.0346021	0	0.0138408	0.0103806	0.00692042	0.00692042	0.0103806	0.0207612	0.017301	0.00346021	0.0207612	0.0138408	0.0138408	0.00692042	0.00346021	0.0138408
BC1173	FabH1	30019328	NP_830959.1	3-oxoacyl-(acyl carrier protein) synthase III	4.94666	310	33432	0.0290323	0.00967742	0.0483871	0.0129032	0.0225806	0.00322581	0.00322581	0	0.00645161	0.0129032	0.0129032	0.00322581	0.00967742	0.00967742	0.00967742	0.00645161	0.00645161	0.00645161
BC4955	PgpA	30022995	NP_834626.1	low temperature requirement C protein	5.15276	163	18258.5	0	0	0	0	0	0.0122699	0	0.0306748	0	0	0	0	0	0	0	0	0	0.00613497
BC5002	CaiA	30023042	NP_834673.1	Acyl-CoA dehydrogenase	5.33622	600	66336.4	0.00666667	0	0	0.00166667	0	0	0.0383333	0.00666667	0.0166667	0.0483333	0.0766667	0.0316667	0.151667	0.0233333	0.0466667	0.0766667	0.0333333	0
BC4183	-	30022266	NP_833897.1	acetyl-CoA carboxylase biotin carboxylase subunit	5.13139	440	48709.6	0	0	0.0204545	0	0	0	0.00909091	0	0.0113636	0.0227273	0.0227273	0.0181818	0.0272727	0.00454545	0.0136364	0.00454545	0	0
BC1958	-	30020097	NP_831728.1	3-ketoacyl-(acyl-carrier-protein) reductase	5.21359	242	25537.5	0.0165289	0	0.00413223	0.0206612	0.0123967	0	0.00413223	0.00413223	0	0.00826446	0	0	0	0.00413223	0	0	0	0
BC5004	-	30023044	NP_834675.1	enoyl-CoA hydratase	6.37502	793	87356.6	0	0	0	0	0	0	0.00252207	0.00126103	0	0	0.00252207	0.00126103	0.0491803	0	0.00126103	0.00504414	0.00126103	0
BC5426	-	30023456	NP_835087.1	Acyl-CoA hydrolase	9.06193	170	19062.9	0.0117647	0	0	0.00588235	0.0117647	0	0	0.0117647	0	0	0	0	0	0	0	0	0	0
BC4524	-	30022601	NP_834232.1	enoyl-CoA hydratase	5.92069	258	27934.3	0	0	0	0	0	0	0.00775194	0.00775194	0.00387597	0	0.00387597	0	0	0	0	0.00775194	0.00387597	0
BC5198	DegV	30023231	NP_834862.1	degV family protein	5.32743	280	31685.3	0	0	0	0	0	0	0.00357143	0	0	0	0	0	0	0.00714286	0	0	0	0.00357143
BC5003	-	30023043	NP_834674.1	acetyl-CoA acetyltransferase	5.80844	390	41099.1	0	0	0	0.00769231	0.00512821	0	0.0153846	0.0179487	0.0153846	0.0025641	0.0025641	0.0025641	0.0205128	0.0102564	0.00512821	0.00512821	0.0025641	0.0025641
BC1980	-	30020119	NP_831750.1	AMP-(Fatty)acid ligases	5.95443	412	46508.8	0	0	0.00485437	0	0.00485437	0	0.00242718	0	0.00485437	0.00970874	0.00728155	0	0.0339806	0.026699	0.026699	0.00485437	0.00485437	0
BC4023	-	30022110	NP_833741.1	acetyl-CoA acetyltransferase	5.55403	391	41842.8	0.00255754	0	0	0.0102302	0.00767263	0	0.0383632	0.0255754	0.0460358	0.0102302	0.0127877	0.00511509	0.0818414	0.0230179	0.0179028	0.0485934	0.0460358	0.0358056
				03.02/ Glycerophospholipid metabolism
BC0584	-	30018770	NP_830401.1	acetyltransferase	5.22417	170	19142.9	0	0	0	0.00588235	0	0.0117647	0.0117647	0.0588235	0.0176471	0.0117647	0.0235294	0	0	0.0352941	0.0176471	0.0294118	0.0352941	0.0588235
BC0353	YegS	30018561	NP_830192.1	putative lipid kinase	5.36137	301	33007	0	0	0	0.013289	0.0166113	0	0.00996678	0.013289	0.0199336	0	0	0	0.00664452	0.0199336	0.00996678	0.013289	0.00332226	0.00332226
BC0228	-	30018465	NP_830096.1	1-acyl-sn-glycerol-3-phosphate acyltransferase	9.52014	201	22333.8	0.00497512	0.00995025	0.0199005	0.0298507	0.0149254	0.00995025	0	0	0	0.00497512	0	0	0	0.00497512	0	0	0	0
BC3781	-	30021873	NP_833504.1	CDP-diacylglycerol--glycerol-3-phosphate 3-phosphatidyltransferase	7.97048	192	21474.8	0	0.0104167	0	0.0520833	0.0104167	0.015625	0	0	0	0	0	0	0	0	0.00520833	0	0	0
BC4335	Psd	30022416	NP_834047.1	phosphatidylserine decarboxylase	9.01444	262	29845.4	0.00381679	0.00763359	0.019084	0.00763359	0.00381679	0	0	0	0	0.00763359	0	0.00381679	0	0.00381679	0.00381679	0	0	0
BC3851	PlsX	30021941	NP_833572.1	putative glycerol-3-phosphate acyltransferase PlsX	5.85097	330	35369.3	0	0	0.0181818	0.0030303	0	0	0	0	0	0	0	0	0	0.00909091	0.0030303	0	0	0
BC1505	GpsA	30019653	NP_831284.1	NAD(P)H-dependent glycerol-3-phosphate dehydrogenase	5.22438	340	36668.9	0.00294118	0	0.00294118	0.00294118	0.00588235	0	0.00294118	0.00294118	0.00294118	0	0	0	0	0	0	0	0	0
BC3854	YloV	30021944	NP_833575.1	kinase related to hydroxyacetone kinase	4.72036	558	60563.6	0	0	0.00358423	0.0107527	0.00179211	0.00358423	0.00358423	0.00179211	0.00537634	0.0107527	0.0125448	0.016129	0.0555556	0.0107527	0.0179211	0.0125448	0.0125448	0.00179211
				4/ Cell wall, cell surface and membrane biogenesis
BC4548	-	30022624	NP_834255.1	cell surface protein	9.24043	158	17847.3	0	0	0	0.0379747	0.0506329	0.0379747	0.0316456	0.056962	0.0379747	0	0	0	0	0.0126582	0	0.0379747	0.0696203	0.120253
BC2929	-	30021046	NP_832677.1	peptidoglycan N-acetylglucosamine deacetylase	6.31133	275	30804.6	0	0	0	0.00727273	0.0109091	0.0145455	0	0	0	0	0	0	0.00363636	0.00363636	0	0.00363636	0	0.0145455
BC4547	LsdA	30022623	NP_834254.1	cell surface protein	5.51728	904	101747	0	0	0	0	0	0	0	0	0	0	0	0	0.00221239	0	0	0	0.00663717	0
BC5419	TegA	30023449	NP_835080.1	N-acetylglucosaminyldiphosphoundecaprenol N-acetyl-beta-D-mannosaminyltransferase	6.97012	246	27661.4	0.0487805	0.101626	0.0650407	0.0731707	0.0365854	0.0365854	0.0121951	0.0162602	0.0162602	0	0	0.00406504	0.00406504	0.0243902	0.00813008	0	0	0.00406504
BC4684	MurC	30022759	NP_834390.1	UDP-N-acetylmuramate--L-alanine ligase	5.46994	436	49169.5	0	0	0.016055	0	0	0	0.00917431	0	0.00688073	0.00458716	0.0114679	0.00917431	0.0137615	0.00688073	0.0114679	0.00688073	0.00688073	0.00229358
BC0257	DdlA	30018494	NP_830125.1	D-alanyl-alanine synthetase A	4.82597	361	40047.5	0	0	0.00554017	0	0	0	0.00554017	0.00277008	0.00277008	0.00831025	0	0.00277008	0	0.00554017	0.00277008	0.00831025	0.00277008	0.00277008
BC3898	-	30021987	NP_833618.1	integral membrane protein	6.11391	87	9938.39	0.0689655	0.0344828	0	0.218391	0.137931	0.091954	0.0229885	0.0344828	0	0	0	0	0	0	0	0	0	0
BC1974	-	30020113	NP_831744.1	peptidoglycan N-acetylglucosamine deacetylase	8.47056	273	30657.8	0	0.010989	0.025641	0	0.00732601	0.003663	0	0.003663	0	0	0	0	0	0.00732601	0	0	0	0
BC2281	-	30020413	NP_832044.1	multimodular transpeptidase-transglycosylase PBP 1A	9.08851	830	91497.1	0	0	0	0	0	0	0	0	0	0	0.00240964	0.00722892	0.0108434	0	0.0192771	0	0	0
BC5427	-	30023457	NP_835088.1	cell wall biosynthesis glycosyltransferase	8.65039	242	27275.4	0	0.00413223	0.0123967	0.00826446	0.00413223	0.00413223	0	0	0	0	0	0	0	0	0	0	0	0
BC5276	CapC	30023308	NP_834939.1	phosphotyrosine-protein phosphatase (capsular polysaccharide biosynthesis)	6.39056	255	28933.1	0	0.00784314	0.0196078	0	0	0	0	0	0	0	0	0	0	0	0	0	0	0
BC3912	MurD	30022001	NP_833632.1	UDP-N-acetylmuramoyl-L-alanyl-D-glutamate synthetase	5.5412	450	48923.7	0	0	0	0	0	0	0	0	0	0.00222222	0.00444444	0.00222222	0	0	0.00222222	0.00222222	0.00222222	0
BC3910	MurG	30021999	NP_833630.1	N-acetylglucosaminyl transferase	9.50547	364	39706.3	0	0	0	0	0	0	0	0	0	0	0.00274725	0	0.00274725	0	0.00274725	0	0	0
BC3698	CwpC	30021795	NP_833426.1	cell wall endopeptidase	6.452	273	30451.8	0	0	0	0.003663	0	0	0	0	0	0	0	0	0	0	0	0	0	0.018315
BC3914	MurE	30022003	NP_833634.1	UDP-N-acetylmuramoylalanyl-D-glutamate--2,6-diaminopimelate ligase	5.80542	491	53679.1	0	0	0.00610998	0	0	0	0	0	0	0.00814664	0.0183299	0.0142566	0.00203666	0.00203666	0.00610998	0	0	0
BC1952	DacA	30020091	NP_831722.1	nitroreductase family protein	5.20613	200	23057.6	0	0	0	0	0	0	0.01	0	0	0	0	0	0	0	0	0.015	0.01	0.03
BC3791	-	30021882	NP_833513.1	nucleoside-binding protein	8.46621	361	39127.3	0.00554017	0.00277008	0.0720222	0	0.00554017	0	0	0	0	0.0277008	0.0387812	0.0360111	0.0304709	0.033241	0.033241	0.00277008	0	0
BC5196	CwlD	30023229	NP_834860.1	N-acetylmuramoyl-L-alanine amidase	6.25055	435	47551.4	0	0	0	0	0	0	0	0	0	0	0	0	0.0045977	0	0	0.0114943	0.0252874	0
BC0336	-	30018544	NP_830175.1	somatin-like protein	5.38018	281	31067.5	0	0	0.0177936	0.0355872	0.0177936	0.0106762	0	0.00355872	0.00711744	0.00711744	0	0.0213523	0.00355872	0	0	0	0	0.00355872
BC0896	CwlE	30019051	NP_830682.1	S-layer protein / peptidoglycan endo-beta-N-acetylglucosaminidase	8.67201	620	69973.1	0	0	0	0	0	0	0	0	0	0	0	0	0.0112903	0	0.00967742	0.00483871	0.00645161	0
BC5432	-	30023462	NP_835093.1	bactoprenol glucosyl transferase	5.9073	312	35287.6	0	0.00320513	0.00641026	0.00641026	0.00961538	0.00641026	0	0	0	0.0128205	0.00641026	0.0320513	0	0	0	0	0	0
BC1369	-	30019519	NP_831150.1	protein dltD precursor	9.05309	391	45518.5	0	0	0.00511509	0	0	0	0	0	0	0.00511509	0.00255754	0.0153453	0.00511509	0.00255754	0.00255754	0	0	0
BC5234	CwlC	30023266	NP_834897.1	N-acetylmuramoyl-L-alanine amidase	9.55736	577	60788	0	0	0	0.0017331	0	0.0017331	0.00519931	0	0.00519931	0	0.0017331	0.0034662	0.0623917	0.00693241	0.0155979	0.0398614	0.0485269	0.0138648
BC0888	CwlA	30019043	NP_830674.1	N-acetylmuramoyl-L-alanine amidase	6.76903	340	38057.3	0	0.00294118	0.0235294	0.00588235	0.00882353	0	0	0	0	0	0	0	0.0205882	0.0117647	0.0235294	0.00294118	0.00294118	0
BC5272	-	30023304	NP_834935.1	carbamoylphosphate synthase small subunit	5.10481	371	41895.2	0	0	0.0107817	0	0	0	0	0	0	0.00269542	0.00269542	0	0	0	0	0	0	0
BC5277	-	30023309	NP_834940.1	Tyrosine-protein kinase (Capsular polysaccharide biosynthesis)	8.68126	233	25885.4	0	0.00858369	0.00429185	0	0.00429185	0	0	0	0	0.00429185	0	0	0	0	0	0	0	0
BC5278	-	30023310	NP_834941.1	chain length regulator (capsular polysaccharide biosynthesis)	6.76765	247	27118.6	0.0202429	0.0809717	0.0566802	0.0161943	0.0121457	0.00404858	0	0	0	0.0242915	0.0202429	0.0445344	0	0.0202429	0.0121457	0	0	0.00404858
BC5279	-	30023311	NP_834942.1	Tyrosine-protein kinase (Capsular polysaccharide biosynthesis)	9.31644	227	25216.5	0.00440529	0	0	0.0264317	0.00881057	0.00440529	0	0	0	0	0	0	0.00440529	0.00440529	0	0	0	0.00440529
BC5273	-	30023305	NP_834936.1	UDP-4-keto-6-deoxy-sugar C-4-aminotransferase	5.3788	405	45752.1	0	0	0.017284	0	0	0	0	0	0	0	0.00246914	0	0	0	0	0	0	0
BC5264	EPSX	30023296	NP_834927.1	EPSX protein	9.0468	276	30470.9	0	0.00362319	0.0144928	0	0	0	0	0	0	0.0181159	0.0108696	0.0144928	0	0.00724638	0.00362319	0	0	0
				5/ Nucleotide metabolism
BC4459	-	30022540	NP_834171.1	Type I restriction-modification system methylation subunit	5.06274	468	53276	0	0	0	0	0	0	0	0	0	0.0106838	0.0106838	0.0042735	0.0128205	0.0042735	0.00641026	0	0	0
BC0071	-	30018335	NP_829966.1	hypoxanthine-guanine phosphoribosyltransferase	5.12858	180	20286.6	0.222222	0.0222222	0.0444444	0.0888889	0.0833333	0.0277778	0.133333	0.15	0.111111	0.0611111	0.0555556	0	0.0388889	0.0833333	0.0388889	0.0777778	0.0833333	0.183333
BC0152	Adk	30018400	NP_830031.1	adenylate kinase	4.90321	216	23740.1	0.0833333	0.115741	0.087963	0.106481	0.0555556	0.0462963	0.0509259	0.0787037	0.037037	0.00462963	0.00462963	0.00462963	0.00925926	0.037037	0.0185185	0.037037	0.0277778	0.0648148
BC0013	GuaB	30018286	NP_829917.1	inositol-5-monophosphate dehydrogenase	6.44571	487	52480.5	0.00205339	0	0.0513347	0	0	0	0.104723	0	0.0698152	0.0574949	0.0472279	0.0164271	0.186858	0.0308008	0.0513347	0.123203	0.0800821	0.0164271
BC0158	RpoA	30018406	NP_830037.1	DNA-directed RNA polymerase subunit alpha	4.89416	314	34914.3	0.0350318	0.0318471	0.11465	0	0.0254777	0	0.0159236	0.00318471	0.0191083	0.0955414	0.0732484	0.0796178	0.066879	0.0764331	0.066879	0.0159236	0.0159236	0.0191083
BC0325	AdSL	30018533	NP_830164.1	adenylosuccinate lyase	6.02369	447	51156.9	0.0223714	0	0.149888	0	0.00223714	0	0.0134228	0	0.0178971	0.0738255	0.049217	0.098434	0.0425056	0.01566	0.0201342	0.0223714	0.0246085	0.00671141
BC5452	GuaC	30023481	NP_835112.1	guanosine 5'-monophosphate oxidoreductase	6.02962	328	36282.5	0.0914634	0.054878	0.164634	0.00304878	0.00609756	0	0	0.00304878	0	0.0396341	0.0762195	0.0213415	0.00609756	0.0152439	0.0152439	0.00304878	0.00609756	0
BC5468	AdSS	30023492	NP_835123.1	adenylosuccinate synthetase	5.43528	429	47539.3	0.013986	0.00699301	0.142191	0.002331	0.00699301	0	0.018648	0	0.02331	0.037296	0.032634	0.018648	0.041958	0.039627	0.030303	0.032634	0.016317	0.00699301
BC4086	-	30022173	NP_833804.1	purine nucleoside phosphorylase	5.35646	197	21462.8	0.0406091	0	0	0.0101523	0.00507614	0	0.0761421	0.0304569	0.0304569	0.0152284	0.00507614	0	0.00507614	0.00507614	0.0101523	0.0253807	0.0152284	0.0558376
BC0323	PurE	30018531	NP_830162.1	phosphoribosylaminoimidazole carboxylase catalytic subunit	5.32865	161	17002.8	0	0	0.0186335	0.0559006	0.0434783	0.0496894	0	0.00621118	0	0	0	0	0.00621118	0.0248447	0.0310559	0.0124224	0.0186335	0.0372671
BC0334	PurD	30018542	NP_830173.1	phosphoribosylamine--glycine ligase	4.8364	423	45905.4	0.0070922	0	0.0449173	0	0	0	0.0070922	0	0.00472813	0.0472813	0.0260047	0.0141844	0.0165485	0.0307329	0.0283688	0.0260047	0.0307329	0.0283688
BC0296	GuaA	30018516	NP_830147.1	bifunctional GMP synthase/glutamine amidotransferase protein	5.10256	515	57597.3	0.0194175	0	0.031068	0	0	0	0.0213592	0.00194175	0.0116505	0.031068	0.0252427	0.0271845	0.0174757	0.015534	0.023301	0.0271845	0.0349515	0.0038835
BC0122	RpoB	30018372	NP_830003.1	DNA-directed RNA polymerase subunit beta	5.0104	1177	131783	0	0	0.000849618	0	0	0	0.00254885	0	0	0.0212404	0.0373832	0.0280374	0.0229397	0	0.120646	0	0.000849618	0
BC0333	PurH	30018541	NP_830172.1	bifunctional phosphoribosylaminoimidazolecarboxamide formyltransferase/IMP cyclohydrolase	5.29374	511	55539.8	0.00978474	0	0.0469667	0.00391389	0	0	0.00782779	0.00391389	0.00978474	0.0332681	0.0215264	0.0234834	0.0117417	0.00978474	0.0195695	0.00782779	0.0117417	0.00587084
BC1463	deoD	30019611	NP_831242.1	purine nucleoside phosphorylase	5.06075	235	25641	0.00425532	0	0.00425532	0.0212766	0.0170213	0.0170213	0.0297872	0.0510638	0.0255319	0	0.00425532	0	0	0.00851064	0.00851064	0.00425532	0.00425532	0.0255319
BC1515	Ndk	30019663	NP_831294.1	nucleoside diphosphate kinase	5.40487	148	16631.4	0	0	0.00675676	0.027027	0.0135135	0	0	0.00675676	0.00675676	0	0	0	0.00675676	0.0202703	0	0.0337838	0.027027	0.0202703
BC3805	PnpA	30021896	NP_833527.1	polynucleotide phosphorylase/polyadenylase	5.07987	712	78192.6	0	0	0	0	0	0	0.00702247	0	0	0.00702247	0.0154494	0.00842697	0.0449438	0	0.0168539	0.00702247	0.00842697	0
BC0327	PurS	30018535	NP_830166.1	phosphoribosylformylglycinamidine synthase subunit PurS	4.91001	84	9567.9	0.392857	0.583333	0.178571	0.261905	0.154762	0.178571	0.0238095	0.238095	0.119048	0.107143	0.0119048	0.0357143	0.0238095	0.119048	0.0595238	0.047619	0.0833333	0.119048
BC1355	NrdF	30019505	NP_831136.1	ribonucleotide-diphosphate reductase subunit beta	4.69312	322	36993.7	0.00310559	0	0	0	0	0	0.0403727	0.0124224	0.0217391	0	0.00621118	0.00931677	0.0124224	0	0.00310559	0.0217391	0.0217391	0.0310559
BC4402	Apt	30022483	NP_834114.1	adenine phosphoribosyltransferase	4.99834	170	18617.9	0.0588235	0.152941	0.0705882	0.152941	0.0764706	0.105882	0.0117647	0.0294118	0.00588235	0	0	0.00588235	0.0117647	0.0588235	0.0235294	0.0176471	0.0235294	0.0411765
BC0331	PurM	30018539	NP_830170.1	phosphoribosylaminoimidazole synthetase	4.94293	346	37264.2	0.017341	0	0.0317919	0	0.00289017	0	0.00867052	0.00578035	0.00578035	0.0115607	0	0	0	0.00867052	0.00289017	0.00289017	0	0.0202312
BC0328	PurQ	30018536	NP_830167.1	phosphoribosylformylglycinamidine synthase subunit I	4.63888	227	25332.5	0.0352423	0.0528634	0.0660793	0.0176211	0.0220264	0.00881057	0.0132159	0.00881057	0.00881057	0.0132159	0.00440529	0	0.00440529	0.0264317	0.0176211	0.00881057	0.0132159	0.0220264
BC4815	-	30022884	NP_834515.1	hypoxanthine-guanine phosphoribosyltransferase	5.06954	175	19779.5	0.08	0.154286	0.0628571	0.148571	0.0571429	0.0571429	0.0114286	0.0285714	0.0285714	0.0228571	0.0114286	0.0171429	0.0114286	0.04	0.0114286	0	0	0.0228571
BC3869	Gmk	30021959	NP_833590.1	guanylate kinase	5.03105	205	23734.1	0	0	0	0	0	0	0.00487805	0.0097561	0.0097561	0.00487805	0.00487805	0	0	0.0097561	0	0	0	0.0195122
BC0326	PurC	161511212	NP_830165.2	phosphoribosylaminoimidazole-succinocarboxamide synthase	4.95468	239	27233.2	0.133891	0.179916	0.192469	0.0669456	0.0878661	0.0167364	0	0.0125523	0.0125523	0.0753138	0.0502092	0.0376569	0.0292887	0.0794979	0.0627615	0	0.0041841	0.0125523
BC4094	-	30022181	NP_833812.1	ADP-ribose pyrophosphatase	4.73672	179	20162.5	0	0	0	0.027933	0.0167598	0.0111732	0.00558659	0.027933	0.0167598	0	0	0	0	0.00558659	0	0	0	0.0167598
BC2306	-	30020438	NP_832069.1	glycine-AMP ligase	5.21088	7160	149118	0.00027933	0	0	0.00027933	0.000139665	0	0.00446927	0.000139665	0.000418994	0.000837989	0.00181564	0.000139665	0.00698324	0.000558659	0.00628492	0.000558659	0.000139665	0.00027933
BC0002	-	30018280	NP_829911.1	DNA polymerase III subunit beta	5.25096	381	42803.5	0	0	0	0	0	0	0.00262467	0	0.00262467	0	0	0.00262467	0.00787402	0.00262467	0	0	0	0.00262467
BC0329	PurL	30018537	NP_830168.1	phosphoribosylformylglycinamidine synthase II	4.86952	739	80227.1	0	0	0.00947226	0	0	0	0.00405954	0	0	0.0311231	0.0717185	0.0284168	0.0460081	0.0202977	0.0581867	0.0067659	0.0108254	0
BC0123	RpoC	30018373	NP_830004.1	DNA-directed RNA polymerase subunit beta'	8.62774	1203	134266	0	0	0.00166251	0	0	0	0.000831255	0	0	0.0232751	0.0598504	0.0415628	0.0266002	0.000831255	0.0897756	0	0	0
BC1354	-	30019504	NP_831135.1	ribonucleotide-diphosphate reductase subunit alpha	5.1866	694	79661.5	0.00144092	0	0	0	0	0	0.037464	0	0.00144092	0.0158501	0.0172911	0.0172911	0.0489914	0	0.0172911	0.0273775	0.0259366	0
BC0324	PurK	30018532	NP_830163.1	phosphoribosylaminoimidazole carboxylase ATPase subunit	5.58915	383	42534.1	0.0078329	0	0.073107	0	0	0	0	0	0	0.0313316	0.0313316	0.0261097	0.0078329	0.0078329	0.0104439	0	0	0
BC0330	PurF	30018538	NP_830169.1	amidophosphoribosyltransferase	5.48742	471	51358.2	0.00212314	0	0.044586	0	0	0	0.00212314	0	0.00212314	0.029724	0.0360934	0.0254777	0.00849257	0.00849257	0.0127389	0	0	0
BC1569	Xpt	30019716	NP_831347.1	xanthine phosphoribosyltransferase	5.21369	197	21604.5	0	0.0406091	0.0304569	0.0152284	0.0203046	0.0152284	0	0.0101523	0	0.00507614	0	0	0	0	0	0	0	0
BC4587	-	30022662	NP_834293.1	DNA polymerase I	5.01689	891	100855	0	0	0	0.00224467	0	0.00112233	0.00112233	0	0	0	0.00448934	0	0.0145903	0.00448934	0.0112233	0	0.00112233	0
BC0332	PurN	30018540	NP_830171.1	phosphoribosylglycinamide formyltransferase	5.57826	195	21297.1	0	0	0.0102564	0.0153846	0	0	0	0	0	0	0	0	0	0.00512821	0	0	0	0
BC4401	-	30022482	NP_834113.1	GTP pyrophosphokinase	7.34138	727	83939.7	0	0	0	0	0	0	0.00137552	0	0	0	0	0	0.00412655	0	0	0	0	0
BC5338	PyrG	30023369	NP_835000.1	CTP synthetase	5.33755	535	59770.6	0	0	0.0224299	0	0	0	0	0	0	0.035514	0.0448598	0.0299065	0.0411215	0.0130841	0.0411215	0.00560748	0.00560748	0
BC3888	PyrC	30021977	NP_833608.1	dihydroorotase	5.36449	428	46540.6	0	0	0.0630841	0	0	0	0	0	0.0046729	0.00934579	0.0116822	0.0116822	0.00233645	0	0.00934579	0	0	0
BC4085	-	30022172	NP_833803.1	pyrimidine-nucleoside phosphorylase	4.75804	434	46240.7	0	0	0	0	0	0	0.0184332	0.00921659	0.0184332	0.00691244	0.00230415	0	0	0	0	0.0207373	0.0115207	0.00921659
BC3823	PyrH	30021913	NP_833544.1	uridylate kinase	5.40983	240	25883.4	0.166667	0.2	0.116667	0.120833	0.1125	0.0875	0.0333333	0.0375	0.0291667	0.0625	0.0625	0.0666667	0.0583333	0.116667	0.0958333	0.0166667	0.0208333	0.0291667
BC5315	Upp	30023346	NP_834977.1	uracil phosphoribosyltransferase	6.223	209	22886.3	0.0191388	0.177033	0.129187	0.200957	0.143541	0.0956938	0.0430622	0.062201	0.0478469	0.00956938	0	0.00956938	0.0861244	0.124402	0.0430622	0.0191388	0.0143541	0.0287081
BC3891	PyrR	30021980	NP_833611.1	pyrimidine regulatory protein PyrR	5.35646	180	20396.8	0.0333333	0.0277778	0.0444444	0.0388889	0.0444444	0.0111111	0.00555556	0.0111111	0.0166667	0.0222222	0	0	0.0111111	0.0222222	0.0111111	0.00555556	0.00555556	0.0111111
BC3887	CarA	30021976	NP_833607.1	carbamoyl phosphate synthase small subunit	5.50997	365	41155.8	0.00273973	0.00821918	0.0630137	0	0.00273973	0	0.00273973	0	0	0.0328767	0.0191781	0.030137	0.0136986	0.0164384	0.0136986	0	0.00273973	0.00273973
BC3882	PyrE	30021971	NP_833602.1	orotate phosphoribosyltransferase	5.66582	210	22700.6	0.0047619	0.0047619	0.00952381	0.0142857	0	0.0047619	0	0.0047619	0	0	0.0047619	0	0	0	0.0047619	0	0	0.0047619
BC3883	PyrF	30021972	NP_833603.1	orotidine 5'-phosphate decarboxylase	5.62355	238	26176.5	0.0294118	0.109244	0.0840336	0.00840336	0.012605	0.00420168	0	0	0	0.00840336	0.00840336	0.00420168	0	0	0	0	0	0
BC3886	CarB	30021975	NP_833606.1	carbamoyl phosphate synthase large subunit	5.01459	1072	118593	0.000932836	0.000932836	0.00279851	0.00279851	0.000932836	0	0	0	0	0.0195896	0.0662313	0.0419776	0.0233209	0.00279851	0.0727612	0	0	0
BC5330	Tdk	30023361	NP_834992.1	thymidine kinase	5.51262	195	21682	0.0461538	0.0666667	0.025641	0.025641	0.0153846	0	0	0	0	0	0	0	0	0	0	0	0	0
BC0036	Tmk	30018302	NP_829933.1	thymidylate kinase	5.00871	208	23803.3	0	0.00961538	0.00961538	0.0576923	0.0432692	0.0288462	0	0.00961538	0.00480769	0	0.00480769	0	0	0.00961538	0	0	0	0
BC3884	PyrD	30021973	NP_833604.1	dihydroorotate dehydrogenase 1B	5.05135	309	32955	0.00323625	0.00647249	0.0226537	0.00323625	0.00323625	0	0	0	0	0.00323625	0	0	0	0.00647249	0	0	0	0
BC4375	Udk	30022456	NP_834087.1	uridine kinase	5.24181	212	24337.7	0.00471698	0.00471698	0.00471698	0.00471698	0	0	0	0	0	0.00943396	0	0	0	0.00943396	0	0	0	0
BC0006	GyrA	30018284	NP_829915.1	DNA gyrase subunit A	5.58593	824	92519.9	0	0	0	0	0	0	0.00364078	0	0	0.00485437	0.0182039	0.0157767	0.0303398	0	0.0218447	0	0.00606796	0
BC0005	GyrB	30018283	NP_829914.1	DNA gyrase subunit B	5.98029	642	72006	0	0	0	0	0	0	0.00155763	0	0	0	0	0.00311526	0.00623053	0	0.00623053	0.00155763	0	0
BC0020	Dck	_	NA	Deoxyadenosine kinase / Deoxycytidine kinase	5.88803	669	14878.3	0.00597907	0.0044843	0.00298954	0.00149477	0	0	0	0	0	0.00149477	0.00149477	0	0	0	0	0	0	0
BC1510	-	30019658	NP_831289.1	DNA-binding protein HU	7.93363	114	12484.5	0	0.0263158	0.00877193	0.622807	0.45614	0.578947	0.350877	0.675439	0.657895	0	0	0	0.307018	0.201754	0.219298	0.578947	0.535088	0.517544
BC3728	-	30021822	NP_833453.1	DNA-binding protein HU	9.09843	90	9723.19	0	0.0111111	0.0222222	0.7	0.211111	0.411111	0.177778	0.622222	0.4	0	0	0	0.266667	0.211111	0.233333	0.422222	0.311111	0.488889
BC3596	ParC	30021697	NP_833328.1	DNA topoisomerase IV subunit A	6.23348	807	91427.1	0	0	0	0	0	0	0	0	0	0.00123916	0.00619579	0.00247831	0.00247831	0	0	0	0	0
BC2313	-	30020445	NP_832076.1	DNA-binding protein HU	9.09843	90	9599.06	0	0	0	0	0	0	0	0.0111111	0	0	0	0	0	0	0	0.0111111	0.0222222	0.0333333
BC4608	-	30022683	NP_834314.1	phosphoesterase, DHH family protein	4.96951	310	34799.6	0.00645161	0.016129	0.0419355	0.00967742	0.0258065	0	0.00967742	0.00645161	0.00645161	0.00645161	0	0	0	0.00322581	0	0	0	0.00322581
BC1461	-	30019610	NP_831241.1	DNA integration/recombination/invertion protein	9.53967	179	20730	0.0167598	0.0167598	0.0167598	0.106145	0.0782123	0.0391061	0	0.0167598	0	0.00558659	0	0	0.0391061	0.0670391	0.0167598	0	0	0
BC3831	TopA	30021921	NP_833552.1	DNA topoisomerase I	8.03141	662	75752.9	0	0	0	0	0	0	0	0	0	0	0.00755287	0.00151057	0.0060423	0	0.00453172	0	0	0
BC3597	ParE	30021698	NP_833329.1	DNA topoisomerase IV subunit B	5.81749	654	72891.4	0	0	0	0	0	0	0	0	0	0.00152905	0.00152905	0	0.0030581	0	0	0	0	0
				6/ DNA replication and reparation systems
BC3779	RecA	30021871	NP_833502.1	recombinase A	5.24002	343	37218.2	0.174927	0.03207	0.0758017	0.0466472	0.0466472	0.00291545	0.0728863	0.0349854	0.0553936	0.116618	0.0787172	0.0758017	0.0699708	0.0612245	0.03207	0.0787172	0.058309	0.0612245
BC5475	Ssb	30023497	NP_835128.1	single-strand DNA-binding protein	5.18548	170	18483	0	0	0	0.0588235	0.0470588	0.0235294	0.0411765	0.0470588	0.0647059	0	0	0	0.0117647	0.0470588	0.0176471	0.00588235	0.00588235	0.0117647
BC3527	-	30021629	NP_833260.1	hypothetical protein BC3527	6.56103	117	13220.4	0	0	0	0.00854701	0	0	0	0	0	0	0	0	0	0	0	0	0	0.0598291
BC0187	-	30018424	NP_830055.1	hypothetical protein BC0187	6.25224	493	53425.9	0	0	0	0	0	0	0	0	0	0	0	0	0.0141988	0	0.0020284	0	0	0
BC0340	-	30018548	NP_830179.1	DNA helicase II	6.78579	753	85157.1	0	0	0	0	0	0	0	0	0	0.00664011	0.00265604	0.0146082	0.0119522	0	0.00664011	0	0	0.00132802
BC4282	Nfo	30022364	NP_833995.1	endonuclease IV	6.10538	298	32918	0	0	0.0536913	0	0.0033557	0	0	0	0	0.0033557	0.0033557	0	0.0033557	0	0	0	0	0
BC0341	LigA	30018549	NP_830180.1	NAD-dependent DNA ligase LigA	5.1041	669	75152.6	0	0	0	0	0	0	0.0044843	0	0	0	0.0044843	0.00149477	0.0164425	0	0.00896861	0.00298954	0.0044843	0
BC0026	RecR	30018297	NP_829928.1	recombination protein RecR	5.53072	198	21962.3	0	0.010101	0	0.010101	0.00505051	0.00505051	0	0	0	0	0	0	0	0.00505051	0	0.00505051	0	0
BC3769	MutS	30021861	NP_833492.1	DNA mismatch repair protein	5.20603	884	100117	0	0	0	0	0	0	0.00113122	0	0	0	0.00226244	0.00226244	0.00904977	0	0.00904977	0	0	0
BC5167	UvrA	30023200	NP_834831.1	excinuclease ABC subunit A	6.16938	958	106473	0	0	0	0	0	0	0.00104384	0	0	0	0.00313152	0.00417537	0.00313152	0	0.00626305	0	0	0
BC3768	MutL	30021860	NP_833491.1	DNA mismatch repair protein	5.35958	647	73994.3	0	0	0	0	0	0	0	0.0015456	0	0	0	0	0.0015456	0	0	0	0	0
BC5398	Ung	30023428	NP_835059.1	uracil-DNA glycosylase	5.9965	225	25935.3	0	0	0	0.0133333	0.00444444	0.00444444	0.00444444	0.0133333	0.00444444	0	0	0	0	0.00444444	0.00444444	0	0.00444444	0.00888889
BC0039	YabA	30018305	NP_829936.1	DNA replication intiation control protein YabA	7.01275	116	14013.1	0	0	0	0.0172414	0	0	0	0.00862069	0	0	0	0	0	0	0	0	0	0
BC0104	DisA	30018354	NP_829985.1	DNA integrity scanning protein DisA	6.39025	357	40016.4	0	0	0.00280112	0	0	0	0.00840336	0	0.00280112	0	0	0.00280112	0.00840336	0.00560224	0.00280112	0	0.00280112	0
BC4741	-	30022814	NP_834445.1	DNA integration/recombination/invertion protein	8.55623	188	21536.4	0.00531915	0.0106383	0.0106383	0.0265957	0.00531915	0	0	0	0	0.0106383	0	0	0	0.00531915	0	0	0	0
BC1855	-	30019997	NP_831628.1	chromosome segregation ATPase	8.90454	211	23732.8	0	0	0	0	0	0	0	0	0	0.014218	0.0189573	0.0236967	0	0	0	0	0	0
BC4487	-	30022568	NP_834199.1	superfamily I DNA/RNA helicase	8.57018	472	54071.1	0	0	0	0	0	0	0	0	0	0.00423729	0	0	0	0	0	0	0	0
BC1864	-	30020006	NP_831637.1	DNA polymerase I	7.21645	802	91430.1	0	0	0	0	0	0	0	0	0	0	0.00872818	0.00374065	0	0	0	0	0	0
BC5157	MutT	30023190	NP_834821.1	Mutator mutT protein (7,8-dihydro-8-oxoguanine-triphosphatase)	4.76069	145	16736.4	0	0	0	0.0275862	0.0137931	0	0	0	0	0	0	0	0	0	0	0	0	0
BC4552	-	_	NA	Recombination and DNA strand exchange inhibitor protein	5.96	2362	85972	0	0	0	0	0	0	0	0	0	0	0.0042337	0.00042337	0.00931414	0	0.00381033	0.00084674	0.00042337	0
BC2296	SbcC	30020428	NP_832059.1	exonuclease SbcC	5.39633	1029	120291	0	0	0	0	0	0	0	0	0	0	0	0	0.000971817	0	0.00388727	0	0	0
BC1852	SbcC2	30019994	NP_831625.1	exonuclease SbcC	5.28429	518	58834.3	0	0	0	0	0	0	0	0	0	0	0.003861	0.003861	0	0	0	0	0	0
BC1857	SbcD	30019999	NP_831630.1	exonuclease SbcD	5.22811	327	36783.9	0	0	0	0	0	0	0	0	0	0	0.00917431	0	0	0	0	0	0	0
				7/ Amino acid biosynthesis and metabolism
				07.01/ Alanine, aspartate and glutamate metabolism
BC0344	RocA	30018552	NP_830183.1	1-pyrroline-5-carboxylate dehydrogenase	5.43365	515	56189.6	0.0291262	0	0.0970874	0	0	0	0.0582524	0	0.0427184	0.0679612	0.0796117	0.0368932	0.128155	0.0271845	0.0563107	0.172816	0.124272	0.00970874
BC0190	GlmS	30018427	NP_830058.1	D-fructose-6-phosphate amidotransferase	4.98786	600	65780.9	0.00666667	0	0.045	0	0	0	0.015	0	0.0116667	0.045	0.0666667	0.055	0.05	0.02	0.0583333	0.0183333	0.0183333	0
BC1491	GdhA	30019639	NP_831270.1	NAD-specific glutamate dehydrogenase	7.02052	379	41416.6	0.0263852	0.00527704	0.0316623	0.00263852	0.00263852	0	0.0131926	0.00263852	0.0131926	0.0659631	0.0448549	0.0237467	0.0369393	0.0211082	0.0237467	0.0105541	0.0105541	0.00263852
BC1546	-	30019693	NP_831324.1	aspartate aminotransferase	5.59242	395	43243.3	0.00759494	0.00253165	0.0455696	0	0.00759494	0	0.0253165	0.0126582	0.0303797	0.0303797	0.035443	0.0202532	0.0278481	0.0303797	0.0202532	0.0151899	0.0101266	0.00506329
BC4623	AlD	30022698	NP_834329.1	alanine dehydrogenase	5.30463	377	40068.8	0	0	0	0	0	0	0.0397878	0.00795756	0.0159151	0	0	0	0.0185676	0	0	0.0530504	0.0477454	0.0344828
BC0592	-	30018778	NP_830409.1	alanine dehydrogenase	5.50992	377	40209	0	0	0	0	0	0	0	0	0	0	0	0	0	0.00265252	0.00530504	0	0	0
BC1496	-	30019644	NP_831275.1	L-asparaginase	5.26369	324	35428.3	0.0216049	0	0.0216049	0.00925926	0.00925926	0.00308642	0	0	0	0.0123457	0.00617284	0.00617284	0.00617284	0.00925926	0.00617284	0.00308642	0	0.00617284
BC2204	AsnS	30020338	NP_831969.1	asparagine synthetase [glutamine-hydrolyzing]	5.73233	633	73405.6	0	0	0.00789889	0	0	0	0.00157978	0	0	0.0110585	0.0157978	0.0173776	0.0252765	0.00315956	0.0110585	0.00315956	0	0
BC1746	AsnA	30019890	NP_831521.1	asparagine synthetase AsnA	5.20148	327	38092.2	0	0	0.0030581	0	0	0	0.0030581	0.0030581	0.0030581	0.0030581	0	0.0030581	0	0	0	0	0	0
BC1542	Adc	30019690	NP_831321.1	aspartate alpha-decarboxylase	4.86845	127	13917.2	0	0	0	0.0393701	0.00787402	0.015748	0.015748	0.0314961	0.0314961	0	0	0	0.015748	0.015748	0.023622	0.023622	0.00787402	0.015748
BC2896	-	30021013	NP_832644.1	aspartate aminotransferase	5.09837	400	44589.3	0	0	0.015	0	0	0	0	0	0.005	0.01	0.005	0	0.02	0.01	0.0125	0.0025	0	0.0025
BC3705	-	_	NA	Glutamine synthetase, type I	5.05	1337	50034.2	0.0231862	0.026178	0.0613313	0.00224383	0.00448766	0.000747943	0.0172027	0.00373972	0.0142109	0.0216904	0.0179506	0.012715	0.013463	0.0179506	0.0119671	0.00598355	0.0052356	0.00373972
BC1432	-	30019581	NP_831212.1	proton/sodium-glutamate symport protein	8.91088	424	45269.7	0	0	0.00235849	0.00235849	0	0	0	0	0	0.0117925	0	0	0	0	0	0	0	0
				07.02/ Glycine, serine and threonine metabolism
BC1238	TrpA	30019391	NP_831022.1	tryptophan synthase subunit alpha	4.97263	258	28314	0.833333	0.24031	0.143411	0.496124	0.344961	0.44186	0.476744	0.511628	0.437984	0.0930233	0.104651	0.0852713	0.189922	0.55814	0.368217	0.170543	0.155039	0.44186
BC1237	TrpB	30019390	NP_831021.1	tryptophan synthase subunit beta	5.73447	397	43602.9	0.120907	0.00503778	0.0730479	0.0478589	0.0579345	0.00755668	0.209068	0.0957179	0.178841	0.0730479	0.0780856	0.0604534	0.093199	0.130982	0.146096	0.0881612	0.0604534	0.138539
BC5316	GlyA	30023347	NP_834978.1	serine hydroxymethyltransferase	5.70063	414	45230.1	0.0531401	0.0628019	0.205314	0.00241546	0.0144928	0	0.0144928	0.00483092	0.0169082	0.0652174	0.0483092	0.057971	0.0169082	0.031401	0.0217391	0.00966184	0.00966184	0.0144928
BC3799	Asd	30021890	NP_833521.1	aspartate-semialdehyde dehydrogenase	5.44551	349	38080.8	0.025788	0.025788	0.0573066	0.0200573	0.0114613	0.00286533	0.0286533	0.0114613	0.0229226	0.0286533	0.0458453	0.017192	0.0401146	0.0515759	0.0372493	0.0372493	0.0372493	0.0229226
BC4226	GcvT	30022309	NP_833940.1	glycine cleavage system aminomethyltransferase T	5.14709	366	40200	0.0191257	0	0.0355191	0	0.00273224	0	0.00273224	0.00273224	0	0.0601093	0.0409836	0.0191257	0.00546448	0.010929	0.010929	0.0163934	0.0136612	0.0191257
BC4224	GcvP	30022307	NP_833938.1	glycine dehydrogenase subunit 2	5.42705	534	59369.9	0	0	0.0299625	0	0	0	0	0	0	0.0411985	0.0524345	0.00749064	0.0337079	0.011236	0.0280899	0.011236	0.00749064	0
BC4225	GcvPA	30022308	NP_833939.1	glycine dehydrogenase subunit 1	5.65545	447	49367.1	0.00447427	0	0.0380313	0	0	0	0.00447427	0	0.00447427	0.0357942	0.033557	0.0178971	0.00894855	0.00447427	0.0134228	0.00447427	0.00447427	0.00223714
BC3248	-	30021357	NP_832988.1	D-3-phosphoglycerate dehydrogenase	5.82173	390	43229.3	0	0	0	0	0.0025641	0	0.0179487	0.00769231	0.0205128	0	0	0	0.0102564	0.0025641	0.0025641	0.0102564	0.0128205	0.0128205
BC3249	SerC	30021358	NP_832989.1	phosphoserine aminotransferase	5.38447	360	40473.6	0	0	0	0	0	0	0.0166667	0.00833333	0.00833333	0	0	0	0.00555556	0	0	0.00833333	0	0
BC0621	Kbl	30018806	NP_830437.1	2-amino-3-ketobutyrate coenzyme A ligase	5.50583	396	43036.2	0	0	0.00505051	0	0	0	0.00505051	0	0.00505051	0.00252525	0	0	0	0	0	0.00505051	0.00505051	0
BC3798	-	30021889	NP_833520.1	aspartate kinase I	5.70932	410	44188.7	0	0	0.0195122	0	0.00243902	0	0.0121951	0.00487805	0.00731707	0.0121951	0.0146341	0.0146341	0.0195122	0.0170732	0.0170732	0.0121951	0.00487805	0.00731707
BC5404	-	30023434	NP_835065.1	homoserine dehydrogenase	4.98607	431	46740.6	0	0	0	0.00464037	0.00232019	0	0.0139211	0.00464037	0.0116009	0.00464037	0.00464037	0	0.00696056	0.00464037	0.00464037	0.00464037	0.00464037	0.00696056
BC4991	GcvH	30023031	NP_834662.1	glycine cleavage system protein H	4.18246	127	13977.8	0	0	0	0.0472441	0.00787402	0.015748	0.023622	0.0472441	0.0551181	0	0	0	0.00787402	0.0314961	0.023622	0.0472441	0.015748	0.0629921
BC0622	-	30018807	NP_830438.1	L-threonine 3-dehydrogenase	5.14796	321	35303.7	0.00311526	0	0.00623053	0	0.00311526	0	0.00623053	0.00623053	0.0124611	0.00623053	0.00623053	0	0.00311526	0.00934579	0.00623053	0.00311526	0	0.00311526
BC1966	ThrB	30020105	NP_831736.1	homoserine kinase	5.24426	297	32095.7	0	0	0	0.003367	0	0	0.003367	0.003367	0.003367	0	0	0	0.003367	0	0.003367	0	0	0
BC1965	-	30020104	NP_831735.1	threonine synthase	5.33361	352	37413.2	0	0	0	0	0	0	0.00568182	0	0.00284091	0	0	0	0.00284091	0	0	0.00284091	0	0
BC1964	-	30020103	NP_831734.1	homoserine dehydrogenase	5.12894	431	47161.4	0	0	0	0	0	0	0	0	0	0.00464037	0	0	0.0116009	0	0	0.00232019	0	0
				07.03/ Cysteine and methionine metabolism
BC4761	MetK	30022834	NP_834465.1	S-adenosylmethionine synthetase	5.13896	399	43255.1	0.0150376	0.0325815	0.16792	0.0125313	0.0125313	0.0100251	0.0451128	0.0125313	0.0350877	0.0927318	0.122807	0.0325815	0.135338	0.105263	0.117794	0.0726817	0.0676692	0.0451128
BC4366	Cgs	30022447	NP_834078.1	cystathionine beta-lyase	5.25924	377	41250.3	0.0132626	0	0.0159151	0.00265252	0.0132626	0	0.0848806	0.0159151	0.0557029	0.0106101	0.0397878	0.0185676	0.0238727	0.0238727	0.0238727	0.0928382	0.0769231	0.066313
BC5371	SpeE1	30023401	NP_835032.1	Polyamine aminopropyltransferase 1	5.054	275	31163.9	0	0.0290909	0.112727	0	0	0	0	0	0	0.0290909	0.0145455	0.00363636	0	0	0	0	0	0
BC5406	-	30023436	NP_835067.1	O-acetylhomoserine aminocarboxypropyltransferase	5.22305	421	45469.9	0.0023753	0	0	0	0	0	0.0190024	0	0.0023753	0.0142518	0.00712589	0.0023753	0.0118765	0	0.0023753	0.0118765	0.00950119	0.0023753
BC0075	-	30018339	NP_829970.1	cysteine synthase	5.3717	307	32912.3	0.100977	0	0.0390879	0.0618893	0.0586319	0.0162866	0.18241	0.0879479	0.117264	0.0423453	0.0488599	0.0162866	0.0488599	0.0553746	0.029316	0.127036	0.130293	0.185668
BC4368	MtnN	30022449	NP_834080.1	5'-methylthioadenosine/S-adenosylhomocysteine nucleosidase	4.96394	231	25209.8	0.151515	0.116883	0.0562771	0.116883	0.121212	0.0779221	0.0649351	0.0649351	0.04329	0.012987	0.021645	0.017316	0.012987	0.038961	0.00865801	0.021645	0.017316	0.04329
BC4367	-	30022448	NP_834079.1	cysteine synthase	5.31628	307	33097.2	0	0	0	0	0	0	0	0	0	0	0	0	0	0	0	0	0.00977199	0.0162866
BC1763	-	30019907	NP_831538.1	cysteine synthase A	5.22555	303	32490.9	0	0	0	0.00330033	0.00990099	0	0	0.00660066	0.00660066	0	0	0	0	0.00660066	0.00330033	0	0	0.00330033
BC4039	MtnD	30022126	NP_833757.1	2-hydroxy-3-oxo-5-methylthiopent-2-enoate oxidase	4.96179	170	19555	0.00588235	0	0	0	0	0.00588235	0	0.0117647	0	0	0	0	0	0	0	0	0	0.00588235
BC4003	MetE	30022091	NP_833722.1	5-methyltetrahydropteroyltriglutamate--homocysteine methyltransferase	5.17679	762	87130.6	0	0	0	0	0	0	0.0131234	0	0	0	0.00131234	0	0.00524934	0	0	0.00656168	0.00393701	0
BC4981	-	30023021	NP_834652.1	cysteine desulfhydrase	5.48313	406	45219.1	0.0123153	0.00246305	0.0492611	0.00492611	0.00492611	0	0.0517241	0.0123153	0.046798	0.0615764	0.044335	0.044335	0.0541872	0.0320197	0.0320197	0.0394089	0.0270936	0.0246305
BC4251	-	30022334	NP_833965.1	Methylenetetrahydrofolate reductase	5.92734	610	67165	0	0	0	0	0	0	0	0	0	0	0	0	0.00491803	0	0	0.00163934	0.00327869	0
				07.04/ Valine, leucine and isoleucine degradation
BC4162	Ldh	30022246	NP_833877.1	leucine dehydrogenase	5.13308	366	39842.2	0.114754	0.0956284	0.215847	0.0191257	0.0519126	0.00273224	0.150273	0.0437158	0.128415	0.0874317	0.0765027	0.0628415	0.10929	0.079235	0.079235	0.0983607	0.122951	0.10929
BC4158	-	30022242	NP_833873.1	2-oxoisovalerate dehydrogenase beta subunit	4.866	327	35738.2	0.0366972	0.0336391	0.110092	0.0458716	0.0795107	0	0.0275229	0.0183486	0.030581	0.0214067	0.0122324	0	0.0336391	0.0825688	0.030581	0.0122324	0.0183486	0.0336391
BC4159	-	30022243	NP_833874.1	2-oxoisovalerate dehydrogenase alpha subunit	5.3652	333	36760.3	0	0.003003	0.0570571	0.00900901	0.027027	0	0.012012	0.00600601	0.012012	0.003003	0	0	0.039039	0.033033	0.018018	0.015015	0.012012	0.012012
BC4042	-	30022129	NP_833760.1	3-hydroxyisobutyrate dehydrogenase	6.40508	292	31966.4	0.00342466	0	0.010274	0.0239726	0.0273973	0.010274	0.00684932	0.0136986	0.0171233	0	0.00342466	0.00342466	0.010274	0.0136986	0.00684932	0	0	0
				07.05/ Valine, leucine and isoleucine biosynthesis
BC1399	ilvC1	30019548	NP_831179.1	ketol-acid reductoisomerase	5.30897	336	36884.8	0	0	0	0	0	0	0.00595238	0	0.00595238	0	0	0	0.00892857	0	0	0.00892857	0.00297619	0
BC1226	IlvH	30019379	NP_831010.1	Acetyl esterase	5.80287	243	28096.2	0	0	0.0123457	0.0164609	0.00823045	0.00411523	0.00411523	0.00823045	0.00411523	0	0	0	0.00823045	0.00823045	0	0	0	0.00823045
BC2307	-	30020439	NP_832070.1	glycine-AMP ligase	5.60499	701	77481	0	0	0	0	0	0	0.0256776	0	0	0.00142653	0.00713267	0	0.0199715	0.00142653	0.00998573	0	0	0
BC2023	NamA	30020160	NP_831791.1	NADPH dehydrogenase NamA	6.49995	345	38688.7	0	0	0	0	0	0	0.00869565	0.0057971	0.00289855	0	0	0	0	0	0	0.00289855	0.0115942	0.00869565
				07.06/ Lysine biosynthesis and degradation
BC3981	DapD	30022069	NP_833700.1	tetrahydrodipicolinate N-acetyltransferase	5.55582	240	25688.7	0.0583333	0.00416667	0.0416667	0.1375	0.141667	0.0708333	0.0625	0.116667	0.0875	0.00416667	0	0.00416667	0.154167	0.154167	0.104167	0.0708333	0.0791667	0.15
BC3797	DapA	30021888	NP_833519.1	dihydrodipicolinate synthase	5.06596	292	31243.2	0.0616438	0.00684932	0.0513699	0.0410959	0.0513699	0.0376712	0.0513699	0.0376712	0.0410959	0.0273973	0.00684932	0.00684932	0.0205479	0.0342466	0.0171233	0.0205479	0.0308219	0.0684932
BC1532	DapB	30019680	NP_831311.1	dihydrodipicolinate reductase	5.5845	266	29179	0.0150376	0.0037594	0.0112782	0.0112782	0.0112782	0.0075188	0.0112782	0.0112782	0.018797	0.0075188	0.0075188	0.0037594	0.0037594	0.0075188	0.0037594	0.0037594	0	0.0037594
BC4009	-	30022097	NP_833728.1	aminotransferase A	6.33545	387	43330.3	0	0	0.00775194	0	0.00258398	0	0	0	0.00258398	0	0.00775194	0	0.00516796	0	0.0103359	0	0	0
BC5046	-	30023085	NP_834716.1	lysine decarboxylase family protein	5.48906	192	21294.9	0.00520833	0	0	0.00520833	0	0.00520833	0.0104167	0.0104167	0.015625	0	0	0	0	0.0104167	0	0.0104167	0	0.0260417
				07.07/ Arginine and proline metabolism
BC2974	ArgC	_	NA	Gamma-glutamyl phosphate reductase	5.1	1249	47855.9	0	0	0.00800641	0	0	0	0.00640512	0.000800641	0.00960769	0.00640512	0.011209	0.00560448	0.0152122	0.00560448	0.00960769	0.00800641	0.00800641	0.00560448
BC1149	RocD	30019304	NP_830935.1	ornithine--oxo-acid transaminase	5.11616	396	43382.3	0.0277778	0.00252525	0.106061	0.0176768	0.0782828	0.00505051	0.0757576	0.0631313	0.0959596	0.0378788	0.0580808	0.0353535	0.108586	0.0732323	0.0530303	0.0606061	0.0479798	0.0277778
BC0185	RocF	30018422	NP_830053.1	arginase	4.89273	297	32290.3	0.003367	0	0	0	0.00673401	0	0.010101	0.016835	0.013468	0	0	0	0	0	0	0.010101	0.003367	0.00673401
BC0218	ProC1	30018455	NP_830086.1	pyrroline-5-carboxylate reductase	5.69194	267	29133.1	0	0	0	0.011236	0.00374532	0.00374532	0.0149813	0.0224719	0.00749064	0	0	0	0	0	0	0	0	0.0224719
BC5006	-	30023046	NP_834677.1	Prolyne dehydrogenase	6.08631	305	35109.9	0	0	0.00983607	0.00327869	0.00327869	0	0.00655738	0	0.00655738	0	0.00327869	0	0	0	0	0	0	0.00655738
BC2977	ProC2	30021092	NP_832723.1	pyrroline-5-carboxylate reductase	5.03141	272	29016.7	0.00367647	0.00367647	0.0147059	0.00735294	0.00367647	0.00367647	0	0	0	0	0	0	0	0	0.00367647	0	0	0.00367647
BC3962	SpeA	30022050	NP_833681.1	arginine decarboxylase	5.54968	460	50291.9	0	0	0	0	0	0	0	0	0	0.00217391	0.00434783	0.0108696	0.00652174	0	0.00434783	0	0	0
BC3007	ArgD	30021122	NP_832753.1	acetylornithine aminotransferase	5.25535	405	45224.1	0	0	0.00987654	0	0	0	0	0	0	0.00493827	0	0.00246914	0	0	0	0	0	0
BC2439	PepD	30020570	NP_832201.1	aminoacyl-histidine dipeptidase	4.84228	489	54544.7	0	0	0	0	0	0	0.00204499	0	0.00204499	0.00204499	0.00204499	0	0.00204499	0	0	0.00204499	0.00408998	0
BC5370	SpeB	30023400	NP_835031.1	agmatinase	4.88782	290	32368.4	0	0.00344828	0.0482759	0	0.00689655	0	0	0	0	0	0	0	0	0.00689655	0	0	0	0
BC4143	ArgE	30022227	NP_833858.1	peptidase T	5.15087	372	39579.4	0	0	0.0107527	0	0	0	0.0349462	0.00268817	0.0403226	0.0134409	0.00268817	0.00268817	0.0241935	0.0107527	0.00537634	0.0403226	0.0376344	0.0188172
BC4921	PepA	30022962	NP_834593.1	leucyl aminopeptidase	4.84642	494	53583.3	0	0	0.00404858	0	0	0	0	0	0	0.0283401	0.0121457	0.00809717	0.0303644	0	0.0182186	0.0263158	0.0242915	0.00607287
BC4722	MoaC	30022795	NP_834426.1	molybdenum cofactor biosynthesis protein C	6.29885	161	17487.9	0	0	0	0.00621118	0	0	0	0.0124224	0.0124224	0	0	0	0	0	0	0	0	0
				07.08/ Histidine metabolism
BC1518	HisC1	30019666	NP_831297.1	histidinol-phosphate aminotransferase	5.01163	370	41593.3	0.00540541	0	0.0108108	0	0.00540541	0	0.0297297	0.00540541	0.0108108	0.0216216	0.0135135	0.0027027	0.0108108	0.0108108	0.0027027	0.0108108	0.0108108	0.0189189
BC2940	HisC2	30021056	NP_832687.1	histidinol-phosphate aminotransferase	5.0927	366	41282	0	0	0	0	0	0	0	0.00546448	0.00273224	0.010929	0.00273224	0	0	0.00273224	0	0.00273224	0.00546448	0.0163934
BC1409	HisA	30019558	NP_831189.1	1-(5-phosphoribosyl)-5-[(5-phosphoribosylamino)methylideneamino] imidazole-4-carboxamide isomerase	5.05201	239	25951	0	0	0	0.0167364	0.0125523	0.0167364	0.0083682	0.0251046	0.0125523	0	0	0	0	0.0041841	0	0.0041841	0	0.0041841
BC1407	HisB	30019556	NP_831187.1	imidazoleglycerol-phosphate dehydratase	5.73861	194	21421.8	0	0	0	0.0103093	0.00515464	0.0103093	0.00515464	0.0206186	0.0154639	0	0	0	0.00515464	0	0	0	0	0
BC1408	HisH	30019557	NP_831188.1	imidazole glycerol phosphate synthase subunit HisH	5.18312	209	23229.8	0	0	0	0.0143541	0.00478469	0.00478469	0.00478469	0.00478469	0	0	0	0	0.00478469	0	0	0	0	0
BC1410	HisF	30019559	NP_831190.1	imidazole glycerol phosphate synthase subunit HisF	5.62539	252	26988.2	0	0	0	0.0119048	0.00793651	0	0	0	0	0	0	0	0.00396825	0	0	0	0	0
				07.09/ Phenylalanine, tyrosine and tryptophan biosynthesis
BC1235	TrpC	30019388	NP_831019.1	indole-3-glycerol-phosphate synthase	5.85071	253	28272.1	0.513834	0.118577	0.126482	0.316206	0.280632	0.181818	0.403162	0.27668	0.288538	0.0869565	0.0988142	0.0671937	0.0711462	0.237154	0.150198	0.118577	0.0909091	0.229249
BC2942	-	30021058	NP_832689.1	chorismate mutase	5.72195	358	40024	0.139665	0.075419	0.134078	0.0670391	0.103352	0.027933	0.0642458	0.0670391	0.100559	0.122905	0.103352	0.0893855	0.156425	0.136872	0.128492	0.117318	0.148045	0.184358
BC1232	TrpE	30019385	NP_831016.1	anthranilate synthase component I	5.12465	475	54022.2	0.0378947	0	0.0126316	0.00631579	0.00210526	0.00210526	0.0631579	0.0147368	0.0442105	0.0189474	0.0442105	0.00842105	0.0505263	0.0547368	0.0926316	0.04	0.0336842	0.0315789
BC1234	TrpD	30019387	NP_831018.1	anthranilate phosphoribosyltransferase	5.89779	341	36999.6	0.146628	0.0469208	0.0469208	0.058651	0.0615836	0.0117302	0.11437	0.0645161	0.0997067	0.0351906	0.0175953	0.0351906	0.0469208	0.085044	0.0733138	0.0469208	0.0410557	0.0733138
BC1236	TrpF	30019389	NP_831020.1	N-(5'-phosphoribosyl)anthranilate isomerase	5.57085	202	22541.6	0	0.0049505	0.0148515	0.227723	0.123762	0.138614	0.0693069	0.108911	0.0891089	0	0	0	0.0148515	0.178218	0.0841584	0.0148515	0	0.0544554
BC2941	AroC2	30021057	NP_832688.1	chorismate synthase	6.21272	390	42377.9	0	0	0	0	0	0	0.0025641	0	0.00512821	0.00512821	0.00512821	0	0.025641	0	0.0025641	0.0153846	0.0435897	0.0230769
BC1233	-	30019386	NP_831017.1	anthranilate synthase component II	5.1316	195	21811.1	0.0615385	0.0461538	0.025641	0.0871795	0.0410256	0.0461538	0.0461538	0.0358974	0.0358974	0.0205128	0.0205128	0.0153846	0.025641	0.0923077	0.0666667	0.0205128	0.0153846	0.0307692
BC4427	PheA	30022508	NP_834139.1	prephenate dehydratase	5.89498	283	31612.2	0	0	0.00706714	0.00706714	0.0106007	0.00353357	0.00353357	0.00706714	0.00353357	0.00353357	0	0	0.00706714	0.0141343	0.00353357	0.00353357	0.00353357	0.00706714
BC1516	AroC1	30019664	NP_831295.1	chorismate synthase	5.58378	390	42386.8	0	0	0	0	0	0	0.0025641	0	0	0.0025641	0	0	0.0025641	0	0.0025641	0.0025641	0.0025641	0.0025641
BC4331	AroE	30022412	NP_834043.1	shikimate 5-dehydrogenase	5.80588	277	30284.8	0.00361011	0.00361011	0.0180505	0	0.00361011	0	0	0	0	0	0	0	0	0.00361011	0	0	0	0
BC1517	AroB	30019665	NP_831296.1	3-dehydroquinate synthase	5.78503	361	39948.6	0	0	0.00277008	0.00277008	0.00277008	0	0	0	0	0	0	0	0.00554017	0.00554017	0.00831025	0	0	0
BC2757	KynA	30020878	NP_832509.1	tryptophan 2,3-dioxygenase	6.18568	282	33113	0	0	0	0.0035461	0.0070922	0.0035461	0.0070922	0.0070922	0.0070922	0	0	0.0070922	0.0106383	0	0	0	0	0.0106383
BC2939	-	30021055	NP_832686.1	prephenate dehydrogenase	5.60315	366	40994.2	0	0	0.010929	0	0.010929	0	0	0	0	0.010929	0.00546448	0	0.0245902	0.0218579	0.00546448	0.00273224	0.0245902	0.0273224
BC2938	AroA	30021054	NP_832685.1	3-phosphoshikimate 1-carboxyvinyltransferase	5.3973	429	45286.7	0	0	0	0	0	0	0.00699301	0	0.013986	0.027972	0.020979	0.00699301	0.004662	0.004662	0.00699301	0.030303	0.0699301	0.0606061
				07.10/ Other amino acid related proteins
BC1541	PanC	30019689	NP_831320.1	pantoate--beta-alanine ligase	5.13155	282	31870.5	0.0035461	0	0	0	0.0035461	0	0.0070922	0.0035461	0.0070922	0.0106383	0	0	0	0	0	0	0	0.0035461
BC3974	Def2	30022062	NP_833693.1	peptide deformylase	5.25484	184	20461.5	0	0	0	0.00543478	0.00543478	0	0	0.0163043	0.0163043	0	0	0	0	0.00543478	0	0.0163043	0.0217391	0.0271739
BC4253	-	30022336	NP_833967.1	cystathionine gamma-synthase	5.47332	370	40784.8	0	0	0	0	0	0	0.0108108	0	0.0027027	0	0	0	0	0	0	0	0	0
BC1372	DltA	30019522	NP_831153.1	D-alanine--D-alanyl carrier protein ligase	5.17219	504	56457.5	0	0	0	0	0	0	0.00198413	0	0.00396825	0	0	0	0	0	0	0.00396825	0.00396825	0
				07.11/ Amino acid storage
BC1313	-	30019464	NP_831095.1	PhaP protein	5.07905	174	20327.3	0.0114943	0	0	0.0747126	0.0114943	0.0689655	0.0172414	0.0862069	0.045977	0.0344828	0	0.00574713	0.0229885	0.0402299	0.00574713	0.0517241	0.0402299	0.0632184
				07.12/ Amino sugar and nucleotide sugar metabolism
BC5288	MurA	30023320	NP_834951.1	UDP-N-acetylglucosamine 1-carboxyvinyltransferase	5.63934	434	46772.4	0.00691244	0.00460829	0.09447	0.00921659	0.00921659	0.00230415	0.00460829	0.00230415	0.016129	0.0414747	0.062212	0.0552995	0.0645161	0.0599078	0.0668203	0.00691244	0.00230415	0
BC0188	GlmM	30018425	NP_830056.1	phosphoglucosamine mutase	4.87474	448	48401.5	0.00892857	0	0.0267857	0	0	0	0.0669643	0.0133929	0.0424107	0.0334821	0.0178571	0.00892857	0.0245536	0.0267857	0.0200893	0.0669643	0.0513393	0.0267857
BC4054	NagB	30022141	NP_833772.1	glucosamine-6-phosphate deaminase	4.77593	262	29084.5	0	0	0	0	0.00381679	0.00381679	0	0	0.00381679	0	0	0	0	0	0	0	0	0.00381679
BC5201	-	30023234	NP_834865.1	UDP-N-acetylglucosamine 2-epimerase	5.4954	371	41604.5	0	0	0.0404313	0	0.0134771	0	0.0161725	0.0107817	0.0134771	0	0	0	0.0242588	0.0161725	0.0161725	0.00539084	0.0107817	0.00269542
BC5263	-	30023295	NP_834926.1	UDP-glucose 4-epimerase	5.3195	330	36847.4	0	0	0.00909091	0	0	0	0	0	0	0	0.00606061	0	0	0	0.0030303	0	0	0
				8/ Translation ribosomal structure and biogenesis
				08.01/ Ribosome components
BC4339	RpmG2	30022420	NP_834051.1	50S ribosomal protein L33	10.1206	49	5915.16	0	0	0	0	0	0.0204082	0.0816327	0.142857	0	0	0	0	0	0	0	0	0	0
BC0130	RpsJ	30018379	NP_830010.1	30S ribosomal protein S10	9.64211	102	11676.4	0.284314	0.921569	0.343137	0.852941	0.568627	1.23529	0.254902	0.823529	0.490196	0.0490196	0.0686275	0.176471	0.411765	0.392157	0.352941	0.362745	0.343137	0.588235
BC0156	RpsM	30018404	NP_830035.1	30S ribosomal protein S13	11.1687	121	13810.7	0.330579	1.5124	0.421488	0.578512	0.727273	0.917355	0.280992	0.702479	0.487603	0.0909091	0.0247934	0.173554	0.429752	0.504132	0.272727	0.31405	0.256198	0.38843
BC0148	RpsE	30018397	NP_830028.1	30S ribosomal protein S5	9.78672	167	17649.7	0.688623	1.50299	0.479042	0.502994	0.634731	0.832335	0.155689	0.371257	0.149701	0.185629	0.149701	0.131737	0.311377	0.407186	0.353293	0.227545	0.209581	0.311377
BC0120	RplL	30018370	NP_830001.1	50S ribosomal protein L7/L12	4.71372	119	12509.8	0.369748	0.521008	0.252101	0.420168	0.495798	0.798319	0.310924	0.672269	0.504202	0.0756303	0.0252101	0.0336134	0.647059	0.327731	0.319328	0.563025	0.453782	0.596639
BC3825	RpsB	30021915	NP_833546.1	30S ribosomal protein S2	9.14162	233	26546.2	0.828326	1.40773	0.759657	0.579399	0.549356	0.412017	0.206009	0.287554	0.201717	0.373391	0.291845	0.343348	0.356223	0.472103	0.356223	0.145923	0.120172	0.240343
BC0145	RpsH	30018394	NP_830025.1	30S ribosomal protein S8	9.65167	132	14873.1	0.227273	1.00758	0.265152	0.575758	0.734848	0.916667	0.242424	0.643939	0.348485	0.0530303	0.0227273	0.0984848	0.409091	0.507576	0.356061	0.318182	0.219697	0.409091
BC3838	RplS	30021928	NP_833559.1	50S ribosomal protein L19	11.4164	114	13158.6	0.859649	1.66667	0.649123	0.394737	0.412281	0.491228	0.140351	0.324561	0.210526	0.298246	0.210526	0.157895	0.280702	0.447368	0.22807	0.157895	0.149123	0.236842
BC5476	RpsF	30023498	NP_835129.1	30S ribosomal protein S6	5.51866	96	11291.9	0.770833	0.854167	0.322917	0.520833	0.4375	0.708333	0.21875	0.583333	0.427083	0.104167	0.0416667	0.0833333	0.302083	0.447917	0.166667	0.385417	0.40625	0.458333
BC0159	RplQ	30018407	NP_830038.1	50S ribosomal protein L17	10.4835	120	13441.3	0.175	0.533333	0.191667	0.375	0.45	1.06667	0.241667	0.558333	0.35	0.0333333	0.0166667	0.141667	0.308333	0.375	0.416667	0.316667	0.266667	0.583333
BC0157	RpsK	30018405	NP_830036.1	30S ribosomal protein S11	11.5299	129	13744.4	0.147287	0.596899	0.248062	0.51938	0.527132	0.542636	0.178295	0.341085	0.24031	0.0852713	0.0542636	0.263566	0.387597	0.457364	0.341085	0.302326	0.263566	0.387597
BC0136	RplV	30018385	NP_830016.1	50S ribosomal protein L22	10.5978	113	13117.2	0.115044	0.442478	0.230088	0.433628	0.548673	0.575221	0.230088	0.460177	0.371681	0.0353982	0.0176991	0.106195	0.654867	0.557522	0.389381	0.442478	0.40708	0.362832
BC0132	RplD	30018381	NP_830012.1	50S ribosomal protein L4	9.9485	207	22516.3	0.362319	0.879227	0.521739	0.135266	1.20773	0.642512	0.130435	0.217391	0.130435	0.173913	0.130435	0.140097	0.193237	0.169082	0.154589	0.0386473	0.0386473	0.164251
BC0143	RplE	30018392	NP_830023.1	50S ribosomal protein L5	9.69471	179	20152.8	0.201117	0.480447	0.240223	0.368715	0.592179	0.670391	0.251397	0.413408	0.24581	0.0502793	0.0446927	0.0502793	0.458101	0.391061	0.273743	0.173184	0.162011	0.324022
BC0137	RpsC	30018386	NP_830017.1	30S ribosomal protein S3	9.98725	219	24279.2	0.575342	0.917808	0.47032	0.242009	0.351598	0.296804	0.232877	0.251142	0.242009	0.296804	0.109589	0.0913242	0.228311	0.296804	0.173516	0.13242	0.0913242	0.16895
BC3806	RpsO	30021897	NP_833528.1	30S ribosomal protein S15	10.6373	89	10553.7	0	0.213483	0.0561798	0.449438	0.505618	0.573034	0.157303	0.516854	0.359551	0	0	0.0337079	0.348315	0.258427	0.292135	0.393258	0.337079	0.651685
BC0126	RpsG	30018376	NP_830007.1	30S ribosomal protein S7	10.0303	156	17899.4	0.0192308	0.166667	0.108974	0.391026	0.698718	0.50641	0.205128	0.288462	0.198718	0.00641026	0.00641026	0.0769231	0.474359	0.269231	0.384615	0.301282	0.262821	0.365385
BC4438	RplU	30022519	NP_834150.1	50S ribosomal protein L21	9.72982	102	11184.2	0.529412	0.754902	0.235294	0.264706	0.313725	0.333333	0.127451	0.313725	0.186275	0.127451	0.0980392	0.0490196	0.176471	0.22549	0.127451	0.137255	0.147059	0.186275
BC3842	RpsP	30021932	NP_833563.1	30S ribosomal protein S16	10.1323	90	10111.4	0	0.0111111	0.0222222	0.377778	0.388889	0.577778	0.177778	0.4	0.3	0	0	0.0222222	0.366667	0.0888889	0.266667	0.377778	0.377778	0.511111
BC0119	RplJ	30018369	NP_830000.1	50S ribosomal protein L10	5.37906	166	18043.6	0.240964	0.512048	0.271084	0.295181	0.313253	0.487952	0.210843	0.337349	0.271084	0.0662651	0.0180723	0	0.186747	0.192771	0.0722892	0.168675	0.180723	0.23494
BC0146	RplF	30018395	NP_830026.1	50S ribosomal protein L6	9.39429	179	19503.5	0.223464	0.558659	0.217877	0.24581	0.329609	0.452514	0.128492	0.256983	0.201117	0.0837989	0.0893855	0.100559	0.178771	0.24581	0.184358	0.150838	0.134078	0.223464
BC0118	RplA	161511215	NP_829999.2	50S ribosomal protein L1	9.50358	693	24468	0.041847	0.157287	0.0981241	0.0634921	0.150072	0.0721501	0.0533911	0.0721501	0.0663781	0.037518	0.017316	0.031746	0.0808081	0.0909091	0.0649351	0.0548341	0.0548341	0.0707071
BC0141	RplN	30018390	NP_830021.1	50S ribosomal protein L14	10.109	122	13112.2	0.057377	0.418033	0.139344	0.163934	0.229508	0.319672	0.131148	0.262295	0.180328	0.00819672	0.0819672	0.0655738	0.270492	0.327869	0.344262	0.229508	0.245902	0.352459
BC0164	RplM	30018412	NP_830043.1	50S ribosomal protein L13	9.85526	145	16417.7	0.0551724	0.255172	0.144828	0.289655	0.448276	0.482759	0.2	0.310345	0.234483	0.0206897	0.0275862	0.0758621	0.255172	0.234483	0.248276	0.17931	0.193103	0.22069
BC4436	RpmA	30022517	NP_834148.1	50S ribosomal protein L27	10.4239	96	10498.6	0	0	0	0.333333	0.354167	0.447917	0.09375	0.34375	0.25	0	0	0.0416667	0.28125	0.0729167	0.239583	0.333333	0.322917	0.458333
BC5075	RplK2	30023112	NP_834743.1	50S ribosomal protein L11	9.48789	141	15068	0	0	0	0.241135	0.255319	0.397163	0.191489	0.375887	0.283688	0.0070922	0	0.0283688	0.234043	0.163121	0.248227	0.191489	0.241135	0.304965
BC5471	RplI	30023493	NP_835124.1	50S ribosomal protein L9	9.5432	148	16373.8	0	0	0	0.222973	0.175676	0.27027	0.256757	0.466216	0.445946	0	0	0.00675676	0.25	0.0743243	0.128378	0.331081	0.277027	0.324324
BC0142	RplX	30018391	NP_830022.1	50S ribosomal protein L24	10.0934	103	11221.3	0	0.0194175	0.038835	0.281553	0.291262	0.368932	0.0970874	0.31068	0.203883	0	0	0	0.271845	0.0970874	0.242718	0.23301	0.23301	0.359223
BC0149	RpmD	30018398	NP_830029.1	50S ribosomal protein L30	9.86983	60	6551.7	0	0	0	0.383333	0.1	0.25	0.0166667	0.333333	0.216667	0	0	0	0.2	0	0.15	0.183333	0.4	0.75
BC4573	RplT	30022648	NP_834279.1	50S ribosomal protein L20	11.2581	118	13603.4	0.0338983	0.161017	0.0169492	0.237288	0.355932	0.389831	0.0254237	0.186441	0.0762712	0.0169492	0.00847458	0.0508475	0.347458	0.211864	0.279661	0.177966	0.127119	0.313559
BC0165	RpsI	30018413	NP_830044.1	30S ribosomal protein S9	10.8277	130	14481.9	0	0.0538462	0.0230769	0.2	0.176923	0.469231	0.246154	0.369231	0.284615	0	0	0.0538462	0.153846	0.0923077	0.130769	0.123077	0.0538462	0.176923
BC0150	RrplO	30018399	NP_830030.1	50S ribosomal protein L15	10.4003	146	15468.4	0.0273973	0.0821918	0.0342466	0.150685	0.239726	0.253425	0.0958904	0.184932	0.157534	0.0136986	0.0136986	0.0410959	0.219178	0.157534	0.116438	0.0958904	0.0958904	0.178082
BC5331	RpmE2	161511196	NP_834993.2	50S ribosomal protein L31 type B	9.22239	81	9178.58	0	0	0	0.271605	0.320988	0.271605	0.0740741	0.246914	0.135802	0	0	0	0.197531	0.0246914	0.0493827	0.148148	0.222222	0.333333
BC0131	RplC	30018380	NP_830011.1	50S ribosomal protein L3	9.99016	210	22692.2	0.00952381	0.171429	0.0571429	0.114286	0.180952	0.166667	0.1	0.171429	0.147619	0.00952381	0.0047619	0.0190476	0.219048	0.228571	0.0619048	0.0952381	0.0619048	0.161905
BC4320	RpsT	30022401	NP_834032.1	30S ribosomal protein S20	10.6655	85	9336.12	0	0.0235294	0	0.129412	0.129412	0.329412	0.0470588	0.211765	0.176471	0	0	0.0352941	0.105882	0.0352941	0.0823529	0.152941	0.2	0.223529
BC0134	RplB	30018383	NP_830014.1	50S ribosomal protein L2	10.7203	276	30260.4	0	0.0362319	0.057971	0.0905797	0.199275	0.0434783	0.00362319	0.0144928	0.0724638	0	0.00724638	0.0797101	0.26087	0.0942029	0.23913	0.119565	0.0797101	0.108696
BC0155	RpmJ	30018403	NP_830034.1	50S ribosomal protein L36	10.4722	37	4330.41	0	0	0	0.324324	0	0.27027	0.0810811	0.108108	0.135135	0	0	0	0	0	0	0	0	0
BC1498	RrpsA	30019646	NP_831277.1	30S ribosomal protein S1	4.97027	382	42140.4	0.0026178	0	0.0104712	0	0	0	0.0706806	0.0104712	0.0811518	0.0863874	0.052356	0.026178	0.0968586	0.0418848	0.0445026	0.0837696	0.0680628	0.0418848
BC0139	RpmC	30018388	NP_830019.1	50S ribosomal protein L29P	10.1375	63	7349.11	0	0	0	0.0952381	0.0793651	0.0634921	0.015873	0.047619	0.0634921	0	0	0	0.047619	0	0.015873	0.047619	0.031746	0.0952381
BC0117	RplK1	30018367	NP_829998.1	50S ribosomal protein L11	9.51636	141	14907.9	0	0.184397	0.0496454	0	0	0.0070922	0	0	0	0	0	0	0	0	0	0.0141844	0	0
BC0133	RplW	30018382	NP_830013.1	50S ribosomal protein L23	9.99067	96	11107	0.333333	0.770833	0.34375	0.479167	0.520833	0.604167	0.09375	0.416667	0.270833	0.0625	0.0208333	0.0625	0.28125	0.375	0.125	0.166667	0.166667	0.260417
BC0135	RpsS	30018384	NP_830015.1	30S ribosomal protein S19	9.99175	92	10621.6	0	0	0.0217391	0.347826	0.597826	0.423913	0.0869565	0.326087	0.282609	0	0	0	0.565217	0.0652174	0.391304	0.521739	0.673913	0.804348
BC4655	RpsD	30022730	NP_834361.1	30S ribosomal protein S4	9.90756	200	22971	0.215	0.915	0.34	0.265	0.305	0.285	0.12	0.205	0.115	0.085	0.035	0.075	0.355	0.43	0.225	0.16	0.15	0.285
BC5474	RpsR	30023496	NP_835127.1	30S ribosomal protein S18	11.4099	77	8807.96	0	0.155844	0.103896	0.376623	0.402597	0.441558	0.0909091	0.246753	0.116883	0	0	0.012987	0.207792	0.168831	0.103896	0.181818	0.168831	0.311688
BC4574	RpmI	30022649	NP_834280.1	50S ribosomal protein L35	11.9199	66	7491.24	0	0	0	0.227273	0.0454545	0.242424	0.030303	0	0	0	0	0.0454545	0.151515	0	0.212121	0.166667	0.212121	0.454545
BC0125	RpsL	30018375	NP_830006.1	30S ribosomal protein S12	11.2594	140	15490.6	0.00714286	0.1	0.0571429	0.242857	0.185714	0.307143	0.142857	0.235714	0.157143	0.0214286	0.0428571	0.0642857	0.2	0.142857	0.221429	0.15	0.185714	0.192857
BC0147	RplR	30018396	NP_830027.1	50S ribosomal protein L18	10.1075	120	13098.1	0	0	0	0.0916667	0.175	0.191667	0.0333333	0.0916667	0.0416667	0	0	0	0.166667	0.141667	0.116667	0.125	0.125	0.158333
BC0144	RpsN	30018393	NP_830024.1	30S ribosomal protein S14	10.3957	61	7290.9	0	0.0819672	0.0163934	0.114754	0.0819672	0.131148	0.0163934	0	0	0	0	0	0.0327869	0.0491803	0.163934	0	0.0327869	0.180328
BC0138	RplP	30018387	NP_830018.1	50S ribosomal protein L16	10.5151	144	16161.6	0	0.340278	0.104167	0.236111	0.326389	0.5625	0	0.0555556	0.0416667	0	0	0.0625	0.104167	0.0972222	0.00694444	0.0208333	0	0.0555556
BC0140	RpsQ	30018389	NP_830020.1	30S ribosomal protein S17	9.73279	87	10198.5	0.0689655	0.241379	0.0574713	0.114943	0.172414	0.241379	0.114943	0.229885	0.149425	0	0	0	0.045977	0.103448	0.0344828	0.0344828	0.0344828	0.0689655
BC4307	RpsU	30022388	NP_834019.1	SSU ribosomal protein S21P	11.1104	44	5271.99	0	0	0	0	0	0.0681818	0	0	0	0	0	0.0227273	0	0	0.113636	0	0	0.0454545
BC4263	RpmG	30022346	NP_833977.1	50S ribosomal protein L33	9.95949	49	5882.09	0	0	0	0.163265	0.142857	0.204082	0	0	0.0816327	0	0	0	0	0	0	0	0	0
BC3856	RpmB	30021946	NP_833577.1	50S ribosomal protein L28	12.0135	62	6918.85	0	0	0	0	0	0.0967742	0.0322581	0	0.0322581	0	0	0	0	0	0	0	0	0
				08.02/ Other ribosome related proteins
BC5190	-	30023223	NP_834854.1	sigma (54) modulation protein / SSU ribosomal protein S30P	5.62641	180	21065.1	0.105556	0.0166667	0.0388889	0.138889	0.15	0.166667	0.116667	0.355556	0.227778	0.0166667	0.00555556	0.00555556	0.0944444	0.0944444	0.05	0.111111	0.0944444	0.211111
BC3822	Frr	30021912	NP_833543.1	ribosome recycling factor	5.79034	185	20634	0	0	0	0.0216216	0.0216216	0.0108108	0.0324324	0.0540541	0.0324324	0	0	0	0.0162162	0.0432432	0.0216216	0.0540541	0.0216216	0.0378378
BC5188	PrfB	30023221	NP_834852.1	peptide chain release factor 2	5.01112	325	37046.4	0	0	0.00923077	0	0	0	0	0	0	0	0	0	0	0	0.00307692	0	0	0
BC0046	KsgA	30018312	NP_829943.1	dimethyladenosine transferase	5.81744	292	32774.5	0	0	0.0308219	0	0.0171233	0	0	0.00342466	0.00684932	0.00684932	0.00684932	0	0.0136986	0.00684932	0.0136986	0.010274	0.00342466	0.010274
BC3809	RbfA	30021900	NP_833531.1	ribosome-binding factor A	9.18527	118	13474.3	0	0	0	0.0169492	0.0169492	0.0169492	0	0.0423729	0.0169492	0	0	0	0.0169492	0.0169492	0	0.0169492	0.00847458	0.00847458
BC4093	-	30022180	NP_833811.1	ribosomal-protein-serine acetyltransferase	4.88307	183	20823.6	0.010929	0	0.010929	0.010929	0.010929	0	0.00546448	0.00546448	0	0.010929	0	0	0	0	0	0.010929	0.00546448	0.00546448
BC5329	PrfA	30023360	NP_834991.1	peptide chain release factor 1	5.0632	355	40617.6	0	0	0.0225352	0	0	0	0	0	0.0056338	0.0084507	0.0084507	0	0.0056338	0.0084507	0.0056338	0.0084507	0.0056338	0.0028169
BC3836	RbgA	30021926	NP_833557.1	ribosomal biogenesis GTPase	8.97621	296	33354.8	0	0	0.00337838	0	0.0168919	0	0	0.00675676	0	0	0	0	0.00675676	0.00337838	0.00337838	0	0	0.00337838
BC4476	EngB	30022557	NP_834188.1	GTPase EngB	9.37952	198	22356.9	0.020202	0.020202	0.010101	0.030303	0.020202	0.0252525	0	0.00505051	0	0.00505051	0	0	0.00505051	0.00505051	0	0	0	0
BC1504	EngA	30019652	NP_831283.1	GTP-binding protein EngA	5.45905	436	48588.3	0	0	0.00917431	0	0	0	0	0	0.00229358	0.0229358	0.00688073	0.00229358	0.016055	0.00688073	0.0206422	0.00688073	0.00458716	0
BC0114	-	30018364	NP_829995.1	RNA polymerase factor sigma-70	5.13819	219	25388.1	0	0	0	0.00913242	0.00456621	0	0	0	0	0	0	0	0	0.00913242	0	0	0	0
BC3892	-	30021981	NP_833612.1	ribosomal large subunit pseudouridine synthase D	6.11903	302	33892.4	0	0	0.00662252	0	0	0	0	0	0	0	0	0	0.00331126	0	0.00331126	0	0.00331126	0
BC3863	RsmB	30021953	NP_833584.1	sun protein	5.92064	444	49909.4	0	0	0.00675676	0	0	0	0	0	0	0	0	0.00225225	0	0	0.00225225	0	0	0
BC3918	RsmH	30022007	NP_833638.1	Ribosomal RNA small subunit methyltransferase H	5.81611	310	34907.2	0	0	0.016129	0	0.0225806	0	0.00967742	0.00645161	0.00967742	0.0129032	0	0.00322581	0.016129	0.016129	0	0	0.00322581	0.0193548
BC4297	Era	30022378	NP_834009.1	GTP-binding protein Era	9.08294	301	34326.5	0.00664452	0	0.0299003	0.00332226	0.0265781	0	0.00332226	0.00664452	0.00332226	0.013289	0	0.0232558	0.0166113	0.00664452	0	0	0	0.00996678
BC4309	-	30022390	NP_834021.1	Ribosomal RNA small subunit methyltransferase E	7.00299	245	27244	0.00816327	0	0.00408163	0.00408163	0	0	0	0	0	0.00408163	0	0	0	0	0	0	0	0
BC4327	RsfS	30022408	NP_834039.1	Ribosomal silencing factor RsfS	4.79377	118	13537.7	0	0.0338983	0.0169492	0.0677966	0.0932203	0.0847458	0.0169492	0.0508475	0.0423729	0	0	0	0.0169492	0.0169492	0.00847458	0.0254237	0.0169492	0.0254237
				08.03/ Aminoacyl-tRNA biosynthesis and modification
BC5062	TyrS	30023099	NP_834730.1	tyrosyl-tRNA synthetase	5.26261	420	47527.2	0.0047619	0	0.0119048	0	0	0	0.0261905	0.00714286	0.0190476	0.0380952	0.0214286	0.0142857	0.0190476	0.00952381	0.00952381	0.0380952	0.102381	0.0547619
BC0084	LysS	30018348	NP_829979.1	lysyl-tRNA synthetase	5.2439	499	57603.1	0.0220441	0	0.0240481	0.012024	0.00601202	0.00601202	0.0200401	0.00400802	0.0220441	0.0260521	0.0260521	0.0380762	0.0380762	0.0200401	0.0180361	0.0300601	0.0260521	0.00801603
BC4559	AsnC	30022634	NP_834265.1	asparaginyl-tRNA synthetase	5.0858	463	53006.6	0.00215983	0	0.0259179	0.00215983	0.00431965	0.00215983	0.0259179	0.00863931	0.0215983	0.0259179	0.012959	0.0151188	0.0388769	0.0194384	0.00863931	0.0302376	0.0215983	0.00647948
BC0017	SerS	30018290	NP_829921.1	seryl-tRNA synthetase	5.20761	424	48759.8	0.00471698	0.00235849	0.0448113	0.0165094	0.00707547	0.00707547	0.00707547	0.0117925	0.0165094	0.0212264	0.0235849	0	0.0235849	0.0353774	0.0188679	0.00235849	0	0.00235849
BC0108	GltX	30018358	NP_829989.1	glutamyl-tRNA synthetase	5.24615	485	56910	0	0	0.0329897	0	0	0	0.0103093	0	0.00824742	0.0226804	0.0247423	0.0226804	0.0226804	0.00618557	0.00412371	0.0226804	0.0247423	0.00206186
BC3895	IleS1	30021984	NP_833615.1	isoleucyl-tRNA synthetase	5.18665	921	104496	0	0	0.00108578	0	0	0	0.00760043	0	0	0.00434311	0.00868621	0.00977199	0.0249729	0	0.019544	0	0	0
BC0043	MetS	30018309	NP_829940.1	methionyl-tRNA synthetase	5.31475	660	75155.5	0	0	0	0	0	0	0.0106061	0	0.00151515	0.0030303	0.00151515	0.0151515	0.0318182	0	0.0030303	0.0030303	0.0030303	0
BC4398	HisS	30022479	NP_834110.1	histidyl-tRNA synthetase	5.18195	423	47732.2	0	0	0.00236407	0	0.00236407	0	0	0	0.00236407	0.0070922	0.0118203	0	0.00945626	0.00472813	0.00236407	0.00236407	0.00236407	0.00236407
BC4657	TyrS1	30022732	NP_834363.1	tyrosyl-tRNA synthetase	5.0537	418	47135.9	0.00239234	0	0.0382775	0	0	0	0.00956938	0.00239234	0.0119617	0.0143541	0.00956938	0.0167464	0.0119617	0.00478469	0.00717703	0.00717703	0.0143541	0.00956938
BC0351	GatA	30018559	NP_830190.1	aspartyl/glutamyl-tRNA amidotransferase subunit A	5.10936	485	52270.4	0	0	0.0206186	0	0	0	0.0123711	0.00412371	0.0123711	0.0164948	0.00618557	0.00412371	0.0391753	0.0329897	0.0103093	0.0164948	0.0164948	0.00618557
BC4411	Tgt	30022492	NP_834123.1	queuine tRNA-ribosyltransferase	6.61005	379	43215.4	0	0	0.0316623	0	0.00527704	0	0.00791557	0.00527704	0.0105541	0.00263852	0.00527704	0	0.0105541	0.0105541	0.00527704	0.00527704	0.00527704	0.00527704
BC0350	GatC	30018558	NP_830189.1	aspartyl/glutamyl-tRNA amidotransferase subunit C	5.3238	96	10859.7	0	0	0	0	0	0	0	0	0	0	0	0	0	0	0	0.0208333	0	0.0208333
BC0352	GatB	30018560	NP_830191.1	aspartyl/glutamyl-tRNA amidotransferase subunit B	5.13824	475	53204.4	0	0	0.0105263	0	0	0	0.0231579	0.00210526	0.0210526	0.0210526	0.0147368	0.0105263	0.0273684	0.0105263	0.0168421	0.04	0.0378947	0.00210526
BC4397	AspS	30022478	NP_834109.1	aspartyl-tRNA synthetase	4.8708	591	66270.7	0	0	0	0	0	0	0.00676819	0.00338409	0.00169205	0.0219966	0.0219966	0.0304569	0.037225	0.00338409	0.0169205	0.0118443	0.0152284	0.00169205
BC4465	ValS	30022546	NP_834177.1	valyl-tRNA synthetase	5.17014	881	101639	0	0	0	0	0	0	0.00340522	0	0	0	0.0045403	0.0124858	0.00340522	0	0.00113507	0	0	0.00113507
BC5485	GidA	30023507	NP_835138.1	tRNA uridine 5-carboxymethylaminomethyl modification enzyme GidA	5.96925	629	70261.2	0.00953895	0	0.00317965	0.00317965	0	0	0.00317965	0	0.00317965	0.0143084	0.0302067	0.00476948	0.027027	0	0.00953895	0.00476948	0.00476948	0
BC5364	ArgS	30023394	NP_835025.1	arginyl-tRNA synthetase	5.27478	556	62462.6	0	0	0.00359712	0	0	0	0.00539568	0	0	0.0197842	0.0179856	0.0143885	0.0215827	0	0.0107914	0.00899281	0.00899281	0
BC4383	AlaS	30022464	NP_834095.1	alanyl-tRNA synthetase	5.00698	880	97398.3	0.00113636	0	0	0	0	0	0.00909091	0	0	0.00568182	0.0261364	0.0193182	0.0238636	0	0.0170455	0	0.00568182	0
BC1343	QueE	30019493	NP_831124.1	organic radical activating protein	5.17392	238	26854.6	0	0	0.00420168	0.0210084	0.0210084	0.0210084	0	0.00840336	0	0	0	0	0.00420168	0.0168067	0	0	0	0
BC4561	PheS	30022636	NP_834267.1	phenylalanyl-tRNA synthetase subunit alpha	5.61966	344	38950.6	0	0	0.0348837	0	0.00581395	0	0.00581395	0.00581395	0.00581395	0.0116279	0.00581395	0.00290698	0.00872093	0.00290698	0.00290698	0	0	0
BC4560	PheT	30022635	NP_834266.1	phenylalanyl-tRNA synthetase subunit beta	5.09515	806	88383.6	0	0	0	0	0	0	0.00248139	0	0	0.00372208	0.0248139	0.00868486	0.0235732	0	0.0124069	0	0.00248139	0
BC4576	ThrS	30022651	NP_834282.1	threonyl-tRNA synthetase	5.36617	646	74082	0	0	0.00154799	0	0	0	0.00309598	0	0	0.0170279	0.00928793	0.00773994	0.0247678	0	0.00928793	0.00309598	0.00464396	0
BC5486	TrmE	30023508	NP_835139.1	tRNA modification GTPase TrmE	4.67354	458	50551.3	0	0	0.00873362	0	0	0	0.00436681	0	0.00436681	0.010917	0.00218341	0	0	0	0	0	0	0
BC3817	ProS	30021908	NP_833539.1	prolyl-tRNA synthetase	5.04628	566	63149.9	0	0	0.00176678	0	0	0	0.00176678	0	0	0.00353357	0.00353357	0.00530035	0.00530035	0	0.00530035	0	0.00176678	0
BC0439	ProS2	30018647	NP_830278.1	prolyl-tRNA synthetase	5.72778	476	54711.4	0	0	0.012605	0	0	0	0	0	0	0.00630252	0	0	0.00210084	0.00210084	0	0	0	0
BC0110	CysS	30018360	NP_829991.1	cysteinyl-tRNA synthetase	5.15557	465	54002	0	0	0	0	0	0	0	0.00215054	0	0	0	0	0.00860215	0	0.00215054	0.00645161	0.00215054	0
BC4737	LeuS	30022810	NP_834441.1	leucyl-tRNA synthetase	4.94604	802	91295.5	0	0	0	0	0	0	0	0	0	0	0.00124688	0.00374065	0.00498753	0	0.00498753	0.00124688	0.00249377	0
BC3830	TrmFO	30021920	NP_833551.1	tRNA (uracil-5-)-methyltransferase Gid	5.50925	434	47991.4	0	0	0.00691244	0	0	0	0	0	0	0	0	0	0.00230415	0	0.00230415	0	0	0
BC3772	MiaB	30021864	NP_833495.1	tRNA 2-methylthioadenosine synthase	6.1	509	58690.9	0	0	0	0	0	0	0	0	0	0.00196464	0.00196464	0.00785855	0	0	0	0	0	0
BC2164	IleS2	30020298	NP_831929.1	isoleucyl-tRNA synthetase	5.36924	1033	118528	0	0	0	0	0	0	0	0	0	0	0	0	0	0	0.00193611	0	0	0
BC1344	QueF	30019494	NP_831125.1	7-cyano-7-deazaguanine reductase	5.06039	165	19517.3	0	0	0	0.0545455	0.0666667	0.0606061	0.0727273	0.0969697	0.0848485	0	0	0	0.0242424	0.0242424	0.0181818	0.0545455	0.0484848	0.0545455
BC4306	Yqey	30022387	NP_834018.1	GatB/Yqey domain-containing protein	7.84417	147	16469.9	0	0	0	0	0	0.00680272	0.00680272	0.0136054	0	0	0	0	0	0	0	0.00680272	0.00680272	0.0544218
BC2169	AspS2	30020303	NP_831934.1	aspartyl-tRNA synthetase	6.66291	432	49444	0	0	0	0	0	0	0	0	0	0.00462963	0.00462963	0	0.00231481	0	0.00462963	0	0	0
BC4914	GlyQS	_	NA	Glycyl-tRNA synthetase	5.50792	1377	46987	0	0	0	0	0	0	0.00145243	0	0.000726216	0.0043573	0.00145243	0	0.00217865	0.00145243	0.000726216	0.00363108	0.00217865	0
BC1177	TrpS	_	NA	Tryptophanyl-tRNA synthetase	6.93	989	37157.2	0	0	0.0091001	0.0101112	0.016178	0.00101112	0.0131446	0.0111223	0.0141557	0	0	0.00101112	0.0171891	0.0141557	0.0101112	0.0151668	0.016178	0.0212336
				08.04/ Other RNA related proteins
BC1225	-	30019378	NP_831009.1	Putative phosphoesterase BC1225	6.29615	172	19801.2	0.0116279	0	0	0.0872093	0.0406977	0.0232558	0.104651	0.127907	0.0639535	0	0	0	0.0232558	0.0232558	0	0.0813953	0.0697674	0.0755814
BC4494	Rph	30022573	NP_834204.1	ribonuclease PH	5.05656	245	26983.9	0.00816327	0	0	0	0.0204082	0.00408163	0.0285714	0.0285714	0.0285714	0.00816327	0.00408163	0.0122449	0.00408163	0.00816327	0	0	0	0.00816327
BC0112	-	30018362	NP_829993.1	23S rRNA methyltransferase	8.82112	247	27000.4	0.00404858	0.0242915	0.00809717	0.0161943	0.0323887	0.0202429	0.0202429	0.0202429	0.0202429	0	0	0	0.0161943	0.00404858	0.00404858	0.0121457	0.0161943	0.0404858
BC4689	YtpR	30022764	NP_834395.1	tRNA-binding domain-containing protein	4.68443	201	21954.3	0.0149254	0.00995025	0.00995025	0.0199005	0.00497512	0	0.00497512	0.0447761	0.00497512	0.00497512	0.00995025	0	0	0.0248756	0	0.00995025	0.00995025	0.0348259
BC1021	YhaM	30019176	NP_830807.1	3'-5' exoribonuclease YhaM	5.86221	314	35491.6	0	0.00318471	0.0127389	0	0.00955414	0	0	0.00318471	0.00636943	0.00318471	0	0	0.00318471	0.00636943	0.00318471	0	0	0.00636943
BC3847	Rnc	30021937	NP_833568.1	ribonuclease III	6.05017	245	28019.5	0.00816327	0.0285714	0.0122449	0.0163265	0.0326531	0.00408163	0	0	0	0.00408163	0	0.00408163	0.00816327	0.00816327	0	0	0	0.00408163
BC4330	-	30022411	NP_834042.1	RNA-binding protein	7.87321	295	7598.12	0	0	0	0.00338983	0.00677966	0.0169492	0	0.00338983	0.00338983	0	0	0.00338983	0	0	0	0	0	0
BC3840	RimM	30021930	NP_833561.1	16S rRNA-processing protein	5.31133	171	21577.2	0	0.00584795	0.0233918	0.0175439	0.0467836	0.0292398	0	0.0175439	0.00584795	0	0	0	0	0.00584795	0	0	0	0
BC0121	-	30018371	NP_830002.1	16S rRNA m(2)G 1207 methyltransferase	8.99308	199	22392.8	0	0	0	0	0.00502513	0.0100503	0	0	0	0	0	0	0	0	0	0	0	0
BC5129	RnR	30023166	NP_834797.1	exoribonuclease II	6.0036	808	91989.1	0	0	0	0	0	0	0	0	0	0	0.00123762	0	0.00247525	0	0.00123762	0	0	0
BC3796	RnJ	30021887	NP_833518.1	Ribonuclease J	5.56671	556	60950.9	0.00179856	0	0	0	0	0	0.00719424	0	0.0143885	0.0305755	0.0251799	0.0215827	0.0845324	0.00719424	0.0395683	0.028777	0.028777	0
BC3977	RnJ2	30022065	NP_833696.1	Ribonuclease J	6.10057	555	61770.1	0	0	0.0036036	0	0	0	0.0018018	0	0	0.0198198	0.0126126	0.0018018	0.0540541	0.0036036	0.0216216	0.0108108	0.00540541	0
BC3862	RlmN	30021952	NP_833583.1	Probable dual-specificity RNA methyltransferase RlmN	8.55582	362	41540.4	0	0	0.0276243	0	0	0	0	0	0	0.00828729	0.00828729	0.0138122	0.00276243	0	0	0	0	0
BC1861	-	30020003	NP_831634.1	DNA/RNA helicase (DEAD/DEAH box family)	9.03228	397	44449.2	0	0	0	0	0	0	0	0	0	0.0151134	0.0100756	0.0100756	0	0	0	0	0	0
				08.05/ Translation apparatus
BC0129	Tuf	30018378	NP_830009.1	elongation factor Tu	4.928	395	42911.9	0.840506	0.774684	2.01013	0.2	0.351899	0.116456	0.734177	0.341772	0.741772	1.07595	1.07342	0.787342	1.15443	1.26582	0.863291	0.422785	0.36962	0.425316
BC3824	Tsf	30021914	NP_833545.1	elongation factor Ts	5.25239	295	32458.6	0.274576	0.183051	0.233898	0.0881356	0.118644	0.020339	0.111864	0.0949153	0.0983051	0.220339	0.145763	0.118644	0.0677966	0.162712	0.0915254	0.0915254	0.0949153	0.138983
BC0128	FusA	30018377	NP_830008.1	elongation factor G	4.9119	692	76276.3	0.00722543	0.00722543	0.0303468	0.0130058	0.00289017	0.00433526	0.108382	0.00867052	0.00722543	0.160405	0.251445	0.183526	0.183526	0.0101156	0.171965	0.099711	0.122832	0.00289017
BC4197	EfP	30022280	NP_833911.1	elongation factor P	5.35161	185	20692.7	0	0	0.00540541	0.00540541	0.0108108	0	0	0.0108108	0.0108108	0	0	0	0	0.0378378	0.00540541	0.0108108	0.0108108	0.0378378
BC4575	InfC	30022650	NP_834281.1	translation initiation factor IF-3	9.80522	167	19054.2	0.011976	0.0419162	0.0299401	0.0479042	0.125749	0.0598802	0.0359281	0.0658683	0.0419162	0	0	0	0.0479042	0.0598802	0.0179641	0.0538922	0.0479042	0.0359281
BC0154	InfA	30018402	NP_830033.1	translation initiation factor IF-1	6.72108	72	8180.35	0	0	0	0.0555556	0.0277778	0.0416667	0.0277778	0.0416667	0.0277778	0	0	0	0.0138889	0	0.0138889	0.0277778	0.0277778	0.0694444
BC3811	InfB	30021902	NP_833533.1	translation initiation factor IF-2	5.02563	686	75705.3	0.00437318	0	0.00291545	0.00145773	0	0	0.00874636	0	0.00145773	0.0145773	0.0131195	0.0131195	0.0218659	0.00437318	0.0102041	0.0145773	0.0131195	0
BC5477	YchF	30023499	NP_835130.1	Ribosome-binding ATPase YchF	4.77485	366	40670.8	0.00273224	0	0.0901639	0.00273224	0.00273224	0	0.0245902	0.00546448	0.0245902	0.0218579	0.00546448	0.0136612	0.010929	0.00819672	0.00273224	0.0136612	0.00819672	0.00819672
				9/ Cell motility and chemotaxis
				9.01/ Flagella component
BC1657	FlaA	30019803	NP_831434.1	flagellin	5.20976	272	29264.5	0	0.00735294	0.00735294	0.00367647	0.0845588	0.00367647	0.0514706	0.0147059	0.125	0.00367647	0	0.00735294	0.106618	0.139706	0.172794	0.125	0.1875	0.275735
BC1659	FlaC	30019805	NP_831436.1	flagellin	5.17975	249	26611.1	0	0	0	0.064257	0.0361446	0.0401606	0.00803213	0.0763052	0.0240964	0	0	0	0.0120482	0.0321285	0.0120482	0.00401606	0.0321285	0.0441767
BC1651	FglE	30019797	NP_831428.1	flagellar hook protein FlgE	5.93945	437	46203.2	0	0	0	0	0	0	0	0	0.00915332	0	0	0	0.02746	0.01373	0.01373	0.00915332	0.0114416	0.00686499
BC1658	FlaB	30019804	NP_831435.1	flagellin	5.20976	273	29352.5	0	0	0	0.003663	0.010989	0	0	0	0	0	0	0	0.010989	0.003663	0.010989	0.014652	0.014652	0.021978
BC1637	FlgL	30019784	NP_831415.1	flagellar hook-associated protein FlgL	5.00544	287	32053.1	0	0	0	0	0.00696864	0	0	0	0	0	0	0	0	0	0	0.00348432	0.00696864	0.0452962
BC1645	FliG	30019792	NP_831423.1	flagellar motor switch protein G	4.76739	334	38206.3	0	0.00898204	0.0179641	0	0.00598802	0	0	0	0	0.00299401	0	0.00299401	0	0.011976	0	0	0	0.00299401
BC1661	FliL	30019807	NP_831438.1	flagellar motor switch protein	8.92581	74	8619.69	0	0.0405405	0.0135135	0.027027	0.0135135	0	0	0	0	0	0	0	0.0135135	0.027027	0	0	0	0
BC1662	FliM	30019808	NP_831439.1	flagellar motor switch protein FliM	4.92836	328	37392.1	0	0	0.027439	0	0.00304878	0	0	0	0	0.00304878	0	0	0	0.00609756	0	0	0	0
BC1644	FliF	30019791	NP_831422.1	flagellar MS-ring protein	5.07164	524	58071.8	0	0	0.0019084	0	0	0	0	0	0	0.00381679	0	0.00381679	0	0	0.00381679	0	0	0
				9.02/ Chemotaxis system
BC1629	CheC	30019776	NP_831407.1	Chemotaxis protein cheC	4.24963	546	61126.7	0	0	0	0	0	0	0	0	0	0.0018315	0	0	0.00915751	0.0018315	0.003663	0.0018315	0	0
BC1627	CheY	30019774	NP_831405.1	chemotaxis protein cheY	4.85679	122	13360	0.0163934	0.0819672	0.0163934	0.0655738	0.057377	0.0491803	0.00819672	0.0491803	0.0327869	0.00819672	0	0	0.00819672	0.0163934	0	0.0245902	0.0245902	0.057377
BC1654	CheV	30019800	NP_831431.1	chemotaxis protein cheV	5.02395	302	33661.6	0	0.0728477	0.0860927	0.0165563	0.0430464	0.00662252	0	0.00331126	0	0.00662252	0.00662252	0.0165563	0.00662252	0.0298013	0.00331126	0	0	0
BC1628	CheA	30019775	NP_831406.1	chemotaxis protein cheA	4.9074	672	74795.7	0	0	0	0	0	0	0	0	0	0	0.0014881	0	0.00446429	0	0.0014881	0	0	0
BC0422	-	30018630	NP_830261.1	methyl-accepting chemotaxis protein	4.82495	580	63580.9	0	0	0	0	0	0	0	0	0	0.00172414	0	0.00172414	0	0	0	0	0	0
BC5034	-	30023073	NP_834704.1	methyl-accepting chemotaxis protein	4.83037	551	60452.5	0	0	0	0	0	0	0	0	0	0	0	0.00544465	0	0	0	0	0	0
				10/ Transcription , RNA processing and degradation
BC4181	NusB	30022264	NP_833895.1	transcription antitermination protein NusB	4.89426	130	15094.8	0	0.00769231	0	0.0153846	0.0307692	0.0384615	0.0153846	0.0384615	0.0230769	0	0	0	0.00769231	0.00769231	0.0153846	0.0153846	0	0.0538462
BC0259	DeaD2	30018496	NP_830127.1	ATP-dependent RNA helicase	9.60592	533	57327	0	0	0.0168856	0.00562852	0.00375235	0.00187617	0.00938086	0.00562852	0.00562852	0.054409	0.0637899	0.0731707	0.0694184	0.0187617	0.0300188	0.0168856	0.0131332	0.00375235
BC2103	DeaD1	30020240	NP_831871.1	ATP-dependent RNA helicase	9.70079	389	44038.8	0.00257069	0	0.00771208	0	0	0	0	0	0	0.0179949	0.0179949	0.0128535	0.00514139	0.00257069	0.00257069	0	0	0
BC4317	LepA	30022398	NP_834029.1	GTP-binding protein LepA	5.14315	607	67905.2	0	0	0	0	0	0	0	0	0	0.0115321	0.0197694	0.00658979	0.00988468	0	0.00988468	0	0.00164745	0
BC5332	Rho	30023363	NP_834994.1	transcription termination factor Rho	7.80558	423	48053.5	0	0	0	0	0	0	0	0	0	0.00472813	0.00472813	0.00472813	0.0070922	0	0	0	0	0
BC0267	-	30018504	NP_830135.1	Transcription accessory protein (S1 RNA binding domain)	5.73498	724	82385.6	0	0	0	0	0	0	0	0	0	0	0	0	0.00276243	0	0	0	0	0
BC4091	Fur	30022178	NP_833809.1	ferric uptake regulation protein	5.53599	151	17650	0	0	0	0.0596026	0.013245	0.0264901	0	0	0	0	0	0	0	0.013245	0	0	0	0
BC3814	NusA	30021905	NP_833536.1	transcription elongation factor NusA	4.90352	368	41109.5	0.00271739	0.00543478	0.0896739	0	0.0163043	0	0.0298913	0.00543478	0.0326087	0.0570652	0.0543478	0.0190217	0.0434783	0.048913	0.0380435	0.00271739	0.00271739	0.0190217
BC4289	SigA	30022370	NP_834001.1	RNA polymerase sigma factor RpoD	4.84836	375	43259.3	0	0	0	0	0	0	0	0	0	0.0133333	0.008	0.0133333	0	0.00266667	0.00533333	0	0.00266667	0
BC4283	CshB	30022365	NP_833996.1	ATP-dependent RNA helicase	9.77772	436	50033.8	0	0	0.0206422	0	0	0	0	0	0.00688073	0.0298165	0.00688073	0.00458716	0.0298165	0.00458716	0.0206422	0.00229358	0	0
				11/ Transcriptional regulators
BC0102	ClpC	30018352	NP_829983.1	negative regulator of genetic competence clpC/mecB	6.05912	811	90516.8	0.0604192	0.00246609	0.00246609	0.00246609	0.00123305	0	0.37238	0.0147965	0.0123305	0.0715166	0.168927	0.128237	0.151665	0.00123305	0.0591862	0.171393	0.204686	0.00739827
BC3826	CodY	30021916	NP_833547.1	transcriptional repressor CodY	5.02553	259	28775	0.150579	0.030888	0.0772201	0.0849421	0.0849421	0.042471	0.0810811	0.0772201	0.0617761	0.0772201	0.03861	0.034749	0.046332	0.0772201	0.042471	0.034749	0.03861	0.100386
BC0042	AbrB	30018308	NP_829939.1	transcription state transcriptional regulator AbrB	5.00846	94	10483.6	0	0.0212766	0	0.0957447	0.0638298	0.0851064	0.0319149	0.106383	0.0957447	0	0	0	0.0531915	0.0212766	0.0319149	0.0531915	0.0744681	0.170213
BC0539	-	161511211	NP_830359.2	Probable transcriptional regulatory protein BC_0539	4.48303	239	26273	0.0041841	0	0	0.0041841	0.0083682	0	0.0041841	0.0083682	0.0083682	0.0041841	0	0	0.0083682	0.0167364	0.0167364	0.0167364	0.0125523	0.0292887
BC2193	MecA	30020327	NP_831958.1	MecA protein	8.5295	661	72827.7	0	0	0	0	0	0	0	0	0	0.00151286	0.00453858	0.01059	0.0453858	0	0.0151286	0.00453858	0.00302572	0
BC5265	LytR1	30023297	NP_834928.1	membrane-bound transcriptional regulator LytR	8.61583	304	34029.5	0	0.00328947	0.0131579	0	0	0	0	0	0	0.00657895	0.00986842	0.00986842	0	0.00328947	0	0	0.00328947	0.00986842
BC3782	-	30021874	NP_833505.1	Transcriptional regulator	5.48287	303	33570.7	0	0	0.00660066	0	0	0	0	0	0	0.00660066	0.00990099	0.00660066	0	0	0.0132013	0	0	0
BC0801	LytR2	30018960	NP_830591.1	LytR family transcriptional regulator	5.86211	411	45535	0	0	0.00243309	0	0	0	0	0	0	0.00243309	0.00243309	0.00486618	0.00486618	0	0	0	0	0
BC0051	-	30018317	NP_829948.1	purine operon repressor	5.02415	282	31063.2	0.0673759	0.0531915	0.0638298	0.0673759	0.0780142	0.035461	0.0070922	0.0177305	0.0070922	0.0106383	0.0070922	0.0070922	0.035461	0.0531915	0.035461	0.0035461	0.0070922	0.0283688
BC0374	AmhX	30018582	NP_830213.1	amidohydrolase amhX	5.44771	371	41359.6	0	0	0	0	0	0	0.00269542	0	0	0.00269542	0	0	0.00269542	0	0	0	0	0
BC4789	LuxS	30022860	NP_834491.1	S-ribosylhomocysteinase	5.40876	157	17844	0	0	0	0.0254777	0.00636943	0.0127389	0.0636943	0.0191083	0.0509554	0	0	0	0	0.00636943	0.00636943	0.0191083	0.0127389	0.00636943
BC4915	ComA	30022956	NP_834587.1	ComA operon protein 2	5.30458	127	13992.1	0.188976	0.0472441	0.015748	0.244094	0.173228	0.133858	0.0866142	0.212598	0.165354	0.015748	0.00787402	0.00787402	0.0393701	0.11811	0.00787402	0.0787402	0.0787402	0.0787402
BC4393	Rrf2	30022474	NP_834105.1	RRF2 family protein	5.07108	138	15561	0	0	0.0144928	0.144928	0.0942029	0.0942029	0.0289855	0.0869565	0.0652174	0	0	0	0.0507246	0.0507246	0.057971	0.0797101	0.057971	0.0724638
BC1477	ResD	30019625	NP_831256.1	transcriptional regulatory protein resD	5.07501	238	27441.2	0.0294118	0.0336134	0.0462185	0.0210084	0.0294118	0.012605	0.0168067	0.0168067	0.012605	0.0168067	0.00840336	0.00420168	0.012605	0.0420168	0.0210084	0	0.00840336	0.0378151
BC0613	ArsR	30018799	NP_830430.1	ArsR family transcriptional regulator	9.13636	95	11149.8	0.0210526	0.0315789	0.0210526	0.505263	0.0842105	0.168421	0	0.189474	0.0631579	0	0.0210526	0.0315789	0.115789	0.210526	0.126316	0.147368	0.0631579	0.0736842
BC3713	Hfq	30021808	NP_833439.1	RNA-binding protein Hfq	8.0581	74	8640.62	0	0	0	0.162162	0.135135	0.283784	0.0810811	0.256757	0.189189	0	0	0	0.0675676	0.135135	0.0135135	0.108108	0.0675676	0.0945946
BC0291	Rex	30018511	NP_830142.1	redox-sensing transcriptional repressor Rex	5.95985	209	23471.2	0.0239234	0	0.00478469	0.0478469	0.0287081	0.00478469	0.00956938	0.00956938	0.00956938	0.0239234	0.00956938	0	0.0239234	0.0287081	0.00956938	0.00478469	0.00956938	0.0287081
BC2551	TenA	30020678	NP_832309.1	transcriptional activator tenA	5.21998	229	26759.2	0.0262009	0.069869	0.0742358	0.0655022	0.0349345	0.0393013	0	0.0218341	0.0131004	0.0349345	0.00436681	0.0131004	0	0.0174672	0	0.00436681	0	0.0174672
BC4256	ArsR2	30022339	NP_833970.1	ArsR family transcriptional regulator	8.76019	96	10837.9	0	0	0	0.03125	0	0.03125	0	0.0208333	0	0.0104167	0.0104167	0.0104167	0	0	0	0.0104167	0.0208333	0.0416667
BC0742	TenA2	30018901	NP_830532.1	transcriptional activator tenA	4.79786	231	26960.2	0.021645	0	0.004329	0.021645	0.00865801	0.004329	0.030303	0.021645	0.00865801	0	0.00865801	0.004329	0	0.00865801	0.004329	0.00865801	0.00865801	0.012987
BC4174	ArgR	30022257	NP_833888.1	arginine repressor	6.04797	149	16902.8	0	0	0.00671141	0.120805	0.0402685	0.033557	0.0134228	0.0134228	0.0201342	0	0	0	0.0134228	0.0738255	0.0268456	0.00671141	0	0.0134228
BC3792	GntR1	30021883	NP_833514.1	GntR family transcriptional regulator	6.16023	241	27464.3	0	0.0456432	0.0414938	0.0414938	0.0580913	0.0248963	0.00414938	0.00829876	0.0124481	0.00414938	0	0	0.00829876	0.0165975	0.00829876	0	0	0.00829876
BC0746	TenI	30018905	NP_830536.1	transcriptional regulator TenI	5.98587	208	23021.9	0.0240385	0.0384615	0.00961538	0.0432692	0.0288462	0.0288462	0.00961538	0.0240385	0.00480769	0	0	0	0.00961538	0.0144231	0.00480769	0.00480769	0	0.00961538
BC5463	YycF	30023491	NP_835122.1	two-component response regulator yycF	5.09955	235	26937.9	0	0	0.00425532	0.0340426	0.0212766	0.00425532	0	0.012766	0.012766	0	0	0	0.0297872	0.0297872	0.00851064	0.012766	0.00425532	0.00851064
BC4124	MarR	30022210	NP_833841.1	MarR family transcriptional regulator	7.03356	148	17415.4	0.0202703	0.00675676	0	0.0472973	0.0202703	0.0202703	0	0.00675676	0	0	0	0	0.00675676	0.0202703	0	0.0135135	0.00675676	0.0135135
BC4374	GreA	30022455	NP_834086.1	transcription elongation factor GreA	4.84816	158	17484	0	0	0	0.0126582	0	0	0.0126582	0.0316456	0.0126582	0.00632911	0	0	0.0126582	0.0316456	0	0.0189873	0.0126582	0.0126582
BC4968	TipA	30023008	NP_834639.1	transcriptional activator tipA	5.59865	244	28265.2	0	0	0	0.00819672	0.0204918	0.0163934	0.00819672	0.0204918	0.0163934	0	0	0	0	0.0327869	0.0122951	0.00409836	0.0122951	0.00819672
BC4703	DeoR	30022776	NP_834407.1	DeoR family transcriptional regulator	9.91497	73	8484.4	0	0	0	0	0	0.0136986	0.0136986	0.0273973	0.0136986	0	0	0	0	0	0	0.0136986	0.0410959	0.0273973
BC4672	CcpA	30022747	NP_834378.1	catabolite control protein A	5.37696	332	36906.9	0.00301205	0	0.00903614	0	0	0	0.00903614	0.0060241	0.00903614	0.0120482	0	0	0.0210843	0.0180723	0.0180723	0.00301205	0.00301205	0.00301205
BC1623	Hfq2	30019770	NP_831401.1	Hfq protein	8.00723	62	7087.95	0	0	0	0.016129	0.0322581	0	0	0	0	0	0	0	0	0.016129	0	0	0.0322581	0.016129
BC1047	Hpr	30019202	NP_830833.1	transcriptional regulator Hpr	5.36439	185	21716.1	0	0	0.00540541	0.0324324	0.00540541	0.027027	0	0.027027	0.00540541	0	0	0	0	0.00540541	0	0	0	0.00540541
BC4425	-	30022506	NP_834137.1	Hypothetical transcriptional regulator	5.97442	180	20474.7	0	0	0.0111111	0.0611111	0.0444444	0.0611111	0	0.0333333	0.0111111	0	0	0	0.0166667	0.0277778	0.0111111	0.0111111	0	0
BC4053	GntR2	30022140	NP_833771.1	GntR family transcriptional regulator	6.04649	245	28424.7	0	0	0.0122449	0.044898	0.0326531	0.0122449	0	0.00816327	0.0122449	0	0	0	0.00816327	0.0285714	0.00816327	0	0	0
BC4581	NrdR	30022656	NP_834287.1	transcriptional regulator NrdR	6.06832	153	18012.3	0	0	0.00653595	0.0457516	0	0.0130719	0	0	0	0.00653595	0	0	0.0130719	0.0457516	0.0130719	0	0	0
BC3690	LexA	30021787	NP_833418.1	LexA repressor	5.45471	206	23363.3	0	0.0145631	0.00970874	0.0291262	0.0291262	0.0291262	0	0.00970874	0.00485437	0	0	0	0	0	0	0	0	0
BC1818	TetR	30019960	NP_831591.1	TetR family transcriptional regulator	6.3832	196	21988.3	0	0	0	0.0204082	0	0.0102041	0	0.0255102	0	0	0	0	0	0.0102041	0	0	0	0
BC5197	MarR2	30023230	NP_834861.1	MarR family transcriptional regulator	5.50414	104	12126.2	0	0	0	0.0288462	0	0.00961538	0	0.0192308	0	0	0	0	0	0	0	0	0.00961538	0
BC5350	PlcR	30023380	NP_835011.1	transcriptional activator plcR	6.11422	285	33874.4	0	0	0.00350877	0.0175439	0.0105263	0	0.00701754	0.00701754	0.00350877	0.00350877	0	0.00350877	0.00350877	0.00701754	0	0	0	0
BC4010	LacI	30022098	NP_833729.1	LacI family transcription regulator	6.19662	340	37485.5	0	0	0.00294118	0	0.00588235	0	0.00294118	0	0.00294118	0.00294118	0	0	0.00588235	0.00588235	0.00294118	0	0	0
BC4081	MarR3	30022168	NP_833799.1	MarR family transcriptional regulator	8.95903	139	16396.6	0	0	0	0	0	0.00719424	0	0	0	0.0215827	0	0	0	0	0	0	0	0
BC1282	SinR	30019433	NP_831064.1	SinR protein	8.92509	107	12341.6	0	0	0	0.0186916	0	0	0	0	0.00934579	0	0	0	0	0	0	0	0	0
BC0518	PerR	30018724	NP_830355.1	peroxide operon regulator	5.864	144	16306.2	0	0	0	0.00694444	0	0.0138889	0	0	0	0	0	0	0	0	0	0	0	0
BC1316	PhaR	30019467	NP_831098.1	PhaR protein	5.2805	173	19844.4	0	0	0	0.144509	0.0346821	0.0751445	0.0346821	0.132948	0.0520231	0	0	0	0.0693642	0.0404624	0.0346821	0.0751445	0.0462428	0.0982659
BC4992	ArsC	30023032	NP_834663.1	arsenate reductase family protein	5.73856	121	14145	0	0	0	0.0826446	0.0330579	0.0413223	0	0.0165289	0.00826446	0	0	0	0.00826446	0	0.0165289	0	0	0.00826446
BC0099	CtsR	30018349	NP_829980.1	transcriptional regulator ctsR	6.83717	153	17619.3	0.0130719	0	0	0.0522876	0.0261438	0.0130719	0.0326797	0.00653595	0.00653595	0.00653595	0	0.00653595	0.0457516	0.0261438	0	0	0	0.00653595
BC1814	TetR2	30019956	NP_831587.1	TetR family transcriptional regulator	5.32896	194	22184.6	0	0	0	0.0206186	0.00515464	0.0154639	0	0	0	0	0	0	0	0	0	0	0	0
BC1077	TetR3	30019232	NP_830863.1	TetR family transcriptional regulator	5.39751	190	21941.5	0	0	0	0.0157895	0	0	0	0	0	0	0	0	0	0	0	0	0	0
BC4294	-	30022375	NP_834006.1	CBS domain-containing protein	8.50072	210	23474.5	0.0047619	0	0	0.0380952	0.0047619	0.00952381	0	0	0	0.0047619	0.00952381	0	0	0.0142857	0	0	0	0
BC2046	-	30020183	NP_831814.1	CBS domain-containing protein	5.41295	215	24705.9	0	0	0	0	0	0.00465116	0.00465116	0.0186047	0.00465116	0	0	0	0	0	0	0	0	0
BC3522	-	30021624	NP_833255.1	TetR family transcriptional regulator	5.82653	211	24609.6	0	0	0	0.00947867	0.00473934	0	0	0	0	0	0	0	0	0	0	0	0	0
BC4314	HrcA	30022395	NP_834026.1	heat-inducible transcription repressor	5.61159	338	37896.9	0	0	0.00295858	0	0.00295858	0	0.0118343	0.00591716	0.00295858	0	0	0	0.00295858	0.00591716	0	0	0	0
BC3163	-	30021273	NP_832904.1	TetR family transcriptional regulator	9.02155	192	21638.7	0	0	0	0.0104167	0	0.0104167	0	0	0	0	0	0	0	0	0	0	0	0
BC1936	-	30020075	NP_831706.1	MarR family transcriptional regulator	5.80471	147	17284	0	0	0	0.00680272	0	0.00680272	0	0	0	0	0	0	0	0	0	0	0	0
BC1653	-	30019799	NP_831430.1	hypothetical protein BC1653	5.35299	161	18566.8	0	0	0	0.00621118	0.0186335	0.0186335	0	0.0186335	0.00621118	0	0	0	0	0.00621118	0	0	0	0.0248447
				12/ Sporulation
BC0053	SpoVG	30018319	NP_829950.1	regulatory protein SpoVG	5.12245	97	10927.5	0	0	0	0.0309278	0.0824742	0.154639	0	0.164948	0.0721649	0	0	0	0.103093	0.0515464	0.0206186	0.154639	0.154639	0.237113
BC3776	Spo S	30021868	NP_833499.1	stage V sporulation protein S	6.18088	86	8863.86	0	0	0	0	0	0.0232558	0.0116279	0.0697674	0.0465116	0	0	0	0	0	0	0.0348837	0.0348837	0.0813953
BC5336	SpoF	30023367	NP_834998.1	sporulation initiation phosphotransferase F	4.61378	122	13792.2	0	0	0	0.0655738	0.0409836	0.0409836	0	0.0409836	0.0327869	0.0163934	0	0	0.0409836	0.0327869	0	0.0491803	0.0245902	0.0245902
BC4170	SpoA	30022254	NP_833885.1	stage 0 sporulation protein A	6.66429	264	29396.3	0.00378788	0	0.0151515	0.030303	0.0378788	0.0189394	0.0265152	0.030303	0.0151515	0.00378788	0	0	0.00378788	0.0189394	0	0.00378788	0	0.00757576
BC2142	SpoVS	30020277	NP_831908.1	stage V sporulation protein S	10.2717	91	9394.18	0	0	0	0	0	0	0	0.010989	0.010989	0	0	0	0	0	0	0.010989	0.010989	0.021978
BC0038	YaaT	30018304	NP_829935.1	tpl protein	5.37568	275	31431.2	0	0	0.0109091	0.0109091	0.0109091	0	0	0	0	0.00727273	0	0	0.00363636	0.0145455	0.00727273	0	0	0.00363636
BC5483	Noc	30023505	NP_835136.1	Nucleoid occlusion protein	5.83982	290	33597	0	0	0.0103448	0	0.00344828	0	0.00689655	0	0.00344828	0	0	0	0.00689655	0.0172414	0.00344828	0	0	0
BC5481	SpoJ	30023503	NP_835134.1	stage 0 sporulation protein J	8.81207	273	32015.1	0.014652	0	0.00732601	0	0	0	0	0	0	0.010989	0	0	0.003663	0.010989	0	0	0	0
BC5482	-	30023504	NP_835135.1	sporulation initiation inhibitor protein soj	5.19682	253	27358.7	0	0	0	0.00395257	0	0	0	0.00395257	0.00395257	0	0.00395257	0	0	0.00395257	0	0	0	0
				13/ Cell Division
BC3896	DivIVA	30021985	NP_833616.1	cell division protein DivIVA	4.86359	168	19732.3	0.00595238	0	0	0.0357143	0.077381	0.0297619	0.0238095	0.047619	0.0416667	0.00595238	0.00595238	0	0.0357143	0.0297619	0.0178571	0.077381	0.047619	0.0833333
BC4442	MinD	30022523	NP_834154.1	cell division inhibitor MinD	4.816	265	28996.3	0.0716981	0.0528302	0.0490566	0.0641509	0.0415094	0.0150943	0.0377358	0.0566038	0.0603774	0.0528302	0.0264151	0.00754717	0.045283	0.0566038	0.0339623	0.045283	0.0377358	0.0566038
BC5186	FtsE	30023219	NP_834850.1	cell division ATP-binding protein ftsE	4.99154	225	24857.9	0.146667	0.102222	0.0755556	0.0844444	0.0755556	0.0488889	0.0533333	0.0488889	0.0488889	0.0488889	0.0311111	0.0444444	0.0488889	0.0844444	0.0355556	0.0133333	0.0177778	0.0577778
BC3906	FtsZ	30021995	NP_833626.1	cell division protein FtsZ	5.19043	384	40654	0	0	0.00520833	0	0	0	0.0182292	0.0078125	0.015625	0.00520833	0	0	0.0182292	0.0182292	0.0182292	0.0234375	0.0338542	0.0260417
BC1562	DivIVA2	30019709	NP_831340.1	cell division protein DivIVA	6.61511	111	13039.8	0	0	0	0.0720721	0.00900901	0.018018	0.018018	0.027027	0.027027	0	0	0	0.027027	0.018018	0.036036	0.045045	0.0540541	0.036036
BC0072	FtsH	30018336	NP_829967.1	cell division protein ftsH	5.63541	633	70141.2	0.014218	0	0.00631912	0.00631912	0.00315956	0	0.0189573	0.00473934	0.00789889	0.0268562	0.0505529	0.0679305	0.0473934	0.0126382	0.0458136	0.0236967	0.028436	0.00157978
BC5484	GidB	30023506	NP_835137.1	glucose-inhibited division protein B	6.91814	239	27207.2	0.0041841	0.0167364	0.0167364	0.0334728	0.0251046	0.0167364	0.0083682	0.0125523	0.0083682	0.0041841	0.0041841	0.0041841	0	0.0125523	0	0	0	0.0041841
BC3845	FtsY	30021935	NP_833566.1	cell division protein ftsY	4.99834	329	36442	0.0182371	0	0.0243161	0.0121581	0.0151976	0	0	0.00303951	0.00303951	0.00911854	0.00911854	0.00911854	0.00607903	0.0121581	0.00607903	0.00303951	0	0
BC3907	FtsA	30021996	NP_833627.1	cell division protein ftsA	5.02788	435	47725.6	0	0	0.00689655	0	0	0	0	0	0.0045977	0.0045977	0.0183908	0.0137931	0.0275862	0.00689655	0.0206897	0.00689655	0.0045977	0
BC5185	FtsX	30023218	NP_834849.1	cell division protein ftsX	9.31721	288	32097.4	0	0.00347222	0	0.0173611	0.00694444	0.00347222	0	0	0	0.0104167	0.00347222	0.00694444	0.00347222	0	0.00347222	0	0	0
BC3846	Smc	30021936	NP_833567.1	chromosome partition protein smc	5.31705	1189	136028	0	0	0	0	0	0	0	0	0	0	0	0	0	0	0.00168209	0	0	0
BC4434	Obg	30022515	NP_834146.1	GTPase Obg	5.40502	428	47167.1	0	0	0.0116822	0	0	0	0	0	0.0046729	0.00700935	0.0046729	0.00700935	0.00700935	0.0046729	0.00233645	0	0.00233645	0
				14/ Rod shape-determining proteins
BC4446	MreB	30022527	NP_834158.1	rod shape-determining protein mreB	4.77071	339	36037.7	0.150442	0.0943953	0.227139	0.0825959	0.123894	0.0235988	0.0648968	0.0560472	0.0914454	0.109145	0.0855457	0.0737463	0.165192	0.179941	0.117994	0.0353982	0.0324484	0.0737463
BC4445	MreC	30022526	NP_834157.1	rod shape-determining protein mreC	8.74828	283	31222.9	0.0282686	0.0318021	0.0777385	0.0388693	0.0424028	0.0141343	0.00353357	0.0106007	0.00353357	0.0565371	0.0176678	0.0636042	0.0212014	0.0459364	0.0212014	0	0	0.0106007
BC5281	Mbl	30023313	NP_834944.1	rod shape-determining protein Mbl	5.54094	1002	36827.5	0.011976	0.0179641	0.0299401	0.00299401	0.010978	0.00199601	0	0	0	0.0159681	0.0179641	0.00998004	0.00399202	0.00898204	0.00998004	0	0.000998004	0.000998004
				15/ Transporters
				15.01/ ABC transporters
BC5106	FatB	30023143	NP_834774.1	ferric anguibactin-binding protein	6.55291	338	36602	0	0.0118343	0.0739645	0.0118343	0.0414201	0.00295858	0.0976331	0.0443787	0.091716	0.0325444	0	0.0207101	0.162722	0.171598	0.127219	0.0946746	0.0887574	0.0769231
BC0383	-	30018591	NP_830222.1	ferrichrome-binding protein	7.59564	306	34611.9	0.0424837	0.0849673	0.130719	0.0326797	0.0718954	0.0163399	0.0392157	0.0228758	0.0359477	0.0555556	0.0326797	0.0490196	0.114379	0.0816993	0.0947712	0.0196078	0.0228758	0.0228758
BC4979	SufB	30023019	NP_834650.1	ABC transporter-associated protein	5.06934	465	52456.1	0.0193548	0	0.0580645	0	0	0	0.0817204	0.00215054	0.055914	0.0602151	0.0688172	0.0473118	0.124731	0.0516129	0.0666667	0.0924731	0.0752688	0.0150538
BC2021	ZnuA	30020158	NP_831789.1	high-affinity zinc uptake system protein znuA precursor	6.1316	316	35584.3	0.0316456	0	0.028481	0.0253165	0.0348101	0.00632911	0.0443038	0.028481	0.0443038	0.056962	0.0316456	0.056962	0.101266	0.0727848	0.0822785	0.0474684	0.0221519	0.0348101
BC4363	-	30022444	NP_834075.1	ferrichrome-binding protein	8.59671	315	34723.2	0	0	0	0.0031746	0.0349206	0	0	0.00634921	0.0126984	0	0	0	0.0222222	0.0126984	0	0	0	0
BC4546	-	30022622	NP_834253.1	ferrichrome-binding protein	8.9232	291	32060	0	0	0	0.00687285	0.024055	0.00343643	0	0.0103093	0.0103093	0	0	0	0.00687285	0.00343643	0	0	0	0.00343643
BC0215	OppA2	30018452	NP_830083.1	oligopeptide-binding protein oppA	5.96895	546	61157.3	0	0	0	0	0	0	0	0	0	0.00915751	0.0018315	0.00915751	0.0128205	0.003663	0.014652	0	0.0018315	0
BC3586	OppA7	30021687	NP_833318.1	oligopeptide-binding protein oppA	8.47163	567	63701.6	0	0	0	0	0	0	0	0	0	0.00352734	0.00881834	0.00705467	0.00352734	0	0.00881834	0	0	0
BC1179	OppA6	30019333	NP_830964.1	oligopeptide-binding protein oppA	8.04613	551	62372.9	0	0	0	0	0	0	0	0	0	0.00181488	0.00362976	0.00725953	0.00362976	0	0.00725953	0	0	0
BC4983	SufC	30023023	NP_834654.1	ABC transporter ATP-binding protein	4.62677	261	29012.5	0.1341	0.1341	0.172414	0.0536398	0.0651341	0.0344828	0.0881226	0.0804598	0.0766284	0.0498084	0.00766284	0.00766284	0.0191571	0.0536398	0.0114943	0.0574713	0.0689655	0.130268
BC5103	-	30023140	NP_834771.1	ferric anguibactin transport ATP-binding protein	5.37691	250	28121.6	0.124	0.048	0.048	0.132	0.092	0.056	0.104	0.072	0.092	0.048	0.008	0.012	0.1	0.124	0.048	0.032	0.016	0.092
BC1183	OppF	30019337	NP_830968.1	oligopeptide transport ATP-binding protein oppF	8.78876	311	35236.3	0.0353698	0.0160772	0.106109	0.0192926	0.0610932	0.00643087	0.0385852	0.0385852	0.0610932	0.0707395	0.0450161	0.0482315	0.128617	0.106109	0.073955	0.0289389	0.0257235	0.0450161
BC1182	OppD	30019336	NP_830967.1	oligopeptide transport ATP-binding protein oppD	5.38606	347	38037.8	0.0288184	0.00576369	0.0518732	0.00288184	0.0259366	0	0.0230548	0.00576369	0.0317003	0.0172911	0.0144092	0.0288184	0.0806916	0.0432277	0.0432277	0.0288184	0.0230548	0.0201729
BC1181	OppC	30019335	NP_830966.1	oligopeptide transport system permease protein oppC	9.11392	338	37835.1	0	0.00591716	0.00591716	0.0147929	0.0118343	0	0	0	0	0.0266272	0.00295858	0.00887574	0.00591716	0.0147929	0.0266272	0	0	0.00887574
BC4831	-	30022900	NP_834531.1	ABC transporter ATP-binding protein	6.12623	256	28204.6	0	0	0	0.0234375	0.0234375	0	0	0.0117188	0	0	0	0	0	0	0	0	0	0.0117188
BC5381	-	30023411	NP_835042.1	ferrichrome ABC transporter ATP-binding protein	6.54319	270	29779.6	0.00740741	0.0111111	0.0333333	0.0518519	0.0185185	0	0	0	0	0.00740741	0.0037037	0	0.0111111	0.0259259	0.00740741	0	0	0.0037037
BC0743	-	30018902	NP_830533.1	hydroxymethylpyrimidine transport ATP-binding protein	6.26542	249	28688.2	0.00803213	0.0160643	0.0321285	0.0160643	0.0160643	0.0120482	0	0.00401606	0	0.0160643	0.00401606	0.0120482	0.00401606	0.0120482	0.00401606	0	0.00401606	0.00401606
BC4987	MetN3	30023027	NP_834658.1	Methionine import ATP-binding protein MetN 3	6.21824	341	37874.2	0	0	0	0	0	0	0.00293255	0	0.00293255	0.00879765	0	0	0.0175953	0.0117302	0.0058651	0	0	0.00293255
BC1286	PotA	30019437	NP_831068.1	Spermidine/putrescine import ATP-binding protein PotA	6.1293	327	37381.5	0.00611621	0.00917431	0.0428135	0	0.00611621	0	0	0	0	0.0244648	0.0122324	0.0152905	0.0183486	0.0122324	0.0214067	0	0	0
BC4824	-	30022893	NP_834524.1	ABC transporter ATP-binding protein	8.50297	772	16551.5	0.00129534	0	0.00129534	0	0	0.00259067	0.00259067	0	0.00129534	0.00259067	0.00388601	0	0.00259067	0.00388601	0.00129534	0.00259067	0.00129534	0
BC5118	CysA	30023155	NP_834786.1	ABC transporter ATP-binding protein	5.77961	238	27380.7	0	0.0252101	0.0336134	0	0.0420168	0.0210084	0	0	0	0	0	0	0	0.00420168	0	0	0	0
BC0619	-	30018804	NP_830435.1	Iron(III) dicitrate transport ATP-binding protein fecE	5.27186	273	30843	0	0	0.014652	0.018315	0.010989	0	0	0	0	0.010989	0.003663	0	0.010989	0.010989	0.003663	0	0	0
BC1180	OppB	30019334	NP_830965.1	oligopeptide transport system permease protein oppB	9.43335	312	34208.8	0	0	0.00320513	0.0160256	0.0160256	0.0128205	0	0	0	0.00641026	0	0.00320513	0.00641026	0	0.00641026	0	0	0
BC5433	Uup	30023463	NP_835094.1	ABC transporter ATP-binding protein uup	5.51615	536	60876.2	0	0	0.00373134	0	0	0	0	0	0	0.00559701	0.00932836	0.00373134	0.00373134	0	0.00373134	0	0	0
BC1359	BcrA	30019509	NP_831140.1	bacitracin transport ATP-binding protein bcrA	6.52663	300	33278.8	0	0	0.01	0	0.00333333	0	0	0	0.00333333	0.00666667	0	0	0	0.00333333	0	0	0	0
BC2933	YkpA	30021050	NP_832681.1	ABC transporter ATP-binding protein	5.03821	541	61092.9	0	0	0	0	0	0	0.00184843	0	0	0.00739372	0	0	0	0.00184843	0.00369686	0.00184843	0.00184843	0
BC0348	MetQ	30018556	NP_830187.1	Lipoprotein	8.32375	283	30737.5	0.00353357	0	0	0.00706714	0	0	0.0671378	0.00706714	0.0141343	0.00706714	0.0106007	0	0.00353357	0.0141343	0.00706714	0.0318021	0.0353357	0.0671378
BC4984	-	30023024	NP_834655.1	Lipoprotein	8.75876	268	29584	0.0223881	0.00746269	0.0261194	0.011194	0.0149254	0	0.00746269	0.00373134	0.00373134	0.011194	0.00373134	0	0.00746269	0.0149254	0.011194	0.00746269	0.011194	0.0186567
BC4985	-	30023025	NP_834656.1	Lipoprotein	7.67727	270	29871.2	0	0	0.0037037	0.037037	0.0444444	0.0111111	0.0740741	0.0333333	0.0518519	0	0	0.0185185	0.037037	0.103704	0.0296296	0.0407407	0.0296296	0.0740741
BC1289	-	30019440	NP_831071.1	Spermidine/putrescine-binding protein	6.15266	349	39821.3	0.00286533	0.0114613	0.0687679	0	0.00286533	0	0.00286533	0.00286533	0.00859599	0.025788	0.00286533	0.0458453	0.025788	0.017192	0.0229226	0	0	0
BC4634	EcsC	30022709	NP_834340.1	protein ecsC	7.88936	277	31856.7	0.00361011	0	0.00361011	0	0	0	0	0	0	0	0.00722022	0.0144404	0.00722022	0	0	0	0	0.00361011
BC4279	ZnuC	30022361	NP_833992.1	high-affinity zinc uptake system ATP-binding protein znuC	6.46391	256	28715	0	0	0.0078125	0.0234375	0.0273438	0.00390625	0	0	0	0.015625	0.00390625	0	0.0078125	0.0273438	0.015625	0.00390625	0	0.0117188
BC0198	-	30018435	NP_830066.1	ABC transporter substrate-binding protein	6.67886	270	29789.9	0	0	0	0	0	0	0.0037037	0.0037037	0	0	0	0	0	0.0037037	0	0	0	0.00740741
BC4544	FhuC	30022620	NP_834251.1	Ferrichrome transport ATP-binding protein fhuC	5.14642	256	28713.8	0	0	0	0.0117188	0.03125	0	0	0	0	0	0	0	0.015625	0.00390625	0	0.00390625	0	0.00390625
MetN2	-	30018554	NP_830185.1	Methionine import ATP-binding protein MetN 2	7.07144	339	37988.2	0	0	0	0	0	0	0.00589971	0	0	0	0	0	0	0	0	0	0	0.00294985
BC5379/BC5380	-	_	NA	Iron compound ABC transporter, iron compound-binding protein	5.5641	215	4550.33	0	0.0232558	0.0790698	0.0139535	0.0651163	0.00930233	0.0186047	0.0186047	0.027907	0.0139535	0	0	0.0186047	0.0325581	0.0186047	0.0139535	0.00465116	0.0186047
BC4528	-	30022605	NP_834236.1	ferrichrome-binding protein	8.27514	324	36017.9	0	0	0.0123457	0	0.00617284	0	0	0.00617284	0.00925926	0.00617284	0	0.00308642	0.0277778	0.0246914	0.0185185	0.00308642	0	0
BC3735	-	30021829	NP_833460.1	Iron(III) dicitrate transport ATP-binding protein fecE	5.4682	273	30722	0	0	0	0	0.003663	0	0	0	0	0	0	0	0.00732601	0.010989	0.00732601	0	0	0
BC3466	-	30021569	NP_833200.1	ferrichrome-binding protein	8.71101	302	34000.9	0	0	0	0	0.00331126	0	0	0	0	0	0	0	0.00662252	0.00331126	0	0	0	0
BC3541	-	30021643	NP_833274.1	flavodoxin	3.96618	154	16928.2	0	0	0	0.0194805	0.00649351	0.038961	0.00649351	0.012987	0.0194805	0	0	0	0	0	0	0.012987	0	0.00649351
BC1376	-	30019526	NP_831157.1	flavodoxin	4.03013	148	16223.9	0.0405405	0	0	0.209459	0.168919	0.216216	0.0405405	0.141892	0.121622	0	0	0	0	0.00675676	0	0.0405405	0.0202703	0
BC3738	-	30021832	NP_833463.1	Iron(III) dicitrate-binding protein	9.0973	321	35577.9	0.0529595	0	0.0373832	0.05919	0.0841121	0.0404984	0.130841	0.109034	0.143302	0.0529595	0.0498442	0.0560748	0.165109	0.137072	0.127726	0.0996885	0.0778816	0.0934579
BC0616	-	30018802	NP_830433.1	Iron(III) dicitrate-binding protein	8.74148	322	36393.9	0	0	0.0217391	0	0	0	0	0	0.00310559	0.00931677	0.00310559	0	0	0.00310559	0	0	0	0
BC2208	-	30020342	NP_831973.1	Iron(III) dicitrate-binding protein	8.4863	320	36149.8	0	0	0.021875	0	0.00625	0	0	0	0	0.009375	0	0	0.0125	0.01875	0.003125	0	0	0
BC0745	-	30018904	NP_830535.1	hydroxymethylpyrimidine-binding protein	6.22514	338	37799.6	0.0147929	0.0502959	0.109467	0.0236686	0.0532544	0.00591716	0.0207101	0.0325444	0.0414201	0.0769231	0.035503	0.0828402	0.0739645	0.0887574	0.0502959	0.0236686	0.0147929	0.0295858
BC0426	-	30018634	NP_830265.1	hydroxymethylpyrimidine-binding protein	6.17965	332	37235.1	0	0.00903614	0.0451807	0	0.0060241	0	0.00301205	0	0	0.0150602	0.0180723	0.0391566	0.0180723	0.0210843	0.0180723	0.00301205	0.00301205	0.0060241
				15.02/ Other transports
BC0872	-	30019027	NP_830658.1	cystine-binding protein	7.63735	265	29063.2	0.00377358	0.0113208	0.0528302	0.0226415	0.0188679	0	0.00377358	0.00754717	0.00377358	0.00754717	0.00754717	0.0150943	0.00377358	0.0226415	0.0113208	0.00377358	0	0.00377358
BC1926	-	30020065	NP_831696.1	Low-affinity zinc transport protein	5.19662	304	34696	0	0	0.0164474	0.0197368	0.0263158	0.00328947	0.0164474	0.00328947	0.0131579	0.0131579	0.00986842	0.00328947	0.0230263	0.0230263	0.0131579	0	0	0.00986842
BC4510	YhaQ	30022588	NP_834219.1	Sodium export ATP-binding protein	6.1338	294	32794.4	0.00340136	0	0.0442177	0.0136054	0.047619	0	0.00340136	0.00340136	0.00340136	0.0306122	0.0102041	0.00680272	0.0306122	0.0272109	0.0238095	0.00680272	0.00340136	0.00680272
BC3071	CutC	30021186	NP_832817.1	copper homeostasis protein cutC	5.15522	225	24589	0	0	0.00888889	0.0577778	0.0355556	0.0444444	0.0355556	0.0622222	0.0311111	0	0	0	0	0	0	0	0	0.00444444
BC0707	-	30018888	NP_830519.1	ferrous iron transport protein B	8.51171	466	51685.2	0	0	0	0.00429185	0.00643777	0	0	0	0	0	0	0	0.00429185	0.00214592	0.0150215	0	0.00214592	0.00214592
BC4808	-	30022877	NP_834508.1	thiamine transporter	9.80936	222	24512.2	0	0	0	0	0	0.0045045	0	0	0	0	0	0.0045045	0	0	0.00900901	0	0	0.0045045
BC3790	-	30021881	NP_833512.1	nucleoside transport ATP-binding protein	6.19555	510	56235.3	0	0	0.00784314	0	0	0	0	0	0	0.0137255	0.0196078	0.00980392	0.0313725	0.0137255	0.0196078	0	0	0
BC0168	Mrp	30018416	NP_830047.1	Mrp protein	5.20352	355	38529.1	0.0028169	0	0.0197183	0.0028169	0.0056338	0	0	0	0	0.0084507	0.0084507	0	0.0084507	0.0056338	0.0056338	0.0028169	0	0
BC0615	-	30018801	NP_830432.1	di-/tripeptide transporter	9.45691	449	48985.4	0	0	0	0	0	0	0	0	0	0	0	0	0.00445434	0	0.0244989	0	0	0
BC0874	-	30019029	NP_830660.1	cystine transport ATP-binding protein	7.84131	244	27337.4	0.00409836	0	0	0.0122951	0.00409836	0	0	0	0	0	0	0	0	0	0	0	0	0
BC1570	-	30019717	NP_831348.1	xanthine permease	8.91752	440	46563.1	0	0	0	0	0	0	0	0	0	0	0	0	0	0	0.00909091	0	0	0
BC5232	YvgJ2	30023264	NP_834895.1	phosphoglycerol transferase	6.16585	631	72035.8	0	0	0	0	0	0	0	0	0	0	0	0	0.00158479	0	0.00158479	0.00158479	0	0
BC1979	-	30020118	NP_831749.1	siderophore biosynthesis protein	5.72517	610	71896.5	0	0	0	0	0	0	0	0	0	0	0	0	0.00327869	0	0	0	0	0
BC2310	-	30020442	NP_832073.1	multidrug resistance protein B	9.69389	476	51347.8	0	0	0	0	0	0	0	0	0	0	0	0	0	0	0.00420168	0	0	0
BC0873	-	30019028	NP_830659.1	cystine transport system permease protein	9.32324	234	26332.4	0	0	0	0.017094	0	0.0042735	0	0	0	0	0	0	0	0	0	0	0	0
BC3978	KtrA	30022066	NP_833697.1	potassium uptake protein KtrA	5.36689	221	24371.8	0	0	0	0.00904977	0.00452489	0	0	0	0	0	0	0	0	0	0	0	0	0
BC3065	-	30021180	NP_832811.1	permease	9.57029	234	25677.8	0	0.0213675	0.0128205	0.017094	0	0.00854701	0	0	0	0	0	0	0	0	0	0	0	0
				16/ Protein secretion/export apparatus
BC3070	SipA	30021185	NP_832816.1	Signal peptidase I	7.83354	183	20591.9	0	0	0	0.0163934	0.010929	0.0218579	0.00546448	0.010929	0.010929	0.00546448	0	0	0.010929	0.0163934	0.010929	0.010929	0.0163934	0.0546448
BC4410	yajC	30022491	NP_834122.1	preprotein translocase subunit YajC	9.5982	86	9486.02	0.151163	0.302326	0.0930233	0.744186	0.0930233	0.186047	0.0697674	0.0930233	0.0813953	0.0581395	0.116279	0.0930233	0.0813953	0.197674	0.104651	0.0116279	0.0581395	0.104651
BC3843	Ffh	30021933	NP_833564.1	signal recognition particle protein	9.12388	449	49485.3	0	0	0.0155902	0.00222717	0	0	0.0178174	0.013363	0.0222717	0.0311804	0.0334076	0.0178174	0.0200445	0.00445434	0.00890869	0.013363	0.0155902	0.0111359
BC5488	YidC2	30023510	NP_835141.1	Membrane protein insertase YidC 2	9.59012	258	28706.1	0.0116279	0.0193798	0.00775194	0.0310078	0.0155039	0.00387597	0	0	0	0	0	0.0116279	0.00387597	0.00775194	0.0193798	0	0.00387597	0.00775194
BC3837	SipB	30021927	NP_833558.1	Signal peptidase I	8.90459	183	21146.2	0.00546448	0.010929	0.0273224	0.0273224	0.0163934	0.010929	0	0	0	0.010929	0	0.00546448	0	0.0218579	0	0	0	0
BC5189	SecA	30023222	NP_834853.1	preprotein translocase subunit SecA	5.37159	835	94960.2	0	0	0	0	0	0	0.0011976	0	0	0	0.00359281	0.0011976	0.0155689	0	0.00359281	0	0	0
BC4405	-	30022486	NP_834117.1	bifunctional preprotein translocase subunit SecD/SecF	9.46841	754	82593	0	0	0	0	0	0	0	0	0	0	0	0	0	0	0.0159151	0	0	0
BC0115	SecE	30018365	NP_829996.1	preprotein translocase subunit SecE	9.98387	59	6618.61	0.118644	0.169492	0.0508475	0.0847458	0.0847458	0.0508475	0	0	0.0169492	0.0169492	0.0338983	0.0508475	0.0338983	0.0508475	0.0338983	0.0169492	0	0.0338983
				17/ Biosynthesis of cofactors
				17.01/ Iron sulfur metabolism
BC4952	NifU	30022992	NP_834623.1	NifU protein	4.41714	78	8599.45	0.0128205	0	0	0.0769231	0.025641	0.0512821	0.0512821	0.115385	0.102564	0.025641	0.0384615	0.025641	0	0.0384615	0.025641	0.0512821	0.102564	0.153846
BC4980	IscU	30023020	NP_834651.1	IscU protein	5.07	143	16170.9	0	0	0.00699301	0.013986	0.013986	0	0.013986	0.00699301	0.013986	0	0	0	0	0.013986	0.020979	0.013986	0.013986	0
BC4982	SufD	30023022	NP_834653.1	FeS assembly protein	5.27355	430	46841.3	0.0302326	0	0.0767442	0.00232558	0.00232558	0	0.0534884	0.00930233	0.044186	0.0627907	0.0418605	0.0348837	0.0651163	0.0302326	0.027907	0.0860465	0.0697674	0.0348837
BC5048	-	30023087	NP_834718.1	Ferritin	4.64098	168	19696.4	0.00595238	0	0	0.00595238	0.00595238	0.0119048	0.00595238	0.0178571	0	0	0	0	0	0	0	0	0	0
BC5380	-	30023410	NP_835041.1	ferrichrome-binding protein	9.08713	276	31161.4	0.0108696	0.0688406	0.101449	0.0217391	0.0471014	0.00724638	0.00724638	0.0108696	0.0108696	0.0398551	0	0.00724638	0.0543478	0.0978261	0.0362319	0.00362319	0	0.0108696
BC0709	FeoA	30018890	NP_830521.1	ferrous iron transport protein A	8.06556	85	9443.15	0.0705882	0	0	0.176471	0.0823529	0.0823529	0.0588235	0.0823529	0.0705882	0	0.0117647	0.0117647	0.0352941	0.0588235	0.0235294	0.0941176	0.129412	0.152941
BC0708	FeoB	30018889	NP_830520.1	ferrous iron transport protein B	7.80052	240	26733.2	0.00833333	0	0.0416667	0.2	0.0833333	0.1	0.0666667	0.0708333	0.0708333	0.0166667	0.00833333	0.00416667	0.0958333	0.183333	0.120833	0.0208333	0.0166667	0.025
BC1422	Sat	30019571	NP_831202.1	sulfate adenylyltransferase	5.52597	378	42692	0	0	0	0	0	0	0.015873	0	0.00793651	0	0	0	0	0	0	0	0.0026455	0.00529101
BC1423	CysC	30019572	NP_831203.1	adenylylsulfate kinase	6.24125	197	22483.6	0	0	0	0	0	0	0.0101523	0.00507614	0	0	0	0	0	0	0	0	0	0.0101523
BC4210	-	30022293	NP_833924.1	rhodanese-related sulfurtransferase	9.88962	127	14998	0.110236	0.149606	0.102362	0.0866142	0.0551181	0.0472441	0	0.00787402	0	0.0551181	0.0314961	0.0787402	0	0.023622	0	0	0	0
BC4308	YqeV	30022389	NP_834020.1	Fe-S oxidoreductase	5.49893	450	51324.1	0	0	0	0	0	0	0	0	0	0.00666667	0.0244444	0.00666667	0.00222222	0	0.00444444	0	0	0
BC4346	-	30022427	NP_834058.1	hypothetical protein BC4346	9.5892	166	18048.5	0	0	0	0.0421687	0.0060241	0.0060241	0.0060241	0	0	0	0	0	0	0	0	0	0	0.0060241
				17,02/ Thiamine metabolism
BC0749	ThiG	30018908	NP_830539.1	thiazole synthase	5.04802	258	27455.5	0.143411	0.124031	0.0930233	0.0852713	0.0697674	0.0232558	0.166667	0.151163	0.127907	0.0426357	0.0620155	0.0116279	0.0620155	0.0891473	0.0426357	0.139535	0.108527	0.248062
BC0747	-	30018906	NP_830537.1	glycine oxidase	5.98949	369	41165.1	0.0135501	0	0.0867209	0.00271003	0.0162602	0	0.0271003	0.0108401	0.0352304	0.0867209	0.0758808	0.0298103	0.113821	0.0785908	0.0514905	0.0243902	0.0108401	0.0271003
BC5227	ThiC	30023259	NP_834890.1	thiamine biosynthesis protein ThiC	5.51273	586	65685.8	0	0	0	0	0	0	0	0	0	0.00853242	0.0221843	0.00853242	0.0119454	0	0.0102389	0.00853242	0.00511945	0
BC0748	ThiS	30018907	NP_830538.1	sulfur carrier protein ThiS	4.53558	67	7398.84	0	0	0	0.0597015	0.0149254	0.0298507	0	0.0597015	0.0895522	0	0	0	0	0.0298507	0	0.0298507	0	0.0746269
BC0751	-	30018910	NP_830541.1	phosphomethylpyrimidine kinase	5.31904	270	28939	0.125926	0.1	0.107407	0.114815	0.111111	0.0814815	0.0925926	0.1	0.103704	0.0407407	0.0185185	0.0296296	0.0703704	0.0925926	0.0481481	0.0407407	0.0296296	0.0555556
BC5413	-	30023443	NP_835074.1	pyridoxal kinase	5.65166	274	29433.2	0.0620438	0.0948905	0.135036	0.10219	0.120438	0.0291971	0.0474453	0.0474453	0.0547445	0.0364964	0.00729927	0.00364964	0.0510949	0.105839	0.0182482	0.0291971	0.0218978	0.0364964
BC0419	ThiM	30018627	NP_830258.1	hydroxyethylthiazole kinase	4.88	269	28288.7	0.0371747	0.00743494	0.0111524	0.0408922	0.0297398	0.0185874	0.0446097	0.0334572	0.0371747	0.00371747	0	0	0.0111524	0.00371747	0	0.0185874	0.0185874	0.0297398
BC0420	ThiE	30018628	NP_830259.1	thiamine-phosphate pyrophosphorylase	4.72645	219	23960.3	0.0182648	0	0	0	0	0.00456621	0.0228311	0.0228311	0.0228311	0	0	0	0	0	0	0.00456621	0	0.0136986
BC0750	ThiF	30018909	NP_830540.1	thiamine/molybdopterin biosynthesis ThiF/MoeB-like protein	5.31766	339	38056.3	0	0	0.0265487	0	0.00589971	0	0	0	0.00294985	0.00884956	0.020649	0	0.00884956	0.00884956	0.00294985	0	0	0
				17.03/ Riboflavin metabolism
BC4112	RibH	30022199	NP_833830.1	riboflavin synthase subunit beta	5.78038	153	16238.5	0.653595	0.169935	0.104575	0.437908	0.326797	0.542484	0.980392	1.05882	0.679739	0.0784314	0.0784314	0.0457516	0.54902	0.163399	0.0718954	0.562092	0.45098	0.464052
BC4111	RibA	30022198	NP_833829.1	bifunctional 3,4-dihydroxy-2-butanone 4-phosphate synthase/GTP cyclohydrolase II protein	5.46989	397	43858.5	0.00251889	0	0.0251889	0.0453401	0.0176322	0	0.156171	0.0403023	0.0806045	0.0176322	0.0100756	0.00503778	0.105793	0.0302267	0.00503778	0.13602	0.0957179	0.0201511
BC4110	-	30022197	NP_833828.1	riboflavin synthase subunit alpha	6.15189	214	23309.9	0.0233645	0	0	0.0607477	0.0280374	0.0373832	0.0794393	0.0560748	0.0514019	0	0	0	0.0140187	0.0186916	0.0046729	0.0140187	0.0140187	0.0140187
BC4109	RibD	30022196	NP_833827.1	Riboflavin biosynthesis protein RibD	6.71132	379	41604.7	0	0	0.00263852	0.0211082	0.00791557	0	0.0316623	0.0105541	0.0131926	0.00263852	0	0	0.0527704	0.00791557	0.00263852	0.0105541	0.00791557	0
BC5322	-	30023353	NP_834984.1	nitrilotriacetate monooxygenase component B	5.61517	203	22211.6	0	0	0.00985222	0.00985222	0.0147783	0.0147783	0.0246305	0.0246305	0.0197044	0	0	0	0.00492611	0.00985222	0	0.00492611	0.00492611	0.00492611
				17.04/ Nicotinate and nicotinamide metabolism
BC4422	NadC	30022503	NP_834134.1	nicotinate-nucleotide pyrophosphorylase	5.86196	277	30330.9	0.0433213	0.0252708	0.0288809	0.0216606	0.0433213	0	0	0.00722022	0.00361011	0.0288809	0	0.0180505	0.00722022	0.0288809	0.00361011	0	0.00361011	0.0180505
BC4642	PpnK	30022717	NP_834348.1	inorganic polyphosphate/ATP-NAD kinase	5.67395	267	30298.5	0	0	0	0.00374532	0.0187266	0	0.00749064	0.0149813	0	0	0	0	0.00374532	0	0	0.00374532	0	0.0224719
BC4685	-	30022760	NP_834391.1	nicotinate phosphoribosyltransferase	5.39536	372	42007.4	0	0	0	0	0	0	0.00537634	0.00268817	0.00537634	0.00268817	0	0	0.00537634	0	0.00268817	0.00806452	0.00537634	0.00537634
BC1994	NadE	30020132	NP_831763.1	NAD synthetase	5.00933	272	30050.6	0	0	0	0	0	0	0.00367647	0.00735294	0.00735294	0	0	0	0	0.00735294	0	0	0	0.00735294
BC4421	NadA	30022502	NP_834133.1	quinolinate synthetase	4.98183	368	41541.5	0.00271739	0.013587	0.116848	0	0.00271739	0	0	0	0	0.0434783	0.0353261	0.0326087	0.013587	0.0326087	0.0217391	0.00271739	0	0
BC0597	-	30018783	NP_830414.1	nicotinate phosphoribosyltransferase	5.61016	487	56062.3	0	0	0	0	0	0	0.00205339	0	0	0.00410678	0	0	0.00410678	0	0	0.00410678	0	0
				17.05/ Pantothenate and CoA biosynthesis
BC3929	CoaD	30022017	NP_833648.1	phosphopantetheine adenylyltransferase	6.75165	163	18395.7	0.0429448	0.00613497	0.0122699	0.0490798	0.0122699	0.0184049	0	0.0122699	0.00613497	0	0	0	0.00613497	0.0306748	0	0.0184049	0	0.0245399
BC1540	PanB	30019688	NP_831319.1	3-methyl-2-oxobutanoate hydroxymethyltransferase	5.35989	278	30479.7	0.00359712	0	0.00719424	0.0107914	0.0143885	0	0	0	0	0.0143885	0.00359712	0	0	0.00719424	0	0	0	0
BC0073	CoaX	30018337	NP_829968.1	pantothenate kinase	5.78191	262	29117.1	0	0	0.00381679	0.0114504	0.00763359	0.00763359	0.00381679	0.00763359	0.00381679	0	0	0	0	0	0	0	0	0
BC4584	CoaE	30022659	NP_834290.1	dephospho-CoA kinase	5.61905	200	22658.1	0	0	0	0	0	0	0	0.02	0.005	0	0	0	0	0	0	0	0	0
				17.06/ Biotin metabolism
BC0015	PdxS	30018288	NP_829919.1	Pyridoxal 5'-phosphate synthase subunit PdxS	5.1798	295	32093.3	0.0372881	0.0440678	0.0949153	0.0372881	0.172881	0.0644068	0.142373	0.115254	0.125424	0.0169492	0.0169492	0.00677966	0.149153	0.105085	0.0677966	0.0915254	0.0847458	0.108475
BC4119	BioA	30022206	NP_833837.1	adenosylmethionine--8-amino-7-oxononanoate transaminase	5.34537	462	52070.4	0.0021645	0	0.025974	0	0	0	0.00649351	0.004329	0.0151515	0.0194805	0.0108225	0.00865801	0.0367965	0.004329	0.0108225	0.0021645	0	0.0021645
BC0016	PdxT	30018289	NP_829920.1	glutamine amidotransferase subunit PdxT	5.78523	196	21545.2	0.0918367	0.102041	0.0612245	0.0816327	0.0612245	0.0561224	0.0153061	0.0408163	0.0204082	0.0204082	0.00510204	0.0102041	0.00510204	0.0255102	0.00510204	0.0102041	0.00510204	0.0255102
BC4114	BioB	30022201	NP_833832.1	biotin synthase	5.31705	332	36875.5	0.0060241	0.0240964	0.120482	0.0060241	0.0120482	0	0.0060241	0.00903614	0.0060241	0.0180723	0.0120482	0	0.0120482	0.0120482	0	0	0	0
BC4118	BioD	30022205	NP_833836.1	dithiobiotin synthetase	4.9302	242	26058.5	0	0	0.00826446	0.00826446	0.00826446	0.0165289	0.00413223	0.00413223	0.0123967	0	0	0	0.00826446	0.00413223	0	0	0	0
BC0195	-	30018432	NP_830063.1	3-ketoacyl-(acyl-carrier-protein) reductase	4.93516	267	29628.9	0	0	0	0	0	0	0.00374532	0	0	0	0	0	0	0	0	0.00374532	0.0149813	0.0187266
				17.07/ Folate biosynthesis
BC1511	FolE	30019659	NP_831290.1	GTP cyclohydrolase I	6.36117	189	21006.9	0.0793651	0.116402	0.0740741	0.0687831	0.042328	0.037037	0.015873	0.021164	0.010582	0.021164	0.010582	0.00529101	0.010582	0.042328	0.010582	0.00529101	0.00529101	0.031746
BC1342	-	30019492	NP_831123.1	6-pyruvoyl tetrahydrobiopterin synthase	6.17878	163	19452.7	0.0306748	0.0245399	0.0122699	0.0920245	0.0429448	0.0613497	0	0.0245399	0	0.00613497	0	0	0.00613497	0.0245399	0	0	0.00613497	0
BC0080	-	30018344	NP_829975.1	dihydroneopterin aldolase	5.39122	120	13962.2	0	0	0	0.0666667	0.0416667	0.025	0	0.0166667	0.00833333	0	0	0	0	0	0	0	0	0
BC0077	-	30018341	NP_829972.1	para-aminobenzoate/anthranilate synthase glutamine amidotransferase component II	5.57785	195	21873	0	0.0102564	0.00512821	0.0307692	0.0153846	0.025641	0	0	0	0	0	0	0	0.0102564	0	0	0	0
BC0076	-	30018340	NP_829971.1	para-aminobenzoate synthase component I	4.92478	465	53062.9	0	0	0	0	0	0	0	0	0	0	0.00215054	0	0.00215054	0	0	0	0	0
				17.8/ Porphyrin metabolism
BC4468	HemL2	30022549	NP_834180.1	glutamate-1-semialdehyde aminotransferase	5.20838	429	45991.2	0.018648	0	0.0536131	0.00932401	0.018648	0.002331	0.0512821	0.020979	0.048951	0.0512821	0.030303	0.02331	0.118881	0.0559441	0.0582751	0.0512821	0.030303	0.030303
BC1068	HemE	30019223	NP_830854.1	uroporphyrinogen decarboxylase	5.88517	348	39214.2	0	0	0.00287356	0	0	0	0	0	0	0	0	0.00574713	0	0	0	0	0	0
BC1154	HemH2	30019309	NP_830940.1	ferrochelatase	4.8617	319	36207.2	0	0	0	0.0250784	0.031348	0.00940439	0.0721003	0.0407524	0.0721003	0.015674	0.015674	0.0031348	0.0689655	0.0532915	0.0250784	0.0595611	0.0344828	0.0407524
BC4469	-	30022550	NP_834181.1	delta-aminolevulinic acid dehydratase	5.23654	329	36316.2	0.00303951	0	0.00911854	0.00303951	0.0151976	0.00303951	0.0395137	0.0212766	0.0243161	0.00911854	0.00303951	0	0.0121581	0.0121581	0.00607903	0.00911854	0.00607903	0.0182371
BC1428	-	30019577	NP_831208.1	Ferrochelatase	7.80149	204	23069.5	0	0	0	0	0	0	0.0147059	0	0	0	0	0	0	0	0	0	0	0.0196078
BC4471	HemC	30022552	NP_834183.1	porphobilinogen deaminase	5.24482	309	33768.9	0	0	0	0	0	0	0	0.00323625	0	0	0	0	0	0	0	0	0.00647249	0.00970874
BC0512	HemL1	30018718	NP_830349.1	glutamate-1-semialdehyde aminotransferase	5.24958	432	46176.6	0	0	0.00925926	0	0.00231481	0	0.00925926	0	0.00694444	0.0115741	0.0162037	0.00925926	0.0162037	0.00231481	0.0138889	0.00462963	0	0.00462963
				18/ Stress response
BC0377	AhpC	30018585	NP_830216.1	Alkyl hydroperoxide reductase C22	4.79397	187	20693.4	0.561497	0.187166	0.165775	0.55615	0.791444	1.4385	2.96257	4.09091	3.36364	0.176471	0.256684	0.213904	0.55615	0.433155	0.187166	1.39037	1.01604	1.24599
BC5044	Dps2	30023083	NP_834714.1	non-specific DNA-binding protein Dps / Iron-binding ferritin-like antioxidant protein / ferroxidase	4.69475	146	16914.4	0.59589	0.123288	0.116438	0.232877	0.171233	0.205479	1.0411	1.34932	0.780822	0.19863	0.178082	0.10274	0.136986	0.109589	0.00684932	0.684932	0.5	0.965753
BC0444	TerD2	30018652	NP_830283.1	tellurium resistance protein terD	4.57637	192	20789.3	0.197917	0.213542	0.125	0.276042	0.260417	0.28125	0.197917	0.364583	0.25	0.0677083	0.0677083	0.0677083	0.171875	0.197917	0.078125	0.140625	0.140625	0.213542
BC5445	SodB	30023475	NP_835106.1	superoxide dismutase [Mn]	5.36781	208	23983.7	0.00961538	0	0	0.331731	0.197115	0.365385	0.331731	0.413462	0.360577	0	0.0192308	0.00480769	0.120192	0.177885	0.0913462	0.158654	0.110577	0.144231
BC0443	TerD1	30018651	NP_830282.1	tellurium resistance protein terD	4.60014	196	21352.5	0.127551	0.0867347	0.0714286	0.188776	0.19898	0.188776	0.265306	0.443878	0.270408	0.0306122	0.0204082	0.0255102	0.0816327	0.117347	0.0357143	0.0918367	0.0969388	0.122449
BC0376	AhpF	30018584	NP_830215.1	Alkyl hydroperoxide reductase subunit F	4.93143	508	54774.1	0.0728346	0	0.0295276	0.00787402	0.0137795	0.00393701	0.352362	0.0433071	0.281496	0.0964567	0.163386	0.0885827	0.295276	0.0728346	0.0905512	0.379921	0.316929	0.120079
BC4182	Gls24	30022265	NP_833896.1	General stress protein, Gls24 family	4.70482	130	14066.3	0.215385	0.0692308	0.0923077	0.207692	0.1	0.0923077	0.0538462	0.138462	0.107692	0.0538462	0.0384615	0.00769231	0.153846	0.153846	0.123077	0.123077	0.0923077	0.153846
BC2011	Dps1	30020148	NP_831779.1	non-specific DNA-binding protein Dps / Iron-binding ferritin-like antioxidant protein / ferroxidase	4.72732	147	16669.2	0.0680272	0	0	0.0884354	0.0884354	0.0816327	0.129252	0.231293	0.163265	0.0136054	0.0272109	0.0136054	0.0952381	0.0408163	0.0612245	0.170068	0.176871	0.278912
BC1155	KatE	30019310	NP_830941.1	catalase	5.8023	488	55881.6	0.00409836	0	0.00409836	0.0143443	0.00614754	0.0102459	0.268443	0.067623	0.194672	0.0163934	0.0348361	0.022541	0.168033	0.0307377	0.0840164	0.280738	0.252049	0.0512295
BC4625	-	30022700	NP_834331.1	universal stress protein	5.68213	152	16699.8	0.342105	0	0.00657895	0.171053	0.0921053	0.105263	0.0789474	0.111842	0.0855263	0.0723684	0.0197368	0.0263158	0.0197368	0.0526316	0	0.00657895	0.00657895	0.0526316
BC4521	TrxA	30022599	NP_834230.1	thioredoxin	4.50853	104	11470.9	0	0	0	0.144231	0.00961538	0.0384615	0.0192308	0.0288462	0.0384615	0	0	0	0.00961538	0.0865385	0.0480769	0.173077	0.115385	0.221154
BC0447	-	30018655	NP_830286.1	tellurite resistance protein	5.37405	360	41656.6	0.0194444	0	0.025	0.0166667	0.0138889	0.0166667	0.0444444	0.0194444	0.0333333	0.0805556	0.0472222	0.0166667	0.0555556	0.05	0.0388889	0.0472222	0.0388889	0.025
BC4691	-	30022766	NP_834397.1	thioredoxin	4.3628	104	12463.9	0	0	0	0.00961538	0	0	0	0.00961538	0.00961538	0	0	0	0	0.00961538	0	0.0288462	0.0192308	0.0865385
BC5388	YwfI	30023418	NP_835049.1	putative heme peroxidase	5.00008	247	28677.1	0.0161943	0	0.0121457	0.0121457	0.0242915	0.00404858	0.0202429	0.0161943	0.00404858	0	0	0.00404858	0.00809717	0.00809717	0	0.0121457	0	0.0242915
BC4272	SodA	30022355	NP_833986.1	superoxide dismutase [Mn]	5.33878	218	24738.1	0	0	0.00917431	0.0183486	0.0183486	0.0137615	0.00917431	0.0137615	0	0	0	0	0	0.0183486	0.00458716	0.00917431	0.00917431	0.0183486
BC3533	VanW	30021635	NP_833266.1	vancomycin B-type resistance protein vanW	5.75911	295	31429.1	0	0	0.00338983	0	0.00338983	0	0	0	0	0	0	0	0	0	0	0	0	0.00338983
BC4270	FtsI	30022353	NP_833984.1	penicillin-binding protein	7.05114	708	79573.4	0	0	0	0	0	0	0	0	0	0	0	0	0.00141243	0	0.00847458	0	0	0
BC5159	TrxB	30023192	NP_834823.1	thioredoxin reductase	5.16283	321	34934.8	0.102804	0	0.0249221	0.00623053	0.00934579	0	0.0716511	0.0311526	0.0809969	0.0778816	0.0685358	0.0218069	0.0155763	0.0155763	0.0124611	0.0685358	0.0747664	0.0841121
BC4926	-	30022967	NP_834598.1	Ferredoxin--NADP reductase	6.02732	331	36724.8	0.0060423	0	0	0	0.0060423	0	0.021148	0.0120846	0.0120846	0.0060423	0.00302115	0	0.0060423	0.00302115	0.00302115	0.0151057	0.00906344	0.0151057
BC4639	Tpx	30022714	NP_834345.1	Thiol peroxidase	5.03872	166	17941.1	0.0722892	0.210843	0.0963855	0.168675	0.126506	0.13253	0.114458	0.168675	0.10241	0	0.0120482	0	0.0301205	0.144578	0.0722892	0.114458	0.144578	0.168675
BC0442	TerD	30018650	NP_830281.1	tellurium resistance protein terD	6.30724	198	21924.1	0.0959596	0.0606061	0.0454545	0.29798	0.156566	0.19697	0.121212	0.212121	0.141414	0.0252525	0.030303	0.0353535	0.146465	0.186869	0.0707071	0.10101	0.0858586	0.10101
BC4677	UspG	30022752	NP_834383.1	general stress protein	8.92427	170	19095.1	0.176471	0.147059	0.0529412	0.141176	0.0941176	0.111765	0.0294118	0.0647059	0.0176471	0.0588235	0.0352941	0.0705882	0.0176471	0.0823529	0.0176471	0	0.00588235	0.0470588
BC2229	-	30020363	NP_831994.1	azoreductase	6.91691	178	19385.3	0	0	0	0.0224719	0.00561798	0.011236	0.00561798	0.0280899	0.011236	0	0	0	0.00561798	0	0	0.0617978	0.0561798	0.0449438
BC5191	CspC	30023224	NP_834855.1	Cold shock-like protein CspC	4.57422	65	7545.66	0	0	0	0	0	0	0	0	0	0	0	0	0	0	0	0	0	0.107692
BC3855	-	30021945	NP_833576.1	putative alkaline-shock protein	5.59405	120	13127.9	0.00833333	0	0	0.0916667	0.0583333	0.05	0.025	0.0416667	0.0333333	0.00833333	0	0	0	0.0166667	0.00833333	0.0166667	0.0166667	0.0333333
BC0625	NorQ	30018810	NP_830441.1	NorQ protein	4.88148	297	32847.9	0.00673401	0.026936	0.026936	0.043771	0.040404	0.020202	0.010101	0.016835	0.020202	0.013468	0	0	0.00673401	0.0505051	0.003367	0	0	0.003367
BC0517	Bcp	30018723	NP_830354.1	thioredoxin-dependent thiol peroxidase	5.44091	154	17761	0	0	0	0.025974	0.0194805	0.00649351	0.00649351	0.012987	0.00649351	0	0	0	0	0	0	0	0	0.00649351
BC2114	-	30020250	NP_831881.1	glutathione peroxidase	5.9346	160	17770	0	0	0	0.00625	0	0	0	0	0	0	0	0	0	0	0	0	0	0.00625
BC3956	TypA	30022044	NP_833675.1	GTP-binding protein TypA/BipA	5.12715	614	68976.2	0	0	0.00162866	0	0	0	0.00325733	0	0	0.0162866	0.0390879	0.02443	0.0130293	0	0.00814332	0.00488599	0.00488599	0
BC1603	-	30019750	NP_831381.1	cold shock protein	4.56885	65	7177.46	0	0	0	0	0	0.0153846	0	0	0	0	0	0	0	0	0	0.0153846	0.0307692	0
BC4475	OhrA	30022556	NP_834187.1	osmotically inducible protein C	5.75206	138	14262.3	0	0	0	0	0	0	0	0.0217391	0	0	0	0	0	0	0	0	0.00724638	0
BC3707	AzoR1	30021803	NP_833434.1	aluminum resistance protein	5.11069	423	45989.3	0	0	0.0070922	0	0	0	0	0	0	0.00236407	0	0	0.00472813	0.00472813	0.00236407	0	0	0
BC2389	-	30020520	NP_832151.1	tellurite resistance protein	6.24125	388	43877.2	0	0	0	0	0	0	0	0	0	0	0	0	0.00257732	0	0	0.00257732	0	0
BC0786	-	30018945	NP_830576.1	nitroreductase family protein	8.39138	186	21293	0	0	0.00537634	0.107527	0.102151	0.11828	0.0430108	0.166667	0.112903	0	0	0	0.134409	0.0591398	0.0268817	0.0591398	0.0322581	0.0430108
BC0101	McsB	30018351	NP_829982.1	ATP:guanido phosphotransferase	6.19775	354	39843.9	0.0480226	0	0.00564972	0.00282486	0.00847458	0	0.0988701	0.00847458	0.0169492	0.0310734	0.019774	0.0649718	0.0254237	0.019774	0.00564972	0.0423729	0.019774	0.0254237
BC3461	BshB2	30021564	NP_833195.1	Probable N-acetyl-alpha-D-glucosaminyl L-malate deacetylase 2	6.12736	220	24904.7	0	0	0	0.0227273	0.0136364	0.00909091	0.0227273	0.0227273	0.0227273	0	0	0	0	0.0181818	0.00454545	0.00909091	0.00909091	0.0181818
BC5396	-	30023426	NP_835057.1	HAD superfamily hydrolase	4.73636	273	30485.6	0	0	0.014652	0.00732601	0.010989	0	0	0.010989	0.00732601	0.00732601	0.00732601	0	0.00732601	0.010989	0.010989	0.00732601	0.003663	0.003663
BC1165	-	30019320	NP_830951.1	HAD superfamily hydrolase	5.27365	269	30291.3	0	0	0.00743494	0	0.00743494	0	0	0	0	0	0	0	0	0.00371747	0	0	0.00371747	0.00371747
BC0266	-	30018503	NP_830134.1	mRNA interferase	5.62094	116	12966	0	0	0	0.00862069	0.00862069	0.00862069	0	0.00862069	0	0	0	0	0	0	0	0	0	0
BC0385	-	30018593	NP_830224.1	Ferredoxin--NADP reductase	5.60269	349	38649.8	0	0	0	0	0	0	0.0143266	0.00859599	0.017192	0.00286533	0.00286533	0	0	0	0	0.00573066	0	0.00286533
BC2194	-	30020328	NP_831959.1	FMN-dependent NADH-azoreductase 2	4.8548	211	22916.4	0	0	0	0.014218	0.00473934	0.00473934	0	0	0	0	0	0	0	0	0.00473934	0	0	0
BC1341	QueC	30019491	NP_831122.1	aluminum resistance protein	4.84131	220	24524.1	0.00454545	0.00909091	0	0.0772727	0.0909091	0.0863636	0.0181818	0.0590909	0.0136364	0	0	0	0.0136364	0.0181818	0.00909091	0	0	0.00909091
				19/ Chaperones and heat shock proteins
BC0294	GroES	161511213	NP_830145.2	co-chaperonin GroES	4.69158	94	10049.4	0.648936	0.308511	0.106383	0.702128	0.797872	0.93617	0.851064	3.15957	1.28723	0.148936	0.0744681	0.0851064	0.170213	0.489362	0.0957447	0.521277	0.457447	0.914894
BC0295	GroEL	30018515	NP_830146.1	chaperonin GroEL	4.78825	544	57396	0.09375	0	0.130515	0.0165441	0.00551471	0.00551471	0.700368	0.0477941	0.336397	0.213235	0.297794	0.1875	1.3364	0.145221	0.375	0.670956	0.507353	0.0606618
BC4312	DnaK	30022393	NP_834024.1	molecular chaperone DnaK	4.66383	611	65726	0.0327332	0	0.0196399	0.0130933	0.00818331	0.00654664	0.14239	0.0212766	0.0245499	0.0556465	0.0638298	0.0409165	0.196399	0.0294599	0.0883797	0.130933	0.12766	0.0114566
BC1043	PrsA1	30019198	NP_830829.1	peptidylprolyl isomerase	7.58097	286	32403.9	0.027972	0.0384615	0.118881	0.0524476	0.0839161	0	0.020979	0.0034965	0.0174825	0.0979021	0.0314685	0.0454545	0.0874126	0.167832	0.0629371	0.013986	0.013986	0.0174825
BC4480	Tig	30022561	NP_834192.1	trigger factor	4.5344	425	47316.1	0	0	0.0188235	0.00235294	0.00705882	0.00235294	0.04	0.00941176	0.0470588	0.0823529	0.0752941	0.0588235	0.141176	0.0588235	0.110588	0.12	0.0870588	0.0211765
BC4313	GrpE	30022394	NP_834025.1	GrpE protein	4.5598	188	21630.8	0	0	0	0.0159574	0.0585106	0.0159574	0.0212766	0.037234	0.0319149	0	0	0	0.0212766	0	0.0159574	0.0478723	0.0106383	0.0425532
BC1168	ClpB	30019323	NP_830954.1	ClpB protein	5.34389	866	97322.2	0	0	0	0	0	0	0.0230947	0	0	0.0034642	0.0150115	0.0115473	0.00577367	0.0034642	0.00115473	0.00808314	0.0034642	0.00230947
BC1161	PrsA2	30019316	NP_830947.1	peptidylprolyl isomerase	6.93276	285	32214.7	0	0	0.00350877	0.00350877	0	0	0	0	0	0	0	0	0	0.0105263	0	0	0	0
BC4311	DnaJ	30022392	NP_834023.1	chaperone protein dnaJ	8.43493	371	40440.2	0	0	0.00808625	0.00808625	0.0215633	0	0.00539084	0.00539084	0.0215633	0	0	0.0161725	0.0673854	0.0619946	0.0458221	0.0161725	0.0107817	0.0107817
BC0074	HslO	30018338	NP_829969.1	Hsp33-like chaperonin	4.68719	291	32024.1	0	0	0.00343643	0.00343643	0.00343643	0	0	0	0	0	0	0	0	0	0	0	0	0
BC4061	-	30022148	NP_833779.1	peptidyl-prolyl cis-trans isomerase	5.60832	145	15777.8	0	0	0	0.0827586	0.0137931	0.00689655	0.00689655	0.0137931	0.0137931	0	0	0	0	0.0413793	0.0137931	0.0482759	0.0344828	0.062069
				20/ Unclassified, unknown
				20.01/ gamma-Hexachlorocyclohexane degradation
BC4511	LppC	30022589	NP_834220.1	acid phosphatase	6.85613	275	31035	0.0618182	0.0545455	0.145455	0.0509091	0.0727273	0.0290909	0.0290909	0.0290909	0.0254545	0.0909091	0.0109091	0.0690909	0.0363636	0.12	0.0581818	0.00727273	0.00727273	0.0181818
BC2609	-	30020736	NP_832367.1	cytochrome P450	5.5045	409	46873.5	0	0	0	0	0	0	0	0	0	0.00244499	0	0.00244499	0.00244499	0.00244499	0.00733496	0	0	0
				20.02/ Glyoxylate and dicarboxylate metabolism
BC2101	Fhs	30020238	NP_831869.1	formate--tetrahydrofolate ligase	5.37405	562	60468.7	0	0	0.0106762	0	0	0	0.0177936	0.00177936	0.0106762	0.0427046	0.0800712	0.0338078	0.069395	0.0142349	0.0338078	0.0338078	0.0142349	0
BC4180	FolD	30022263	NP_833894.1	methylenetetrahydrofolate dehydrogenase (NADP+)	5.63623	286	31070.5	0.0034965	0.013986	0.027972	0.027972	0.0174825	0.0104895	0.034965	0.0174825	0.0244755	0.0034965	0	0	0.013986	0.020979	0.00699301	0.020979	0.00699301	0
BC1415	-	30019564	NP_831195.1	Glyoxylate reductase (NADP+)	5.34767	323	35342.5	0	0	0.00309598	0	0	0	0.0185759	0.00619195	0.0123839	0	0	0	0	0.00309598	0	0.00309598	0.00309598	0.0154799
				20.03/ Ubiquinone and other terpenoid-quinone biosynthesis
BC2305	-	30020437	NP_832068.1	isochorismatase	4.81212	297	33448.2	0.121212	0	0.010101	0.0538721	0.127946	0.0606061	0.23569	0.316498	0.23569	0.0707071	0.0639731	0.026936	0.10101	0.0707071	0.0538721	0.154882	0.138047	0.185185
BC2303	DhbC	30020435	NP_832066.1	isochorismate synthase DhbC	5.44934	399	44565.9	0	0	0	0	0.0100251	0.00501253	0.0601504	0.0501253	0.075188	0.00501253	0.00250627	0	0.0576441	0.037594	0.0526316	0.0877193	0.0451128	0.0175439
BC4853	MenB	30022921	NP_834552.1	naphthoate synthase	5.30918	272	29637	0.275735	0.283088	0.183824	0.158088	0.150735	0.121324	0.0955882	0.0992647	0.0882353	0.0625	0.0588235	0.0588235	0.0735294	0.0955882	0.0551471	0.0588235	0.0588235	0.128676
BC1513	MenG	30019661	NP_831292.1	ubiquinone/menaquinone biosynthesis methyltransferase	6.96675	237	26883.5	0	0.00843882	0.00843882	0.00843882	0.00843882	0.00421941	0	0	0	0.0168776	0.00421941	0.00421941	0.00843882	0.00843882	0	0	0	0
				20.04/ Terpenoid backbone biosynthesis
BC4276	IspG	30022358	NP_833989.1	4-hydroxy-3-methylbut-2-en-1-yl diphosphate synthase	5.62774	370	39991.2	0.027027	0.0162162	0.0756757	0.00540541	0.0108108	0	0	0.0027027	0.00540541	0.0324324	0.0432432	0.0297297	0.0135135	0.0189189	0.00540541	0.00810811	0	0
BC0106	IspD	30018356	NP_829987.1	2-C-methyl-D-erythritol 4-phosphate cytidylyltransferase	6.91262	226	25107.2	0	0	0.00884956	0.0309735	0.0176991	0.00884956	0.00442478	0.00442478	0.00442478	0	0	0	0.0132743	0.00442478	0	0	0	0
BC0050	IspE	30018316	NP_829947.1	4-diphosphocytidyl-2-C-methyl-D-erythritol kinase	6.76249	289	31561.5	0	0.00692042	0.0103806	0.0103806	0.00692042	0.00692042	0	0	0	0.00692042	0.00346021	0	0.00346021	0.00692042	0.0103806	0	0	0
BC3819	Dxr2	30021909	NP_833540.1	1-deoxy-D-xylulose 5-phosphate reductoisomerase	5.71975	380	42228.9	0	0	0.0184211	0	0	0	0	0	0	0.00789474	0	0	0	0	0	0	0	0
BC2304	-	30020436	NP_832067.1	2,3-dihydroxybenzoate-AMP ligase	5.19826	538	59772.7	0	0	0	0	0	0	0.0148699	0	0.0111524	0.00743494	0.00557621	0.00185874	0.0687732	0.00929368	0.0315985	0.0223048	0.00557621	0
BC2302	-	30020434	NP_832065.1	2,3-dihydroxybenzoate-2,3-dehydrogenase	5.61215	261	27930.1	0.122605	0	0.00383142	0.168582	0.157088	0.114943	0.10728	0.203065	0.153257	0.0306513	0.0344828	0.00383142	0.130268	0.10728	0.0536398	0.114943	0.0881226	0.157088
				20.05/ Phosphonate and phosphinate metabolism
				20.06/ Butanoate Metabolism
BC4163	-	30022247	NP_833878.1	phosphate butyryltransferase	5.7974	299	31578.8	0.0535117	0.0133779	0.0702341	0.0501672	0.0635452	0.00668896	0.0367893	0.0200669	0.0200669	0.0234114	0.0133779	0.00334448	0.0535117	0.0535117	0.0267559	0.0301003	0.0267559	0.0635452
BC1317	FabG	30019468	NP_831099.1	acetoacetyl-CoA reductase	5.83297	247	26460.8	0.0566802	0.00404858	0.0121457	0.0647773	0.0728745	0.0607287	0.194332	0.271255	0.202429	0.0323887	0.0364372	0.0242915	0.121457	0.0688259	0.0526316	0.17004	0.153846	0.238866
BC1318	-	30019469	NP_831100.1	poly(R)-hydroxyalkanoic acid synthase, class III, PhaC subunit	7.01761	361	41639.5	0.0110803	0	0	0.00554017	0.0166205	0	0.033241	0.0138504	0.0277008	0.0221607	0.00554017	0.0221607	0.0387812	0.0138504	0.0138504	0.00831025	0.00277008	0.00831025
BC4161	Buk	30022245	NP_833876.1	butyrate kinase	5.41162	367	40880.4	0.00817439	0.00544959	0.0517711	0	0.00544959	0	0	0	0	0.0217984	0.013624	0.0108992	0.0027248	0.00544959	0.0108992	0	0	0.00544959
				20.07/ pBClin15 proteins
BCp0002	-	29899113	NP_829890.1	protein BCp0002	5.05313	165	17989.4	0.836364	0.448485	0.309091	0.387879	0.387879	0.327273	0.478788	0.642424	0.636364	0	0	0	0	0	0	0	0	0
BCp0021	CwlF	29899132	NP_829909.1	N-acetylmuramoyl-L-alanine amidase	5.87024	227	26081.9	0.189427	0	0	0.0748899	0.00881057	0	0.0132159	0.00881057	0.00881057	0	0	0	0	0	0	0	0	0
BCp0010	-	29899121	NP_829898.1	putative cytoplasmic protein	7.8045	355	39817.6	0.0450704	0	0	0.0056338	0	0	0.0140845	0.0028169	0.0309859	0	0	0	0	0	0	0	0	0
BCp0003		29899114	NP_829891.1	putative cytoplasmic protein	5.7405	85	9676.99	0	0	0	0.0235294	0	0	0	0.0117647	0.0117647	0	0	0	0	0	0	0	0	0
Bcp0020	-	29899131	NP_829908.1	protein BCp0020	4.93214	95	10979.5	0	0	0	0.0421053	0	0	0.0105263	0	0.0105263	0	0	0	0	0	0	0	0	0
				20.08/ Phage proteins of unknown functions
BC2578	-	30020705	NP_832336.1	Phage protein	4.97084	131	15133.8	0	0	0	0.00763359	0	0	0.0152672	0.0229008	0.0229008	0	0	0	0.0152672	0	0.00763359	0.0458015	0.0458015	0.0458015
BC4801	PspA	30022872	NP_834503.1	Phage shock protein A	5.79898	221	25312.9	0	0	0	0.126697	0.171946	0.0588235	0.0678733	0.153846	0.131222	0	0	0.00452489	0.135747	0.0769231	0.0226244	0.040724	0.0542986	0.0542986
BC1901	-	30020042	NP_831673.1	Phage protein	5.01444	168	18156.2	0	0	0	0.00595238	0	0	0	0	0	0	0	0.00595238	0	0	0	0.00595238	0.0119048	0.0178571
BC1894	-	30020036	NP_831667.1	Phage protein	5.516	374	41000	0	0	0	0	0	0	0	0	0	0.00802139	0.026738	0.00534759	0	0	0	0	0	0.00534759
BC1862	-	30020004	NP_831635.1	Phage protein	4.54002	261	29544.7	0	0	0	0	0	0	0	0	0	0.0153257	0.00383142	0.00383142	0	0	0	0	0	0
BC1914	-	30020054	NP_831685.1	Phage protein	4.82336	79	8769.59	0	0	0	0.0126582	0	0.0253165	0	0.0126582	0	0	0	0	0	0	0	0	0	0.0126582
BC1904	-	30020045	NP_831676.1	Phage protein	5.18665	125	14387.3	0	0	0	0.024	0	0	0	0	0	0	0	0	0	0	0	0.008	0.008	0.032
				20.09/ Other pathway or unknown function
BC3460	YwfD	30021563	NP_833194.1	Short chain dehydrogenase	5.62094	247	26470.7	0.00809717	0	0	0	0	0	0.0121457	0.0121457	0.0121457	0	0	0	0	0	0	0.00404858	0	0.00809717
BC1312	-	30019463	NP_831094.1	3-hydroxybutyryl-CoA dehydratase	6.13119	147	16401.7	0	0	0	0	0	0	0	0	0	0.00680272	0.0136054	0	0.00680272	0	0	0	0	0
BC3312	-	30021420	NP_833051.1	3-oxoadipate enol-lactonase	5.05528	301	34430.4	0	0	0	0	0	0	0	0	0	0.00332226	0.00332226	0	0	0	0	0.0166113	0.00996678	0.0166113
BC2311	-	30020443	NP_832074.1	4'-phosphopantetheinyl transferase	5.40722	249	27914.3	0	0	0	0.0441767	0.0441767	0.0361446	0.0321285	0.0562249	0.0401606	0.00401606	0	0	0.0281124	0.0160643	0.00803213	0	0	0.00401606
BC2074	-	30020211	NP_831842.1	acetyltransferase	5.17377	161	18564.4	0	0	0	0.0124224	0.0124224	0.0124224	0	0.00621118	0	0	0	0	0	0	0	0.00621118	0.0124224	0.0186335
BC2369	-	30020500	NP_832131.1	acetyltransferase	4.62155	295	34283.2	0.00677966	0.0135593	0.0372881	0	0	0	0	0	0	0	0.0101695	0.00338983	0	0	0	0	0	0
BC1224	-	30019377	NP_831008.1	acetyltransferase	6.06438	140	16030.2	0	0	0	0.00714286	0.00714286	0	0	0.00714286	0	0	0	0	0	0	0	0	0	0
BC0587	-	30018773	NP_830404.1	acetyltransferase	5.57535	168	18843.7	0	0	0	0.00595238	0	0	0	0.0238095	0.00595238	0	0	0	0	0	0	0	0	0.00595238
BC2013	-	30020150	NP_831781.1	Alpha/beta hydrolase	4.7952	314	36685.2	0	0	0	0	0	0	0	0	0	0	0	0	0.00318471	0.00636943	0	0	0	0.00318471
BC2309	-	30020441	NP_832072.1	antibiotic/siderophore biosynthesis protein	4.79392	74	8802.29	0	0	0	0.175676	0.148649	0.162162	0	0.135135	0.0810811	0	0	0	0.0540541	0.0135135	0.0135135	0.0675676	0.0540541	0.0540541
BC3699	-	30021796	NP_833427.1	antigen	7.71484	326	36227.9	0	0	0	0	0	0	0	0	0	0	0	0	0	0	0	0	0	0.00613497
BC3548	-	30021650	NP_833281.1	Benzil reductase	5.5138	249	28010.4	0	0	0.00401606	0.00401606	0.00401606	0	0.00401606	0.00803213	0.00803213	0	0.00401606	0	0.00803213	0.00401606	0	0.00803213	0.00803213	0.00803213
BC1049	-	30019204	NP_830835.1	bis(5'-nucleosyl)-tetraphosphatase (asymmetrical)	6.48323	144	16103.2	0	0.0208333	0	0.152778	0.0416667	0.0416667	0.00694444	0.0208333	0.0208333	0	0	0	0.00694444	0.0138889	0	0.0138889	0.0138889	0.0138889
BC5130	-	30023167	NP_834798.1	carboxylesterase	5.30673	247	28209.2	0.00404858	0	0.0121457	0	0.0161943	0	0.00809717	0.00404858	0.00404858	0	0	0	0	0	0	0	0	0.0121457
BC1535	-	30019683	NP_831314.1	glycosyltransferase	5.93362	381	42814.3	0	0	0.00262467	0	0	0	0	0	0	0	0	0	0	0.00262467	0	0	0	0
BC1975	-	30020114	NP_831745.1	Hypothetical Exported Protein	8.26609	218	25042.2	0.00458716	0.0688073	0.0321101	0.0275229	0.0137615	0	0	0	0	0	0	0	0	0.0183486	0	0	0	0
BC1574	IAA	30019721	NP_831352.1	IAA acetyltransferase	8.83109	155	17297.1	0.00645161	0	0	0.0129032	0.00645161	0.0129032	0	0.00645161	0	0	0	0	0	0	0	0.00645161	0	0.00645161
BC4062	-	30022149	NP_833780.1	IG hypothetical 17221	5.66209	288	31649.8	0	0	0.00347222	0.0381944	0.0277778	0.00347222	0	0.0138889	0.0138889	0.00347222	0	0	0.00694444	0.0208333	0.0104167	0.00694444	0.0104167	0.00347222
BC0236	-	30018473	NP_830104.1	invasion protein IagB domain protein	6.92039	177	19925.2	0	0	0	0.0112994	0	0	0	0	0	0	0	0	0	0	0	0	0	0
BC3734	IroE	30021828	NP_833459.1	IroE protein	5.94124	272	30692.7	0	0	0	0	0.00735294	0	0	0	0	0	0	0	0.00735294	0	0	0.00735294	0	0.00367647
BC2449	-	30020580	NP_832211.1	lipase/acylhydrolase	5.83205	210	23939.3	0	0	0	0.0238095	0	0.00952381	0	0	0	0	0	0	0	0.0047619	0	0	0	0
BC4123	-	30022209	NP_833840.1	lipase/acylhydrolase	5.88384	259	29140.3	0	0	0	0.00772201	0	0	0	0	0	0	0	0	0	0	0	0	0	0
BC2772	-	30020893	NP_832524.1	methyltransferase	5.76719	199	22895.5	0	0	0	0.040201	0.0351759	0.0351759	0.00502513	0.0201005	0.0100503	0	0	0	0.00502513	0.0251256	0	0.0100503	0	0.0100503
BC1563	-	30019710	NP_831341.1	methyltransferase	6.31623	381	43416.1	0	0	0.023622	0	0.00524934	0	0.00262467	0	0.00262467	0.00262467	0	0.00262467	0.0131234	0	0.00524934	0	0	0
BC3176	-	30021286	NP_832917.1	N-acyl-L-amino acid amidohydrolase	5.52428	401	42932.2	0	0	0	0	0	0	0	0	0	0	0.00249377	0	0	0	0	0.00249377	0.00249377	0
BC0025	-	30018296	NP_829927.1	Nucleoid-associated protein BC0025	5.14699	109	11854.8	0	0	0	0.0825688	0.0458716	0.0825688	0.0733945	0.146789	0.12844	0	0	0	0.00917431	0.0366972	0.00917431	0.275229	0.183486	0.247706
BC2155	-	30020290	NP_831921.1	PBS lyase HEAT-like repeat	4.97528	375	42529.8	0	0	0	0	0	0	0.00266667	0	0	0	0	0	0	0	0	0.00266667	0.00533333	0
BC3302	-	30021410	NP_833041.1	pentapeptide repeat-containing protein	4.53174	174	19840.3	0	0	0.00574713	0	0.0114943	0.00574713	0.0114943	0.0114943	0.0172414	0	0.00574713	0	0	0	0	0	0	0.00574713
BC5472	-	30023494	NP_835125.1	phosphoesterase, DHH family protein	5.55766	657	74150.5	0	0	0	0	0	0	0	0	0	0	0.00152207	0.00456621	0	0	0	0	0	0
BC4203	-	30022286	NP_833917.1	phosphoglycolate phosphatase	5.35181	235	27142.2	0	0	0.012766	0.0212766	0.0170213	0.0170213	0	0.00851064	0.00425532	0	0	0	0	0	0	0	0	0
BC1081	PrP2	30019236	NP_830867.1	PlcR-regulated protein PRP2	8.94584	117	13664.2	0	0	0	0.00854701	0.017094	0.00854701	0	0	0	0.00854701	0	0	0	0	0	0	0	0
BC5319	-	30023350	NP_834981.1	protein tyrosine phosphatase	5.94548	146	15943.1	0	0	0	0.0273973	0	0	0	0.00684932	0.0136986	0	0	0	0	0	0	0	0	0
BC4333	-	30022414	NP_834045.1	putative lipase	9.48354	170	19700.6	0	0	0.00588235	0.0176471	0	0	0	0	0	0	0	0	0	0.0117647	0	0	0	0
BC1454	-	30019603	NP_831234.1	putative pit accessory protein	4.79101	206	23895.9	0.00485437	0	0	0	0	0	0	0.00485437	0	0	0	0	0	0	0	0	0	0
BC4675	-	30022750	NP_834381.1	sex pheromone staph-cAM373 precursor	6.78447	340	37818.5	0	0	0.00588235	0	0	0	0	0	0	0.00294118	0	0.00882353	0	0.00294118	0.00294118	0	0	0
BC0342	-	30018550	NP_830181.1	sex pheromone staph-cAM373 precursor	5.93751	398	44700.1	0	0	0.00251256	0	0	0	0	0	0	0	0	0.00502513	0	0	0	0	0	0
BC5076	-	30023113	NP_834744.1	Short chain dehydrogenase	9.4177	260	28626.4	0.0423077	0.00384615	0.00769231	0.0538462	0.0192308	0.0269231	0.0192308	0.0192308	0.0192308	0.0192308	0.0153846	0.00769231	0.0153846	0.0153846	0	0	0	0.0230769
BC5091	-	30023128	NP_834759.1	SnoK-like protein	9.31419	247	28735.1	0	0	0	0	0.00404858	0	0	0	0	0	0	0	0	0	0.00404858	0	0	0
				20.10/ Chromosomical proteins of unknown functions
BC4539/BC4540	-	_	NA	protein BA_4778	10.8414	185	6509.43	0	0	0	0.00540541	0	0	0	0	0	0	0	0	0	0	0	0.0162162	0.00540541	0.027027
BC0003	-	30018281	NP_829912.1	protein BC0003	6.18221	70	8034.21	0	0	0	0.0571429	0.0285714	0.0428571	0	0.0428571	0.0142857	0	0	0	0.0142857	0	0.0142857	0.0285714	0.0428571	0.0857143
BC0066	-	30018332	NP_829963.1	protein BC0066	9.88967	161	17985.4	0	0	0	0	0.0248447	0.00621118	0.00621118	0.0124224	0.0124224	0	0	0	0	0	0	0	0	0
BC0105	-	30018355	NP_829986.1	protein BC0105	5.26338	369	40846.5	0	0	0	0	0	0	0	0	0	0.0108401	0	0.0298103	0.0189702	0	0	0	0	0
BC0186	-	30018423	NP_830054.1	protein BC0186	7.83344	273	30356.3	0	0	0	0.018315	0.014652	0.00732601	0	0	0	0.003663	0	0.003663	0	0	0	0	0	0
BC0193	-	30018430	NP_830061.1	protein BC0193	5.07655	188	21723.6	0	0	0	0.0265957	0.0159574	0	0	0	0	0	0	0	0.00531915	0.0159574	0.00531915	0	0	0.00531915
BC0194	-	30018431	NP_830062.1	protein BC0194	9.84893	168	18374.9	0	0	0	0.0178571	0	0	0	0	0	0	0	0	0	0	0	0	0	0
BC0424	-	30018632	NP_830263.1	protein BC0424	4.81805	106	11788	0	0	0	0.0283019	0.00943396	0.0283019	0.0188679	0.0566038	0.0188679	0	0	0	0	0	0.00943396	0.00943396	0.0188679	0.0471698
BC0451	-	30018659	NP_830290.1	protein BC0451	8.79919	171	19127.4	0	0	0	0	0	0	0.00584795	0.0116959	0.0116959	0	0	0	0	0	0	0.0233918	0.0175439	0.0409357
BC0944	-	30019099	NP_830730.1	protein BC0944	5.3605	527	60941.4	0	0	0	0	0	0	0	0	0	0	0.00379507	0.0056926	0.00379507	0	0.00189753	0	0	0
BC1016	-	30019171	NP_830802.1	protein BC1016	9.99451	52	6092.21	0	0	0	0.0192308	0.0384615	0.0384615	0.0769231	0.173077	0.134615	0	0	0	0.115385	0	0	0.173077	0.192308	0.269231
BC1048	-	30019203	NP_830834.1	protein BC1048	9.07864	146	16566.6	0.0684932	0.0821918	0.0273973	0.0958904	0.0410959	0.0273973	0	0.0342466	0.0273973	0.0136986	0.00684932	0.0410959	0.0342466	0.0547945	0.0342466	0.0479452	0.0342466	0.0410959
BC1425	-	30019574	NP_831205.1	protein BC1425	5.66868	66	7590.17	0	0	0	0	0	0	0	0	0	0	0	0	0	0	0	0	0.0454545	0.0909091
BC1460	-	30019609	NP_831240.1	protein BC1460	5.21972	64	7232.82	0	0	0	0	0	0	0	0	0	0	0	0	0	0	0	0	0	0.0625
BC1528	-	30019676	NP_831307.1	protein BC1528	6.0513	227	24978.8	0.0132159	0.0440529	0.0176211	0.123348	0.0792952	0.092511	0.00881057	0.0176211	0.00881057	0.0132159	0.0176211	0.030837	0.0396476	0.0396476	0.0572687	0	0	0.0220264
BC1544	-	30019691	NP_831322.1	protein BC1544	6.15527	56	6571.46	0	0	0	0	0	0	0	0	0	0	0	0	0	0	0	0	0	0.125
BC1692	-	30019836	NP_831467.1	protein BC1692	4.28347	123	14427.9	0.0162602	0	0	0.0894309	0.0731707	0.097561	0.0731707	0.121951	0.105691	0	0	0	0.0487805	0.0243902	0	0.0325203	0.0569106	0.0894309
BC1804	-	30019946	NP_831577.1	protein BC1804	5.0056	319	36753	0	0	0.00626959	0	0	0	0	0	0	0	0	0	0	0	0	0	0	0
BC2157	-	30020292	NP_831923.1	protein BC2157	4.89355	144	15945.7	0	0	0	0.0277778	0.0138889	0.00694444	0	0.00694444	0	0	0	0	0	0.0138889	0.00694444	0.0208333	0.0347222	0.0555556
BC2299	-	30020431	NP_832062.1	protein BC2299	9.22351	61	6856.62	0	0	0	0	0	0	0	0	0	0	0	0	0	0	0	0.0491803	0.0327869	0.0163934
BC2312	-	30020444	NP_832075.1	protein BC2312	5.79039	180	20628.6	0.183333	0	0.0166667	0.361111	0.277778	0.388889	0.138889	0.272222	0.172222	0.05	0.0166667	0.0388889	0.238889	0.211111	0.0944444	0.0833333	0.0666667	0.105556
BC2969	-	30021085	NP_832716.1	protein BC2969	6.08677	111	12769.5	0.243243	0	0	0.036036	0.036036	0.045045	0.189189	0.252252	0.198198	0.027027	0.018018	0	0.018018	0.018018	0.027027	0.108108	0.126126	0.153153
BC3045	-	30021160	NP_832791.1	protein BC3045	4.98903	274	31937.4	0	0.0109489	0.0218978	0.0291971	0.0218978	0.0218978	0	0.00729927	0.00729927	0.00364964	0	0	0.00364964	0.0255474	0	0	0	0
BC3303	-	30021411	NP_833042.1	protein BC3303	5.73836	259	30246.3	0.003861	0	0	0.003861	0.015444	0.011583	0.019305	0.019305	0.011583	0.00772201	0.003861	0.00772201	0.015444	0.00772201	0.00772201	0.019305	0.019305	0.046332
BC3462	-	30021565	NP_833196.1	protein BC3462	6.50659	116	13233.9	0	0	0	0	0	0	0	0.0344828	0.00862069	0	0	0	0	0	0	0.0172414	0.0689655	0.00862069
BC3580	-	30021681	NP_833312.1	protein BC3580	5.76238	112	12608.3	0	0	0	0	0	0	0.00892857	0.0357143	0.0178571	0	0	0	0	0	0	0	0.00892857	0
BC3777	-	30021869	NP_833500.1	protein BC3777	6.91425	264	29066.1	0.0151515	0.0643939	0.0454545	0.0227273	0.0151515	0.00757576	0	0	0	0.00378788	0.00378788	0.00378788	0.00378788	0.0189394	0.0113636	0	0	0.00378788
BC3815	-	30021906	NP_833537.1	protein BC3815	4.70309	156	17657.2	0	0	0.00641026	0	0.0192308	0.00641026	0	0	0	0	0	0	0	0	0	0	0	0
BC3870	-	30021960	NP_833591.1	protein BC3870	6.50118	95	10709.6	0	0	0	0.0526316	0.0210526	0	0	0	0	0	0	0	0	0	0	0	0	0
BC3919	-	30022008	NP_833639.1	protein BC3919	5.58327	538	62647.3	0	0	0.00371747	0	0	0	0	0	0	0.00185874	0	0.00743494	0	0	0	0	0	0
BC3931	-	30022019	NP_833650.1	protein BC3931	8.53154	129	14959.9	0	0	0	0.0387597	0.0155039	0.0310078	0	0.0155039	0	0	0	0	0	0	0	0	0	0
BC3960	-	30022048	NP_833679.1	protein BC3960	6.35963	208	24062.3	0.0192308	0.0528846	0.0480769	0.0721154	0.0432692	0.0384615	0.00961538	0.00961538	0.00480769	0.00480769	0	0.00480769	0.00480769	0.0384615	0	0	0	0.00961538
BC3976	-	30022064	NP_833695.1	protein BC3976	5.07399	70	8181.27	0	0	0	0.0285714	0.0142857	0	0	0	0	0	0	0	0	0	0	0	0	0.0285714
BC4020	-	30022107	NP_833738.1	protein BC4020	6.1729	262	29864.2	0	0.00381679	0.00381679	0.00381679	0.00381679	0	0	0	0	0.00763359	0.00763359	0.0114504	0	0	0	0	0	0
BC4088	-	30022175	NP_833806.1	protein BC4088	6.3236	248	27864.3	0.0120968	0	0.0120968	0.00403226	0	0	0.00403226	0	0	0.00403226	0.00403226	0.00806452	0	0	0	0	0	0
BC4151	-	30022235	NP_833866.1	protein BC4151	5.21783	144	15161.4	0	0	0	0.0347222	0.00694444	0.0277778	0.00694444	0.0277778	0.00694444	0	0	0	0	0	0	0	0	0.00694444
BC4293	-	30022374	NP_834005.1	protein BC4293	5.23808	270	30344	0.00740741	0	0.0185185	0.0111111	0.0222222	0.0037037	0	0.0037037	0.0037037	0.0037037	0	0	0.0037037	0.0037037	0	0	0	0.0037037
BC4371	-	30022452	NP_834083.1	protein BC4371	9.24646	220	24513.7	0	0.0227273	0.0318182	0.00909091	0.0136364	0	0	0	0	0.0227273	0.00454545	0.0454545	0.0318182	0.0136364	0.0136364	0	0	0
BC4379	-	30022460	NP_834091.1	protein BC4379	9.22637	373	41992.2	0	0	0.0080429	0	0	0	0	0	0	0.0080429	0.00536193	0.00268097	0.00536193	0.00268097	0.00268097	0.00268097	0	0
BC4382	-	30022463	NP_834094.1	protein BC4382	5.77557	88	10323.3	0	0	0	0.0568182	0.0227273	0.0568182	0.0340909	0.0681818	0.0568182	0	0	0	0	0	0	0.0568182	0.0454545	0.0681818
BC4455	-	30022536	NP_834167.1	protein BC4455	5.70958	500	56478.4	0	0	0	0	0	0	0	0	0	0	0	0	0.008	0	0.002	0	0	0
BC4483	-	30022564	NP_834195.1	protein BC4483	5.7129	204	23686.9	0.0539216	0	0.0343137	0.0245098	0.0539216	0.0245098	0.0245098	0.0343137	0.0245098	0.00490196	0.00490196	0	0.0441176	0.0196078	0.0147059	0.0196078	0.0196078	0.0490196
BC4555	-	30022630	NP_834261.1	protein BC4555	6.84136	89	10612.5	0	0	0	0.0337079	0.011236	0.0224719	0	0.0224719	0.011236	0	0	0	0	0	0	0	0	0
BC4694	-	30022769	NP_834400.1	protein BC4694	5.86932	103	11314.8	0	0.038835	0.0194175	0.0776699	0.038835	0.0194175	0	0.00970874	0	0	0	0	0.00970874	0.038835	0.00970874	0.00970874	0	0.00970874
BC4799	-	30022870	NP_834501.1	protein BC4799	4.99016	168	19662.9	0	0	0	0.0297619	0.0119048	0	0	0.00595238	0.00595238	0	0	0	0	0.00595238	0	0	0	0
BC4816	-	30022885	NP_834516.1	protein BC4816	5.38376	300	32796.9	0	0	0.0266667	0	0	0	0	0	0	0	0	0	0	0	0	0	0	0
BC4860	-	30022928	NP_834559.1	protein BC4860	5.17898	260	27881	0.0153846	0.00769231	0.0384615	0.0269231	0.0384615	0.0115385	0	0.00384615	0.00384615	0.0192308	0.0115385	0.00769231	0.0115385	0.0269231	0.0115385	0.0115385	0.00384615	0.00769231
BC5047	-	30023086	NP_834717.1	protein BC5047	4.70503	107	12673.5	0	0	0	0.046729	0.00934579	0.0186916	0	0.0186916	0.00934579	0	0	0	0	0.0186916	0	0.0186916	0.00934579	0.0373832
BC5060	-	30023097	NP_834728.1	protein BC5060	4.5412	148	16446.5	0	0.0135135	0.0135135	0.114865	0.128378	0.141892	0.0405405	0.0675676	0.0743243	0	0	0	0.0743243	0.0337838	0.027027	0.0472973	0.00675676	0.00675676
BC5077	-	30023114	NP_834745.1	protein BC5077	4.81411	159	19061.4	0	0	0	0.0251572	0.00628931	0.0188679	0.0188679	0.0125786	0.00628931	0	0	0	0	0	0	0	0	0
BC5119	-	30023156	NP_834787.1	protein BC5119	5.36571	211	24681.7	0	0.0995261	0.0663507	0	0.0758294	0.0189573	0	0	0	0	0	0	0	0	0	0	0	0
BC5121	-	30023158	NP_834789.1	protein BC5121	5.45911	199	23199.5	0	0.0854271	0.040201	0	0.0251256	0.00502513	0	0	0	0.00502513	0	0	0	0.00502513	0	0	0	0
BC5156	-	30023189	NP_834820.1	protein BC5156	7.21533	293	33424.4	0.0614334	0.0238908	0.0409556	0.0409556	0.0477816	0.00682594	0.0307167	0.0136519	0.0238908	0.0477816	0.0238908	0.0580205	0.0273038	0.0238908	0.0102389	0.00682594	0.0102389	0.0204778
BC5181	-	30023214	NP_834845.1	protein BC5181	4.89932	103	11142.8	0.0873786	0	0	0.00970874	0.00970874	0	0.0291262	0.0485437	0.038835	0.00970874	0	0	0	0	0	0.038835	0.0485437	0.0582524
BC5317	-	30023348	NP_834979.1	protein BC5317	5.97666	190	21294.9	0	0.00526316	0	0.00526316	0	0	0.0105263	0.0105263	0.00526316	0	0	0	0	0	0	0	0	0
BC5122	-	30023159	NP_834790.1	putative cytoplasmic protein	6.08835	417	47298.9	0	0	0.0455635	0	0	0	0	0	0	0	0	0	0	0	0	0	0	0
BC3986	-	30022074	NP_833705.1	putative cytoplasmic protein	4.35539	78	9113.48	0.102564	0.025641	0	0.115385	0.0641026	0.0897436	0.0512821	0.128205	0.0897436	0.0512821	0.025641	0	0.0384615	0.0769231	0.0512821	0.0641026	0.0897436	0.166667
BC4572	-	30022647	NP_834278.1	putative cytoplasmic protein	5.07476	163	19247	0.0184049	0	0.0245399	0.0736196	0.0920245	0.0858896	0.0674847	0.0981595	0.0613497	0.0184049	0.00613497	0	0.0368098	0.0552147	0	0.0245399	0.0122699	0.0429448
BC0019	-	30018291	NP_829922.1	putative cytoplasmic protein	9.69665	183	20512.8	0	0	0.0163934	0.10929	0.0491803	0.0273224	0	0	0	0	0	0.010929	0.00546448	0	0.0163934	0	0.00546448	0.0273224
BC2705	-	30020827	NP_832458.1	putative cytoplasmic protein	5.35426	125	14135.3	0	0	0	0.024	0.008	0.008	0	0.008	0.008	0	0	0	0.016	0.008	0.008	0.056	0.024	0.04
BC4676	-	30022751	NP_834382.1	putative cytoplasmic protein	5.01761	109	12856.3	0	0	0	0.110092	0.0458716	0.100917	0.0275229	0.0825688	0.0917431	0	0	0	0.0183486	0.0275229	0.00917431	0.0366972	0.0183486	0.0275229
BC3605	-	30021706	NP_833337.1	putative cytoplasmic protein	4.30662	101	11667.5	0	0	0	0.039604	0.019802	0.00990099	0.019802	0.019802	0.029703	0	0	0	0	0.00990099	0	0.019802	0	0.029703
BC5008	-	30023048	NP_834679.1	putative cytoplasmic protein	7.98617	100	11201	0	0	0	0	0	0	0	0.03	0.01	0	0	0	0	0	0	0	0	0.03
BC2242	-	30020375	NP_832006.1	putative cytoplasmic protein	6.73723	130	14813.7	0	0	0	0	0	0	0	0.0230769	0.00769231	0	0	0	0	0	0	0.0153846	0.0384615	0.00769231
BC3899	-	30021988	NP_833619.1	putative cytoplasmic protein	5.15593	156	17711.9	0	0	0	0.0576923	0.0384615	0.0192308	0	0.0128205	0.0128205	0	0	0	0.00641026	0.0705128	0.025641	0	0	0
BC3813	-	30021904	NP_833535.1	putative cytoplasmic protein	9.6397	93	10608.7	0	0	0	0	0.0215054	0.0215054	0.0107527	0.0430108	0.0322581	0	0	0	0	0	0	0.0215054	0.0107527	0
BC4484	-	30022565	NP_834196.1	putative cytoplasmic protein	8.23486	328	37033.3	0	0	0.00609756	0	0	0	0.00914634	0	0.00609756	0.0182927	0.0121951	0.0152439	0.0304878	0.00304878	0.00304878	0	0	0
BC3995	-	30022083	NP_833714.1	putative cytoplasmic protein	10.0651	152	17746.5	0	0	0	0.00657895	0.0263158	0.00657895	0	0	0	0	0	0	0.0263158	0	0	0.00657895	0	0
BC3900	-	30021989	NP_833620.1	putative cytoplasmic protein	5.23971	224	25408.2	0	0	0	0.0178571	0	0	0	0	0	0	0	0	0	0	0	0	0	0
BC5120	-	30023157	NP_834788.1	putative cytoplasmic protein	8.02196	510	59392.8	0	0	0.0117647	0	0	0	0	0	0	0	0	0	0	0	0	0	0	0
BC1983	-	30020122	NP_831753.1	putative cytoplasmic protein	5.25745	280	32761.6	0	0	0	0.0107143	0.0178571	0.00357143	0.00357143	0	0.0107143	0	0	0	0	0.00714286	0	0	0	0
BC4485	-	30022566	NP_834197.1	putative cytoplasmic protein	9.47608	158	17808.1	0	0	0	0	0	0	0	0	0	0	0	0.00632911	0.0126582	0	0.00632911	0	0	0
BC1012	-	30019167	NP_830798.1	UPF0145 protein BC1012	4.75819	103	11027.7	0.291262	0.0485437	0.0485437	0.203883	0.116505	0.0776699	0.174757	0.271845	0.203883	0.0485437	0.0582524	0	0.0582524	0.126214	0.0582524	0.203883	0.203883	0.213592
BC3680	-	30021777	NP_833408.1	UPF0154 protein BC3680	10.3634	73	8374.3	0.219178	0.191781	0.123288	0.191781	0.0684932	0.0273973	0	0	0	0.136986	0	0.0958904	0.0684932	0.219178	0.0547945	0	0.0273973	0.123288
BC1159	YitK	161511210	NP_830945.2	UPF0234 protein BC1159	9.1542	163	18418	0.00613497	0	0.0122699	0.0613497	0.0429448	0.0552147	0.0184049	0.0306748	0.0184049	0	0	0	0.0306748	0.0306748	0.0184049	0.0306748	0.0368098	0.0306748
BC3688	-	30021785	NP_833416.1	UPF0291 protein BC3688	9.34461	79	9217.93	0	0	0	0.0126582	0	0	0	0	0	0	0	0	0.0126582	0	0	0.0379747	0.0886076	0.177215
BC0880	-	30019035	NP_830666.1	UPF0342 protein BC_0880	4.69695	118	13571.8	0	0	0	0.0338983	0.00847458	0.00847458	0.0338983	0.0677966	0.0508475	0	0	0	0.0169492	0.00847458	0	0.0932203	0.0338983	0.0677966
								28.7323	34.57	30.7457	42.2182	39.5667	39.6372	32.6375	45.9452	38.0965	16.6915	14.1839	13.5134	37.1227	33.2963	26.4156	32.3966	29.8817	41.4004

## Sheet: NSAF
								Normalized Spectral Abundance factor (NSAF in %) measured in each sample
Table S3. List of proteins identified in the cellular proteome analysis of the DpBClin15 and wild-type ATCC 14579 strains.								WT									DpBClin15
							Growth phases	EE			LE			S			EE			LE			S
							Sample name for analysis	EE-1	EE-2	EE-3	LE-1	LE-2	LE-3	S-1	S-2	S-3	EE-1	EE-2	EE-3	LE-1	LE-2	LE-3	S-1	S-2	S-3
Proteins validated with at least two different peptides							Sample name for MS/MS	O11	O21	O31	O12	O22	O32	O13	O23	O33	OP11	OP21	OP31	OP12	OP22	OP32	OP13	OP23	OP33
Gene	Protein	GI number	NP number	Functional annotation	Isoelectric point	lenght	Theorical mass (Da)																			Total %NSAF
				1/ Central metabolism
				01.01/ Carbohydrate transport
BC5320	Ccr	30023351	NP_834982.1	PTS system, glucose-specific IIA component	5.41244	165	17434.2	0.00316401	0.0024544	0.00118272	0.00401952	0.00245079	0.00290514	0.00278542	0.00303391	0.00270445	0.00217857	0.00170915	0	0.000816293	0.00200222	0.000917733	0.00542519	0.00547614	0.00395253	0.0471782
BC4571	FrxX	30022646	NP_834277.1	deblocking aminopeptidase	5.37231	363	39657.4	9.5879e-05	0	0.000627201	0.000195756	0.000487373	6.95009e-05	0.000422033	0.000299794	0.000650805	0.000165043	0.000776887	0.000611576	0.000742084	0.000165473	0.000312863	0.000425172	0.000276573	0.000332705	0.00665672
BC4048	PtsA	30022135	NP_833766.1	phosphoenolpyruvate-protein phosphotransferase	4.7451	570	62727.1	0.000183179	0	0.000285306	0	0	0	0.000537536	0	0.000138153	0.00178681	0.00197902	0.000778954	0.000378072	0.00015807	0.000597734	0.000866456	0.000998087	0	0.00868738
BC4693	FrvX	30022768	NP_834399.1	deblocking aminopeptidase	6.09101	357	39118	0.000194981	0	0.00136659	0	0.00014159	0	0.0003433	0.0001829	0.000147054	0.000671268	0.000592458	0.000207285	0.000452734	0.000168254	0.000424162	0.000432318	0.000374961	0.000202978	0.00590283
BC4049	PtsH	30022136	NP_833767.1	phosphocarrier protein HPr	5.04669	87	9232.68	0	0	0	0.00217807	0.000581006	0.00144993	0	0.00100069	0.000301714	0	0	0	0	0	0.0013054	0.00212879	0.00192329	0.00416454	0.0150334
BC5164	HprK	30023197	NP_834828.1	HPr kinase/phosphorylase	5.28878	309	34579.1	0	0	0	0	0.000245376	0	0	7.0437e-05	8.49486e-05	0.000387771	0	0	0.000174354	0	0.000245026	9.98948e-05	0.000108302	0.000156339	0.00157245
BC4050	PtsG	30022137	NP_833768.1	PTS system, glucose-specific IIABC component	6.2073	687	74060.3	0	0	0	0	0	0	0	0	0	0.000174413	0	0	0.000156842	0	0.00027552	0	4.87122e-05	0	0.000655487
				01.02/ Glycolysis/gluconeogenesis
BC5140	GapA2	30023174	NP_834805.1	glyceraldehyde-3-phosphate dehydrogenase	5.04439	328	35175.8	0.011566	0.0150807	0.0191381	0.00823249	0.011327	0.00253827	0.0107425	0.00564033	0.00960334	0.0146124	0.0193452	0.0101525	0.00632378	0.00814929	0.0114262	0.00790509	0.00795821	0.00662772	0.186369
BC3972	PdhB	30022060	NP_833691.1	pyruvate dehydrogenase E1 component beta subunit	4.74761	325	35207.2	0.01435	0.0126388	0.0136104	0.00473729	0.00668783	0.00240644	0.00603364	0.00401816	0.00678439	0.00921703	0.0101957	0.00865238	0.00696235	0.00794728	0.00757129	0.0049388	0.00370692	0.00334445	0.133803
BC5135	Eno	30023172	NP_834803.1	phosphopyruvate hydratase	4.65867	431	46343.3	0.00460286	0.00308732	0.0152437	0.00225324	0.00193511	0.00117071	0.00725113	0.00191896	0.00840459	0.0136224	0.0109598	0.0109885	0.0101251	0.00961624	0.0123846	0.00766316	0.00706576	0.002634	0.130927
BC3971	PdhC	30022059	NP_833690.1	branched-chain alpha-keto acid dehydrogenase subunit E2	5.38959	429	45914.1	0	0.000202285	0.00530708	0.00016564	0.000294566	0.000117617	0.00142842	0.000152203	0.00195798	0.00600503	0.00739537	0.0100047	0.00753501	0.00651072	0.00838313	0.00446103	0.00327632	0.000563039	0.0637602
BC4157	-	30022241	NP_833872.1	branched-chain alpha-keto acid dehydrogenase subunit E2	5.47183	439	47348.7	0	0	0.00170404	0	0	0	0.000279176	0	0.000179379	0.00614119	0.0078693	0.00421416	0.00245446	0.00109461	0.0038805	0.000914071	0.000838538	5.50213e-05	0.0296244
BC4600	Pfk	30022675	NP_834306.1	6-phosphofructokinase	5.78927	319	34248.9	0.00512787	0.00516874	0.00672928	0.0017078	0.00245607	0.000316349	0.00134468	0.00068229	0.00106971	0.00770012	0.00817741	0.00487152	0.00202666	0.00414253	0.0034415	0.000774106	0.000944162	0.000832909	0.0575137
BC3973	PdhA	30022061	NP_833692.1	pyruvate dehydrogenase E1 component alpha subunit	5.41126	371	41388	0.00168861	0.00311879	0.0085038	0.000574604	0.00197558	6.80022e-05	0.00156914	0.000703991	0.00169806	0.00274523	0.00152027	0.00239355	0.00551823	0.00501905	0.00408156	0.00249602	0.00279629	0.00130212	0.0477729
BC3970	PdhD	30022058	NP_833689.1	dihydrolipoamide dehydrogenase	5.25075	470	49408.7	0.00155508	0.000553918	0.00643577	0.00015119	0.000215096	5.36784e-05	0.00293358	0.00032416	0.00206642	0.00599107	0.00825029	0.00677027	0.00303765	0.00172532	0.00306074	0.00282405	0.0026345	0.000719492	0.0493023
BC5335	Fba	30023366	NP_834997.1	fructose-bisphosphate aldolase	4.99859	285	30653.5	0.00158755	0.000913478	0.00148359	0.000914215	0.00150756	0.000354089	0.00225765	0.00168011	0.00147363	0.0016817	0.000742132	0.000778954	0.000756145	0.0026345	0.00185962	0.00238275	0.00281813	0.00186455	0.0276904
BC0868	GapN	30019023	NP_830654.1	NADP-dependent glyceraldehyde-3-phosphate dehydrogenase	5.53353	479	51768.9	0.00021798	0	0.00190124	0.000247249	0	0	0.00121535	0	0.000712398	0.00225134	0.00250218	0.00231735	0.000787322	0.0003135	0.000790323	0.00141771	0.00132743	0.000100853	0.0161022
BC4583	GapA1	30022658	NP_834289.1	glyceraldehyde-3-phosphate dehydrogenase	6.0151	342	37526.7	0.000915897	0.000845813	0.000855917	0.000346293	0.000443399	0.000147537	0.000627126	0.000445483	0.000537263	0.00070071	0.00144303	0.00129826	0.000236295	0.000439084	0.000332074	0.000541535	0.000684962	0.000565014	0.0114057
BC4898	Pgi	30022940	NP_834571.1	glucose-6-phosphate isomerase	5.04046	450	50280.4	0.00030937	0	0.000505942	0	0	0	0.00122558	4.83668e-05	0.000699977	0.00186389	0.00125338	0.00115112	0.000598615	0.000600667	0.000504753	0.0011661	0.00118988	0.000536764	0.0116544
BC4599	PykI	30022674	NP_834305.1	pyruvate kinase	5.2001	585	62228.7	0	0	0	0	0	0	0.000890381	0	0	0.000921703	0.00204879	0.00164446	0.00124328	5.1339e-05	0.00116481	0.00110806	0.00137293	0	0.0104458
BC5136	Pgm4	30023173	NP_834804.1	phosphoglyceromutase	4.85761	509	56317	0	0	0	0	0	0	0	0	0	0.000588514	0.00138512	0	0	0	0.000297497	0.00054579	0.00046023	0	0.00327715
BC4919	Pgm	30022960	NP_834591.1	phosphoglucomutase	5.13308	574	64130.7	0	0	0	0	0	0	0	0	0	0.000208748	0.000491307	0.000128921	0.000140789	5.23229e-05	0.000197856	5.37761e-05	5.83019e-05	0	0.00133202
BC5333	FbpB	30023364	NP_834995.1	fructose 1,6-bisphosphatase II	5.5365	321	33992.7	0	0	0	0	0.000236203	0	0.000763603	0.000610235	0.000899503	0.000186638	0	0	0.00041959	0.000187124	0.000117933	0.000865443	0.000938279	0.000752472	0.00597702
BC2435	Pgm1	30020566	NP_832197.1	phosphoglyceromutase	6.15389	245	28210.6	0	0	0	9.66795e-05	0.000103158	0.000102975	0.000625297	0.000444185	0.000321418	0	0	0.000302043	0	0.000367755	0.000309032	0.000503959	0.000682965	0.000788714	0.00464818
BC4260	GlcK	30022343	NP_833974.1	glucokinase	5.31281	327	34379.9	0.000319303	0.000442306	0.000696251	7.24357e-05	0.000618319	7.71524e-05	9.3699e-05	0	8.02725e-05	0	0	0	0	0	0	0	0	7.38665e-05	0.0024736
BC3478	Pgm2	30021581	NP_833212.1	phosphoglycerate mutase	5.00105	236	25902.2	0	0	0	0	0	0	0.000129829	0	0	0	0	0	0	0	0	0	0	0.000102349	0.000232178
BC3934	Pgm3	30022022	NP_833653.1	phosphoglycerate mutase	5.29819	190	21188	0.000549538	0.000608985	0.000684734	0.00112199	0	0	0	0	0	0	0	0	0	0.00015807	0	0	0	0	0.00312332
BC3947	PycA	30022035	NP_833666.1	pyruvate carboxylase	5.6555	1148	128362	0	0	0	0	0	0	0.000106758	0	0	5.2187e-05	0.000245653	0.000451223	0.000258114	0	0.00158285	0	0	0	0.00269678
BC5138	Pgk	_	NA	Phosphoglycerate kinase	5.08	1186	44500.9	0.000410841	0.000243902	0.00183741	5.99152e-05	0.000213101	2.12722e-05	0.000671694	0.000256923	0.000575444	0.00242472	0.00231838	0.00230862	0.000704104	0.000759697	0.00105334	0.00059861	0.000761857	0.000448057	0.0156679
BC5137	TpiA	_	NA	Triose phosphate isomerase	5.00258	251	26471.5	0.00748773	0.00564707	0.00466492	0.00500153	0.00271869	0.00120616	0.00402831	0.00277483	0.0024053	0.00358032	0.00337064	0.00265341	0.00118054	0.00335033	0.00196069	0.00258254	0.00306654	0.0044267	0.0621062
BC3555	DhaS	30021657	NP_833288.1	aldehyde dehydrogenase	5.49351	494	53711.3	0	0	0	0	0	0	6.20234e-05	0	0.000159408	0.00121277	0.00142718	0.000748994	0.000109059	0	0	0.00012497	0.000135487	0	0.00397988
BC4863	-	30022931	NP_834562.1	glycogen phosphorylase	5.66214	802	92992.1	0	0	0	0	0	0	0	0	0	0	0	0	6.71762e-05	0	0	0	0	0	6.71762e-05
				01.03/ Fermentation
BC5387	Pta	30023417	NP_835048.1	phosphotransacetylase	5.08447	323	34704.9	0.000107753	0.000447783	0.00130905	7.33327e-05	0.000469482	0	0.000758875	0.000269536	0.000325067	0.000185482	0.000436548	0	8.33983e-05	0.000464912	0.000703216	0.00019113	0.000310823	0.00059825	0.00673464
BC4870	LdhB	30022937	NP_834568.1	L-lactate dehydrogenase	5.01204	314	34561.7	0	0	0	0	0	0	0	0	0	0.00152639	0.00044906	0	0	0	0	0	0	0	0.00197545
BC4637	Ack	30022712	NP_834343.1	acetate kinase	5.1935	397	43178.4	0.00280537	0.00204018	0.00753724	0.000119327	0.000381971	0	0.000463066	5.48238e-05	0.000661187	0.00618725	0.0074587	0.00876078	0.0010178	0.00143736	0.00123963	0.000544263	0.000590068	0.00054758	0.0418466
BC1924	Ldh3	30020063	NP_831694.1	L-lactate dehydrogenase	4.99195	314	34766.8	0	0	0	0	0	0	0	0.000138631	0	0.000190798	0	0.000235671	0	0	0	0	0	7.69247e-05	0.000642025
				01.04/ TCA
BC3834	SucC	30021924	NP_833555.1	succinyl-CoA synthetase subunit beta	5.00227	386	41668.6	0.00180332	0.000674459	0.00379176	0.000613639	0.00117857	0.000326798	0.00238131	0.00118411	0.00217609	0.00279376	0.00493152	0.00440936	0.00132595	0.00140052	0.00147111	0.000959611	0.000953674	0.000438032	0.0328136
BC1251	SucB	30019404	NP_831035.1	dihydrolipoamide acetyltransferase	5.45461	419	45328.9	0.000830646	0	0.002484	0.000113062	0.000120639	0	0.000658129	0.000155836	0.000689118	0.00543343	0.00757187	0.00406209	0.00173584	0.00157693	0.00225874	0.00213641	0.00239608	0.000922362	0.0331452
BC4592	Mdh	30022667	NP_834298.1	malate dehydrogenase	5.12347	312	33490.8	0.000446206	0	0	0	0.000243017	0	0.00216048	0.00132544	0.00100958	0	0	0	0.000518032	9.62607e-05	0	0.00187975	0.00160891	0.00224512	0.0115328
BC3616	Acn	30021715	NP_833346.1	aconitate hydratase	4.8846	907	98936.2	0	0	0.000143439	0.000339497	0	0.000111263	0.000236469	2.39967e-05	5.78812e-05	0.000396322	0.0012437	0.000815884	0.000920692	0.000397354	0.00171126	0.000102098	0.00011069	0	0.00661055
BC4160	LpdV	30022244	NP_833875.1	dihydrolipoamide dehydrogenase	5.53307	473	50742.4	0	0	0.000137526	0	0	0	0	0	0	0.000126661	0.000447162	0.00015645	5.69507e-05	0	0.000240104	0.000130518	7.07511e-05	0	0.00136612
BC4593	Lcd	30022668	NP_834299.1	isocitrate dehydrogenase	5.07322	430	46943.4	0.00137598	0	0.00294993	0.00011017	0.000940419	5.86717e-05	0.00313521	0.000708629	0.00341849	0.00724501	0.00721421	0.00447446	0.0051996	0.00370178	0.00457799	0.00394817	0.0032687	0.0026963	0.0550237
BC3833	-	30021923	NP_833554.1	succinyl-CoA synthetase subunit alpha	5.2324	300	31205.9	0.000812095	0.000578536	0.00119258	0.000473729	0.000589721	0.000336384	0.00153198	0.0010157	0.00148745	0.000798809	0.00141005	0.000246669	0.000628546	0.000800889	0	0.0012347	0.000780857	0.000724631	0.0146433
BC3773	PorB	30021865	NP_833496.1	2-oxoglutarate ferredoxin oxidoreductase subunit beta	5.75783	288	31403.5	0.00096678	0.0010044	0.0023716	0.00106918	0.00114083	0.000525601	0.000531937	0.000377865	0.000637999	0.000832093	0.000734401	0.000513893	0.000841802	0.00145995	0.00157735	0.00085743	0.000464796	0.000587085	0.016495
BC4594	-	30022669	NP_834300.1	methylcitrate synthase	5.37256	371	41844.4	0.000375246	0	0	0	0.000136247	0	0.000165173	0.000117332	0.000283009	0.000484453	0.000570101	0.000997313	0.000580866	0.000566667	0.000306117	0.000416004	0.00063142	0.000455743	0.00608569
BC1712	FumB	30019856	NP_831487.1	fumarate hydratase	5.44755	462	50315.8	0	0	7.04001e-05	0	0	0	0.000795833	0.000141331	0.000738612	0.000518707	0.00122082	0.000480524	0.000932906	0.000390043	0.000245821	0.00126944	0.00152115	0.000313693	0.00863928
BC4516	SdhA	30022594	NP_834225.1	succinate dehydrogenase iron-sulfur subunit	8.47235	253	28231.9	0	0	0	0.000655357	0.000599378	0.000199437	0.000121105	0	0.000103751	0	0	0	0	0.000593544	0.00014963	0	0	9.54718e-05	0.00251768
BC3774	PorA	30021866	NP_833497.1	pyruvate synthase alpha chain	5.58628	585	64447.1	0	0	0.000111196	0	0	0	0.000157126	0	4.48703e-05	0.00184341	0.00337448	0.00113847	0.00133537	0.000205356	0.000905967	0.000474884	0.000572056	0	0.0101632
BC4517	SdhB	30022595	NP_834226.1	succinate dehydrogenase flavoprotein subunit	5.69107	597	65884.8	0	0	5.44805e-05	0	0	0	0.00020529	0	0	0.00150529	0.00247999	0.00185931	0.000721947	5.03071e-05	0.000697523	0.000155113	0.000168167	0	0.00789742
BC2959	Mqo	30021075	NP_832706.1	malate:quinone oxidoreductase	8.62151	497	54768.3	0	0	6.54423e-05	0	0	0	0.000246596	0	0.000158445	0.000602723	0.000992993	0.000446684	0.000867209	6.04293e-05	0.00038085	0.000621076	0.000269338	0	0.00471179
BC3599	-	30021700	NP_833331.1	succinyl-CoA synthetase, alpha subunit-related enzyme	5.1202	137	15614.1	0.000508089	0	0	0.00121026	0.00055344	0	0	0.000158869	0	0	0	0	0	0.000219221	0	0	0	0	0.00264988
BC1252	SucA	30019405	NP_831036.1	alpha-ketoglutarate decarboxylase	5.72885	955	106346	0	0	0	0	0	0	9.62499e-05	0	0	0	0.000516772	0	0.000169242	0	0.000356763	0	0.000210253	0	0.00134928
BC4604	-	30022679	NP_834310.1	NAD-dependent malic enzyme	5.11872	412	44081.8	0	0	0.000789438	5.74914e-05	0	0	0.000148736	5.28278e-05	0.000191134	0.000872486	0.00136898	0.000179613	0.000326913	0.000437379	0.000643192	0.000374605	0.000406132	5.86271e-05	0.00590756
				01.05/ Central intermediary metabolism
BC0217	-	30018454	NP_830085.1	2,5-diketo-D-gluconic acid reductase	5.10226	277	31807.2	0.000628232	0	0	0.000171021	0.000182482	0.000182158	0.00143796	0.00110004	0.00113715	0.000648852	0.000509043	0.00026715	9.72479e-05	0.000108424	0.000273332	0.000780045	0.000966506	0.0014824	0.00997203
BC4918	GtaB	30022959	NP_834590.1	UTP--glucose-1-phosphate uridylyltransferase	5.45093	296	33633.4	0.000235163	9.77257e-05	0.0017581	0.000400109	0.00119538	8.52325e-05	0.000414048	0.000294122	0.000443397	0.001012	0.000238184	0	0.000819051	0.000811712	0.00115104	0.00052141	0.00067835	0.000816026	0.0109711
BC4762	PepC	30022835	NP_834466.1	phosphoenolpyruvate carboxykinase	5.25576	528	57915.3	0	0	6.16001e-05	0	0	0	0	0	0	0.000226934	0.00053411	0.000140153	0	0	0.000143396	0.000116922	0	0	0.00122312
BC4097	DkgA	30022184	NP_833815.1	2,5-diketo-D-gluconic acid reductase	5.64783	275	31674.2	0	0	0	0	0	0	0.000111417	0	0	0	0	0	0	0	0	0.000112245	0	8.7834e-05	0.000311496
BC1086	LplB	30019241	NP_830872.1	lipoate-protein ligase A	5.19059	329	37629.1	0.000740512	8.79234e-05	0	0.000215986	0	0	0.000465647	0.000330776	0.000398923	0.000182099	0	0.000449852	8.18774e-05	0.000365147	0.000230131	9.38221e-05	0.000203436	0.000220253	0.00406638
BC4209	LplA	30022292	NP_833923.1	lipoate-protein ligase A	5.28459	278	32084.2	0	0	0.000701975	8.52031e-05	0.000363651	0	0	0	0	0.000215506	0	0	9.68981e-05	0.000432134	0	0	0	0	0.00189537
BC4973	LipA	30023013	NP_834644.1	lipoyl synthase	8.95009	297	33510.3	0	0	0.000657068	0	0	0	0	0	0	0.000403439	0	0	0	0	0	0	0	0	0.00106051
BC5448	-	30023477	NP_835108.1	UDP-glucose 4-epimerase	5.50087	338	37246.8	0.000308912	0	0.00163587	0.000210235	0.000897294	0.000149283	0.000453248	0.000321968	0.000776601	0.0010635	0.00125152	0.00131362	0.000398486	0.000266568	0.000224003	0.000365296	0.000198019	0.000214388	0.0100488
BC3532	-	30021634	NP_833265.1	glyoxalase family protein	5.26169	306	34353.6	0	0	0	0	8.2594e-05	0	0.000100129	0	8.57814e-05	0	0	0	8.80316e-05	0.000196296	0.000123714	0	0	7.89358e-05	0.000755482
BC4791	-	30022862	NP_834493.1	carbonic anhydrase	5.30458	187	21010.7	0.00167506	0.0027844	0.00243502	0.00253331	0.00108123	0.000269827	0	0	0	0	0	0	0.000144052	0.00112424	0	0.000165067	0	0.000258335	0.0124705
BC5420	RfaG	30023450	NP_835081.1	glycosyltransferase	6.94001	369	41663	0.00018864	0.000156785	0.00105772	0.000128382	0.000342463	0	8.30341e-05	5.89839e-05	0.000142272	0.00211067	0.000764255	0.00180489	0.000584014	0.000406956	0.000410368	0	0	6.5459e-05	0.0083049
				01.06/ Pentose phosphate
BC0665	TalA	30018847	NP_830478.1	putative translaldolase	5.26108	215	23112.2	0.00275195	0.000134543	0	0.00242373	0.00164573	0.00129078	0.0014251	0.00131603	0.0010988	0.00139327	0.000327919	0.00103257	0.000501166	0.00083814	0	0.00114856	0.000778262	0.000898767	0.0190053
BC3858	Rpe	30021948	NP_833579.1	ribulose-phosphate 3-epimerase	5.397	214	23166.2	0.00292745	0.0024331	0.0010639	0.00166027	0.000826712	0.000825242	0.000286351	0.000711941	0.000122659	0.00139978	0.00263561	0.00138319	0.000503508	0.00112274	0.000176899	0.000288481	0.00031276	0.00112871	0.0198093
BC3682	Tkt	30021779	NP_833410.1	transketolase	4.99292	680	73969.5	0	0	0	0	0	0	0.000180233	0	0	0.00044052	0.000518401	0.000108824	0.000554599	0	0.000835069	0.000499327	0.000442923	0	0.0035799
BC0055	Prs	30018321	NP_829952.1	ribose-phosphate pyrophosphokinase	5.71985	317	34814.4	0.0103205	0.00821266	0.011594	0.00552933	0.00709579	0.0028651	0.00560598	0.00329565	0.00496829	0.0107726	0.0128995	0.0128392	0.00501363	0.00682145	0.00609047	0.00243434	0.00211137	0.00274308	0.121213
BC4087	DeoB	30022174	NP_833805.1	phosphopentomutase	4.79913	394	43992	0	0	0	0	0	0	0.000466592	5.52412e-05	0.000266489	0	0	0	0.000136739	0	0.000192165	0.00101847	0.00093431	0.000306527	0.00337653
BC5318	RpiB	30023349	NP_834980.1	ribose-5-phosphate isomerase B	5.19902	147	15962.9	0	0.000196781	0	0.00064453	0	0	0	0.000148062	0	0	0	0	0	0	0	0	0	0	0.000989372
BC3371	Tal2	30021479	NP_833110.1	putative translaldolase	5.41801	222	23991.7	0	0	0	0.000106696	0	0.000113643	0	0	0	0	0	0	0	0	0	0	0	0	0.000220339
				01.07/ Oxidative phosphorylation
BC2826	PpaC	30020945	NP_832576.1	putative manganese-dependent inorganic pyrophosphatase	4.6879	309	33671.3	0.00202742	0.00112337	0.00168413	0.000306621	0.0010633	8.16467e-05	0.00118989	0.000633933	0.000764538	0.00213274	0.00205347	0.000957937	0.000435885	0.00126354	0.00134764	0.000499474	0.000649811	0.000859864	0.0190752
BC5061	Ndh (yjlD)	30023098	NP_834729.1	NADH dehydrogenase	6.67973	392	41581	0.00230843	0.00140206	0.00472938	0.000120849	0.0017408	0	0.00179773	0.000610754	0.00200886	0.0041265	0.00251795	0.00358677	0.00432927	0.00222185	0.00260746	0.00188985	0.00153667	0.00147884	0.039014
BC0698	QoxA	30018880	NP_830511.1	cytochrome aa3 quinol oxidase polypeptide II	6.97074	291	33271.4	0.00143522	0.00288274	0.00324131	0.00105816	0.00138962	0.000346788	0.000210581	0.000224382	0.000180406	0.00411757	0.00242277	0.00712034	0.000462846	0.00113528	0.000520364	0.000106074	0	0.000332019	0.0271865
BC5187	CccB	30023220	NP_834851.1	cytochrome c-551	6.08774	103	10721.3	0	0.000561686	0	0.000689897	0.000490753	0	0	0	0	0	0	0.00143691	0	0.000291586	0.000367539	0	0	0	0.00383837
BC3993	Ppk	30022081	NP_833712.1	polyphosphate kinase	5.80011	702	80741	0	0	0	0	0	0	0	0	0	0	0	0.000105414	0	0	0.000107853	0	0	0	0.000213267
BC1246	-	30019399	NP_831030.1	NADH dehydrogenase	6.13584	444	49479.5	0	0	0	0	0	0	0.000138016	0	5.91196e-05	0.000404802	0	0	0.000121341	6.76427e-05	0	0.000139043	7.53723e-05	0	0.00100534
				01.08/ NAD(P)H related proteins
BC4522	EtfA	_	NA	Electron transfer flavoprotein subunit alpha	5.14	979	36337	0	0	0	4.83891e-05	7.74477e-05	0	0.000438155	0.000244551	0.000187685	0.000122392	0.000432089	0	0.000247639	6.13551e-05	3.86685e-05	0.000378355	0.000273465	0.00029607	0.00284626
BC4523	EtfB	30022600	NP_834231.1	electron transfer flavoprotein subunit beta	4.3332	257	28128.6	0	0	0	0	0	0	0.000596101	8.46889e-05	0.00061282	0	0	0	0.000104816	0.000233722	0	0.000840748	0.00026043	0	0.00273333
BC4045	-	30022132	NP_833763.1	NAD(P)H nitroreductase	5.42966	205	22895.5	0	0	0	0.000693263	0.000863007	0.000738405	0.00104623	0.000955538	0.000768267	0	0	0	0.000131403	0.000586016	0.000369331	0.00120458	0.00130596	0.00176739	0.0104294
BC2241	-	30020374	NP_832005.1	succinate-semialdehyde dehydrogenase [NADP+]	5.4907	474	51835.9	0	0	0	0	0	0	6.46404e-05	0	5.53779e-05	0.000252788	0.000446218	0.000156119	0.000227322	6.33615e-05	0.00039933	6.51213e-05	7.06019e-05	0	0.00180088
BC3990	-	30022078	NP_833709.1	2,4-dienoyl-CoA reductase (NADPH)	6.4474	256	27884.2	0.000815721	0	0.00012705	9.25253e-05	9.87257e-05	0	0.000239372	8.50197e-05	0.000102536	0.000234026	0	0	0	0	0	0	0	0.000283059	0.00207803
				01.09/ ATP synthesis
BC5306	AtpD	30023337	NP_834968.1	F0F1 ATP synthase subunit beta	4.92171	468	50990	0.000148735	0.000123619	0.00514282	0.000253061	0.000216015	0	0.000458284	0	0.000560879	0.00550462	0.00692973	0.00569236	0.00276284	0.00320869	0.0047725	0.00131912	0.00114411	0.000258059	0.0384954
BC5310	AtpF	30023341	NP_834972.1	F0F1 ATP synthase subunit B	5.19631	168	18961.2	0.00870102	0.0132581	0.00696961	0.00338378	0.000451317	0.000901029	0	0	0	0.00855867	0.00461623	0.00836912	0.000160343	0.00286032	0.000676008	0	0	0.000575104	0.0594807
BC5308	AtpA	161511197	NP_834970.2	F0F1 ATP synthase subunit alpha	5.30279	1509	54609.7	9.22573e-05	0	0.00103459	0	5.02461e-05	0	2.03046e-05	1.44235e-05	1.7395e-05	0.00166749	0.00172869	0.00102983	0.000517689	0.000597084	0.000928224	8.18223e-05	0.00015524	1.60069e-05	0.00795129
BC5307	AtpC	30023338	NP_834969.1	F0F1 ATP synthase subunit gamma	6.55275	286	31586.2	0.00146031	0.00171943	0.0014784	0.000331279	0.000972068	0.000264638	0	0.000152203	0	0.000628434	0	0.00129372	9.41876e-05	0.00063007	0.000794192	0	0	0	0.00981893
BC3230	AtpA1	30021340	NP_832971.1	F0F1 ATP synthase subunit alpha	4.76622	213	23134.5	0	0	0	0	0	0	0	0	0	0	0	0	0	0	0	0	0	0.000226801	0.000226801
BC5309	AtpH	30023340	NP_834971.1	F0F1 ATP synthase subunit delta	8.68658	180	20469	0.00406048	0.00321409	0.00216832	0.00223706	0.00224656	0.00126144	0	0.000362751	0.000291657	0.00299553	0.00235008	0.0028778	0.000448961	0.00350389	0.0014722	0	0.000185918	0.000670954	0.0303477
				2/ Extracellular proteins
				02.01/ Toxins
BC3102	HblB	30021214	NP_832845.1	hemolysin BL binding component precursor	5.56957	375	41666.6	0.00204184	7.71382e-05	0.00182139	0.00164226	0.00148273	0.000336384	0.000408528	0.000696481	0.00118996	0.000159762	0	0.000197335	0.00208318	0.0021624	0.00201901	0.00238709	0.00419432	0.00515293	0.0280527
BC1953	EntFM	30020092	NP_831723.1	enterotoxin	9.58302	430	44980.5	0	0	0.000302557	0.000881357	0.000411433	0.000586717	0.000570038	0.000151849	0.00128193	0.00111462	0.000655837	0.00172095	0.00363345	0.00181597	0.00202488	0.00323032	0.00412479	0.00168519	0.0241919
BC0813	EntC	30018972	NP_830603.1	enterotoxin / cell-wall binding protein	8.87893	431	45573.7	8.07519e-05	0	0	0.000384699	0.00011728	0.000292678	0.00120852	0.000353493	0.00188799	0	0	0	0.00181251	0.000209049	0.00087834	0.00358091	0.00551284	0.00156919	0.0178883
BC3103	HblL1	30021215	NP_832846.1	hemolysin BL lytic component L1	5.60392	406	43803.7	0.000942968	0	0.000480663	0.00122516	0.00112051	0.0003107	0.000528268	0.00069691	0.0010991	0.00044269	0	0.000364535	0.00132698	0.00118358	0.000839183	0.000760283	0.00206067	0.00243923	0.0158214
BC1810	NheB	30019952	NP_831583.1	non-hemolytic enterotoxin lytic component L1	6.85194	402	43062.4	0.000173155	0	0	0.000530294	0.00031435	0.000439308	0.000762178	0.000649703	0.00104474	0	0	0	0.00140719	0.000896518	0.0016009	0.00107499	0.00233092	0.00174248	0.0129667
BC3104	HblL2	30021216	NP_832847.1	hemolysin BL lytic component L2	5.27922	439	49235.8	0	0	0	0.000431644	0.000115142	0.000172407	0.00034897	0.000347051	0.000837102	0	0	0	0.000797699	0.000820957	0.000776101	0.0021094	0.00381154	0.00220085	0.0127689
BC1809	NheA	30019951	NP_831582.1	non-hemolytic enterotoxin lytic component L2	5.20526	386	43662.5	0.000270498	0	0	0.000552275	0.00032738	0.000130719	0.000396886	0.000281931	0.000816035	0	0	0	0.000767654	0.000778066	0.00127496	0.00135945	0.00303442	0.00250304	0.0124933
BC5239	EntA	30023271	NP_834902.1	enterotoxin / cell-wall binding protein	8.98704	296	31234.4	0	0	0	8.00219e-05	0	0	0.000103512	7.35305e-05	0.000177359	0	0	0	0	0	0	0.000312846	0.000791409	0.000979231	0.00251791
BC3523	HlyII	30021625	NP_833256.1	hemolysin II	8.78114	412	45797.7	0	0	0	0	0	0	0	5.28278e-05	0.000254846	0	0	0	0	0	0	0	0	0.000644898	0.000952572
BC3101	HblB'	30021213	NP_832844.1	hemolysin BL binding component precursor	5.78237	466	52306.8	0	0	0.000139592	5.08293e-05	5.42356e-05	0	0	4.67061e-05	0.000112657	0	0	0	0.000115612	0.000193348	0	0	0.000215442	0.0001555	0.00108392
BC1811	NheC	30019953	NP_831584.1	enterotoxin C	6.46161	359	39889.3	0	0	0	0	0	0	0	0	0	0	0	0	0	0	0	0	9.32181e-05	0.000336412	0.00042963
BC5101	HlyI	30023138	NP_834769.1	perfringolysin O precursor	6.68612	512	56560.7	0	0	0	0	0	0	0	0	0	0	0	0	0	0	0	6.0288e-05	0.000130724	0.000188706	0.000379718
BC3716	EntD	_	NA	3D domain protein	8.53762	952	26321.6	0	0	0	0	0	0	0	2.28624e-05	2.75726e-05	0	0	0	2.82959e-05	0	0	0	3.51526e-05	5.07445e-05	0.000164628
				02.02/ Degradative enzymes/adhesins
BC5152	ClpP	30023185	NP_834816.1	ATP-dependent Clp protease proteolytic subunit	5.2576	193	21406.1	0.0111806	0.00599519	0.00471863	0.00785458	0.00458333	0.00627453	0.010954	0.00631525	0.00516822	0.00186251	0.000365298	0.000766846	0.00432678	0.00918118	0.00470754	0.00623747	0.00450828	0.00713367	0.102134
BC1991	TgC	30020129	NP_831760.1	putative murein endopeptidase	8.39956	386	43775.9	0.000540996	0	0	0.00128864	0.00032738	0.000326798	0.00222256	0.00197351	0.00353615	0	0	0	0.00432678	0.00171174	0.00137303	0.00831663	0.0125712	0.0104502	0.0489656
BC5351	NprB	30023381	NP_835012.1	bacillolysin	5.9667	583	64505.5	0.000835775	0	0	0.000690686	0.000130054	0.000173097	0.000367885	0.000373328	0.000630339	0	0	0	0.000323437	0.000257576	6.49339e-05	0.000529459	0.000516617	0.00194726	0.00684045
BC4678	PepS	30022753	NP_834384.1	aminopeptidase	5.00698	371	41752.8	0	0	0.000263004	0	6.81234e-05	0	0.000578105	0.000117332	0.000212257	0.000484453	0.000380067	0.000199463	0.000290433	0.000404762	0.000510195	0.000915208	0.000902029	0.000520849	0.00584628
BC1331	IlsA	30019482	NP_831113.1	internalin	5.65948	760	85667.4	0	0	0	0	0	0	4.03152e-05	0	0	0	0	0	0.00212666	0	0.0004483	0.000487381	0.000748566	0	0.00385122
BC3600	HhoA	30021701	NP_833332.1	protease HhoA	5.55761	413	43879.7	0	0	0	0.000172057	0	0.000122173	0.000148376	0.000210799	0.000317786	0	0	0	0.000260897	0	0.000183324	0.000373698	0.000729268	0.000584851	0.00310323
BC2735	NprP2	30020857	NP_832488.1	bacillolysin	5.66603	567	62480.9	0	0	0	0.0001671	4.45746e-05	0	0	0	4.62947e-05	0	0	0	0.000190036	5.29689e-05	0.000133533	0.00032664	0.000590217	0.00119281	0.00274417
BC0682	SrtA	30018864	NP_830495.1	sortase	6.84662	210	23205.1	0	0	0.000464641	0	0.000361054	0	0	0	0.000124996	0	0	0	0.000384824	0.000429048	0.00108161	0	0	0.000115021	0.0029612
BC3787	Zmp2	30021879	NP_833510.1	Zinc protease	5.27457	424	48915.1	0	0	0	0	0	0	0.000144526	0	6.19083e-05	0.000282598	0.000498838	0.000698119	0.000190597	0	8.92841e-05	0.000291203	0.000157855	0	0.00241493
BC1193	PepF1	30019347	NP_830978.1	oligoendopeptidase F	4.91144	608	70155.9	0	0	0.00010699	0	0	0	0	0	0	0.000394149	0.000927664	0.000486846	8.86107e-05	0	6.22639e-05	0.000253844	0.000110083	0	0.00243045
BC0670	PlcB	30018852	NP_830483.1	phospholipase C	7.10108	283	32367	0	0	0	0	8.93066e-05	0	0	7.69083e-05	0	0	0	0	0	0	0	0	0	0.00076816	0.000934375
BC4477	lon	30022558	NP_834189.1	Lon protease	5.64057	776	86476.9	0	0	0	0	0	0	7.8968e-05	0	0	0	0.000181707	9.53617e-05	0.000659556	0	0.000195136	0	8.62507e-05	3.11268e-05	0.00132811
BC3786	Zmp1	30021878	NP_833509.1	Zinc protease	5.07849	428	49060.1	0	0	0	0	0	0	0.000214763	0	6.13297e-05	0	0	0.000345797	0.000125877	0	0	0.000216361	0.00023457	0	0.0011987
BC3803	Zmp3	30021894	NP_833525.1	Zinc protease	5.36827	432	48982.4	0	0	0.000225867	0	0	0	0	0	6.07619e-05	0.000277364	0.0001632	0	0.000124711	6.95216e-05	8.76307e-05	0	0	0	0.00100906
BC0666	InhA2	30018848	NP_830479.1	immune inhibitor A precursor	5.47306	799	87817.5	0	0	0	0	0	0	0	0	0	0	0	0	3.37142e-05	0	0	0	8.37679e-05	0.00042323	0.000540712
BC4614	-	30022689	NP_834320.1	Xaa-Pro dipeptidase	5.23486	365	40668.8	0	0	0	0	0	0	0.000167888	0	0	0.000328278	0.000193158	0.000202741	0	0	0	8.45684e-05	0	0	0.000976633
BC0991	SlpA	30019146	NP_830777.1	S-layer-like domain-containing protein	8.33653	577	64559.3	0	0	0.000112738	0	8.76041e-05	0	0	0	0	0.000207663	0	0.000128251	4.66857e-05	0	0.000131218	0	5.79988e-05	0	0.000772158
BC0360	-	30018568	NP_830199.1	aminopeptidase	4.95131	409	45222.6	0	0	0	0	0	0	0	0	0.000128358	0	0	0	6.58623e-05	0	9.25586e-05	0.000150941	0	0	0.00043772
BC4702	PepV	30022775	NP_834406.1	dipeptidase PepV	4.8798	468	51296.8	0	0	0	0	0	0	0	0	5.60879e-05	0	0	0	0	0	0	0.000131912	7.1507e-05	0	0.000259507
BC3527-BC3528	-	_	NA	Hypothetical protein bthur0005_31870	5.48794	146	15739.8	0	0	0	0.000648944	0.000173108	0.0001728	0	0	0	0	0	0	0	0	0	0	0.000458429	0.00248161	0.00393489
BC4542	IsdG	30022618	NP_834249.1	heme-degrading monooxygenase IsdG	7.97002	107	12026.1	0	0	0	0.000664107	0.00118102	0.00188627	0.00229081	0.00305117	0.00294383	0	0	0	0.00176228	0.00449097	0.0010614	0.0046157	0.00656795	0.00564354	0.036159
BC4479	ClpX	30022560	NP_834191.1	ATP-dependent protease ATP-binding subunit	4.91854	419	46213.5	0	0	0.000776249	0	0	0	0.000146251	0	0.000250588	0.00157283	0.0018509	0.0028258	0.00212158	0.00121854	0.00162629	0.00103137	0.000638955	0.000172943	0.0142323
BC1705	-	30019849	NP_831480.1	low-affinity zinc transport protein	4.61619	395	45111.9	8.81116e-05	0	0	0.000299829	0.00044789	6.38704e-05	0.000698117	0.000330608	0.00152843	0.000910036	0.000178487	0.000749374	0.00320524	0.00228101	0.00191678	0.000781455	0.000508333	0.000122301	0.0141099
BC4198	PepP1	30022281	NP_833912.1	Xaa-Pro dipeptidase	4.94415	353	38603	0.000591571	8.19456e-05	0.000368553	0	0	0	0.000433988	6.16573e-05	0.00014872	0.000848593	0.000399448	0.000628901	0	8.50803e-05	0	0.00026233	9.48025e-05	0.000136852	0.00414244
BC0014	DacC	30018287	NP_829918.1	D-alanyl-D-alanine carboxypeptidase	8.64666	438	48041.4	0	0	0.00230199	0	0	0	6.99533e-05	0	0.000239718	0.00492417	0.00321929	0.00574434	0.00135303	0.00095997	0.000950733	0.000422842	7.64048e-05	0	0.0202624
BC3778	YmdA	30021870	NP_833501.1	phosphodiesterase	5.4542	520	57325.3	0	0	0.000250191	0	0	0	0	0	0	0.00115213	0.00271163	0.00284618	0.00119147	0.000115513	0.00116481	0.000178082	0.000193069	0	0.00980308
BC3827	HslU	30021917	NP_833548.1	ATP-dependent protease ATP-binding subunit	5.2325	463	52164.3	7.51708e-05	0	0.000772729	0	0	0	6.61762e-05	0	5.66936e-05	0.00129397	0.00152273	0.00143846	0.000581807	0.0001946	0.000163527	0.000200005	7.22792e-05	0	0.00643814
BC0289	Gcp	161511214	NP_830140.2	O-sialoglycoprotein endopeptidase	4.9236	1017	36005.7	0	0	0.000191887	0	4.97026e-05	0	0	0	2.58103e-05	5.89092e-05	0	7.27637e-05	2.64874e-05	0.000177188	0	0	0	0	0.000602748
BC5184	Prc	30023217	NP_834848.1	carboxyl-terminal protease	8.49065	478	52395.4	0	0	6.80436e-05	0	0	0	0	0	0	0.000250672	0.00029499	0	0.00033813	6.28313e-05	0.000158395	6.45763e-05	0	0	0.00123764
BC0153	Map	30018401	NP_830032.1	methionine aminopeptidase	6.12296	248	27509.1	0	0.000233281	0.000393446	9.551e-05	0.00010191	0	0	0	0	0	0	0	0	0	0	0	0	0	0.000824147
BC4376	-	30022457	NP_834088.1	protease	5.36019	426	48238.2	8.16997e-05	0	7.63494e-05	0	0	0	0	0	0	0	0	0.00017371	6.3234e-05	0	0	0	0	0	0.000394993
BC0941	-	30019096	NP_830727.1	Type II restriction-modification system methylation subunit	5.90024	373	42233.1	0	0	8.7198e-05	0	0	0	0	0	0	0.000160618	0	0	0	0	0	0	0	0	0.000247816
BC3818	RasP	_	NA	RIP metalloprotease RasP	5.25484	1262	43487.9	0	0	0	0	0	0	0	0	0	9.49456e-05	0	0	0	0	5.99944e-05	0	0	0	0.00015494
				02.03/ Virulence associated proteins
BC2077	ESAT-6	30020214	NP_831845.1	ESAT-6-like protein	5.38677	98	11340.7	0	0	0	0.00169189	0.000257896	0.000772311	0.00281384	0.0028872	0.00321418	0	0	0	0.00219899	0	0.00154516	0.00598451	0.00682965	0.00813361	0.0363292
BC3873	FnBPA	30021962	NP_833593.1	fibronectin-binding protein / fibrinogen-binding protein	8.38683	569	64833.8	0	0	0	0	0	0	0	0	0	0	0	0	0.000189368	0	6.65316e-05	5.42486e-05	0	0	0.000310149
BC1066	TraP	30019221	NP_830852.1	Signal transduction protein TRAP	5.15051	165	18922.3	0	0	0	0.000430663	0.000153174	0.000305804	0.000928472	0.00105527	0.000954513	0	0	0	0.000163259	0.00018202	0.000229433	0.00130953	0.0010141	0.00029278	0.00701902
				3/ Fatty acid and phospholipid metabolism
				03.01/ Fatty acid metabolism
BC1216	FabI	30019369	NP_831000.1	enoyl-(acyl carrier protein) reductase	5.44801	256	27723.3	0.0149549	0.00779668	0.00736891	0.00555152	0.00523246	0.0023652	0.00287246	0.00229553	0.00235832	0.00351039	0.00688501	0.0066485	0.00357766	0.00410612	0.00236603	0.00265267	0.00196086	0.00349106	0.0859943
BC4184	AccB	30022267	NP_833898.1	acetyl-CoA carboxylase biotin carboxyl carrier protein subunit	4.9417	162	17828.2	0.00279292	0.00446401	0.00361387	0.00321668	0.00296421	0.00218027	0.00151307	0.00174658	0.00194438	0.00295855	0.00435201	0.00365435	0.00315936	0.00333704	0.00397259	0.00323918	0.00268549	0.00223651	0.0540311
BC3848	AcpP	30021938	NP_833569.1	acyl carrier protein	3.87264	77	8809.29	0.000904002	0.000751346	0	0.0018457	0.00229762	0.00229353	0.00119375	0.00113065	0.00170449	0.000778061	0.00183123	0.000961047	0.00069968	0.00156017	0.00196657	0.00160351	0.00130384	0.0043917	0.0272169
BC5280	FabZ	30023312	NP_834943.1	(3R)-hydroxymyristoyl-ACP dehydratase	6.17939	144	15955.5	0.00193356	0.00241057	0.00180694	0.000657957	0.000351025	0.000525601	0.00042555	0.000302292	0.000364571	0	0	0	0	0.000834259	0.00157735	0	0	0	0.0111897
BC1174	-	30019329	NP_830960.1	3-oxoacyl-(acyl carrier protein) synthase II	5.14029	412	43688.8	0	7.02107e-05	0.0025262	0	0	0	0.000148736	0	0.000127423	0.00130873	0.0015401	0.000359226	0.000784592	0.000947654	0.00128638	0.000224763	0.000243679	5.86271e-05	0.00962633
BC3850	FabD	30021940	NP_833571.1	acyl-carrier-protein S-malonyltransferase	4.83103	314	33739.3	0	0	0.000517912	0	0	0	0	0	0	0	0	0	8.57887e-05	0	0.000120562	0	0	0	0.000724262
BC3849	-	30021939	NP_833570.1	3-ketoacyl-(acyl-carrier-protein) reductase	7.74889	246	26115.6	0.0014148	0.000823121	0.000925504	0.00134801	0.00092465	0.000512781	0.000747307	0.00123866	0.00085363	0.000974158	0.00114638	0	0.000876022	0.000854607	0.00076944	0.000752865	0.000544151	0.000785508	0.0154916
BC4601	AccA	30022676	NP_834307.1	acetyl-CoA carboxylase carboxyltransferase subunit alpha	5.7884	324	36427.8	0.00042968	8.92803e-05	0.00240925	0.000657957	0.000624044	0.0002336	9.45666e-05	0.000268704	8.10158e-05	0.00203401	0.001088	0.00228397	0.000831409	0.00148313	0.00116841	0.00028581	0.000103288	0.000447303	0.0146134
BC4602	AccD	30022677	NP_834308.1	acetyl-CoA carboxylase subunit beta	5.87602	289	32204.3	0.000361288	0.000300278	0.00112543	0	0.00034981	0.000261891	0.000212039	0.000150623	0.000272482	0.00124382	0.00121977	0.000256058	0.000559259	0.000415686	0.000523965	0.000213616	0.000115797	0.000334316	0.00791612
BC1173	FabH1	30019328	NP_830959.1	3-oxoacyl-(acyl carrier protein) synthase III	4.94666	310	33432	0.00101044	0.000279937	0.00157378	0.000305632	0.000570698	8.13833e-05	9.88373e-05	0	0.000169349	0.000773041	0.00090971	0.000238712	0.000260687	0.000290645	0.000366353	0.000199145	0.000215905	0.000155835	0.00750009
BC4955	PgpA	30022995	NP_834626.1	low temperature requirement C protein	5.15276	163	18258.5	0	0	0	0	0	0.000309556	0	0.000667639	0	0	0	0	0	0	0	0	0	0.000148186	0.00112538
BC5002	CaiA	30023042	NP_834673.1	Acyl-CoA dehydrogenase	5.33622	600	66336.4	0.000232027	0	0	3.94774e-05	0	0	0.00117452	0.0001451	0.000437485	0.00289568	0.00540519	0.00234335	0.00408555	0.000700778	0.00176664	0.00236651	0.00111551	0	0.0227078
BC4183	-	30022266	NP_833897.1	acetyl-CoA carboxylase biotin carboxylase subunit	5.13139	440	48709.6	0	0	0.000665281	0	0	0	0.000278542	0	0.000298285	0.00136161	0.00160233	0.00134547	0.000734664	0.000136515	0.000516225	0.000140307	0	0	0.00707922
BC1958	-	30020097	NP_831728.1	3-ketoacyl-(acyl-carrier-protein) reductase	5.21359	242	25537.5	0.000575274	0	0.0001344	0.00048939	0.000313311	0	0.00012661	8.99382e-05	0	0.00049513	0	0	0	0.000124105	0	0	0	0	0.00234816
BC5004	-	30023044	NP_834675.1	enoyl-CoA hydratase	6.37502	793	87356.6	0	0	0	0	0	0	7.72751e-05	2.74465e-05	0	0	0.000177812	9.33173e-05	0.0013248	0	4.77383e-05	0.0001557	4.22009e-05	0	0.00194629
BC5426	-	30023456	NP_835087.1	Acyl-CoA hydrolase	9.06193	170	19062.9	0.00040946	0	0	0.000139332	0.000297338	0	0	0.000256059	0	0	0	0	0	0	0	0	0	0	0.00110219
BC4524	-	30022601	NP_834232.1	enoyl-CoA hydratase	5.92069	258	27934.3	0	0	0	0	0	0	0.000237516	0.000168721	0.000101741	0	0.000273265	0	0	0	0	0.000239283	0.00012971	0	0.00115024
BC5198	DegV	30023231	NP_834862.1	degV family protein	5.32743	280	31685.3	0	0	0	0	0	0	0.000109427	0	0	0	0	0	0	0.000214524	0	0	0	8.62656e-05	0.000410216
BC5003	-	30023043	NP_834674.1	acetyl-CoA acetyltransferase	5.80844	390	41099.1	0	0	0	0.000182204	0.000129609	0	0.000471378	0.000390655	0.000403833	0.000153617	0.000180776	0.000189745	0.000552567	0.000308034	0.000194136	0.000158295	8.58084e-05	6.19343e-05	0.00346259
BC1980	-	30020119	NP_831750.1	AMP-(Fatty)acid ligases	5.95443	412	46508.8	0	0	0.000157888	0	0.000122688	0	7.43679e-05	0	0.000127423	0.000581657	0.000513368	0	0.000915358	0.000801861	0.00101073	0.000149842	0.000162453	0	0.00461764
BC4023	-	30022110	NP_833741.1	acetyl-CoA acetyltransferase	5.55403	391	41842.8	8.9013e-05	0	0	0.000242317	0.000193916	0	0.00117543	0.000556651	0.0012084	0.000612897	0.000901566	0.00037852	0.00220462	0.000691304	0.000677737	0.00149995	0.0015406	0.000864862	0.0128378
				03.02/ Glycerophospholipid metabolism
BC0584	-	30018770	NP_830401.1	acetyltransferase	5.22417	170	19142.9	0	0	0	0.000139332	0	0.00029681	0.000360465	0.0012803	0.00046322	0.000704832	0.00165888	0	0	0.00106	0.000668055	0.000907867	0.00118113	0.00142084	0.0101417
BC0353	YegS	30018561	NP_830192.1	putative lipid kinase	5.36137	301	33007	0	0	0	0.00031477	0.00041983	0	0.000305378	0.000289236	0.000523238	0	0	0	0.000178988	0.000598671	0.000377307	0.000410199	0.00011118	8.0247e-05	0.00360905
BC0228	-	30018465	NP_830096.1	1-acyl-sn-glycerol-3-phosphate acyltransferase	9.52014	201	22333.8	0.000173155	0.000287829	0.000647261	0.000707059	0.00037722	0.000251033	0	0	0	0.000298063	0	0	0	0.00014942	0	0	0	0	0.00289104
BC3781	-	30021873	NP_833504.1	CDP-diacylglycerol--glycerol-3-phosphate 3-phosphatidyltransferase	7.97048	192	21474.8	0	0.000301321	0	0.00123367	0.000263268	0.0003942	0	0	0	0	0	0	0	0	0.000197169	0	0	0	0.00238963
BC4335	Psd	30022416	NP_834047.1	phosphatidylserine decarboxylase	9.01444	262	29845.4	0.00013284	0.000220815	0.000620703	0.000180813	9.64648e-05	0	0	0	0	0.000457334	0	0.000282445	0	0.000114631	0.00014449	0	0	0	0.00225054
BC3851	PlsX	30021941	NP_833572.1	putative glycerol-3-phosphate acyltransferase PlsX	5.85097	330	35369.3	0	0	0.000591361	7.17772e-05	0	0	0	0	0	0	0	0	0	0.00027303	0.000114717	0	0	0	0.00105088
BC1505	GpsA	30019653	NP_831284.1	NAD(P)H-dependent glycerol-3-phosphate dehydrogenase	5.22438	340	36668.9	0.000102365	0	9.56613e-05	6.96661e-05	0.000148669	0	9.01164e-05	6.40148e-05	7.72033e-05	0	0	0	0	0	0	0	0	0	0.000647696
BC3854	YloV	30021944	NP_833575.1	kinase related to hydroxyacetone kinase	4.72036	558	60563.6	0	0	0.000116577	0.000254693	4.52935e-05	9.04259e-05	0.000109819	3.90055e-05	0.000141124	0.000644201	0.00088444	0.00119356	0.00149654	0.000322939	0.000678431	0.000387226	0.000419815	4.32874e-05	0.00686737
				4/ Cell wall, cell surface and membrane biogenesis
BC4548	-	30022624	NP_834255.1	cell surface protein	9.24043	158	17847.3	0	0	0	0.000899486	0.00127968	0.000958057	0.000969607	0.00123978	0.000996802	0	0	0	0	0.000380169	0	0.00117218	0.00232986	0.00290464	0.0131303
BC2929	-	30021046	NP_832677.1	peptidoglycan N-acetylglucosamine deacetylase	6.31133	275	30804.6	0	0	0	0.000172265	0.000275714	0.000366965	0	0	0	0	0	0	9.79551e-05	0.000109212	0	0.000112245	0	0.000351336	0.00148569
BC4547	LsdA	30022623	NP_834254.1	cell surface protein	5.51728	904	101747	0	0	0	0	0	0	0	0	0	0	0	0	5.95966e-05	0	0	0	0.000222115	0	0.000281711
BC5419	TegA	30023449	NP_835080.1	N-acetylglucosaminyldiphosphoundecaprenol N-acetyl-beta-D-mannosaminyltransferase	6.97012	246	27661.4	0.00169776	0.00293972	0.00211544	0.00173316	0.00092465	0.000923006	0.000373653	0.000353903	0.000426815	0	0	0.000300816	0.000109503	0.00073252	0.000307776	0	0	9.81884e-05	0.0130369
BC4684	MurC	30022759	NP_834390.1	UDP-N-acetylmuramate--L-alanine ligase	5.46994	436	49169.5	0	0	0.000522188	0	0	0	0.000281097	0	0.000180613	0.00027482	0.000808515	0.000678905	0.000370702	0.000206651	0.000434134	0.000212391	0.000230266	5.53999e-05	0.00425568
BC0257	DdlA	30018494	NP_830125.1	D-alanyl-alanine synthetase A	4.82597	361	40047.5	0	0	0.000180193	0	0	0	0.000169748	6.0291e-05	7.27122e-05	0.000497873	0	0.000204988	0	0.00016639	0.000104866	0.000256516	9.27016e-05	6.69096e-05	0.00187319
BC3898	-	30021987	NP_833618.1	integral membrane protein	6.11391	87	9938.39	0.00240028	0.000997476	0	0.00517291	0.00348604	0.00231989	0.000704358	0.000750519	0	0	0	0	0	0	0	0	0	0	0.0158315
BC1974	-	30020113	NP_831744.1	peptidoglycan N-acetylglucosamine deacetylase	8.47056	273	30657.8	0	0.000317877	0.00083397	0	0.000185156	9.24133e-05	0	7.97254e-05	0	0	0	0	0	0.000220024	0	0	0	0	0.00172917
BC2281	-	30020413	NP_832044.1	multimodular transpeptidase-transglycosylase PBP 1A	9.08851	830	91497.1	0	0	0	0	0	0	0	0	0	0	0.000169886	0.000534944	0.000292095	0	0.000729763	0	0	0	0.00172669
BC5427	-	30023457	NP_835088.1	cell wall biosynthesis glycosyltransferase	8.65039	242	27275.4	0	0.000119532	0.000403201	0.000195756	0.000104437	0.000104251	0	0	0	0	0	0	0	0	0	0	0	0	0.000927177
BC5276	CapC	30023308	NP_834939.1	phosphotyrosine-protein phosphatase (capsular polysaccharide biosynthesis)	6.39056	255	28933.1	0	0.000226877	0.000637742	0	0	0	0	0	0	0	0	0	0	0	0	0	0	0	0.000864619
BC3912	MurD	30022001	NP_833632.1	UDP-N-acetylmuramoyl-L-alanyl-D-glutamate synthetase	5.5412	450	48923.7	0	0	0	0	0	0	0	0	0	0.000133135	0.000313344	0.000164446	0	0	8.41255e-05	6.85944e-05	7.43673e-05	0	0.000838012
BC3910	MurG	30021999	NP_833630.1	N-acetylglucosaminyl transferase	9.50547	364	39706.3	0	0	0	0	0	0	0	0	0	0	0.000193688	0	7.40046e-05	0	0.000104001	0	0	0	0.000371694
BC3698	CwpC	30021795	NP_833426.1	cell wall endopeptidase	6.452	273	30451.8	0	0	0	8.67636e-05	0	0	0	0	0	0	0	0	0	0	0	0	0	0.000442388	0.000529151
BC3914	MurE	30022003	NP_833634.1	UDP-N-acetylmuramoylalanyl-D-glutamate--2,6-diaminopimelate ligase	5.80542	491	53679.1	0	0	0.000198726	0	0	0	0	0	0	0.000488071	0.00129231	0.001055	5.48629e-05	6.11677e-05	0.000231302	0	0	0	0.00338144
BC1952	DacA	30020091	NP_831722.1	nitroreductase family protein	5.20613	200	23057.6	0	0	0	0	0	0	0.000306396	0	0	0	0	0	0	0	0	0.000463012	0.000334653	0.000724631	0.00182869
BC3791	-	30021882	NP_833513.1	nucleoside-binding protein	8.46621	361	39127.3	0.00019282	8.01297e-05	0.00234251	0	0.000140021	0	0	0	0	0.00165958	0.00273417	0.00266484	0.000820815	0.000998338	0.00125839	8.55055e-05	0	0	0.0129771
BC5196	CwlD	30023229	NP_834860.1	N-acetylmuramoyl-L-alanine amidase	6.25055	435	47551.4	0	0	0	0	0	0	0	0	0	0	0	0	0.000123851	0	0	0.000354799	0.000846249	0	0.0013249
BC0336	-	30018544	NP_830175.1	somatin-like protein	5.38018	281	31067.5	0	0	0.000578734	0.000842935	0.000449711	0.000269347	0	7.74557e-05	0.000186826	0.000426411	0	0.00158008	9.58636e-05	0	0	0	0	8.59586e-05	0.00459333
BC0896	CwlE	30019051	NP_830682.1	S-layer protein / peptidoglycan endo-beta-N-acetylglucosaminidase	8.67201	620	69973.1	0	0	0	0	0	0	0	0	0	0	0	0	0.000304135	0	0.000366353	0.000149359	0.000215905	0	0.00103575
BC5432	-	30023462	NP_835093.1	bactoprenol glucosyl transferase	5.9073	312	35287.6	0	9.27141e-05	0.000208493	0.000151836	0.000243017	0.000161723	0	0	0	0.000768086	0.000451939	0.00237182	0	0	0	0	0	0	0.00444962
BC1369	-	30019519	NP_831150.1	protein dltD precursor	9.05309	391	45518.5	0	0	0.000166367	0	0	0	0	0	0	0.000306449	0.000180313	0.00113556	0.000137789	7.68116e-05	9.68196e-05	0	0	0	0.00210011
BC5234	CwlC	30023266	NP_834897.1	N-acetylmuramoyl-L-alanine amidase	9.55736	577	60788	0	0	0	4.10511e-05	0	4.37241e-05	0.000159305	0	0.000136477	0	0.000122188	0.000256501	0.00168069	0.000208203	0.000590482	0.00123042	0.00162397	0.000334896	0.0064279
BC0888	CwlA	30019043	NP_830674.1	N-acetylmuramoyl-L-alanine amidase	6.76903	340	38057.3	0	8.50788e-05	0.00076529	0.000139332	0.000223004	0	0	0	0	0	0	0	0.000554599	0.000353333	0.000890741	9.07867e-05	9.84273e-05	0	0.00320059
BC5272	-	30023304	NP_834935.1	carbamoylphosphate synthase small subunit	5.10481	371	41895.2	0	0	0.000350672	0	0	0	0	0	0	0.000161484	0.000190034	0	0	0	0	0	0	0	0.00070219
BC5277	-	30023309	NP_834940.1	Tyrosine-protein kinase (Capsular polysaccharide biosynthesis)	8.68126	233	25885.4	0	0.000248299	0.000139592	0	0.000108471	0	0	0	0	0.000257127	0	0	0	0	0	0	0	0	0.000753489
BC5278	-	30023310	NP_834941.1	chain length regulator (capsular polysaccharide biosynthesis)	6.76765	247	27118.6	0.000704536	0.00234225	0.00184351	0.000383587	0.000306969	0.000102141	0	0	0	0.00145532	0.00142718	0.00329558	0	0.000607962	0.000459795	0	0	9.77909e-05	0.0130266
BC5279	-	30023311	NP_834942.1	Tyrosine-protein kinase (Capsular polysaccharide biosynthesis)	9.31644	227	25216.5	0.000153322	0	0	0.000626074	0.000222676	0.00011114	0	0	0	0	0	0	0.000118668	0.000132305	0	0	0	0.000106407	0.00147059
BC5273	-	30023305	NP_834936.1	UDP-4-keto-6-deoxy-sugar C-4-aminotransferase	5.3788	405	45752.1	0	0	0.000562158	0	0	0	0	0	0	0	0.00017408	0	0	0	0	0	0	0	0.000736238
BC5264	EPSX	30023296	NP_834927.1	EPSX protein	9.0468	276	30470.9	0	0.000104807	0.000471375	0	0	0	0	0	0	0.00108534	0.000766331	0.00107247	0	0.000217633	0.000137161	0	0	0	0.00385512
				5/ Nucleotide metabolism
BC4459	-	30022540	NP_834171.1	Type I restriction-modification system methylation subunit	5.06274	468	53276	0	0	0	0	0	0	0	0	0	0.000640072	0.000753232	0.000316242	0.000345355	0.000128348	0.00024267	0	0	0	0.00242592
BC0071	-	30018335	NP_829966.1	hypoxanthine-guanine phosphoribosyltransferase	5.12858	180	20286.6	0.00773424	0.000642818	0.00144555	0.00210546	0.00210615	0.000700801	0.00408528	0.00326476	0.00291657	0.00366121	0.00391681	0	0.00104758	0.00250278	0.0014722	0.0024008	0.00278877	0.0044283	0.0472201
BC0152	Adk	30018400	NP_830031.1	adenylate kinase	4.90321	216	23740.1	0.00290034	0.00334801	0.00286098	0.00252217	0.0014041	0.001168	0.00156035	0.00171299	0.00097219	0.000277364	0.0003264	0.000342596	0.000249423	0.00111235	0.000701046	0.00114324	0.000929591	0.00156556	0.0250967
BC0013	GuaB	30018286	NP_829917.1	inositol-5-monophosphate dehydrogenase	6.44571	487	52480.5	7.14663e-05	0	0.00166965	0	0	0	0.00320866	0	0.00183259	0.00344456	0.00332969	0.00121562	0.00503353	0.000925052	0.00194335	0.00380298	0.00267997	0.000396786	0.0295539
BC0158	RpoA	30018406	NP_830037.1	DNA-directed RNA polymerase subunit alpha	4.89416	314	34914.3	0.00121925	0.000921236	0.00372896	0	0.000643918	0	0.000487891	6.93154e-05	0.000501576	0.00572395	0.0051642	0.00589177	0.00180156	0.00229554	0.0025318	0.00049152	0.000532887	0.000461548	0.0324669
BC0325	AdSL	30018533	NP_830164.1	adenylosuccinate lyase	6.02369	447	51156.9	0.000778615	0	0.00487509	0	5.65409e-05	0	0.000411269	0	0.000469783	0.00442294	0.00346992	0.00728418	0.001145	0.000470321	0.000762211	0.000690548	0.000823531	0.00016211	0.0258221
BC5452	GuaC	30023481	NP_835112.1	guanosine 5'-monophosphate oxidoreductase	6.02962	328	36282.5	0.0031833	0.00158745	0.0053547	7.22148e-05	0.000154108	0	0	6.63568e-05	0	0.00237451	0.00537367	0.00157928	0.000164254	0.000457825	0.00057708	9.41082e-05	0.000204057	0	0.0212429
BC5468	AdSS	30023492	NP_835123.1	adenylosuccinate synthetase	5.43528	429	47539.3	0.00048677	0.000202285	0.00462474	5.52132e-05	0.00017674	0	0.000571367	0	0.000611868	0.00223443	0.00230078	0.00137997	0.00113025	0.00119013	0.00114717	0.00100733	0.000546054	0.000168912	0.017834
BC4086	-	30022173	NP_833804.1	purine nucleoside phosphorylase	5.35646	197	21462.8	0.00141336	0	0	0.000240472	0.000128293	0	0.00233296	0.000662895	0.000799466	0.000912346	0.000357881	0	0.000136739	0.000152454	0.00038433	0.000783439	0.000509624	0.00134872	0.010163
BC0323	PurE	30018531	NP_830162.1	phosphoribosylaminoimidazole carboxylase catalytic subunit	5.32865	161	17002.8	0	0	0.000606053	0.00132409	0.00109886	0.00125361	0	0.000135187	0	0	0	0	0.000167315	0.00074617	0.00117567	0.000383447	0.000623577	0.000900162	0.00841413
BC0334	PurD	30018542	NP_830173.1	phosphoribosylamine--glycine ligase	4.8364	423	45905.4	0.000246837	0	0.00146093	0	0	0	0.000217302	0	0.000124109	0.00283266	0.0018334	0.00104965	0.000445777	0.00092301	0.00107394	0.0008027	0.00102848	0.00068523	0.012724
BC0296	GuaA	30018516	NP_830147.1	bifunctional GMP synthase/glutamine amidotransferase protein	5.10256	515	57597.3	0.000675807	0	0.00101048	0	0	0	0.000654437	4.22622e-05	0.000305815	0.0018613	0.00177967	0.00201167	0.000470755	0.000466537	0.000882093	0.000839116	0.00116966	9.38033e-05	0.0122634
BC0122	RpoB	30018372	NP_830003.1	DNA-directed RNA polymerase subunit beta	5.0104	1177	131783	0	0	2.76337e-05	0	0	0	7.80958e-05	0	0	0.00127253	0.00263561	0.00207478	0.000617941	0	0.00456722	0	2.84327e-05	0	0.0113022
BC0333	PurH	30018541	NP_830172.1	bifunctional phosphoribosylaminoimidazolecarboxamide formyltransferase/IMP cyclohydrolase	5.29374	511	55539.8	0.000340549	0	0.00152759	9.27063e-05	0	0	0.00023984	8.51861e-05	0.000256841	0.00199312	0.00151767	0.00173778	0.000316294	0.000293868	0.000740831	0.000241624	0.000392939	0.000141806	0.00991864
BC1463	deoD	30019611	NP_831242.1	purine nucleoside phosphorylase	5.06075	235	25641	0.000148102	0	0.000138404	0.000503967	0.000430192	0.000429427	0.000912668	0.00111141	0.00067019	0	0.000300011	0	0	0.000255603	0.000322183	0.000131351	0.000142405	0.000616707	0.00611262
BC1515	Ndk	30019663	NP_831294.1	nucleoside diphosphate kinase	5.40487	148	16631.4	0	0	0.000219762	0.000640175	0.000341537	0	0	0.000147061	0.000177359	0	0	0	0.000182011	0.000608784	0	0.00104282	0.000904467	0.000489615	0.00475359
BC3805	PnpA	30021896	NP_833527.1	polynucleotide phosphorylase/polyadenylase	5.07987	712	78192.6	0	0	0	0	0	0	0.000215165	0	0	0.000420721	0.00108922	0.000623601	0.00121068	0	0.00063803	0.000216766	0.000282011	0	0.0046962
BC0327	PurS	30018535	NP_830166.1	phosphoribosylformylglycinamidine synthase subunit PurS	4.91001	84	9567.9	0.013673	0.016874	0.00580801	0.0062036	0.00391142	0.00450515	0.000729513	0.00518215	0.0031249	0.006419	0.000839315	0.00264288	0.000641373	0.0035754	0.00225336	0.00146988	0.00278877	0.00287552	0.0835172
BC1355	NrdF	30019505	NP_831136.1	ribonucleotide-diphosphate reductase subunit beta	4.69312	322	36993.7	0.000108087	0	0	0	0	0	0.001237	0.000270373	0.000570633	0	0.000437904	0.000689447	0.000334629	0	0.000117567	0.000671032	0.000727506	0.000750135	0.00591432
BC4402	Apt	30022483	NP_834114.1	adenine phosphoribosyltransferase	4.99834	170	18617.9	0.0020473	0.0044241	0.00229587	0.00362264	0.0019327	0.00267129	0.000360465	0.000640148	0.000154407	0	0	0.000435298	0.000316914	0.00176667	0.000890741	0.00054472	0.000787418	0.000994591	0.0238853
BC0331	PurM	30018539	NP_830170.1	phosphoribosylaminoimidazole synthetase	4.94293	346	37264.2	0.000603539	0	0.00103403	0	7.30456e-05	0	0.000265661	0.000125809	0.000151729	0.000692609	0	0	0	0.000260405	0.000109412	8.92124e-05	0	0.000488672	0.00389412
BC0328	PurQ	30018536	NP_830167.1	phosphoribosylformylglycinamidine synthase subunit I	4.63888	227	25332.5	0.00122658	0.00152917	0.00214922	0.000417383	0.000556691	0.00022228	0.000404928	0.000191762	0.00023127	0.000791771	0.000310584	0	0.000118668	0.000793833	0.000667074	0.00027196	0.000442272	0.000532034	0.0108575
BC4815	-	30022884	NP_834515.1	hypoxanthine-guanine phosphoribosyltransferase	5.06954	175	19779.5	0.00278433	0.00446299	0.00204442	0.00351913	0.00144422	0.00144165	0.000350166	0.000621858	0.000749975	0.00136939	0.000805743	0.00126858	0.000307859	0.00120133	0.000432645	0	0	0.0005521	0.0233564
BC3869	Gmk	30021959	NP_833590.1	guanylate kinase	5.03105	205	23734.1	0	0	0	0	0	0	0.000149461	0.000212342	0.000256089	0.000292247	0.000343915	0	0	0.000293008	0	0	0	0.000471305	0.00201837
BC0326	PurC	161511212	NP_830165.2	phosphoribosylaminoimidazole-succinocarboxamide synthase	4.95468	239	27233.2	0.00465996	0.0052044	0.00626001	0.00158571	0.00222071	0.00042224	0	0.000273201	0.000329487	0.0045121	0.00353987	0.00278664	0.000788969	0.00238759	0.00237593	0	0.000140022	0.000303193	0.03779
BC4094	-	30022181	NP_833812.1	ADP-ribose pyrophosphatase	4.73672	179	20162.5	0	0	0	0.000661633	0.000423583	0.000281886	0.000171171	0.000607962	0.000439929	0	0	0	0	0.000167784	0	0	0	0.000404822	0.00315877
BC2306	-	30020438	NP_832069.1	glycine-AMP ligase	5.21088	7160	149118	9.72181e-06	0	0	6.61633e-06	3.52986e-06	0	0.000136937	3.03981e-06	1.09982e-05	5.02045e-05	0.000128007	1.03353e-05	0.000188112	1.67784e-05	0.000237925	1.72444e-05	4.67392e-06	6.74703e-06	0.00083087
BC0002	-	30018280	NP_829911.1	DNA polymerase III subunit beta	5.25096	381	42803.5	0	0	0	0	0	0	8.04188e-05	0	6.88953e-05	0	0	0.000194227	0.000212108	7.88277e-05	0	0	0	6.33973e-05	0.000697874
BC0329	PurL	30018537	NP_830168.1	phosphoribosylformylglycinamidine synthase II	4.86952	739	80227.1	0	0	0.000308084	0	0	0	0.000124383	0	0	0.00186461	0.00505634	0.00210286	0.00123935	0.000609608	0.00220274	0.000208846	0.000362276	0	0.0140791
BC0123	RpoC	30018373	NP_830004.1	DNA-directed RNA polymerase subunit beta'	8.62774	1203	134266	0	0	5.40729e-05	0	0	0	2.54693e-05	0	0	0.00139443	0.0042196	0.00307567	0.000716546	2.49654e-05	0.00339859	0	0	0	0.0129093
BC1354	-	30019504	NP_831135.1	ribonucleotide-diphosphate reductase subunit alpha	5.1866	694	79661.5	5.015e-05	0	0	0	0	0	0.00114788	0	3.78229e-05	0.000949593	0.00121906	0.00127955	0.00131971	0	0.000654579	0.000845075	0.000867976	0	0.0083714
BC0324	PurK	30018532	NP_830163.1	phosphoribosylaminoimidazole carboxylase ATPase subunit	5.58915	383	42534.1	0.000272617	0	0.0023778	0	0	0	0	0	0	0.0018771	0.00220896	0.00193213	0.000211	0.000235248	0.000395368	0	0	0	0.00951021
BC0330	PurF	30018538	NP_830169.1	amidophosphoribosyltransferase	5.48742	471	51358.2	7.3894e-05	0	0.00145015	0	0	0	6.50522e-05	0	5.57306e-05	0.00178078	0.00254468	0.00188537	0.00022877	0.00025506	0.000482248	0	0	0	0.00882174
BC1569	Xpt	30019716	NP_831347.1	xanthine phosphoribosyltransferase	5.21369	197	21604.5	0	0.00117469	0.000990604	0.000360708	0.000513173	0.000384195	0	0.000220965	0	0.000304115	0	0	0	0	0	0	0	0	0.00394845
BC4587	-	30022662	NP_834293.1	DNA polymerase I	5.01689	891	100855	0	0	0	5.31683e-05	0	2.83152e-05	3.43878e-05	0	0	0	0.00031651	0	0.00039303	0.00013483	0.000424876	0	3.75592e-05	0	0.00142268
BC0332	PurN	30018540	NP_830171.1	phosphoribosylglycinamide formyltransferase	5.57826	195	21297.1	0	0	0.000333588	0.000364407	0	0	0	0	0	0	0	0	0	0.000154017	0	0	0	0	0.000852013
BC4401	-	30022482	NP_834113.1	GTP pyrophosphokinase	7.34138	727	83939.7	0	0	0	0	0	0	4.21452e-05	0	0	0	0	0	0.00011116	0	0	0	0	0	0.000153305
BC5338	PyrG	30023369	NP_835000.1	CTP synthetase	5.33755	535	59770.6	0	0	0.000729529	0	0	0	0	0	0	0.00212767	0.00316273	0.0022131	0.00110772	0.00039296	0.00155671	0.000173089	0.000187656	0	0.0116512
BC3888	PyrC	30021977	NP_833608.1	dihydroorotase	5.36449	428	46540.6	0	0	0.0020518	0	0	0	0	0	0.000122659	0.000559913	0.000823627	0.000864493	6.29385e-05	0	0.000353799	0	0	0	0.00483923
BC4085	-	30022172	NP_833803.1	pyrimidine-nucleoside phosphorylase	4.75804	434	46240.7	0	0	0	0	0	0	0.000564785	0.000200599	0.000483855	0.000414129	0.000162448	0	0	0	0	0.000640109	0.000385545	0.000222621	0.00307409
BC3823	PyrH	30021913	NP_833544.1	uridylate kinase	5.40983	240	25883.4	0.00580068	0.00578536	0.00379457	0.00286212	0.0028433	0.00220752	0.00102132	0.000816189	0.000765599	0.00374442	0.00440641	0.00493338	0.00157136	0.00350389	0.00362791	0.000514458	0.000697193	0.000704502	0.0496002
BC5315	Upp	30023346	NP_834977.1	uracil phosphoribosyltransferase	6.223	209	22886.3	0.000666107	0.00512101	0.00420177	0.00475996	0.00362781	0.00241424	0.00131941	0.00135381	0.00125594	0.000573308	0	0.00070814	0.00231999	0.0037362	0.00163018	0.000590765	0.000480363	0.000693427	0.0354524
BC3891	PyrR	30021980	NP_833611.1	pyrimidine regulatory protein PyrR	5.35646	180	20396.8	0.00116014	0.000803522	0.00144555	0.00092114	0.00112328	0.00028032	0.00017022	0.000241834	0.000437485	0.00133135	0	0	0.000299307	0.000667408	0.000420627	0.000171486	0.000185918	0.000268382	0.00992796
BC3887	CarA	30021976	NP_833607.1	carbamoyl phosphate synthase small subunit	5.50997	365	41155.8	9.53536e-05	0.000237755	0.00204951	0	6.92432e-05	0	8.3944e-05	0	0	0.00196967	0.0013521	0.00223016	0.000369009	0.000493699	0.000518582	0	9.16857e-05	6.61763e-05	0.00962688
BC3882	PyrE	30021971	NP_833602.1	orotate phosphoribosyltransferase	5.66582	210	22700.6	0.000165734	0.000137747	0.00030976	0.000338378	0	0.000120137	0	0.000103643	0	0	0.000335726	0	0	0	0.000180269	0	0	0.000115021	0.00180642
BC3883	PyrF	30021972	NP_833603.1	orotidine 5'-phosphate decarboxylase	5.62355	238	26176.5	0.00102365	0.00316007	0.00273318	0.000199046	0.000318577	0.000106003	0	0	0	0.000503451	0.000592458	0.000310927	0	0	0	0	0	0	0.00894736
BC3886	CarB	30021975	NP_833606.1	carbamoyl phosphate synthase large subunit	5.01459	1072	118593	3.24665e-05	2.6984e-05	9.1021e-05	6.62868e-05	2.35763e-05	0	0	0	0	0.00117362	0.00466947	0.00310637	0.00062821	8.40485e-05	0.00275448	0	0	0	0.0126565
BC5330	Tdk	30023361	NP_834992.1	thymidine kinase	5.51262	195	21682	0.00160634	0.00192845	0.00083397	0.000607345	0.000388827	0	0	0	0	0	0	0	0	0	0	0	0	0	0.00536494
BC0036	Tmk	30018302	NP_829933.1	thymidylate kinase	5.00871	208	23803.3	0	0.000278142	0.000312739	0.00136653	0.00109358	0.000727755	0	0.000209279	0.000126198	0	0.000338954	0	0	0.000288782	0	0	0	0	0.00474195
BC3884	PyrD	30021973	NP_833604.1	dihydroorotate dehydrogenase 1B	5.05135	309	32955	0.000112635	0.000187229	0.000736809	7.66552e-05	8.17921e-05	0	0	0	0	0.000193886	0	0	0	0.000194391	0	0	0	0	0.0015834
BC4375	Udk	30022456	NP_834087.1	uridine kinase	5.24181	212	24337.7	0.00016417	0.000136447	0.000153419	0.000111729	0	0	0	0	0	0.000565195	0	0	0	0.000283333	0	0	0	0	0.00141429
BC0006	GyrA	30018284	NP_829915.1	DNA gyrase subunit A	5.58593	824	92519.9	0	0	0	0	0	0	0.000111552	0	0	0.000290829	0.00128342	0.00116749	0.000817284	0	0.000826962	0	0.000203066	0	0.0047006
BC0005	GyrB	30018283	NP_829914.1	DNA gyrase subunit B	5.98029	642	72006	0	0	0	0	0	0	4.77252e-05	0	0	0	0	0.000230532	0.000167836	0	0.000235866	4.80802e-05	0	0	0.000730039
BC0020	Dck	_	NA	Deoxyadenosine kinase / Deoxycytidine kinase	5.88803	669	14878.3	0.000208096	0.000129717	9.72342e-05	3.54058e-05	0	0	0	0	0	8.95526e-05	0.000105385	0	0	0	0	0	0	0	0.00066539
BC1510	-	30019658	NP_831289.1	DNA-binding protein HU	7.93363	114	12484.5	0	0.000761232	0.000285306	0.0147521	0.0115284	0.0146062	0.0107507	0.0147009	0.0172692	0	0	0	0.00827034	0.00605936	0.00830186	0.0178706	0.0179069	0.0125009	0.155564
BC3728	-	30021822	NP_833453.1	DNA-binding protein HU	9.09843	90	9723.19	0	0.000321409	0.000722774	0.0165805	0.00533557	0.0103719	0.00544703	0.0135427	0.0104996	0	0	0	0.00718338	0.00634037	0.00883318	0.0130329	0.0104114	0.0118088	0.120432
BC3596	ParC	30021697	NP_833328.1	DNA topoisomerase IV subunit A	6.23348	807	91427.1	0	0	0	0	0	0	0	0	0	7.42388e-05	0.000436818	0.000183397	6.676e-05	0	0	0	0	0	0.000761214
BC2313	-	30020445	NP_832076.1	DNA-binding protein HU	9.09843	90	9599.06	0	0	0	0	0	0	0	0.000241834	0	0	0	0	0	0	0	0.000342972	0.000743673	0.000805145	0.00213362
BC4608	-	30022683	NP_834314.1	phosphoesterase, DHH family protein	4.96951	310	34799.6	0.000224542	0.000466561	0.00136395	0.000229224	0.000652226	0	0.000296512	0.00014042	0.000169349	0.000386521	0	0	0	9.68817e-05	0	0	0	7.79173e-05	0.0041041
BC1461	-	30019610	NP_831241.1	DNA integration/recombination/invertion protein	9.53967	179	20730	0.000583309	0.000484807	0.000545109	0.00251421	0.00197672	0.000986602	0	0.000364777	0	0.000334697	0	0	0.00105343	0.00201341	0.000634466	0	0	0	0.0114915
BC3831	TopA	30021921	NP_833552.1	DNA topoisomerase I	8.03141	662	75752.9	0	0	0	0	0	0	0	0	0	0	0.000532496	0.000111783	0.000162765	0	0.000171555	0	0	0	0.0009786
BC3597	ParE	30021698	NP_833329.1	DNA topoisomerase IV subunit B	5.81749	654	72891.4	0	0	0	0	0	0	0	0	0	9.16066e-05	0.000107802	0	8.23782e-05	0	0	0	0	0	0.000281787
				6/ DNA replication and reparation systems
BC3779	RecA	30021871	NP_833502.1	recombinase A	5.24002	343	37218.2	0.00608818	0.000927682	0.00246544	0.00110491	0.00117895	7.35534e-05	0.0022332	0.000761459	0.00145403	0.00698667	0.00554976	0.00560938	0.00188485	0.00183878	0.00121406	0.0024298	0.00195133	0.00147884	0.0452309
BC5475	Ssb	30023497	NP_835128.1	single-strand DNA-binding protein	5.18548	170	18483	0	0	0	0.00139332	0.00118935	0.000593619	0.00126163	0.00102424	0.00169847	0	0	0	0.000316914	0.00141333	0.000668055	0.000181573	0.000196855	0.000284169	0.0102215
BC3527	-	30021629	NP_833260.1	hypothetical protein BC3527	6.56103	117	13220.4	0	0	0	0.000202448	0	0	0	0	0	0	0	0	0	0	0	0	0	0.00144513	0.00164758
BC0187	-	30018424	NP_830055.1	hypothetical protein BC0187	6.25224	493	53425.9	0	0	0	0	0	0	0	0	0	0	0	0	0.000382482	0	7.6788e-05	0	0	0	0.00045927
BC0340	-	30018548	NP_830179.1	DNA helicase II	6.78579	753	85157.1	0	0	0	0	0	0	0	0	0	0.000397813	0.000187258	0.00108102	0.000321964	0	0.000251371	0	0	3.20775e-05	0.0022715
BC4282	Nfo	30022364	NP_833995.1	endonuclease IV	6.10538	298	32918	0	0	0.0017463	0	8.48113e-05	0	0	0	0	0.000201043	0.000236586	0	9.03949e-05	0	0	0	0	0	0.00235913
BC0341	LigA	30018549	NP_830180.1	NAD-dependent DNA ligase LigA	5.1041	669	75152.6	0	0	0	0	0	0	0.000137397	0	0	0	0.000316155	0.000110614	0.000442921	0	0.00033952	9.22795e-05	0.000150069	0	0.00158895
BC0026	RecR	30018297	NP_829928.1	recombination protein RecR	5.53072	198	21962.3	0	0.00029219	0	0.000239257	0.000127645	0.000127418	0	0	0	0	0	0	0	0.000151684	0	0.000155896	0	0	0.00109409
BC3769	MutS	30021861	NP_833492.1	DNA mismatch repair protein	5.20603	884	100117	0	0	0	0	0	0	3.46601e-05	0	0	0	0.000159508	0.000167422	0.00024378	0	0.000342593	0	0	0	0.000947963
BC5167	UvrA	30023200	NP_834831.1	excinuclease ABC subunit A	6.16938	958	106473	0	0	0	0	0	0	3.19828e-05	0	0	0	0.00022078	0.00030898	8.43559e-05	0	0.000237097	0	0	0	0.000883196
BC3768	MutL	30021860	NP_833491.1	DNA mismatch repair protein	5.35958	647	73994.3	0	0	0	0	0	0	0	3.36399e-05	0	0	0	0	4.16347e-05	0	0	0	0	0	7.52747e-05
BC5398	Ung	30023428	NP_835059.1	uracil-DNA glycosylase	5.9965	225	25935.3	0	0	0	0.00031582	0.000112328	0.000112128	0.000136176	0.000290201	0.000116663	0	0	0	0	0.000133482	0.000168251	0	0.000148735	0.000214705	0.00174849
BC0039	YabA	30018305	NP_829936.1	DNA replication intiation control protein YabA	7.01275	116	14013.1	0	0	0	0.000408387	0	0	0	0.00018763	0	0	0	0	0	0	0	0	0	0	0.000596017
BC0104	DisA	30018354	NP_829985.1	DNA integrity scanning protein DisA	6.39025	357	40016.4	0	0	9.1106e-05	0	0	0	0.000257475	0	7.35269e-05	0	0	0.000207285	0.000226367	0.000168254	0.000106041	0	9.37403e-05	0	0.00122379
BC4741	-	30022814	NP_834445.1	DNA integration/recombination/invertion protein	8.55623	188	21536.4	0.000185128	0.000307732	0.000346009	0.000629959	0.000134435	0	0	0	0	0.000637348	0	0	0	0.000159752	0	0	0	0	0.00240036
BC1855	-	30019997	NP_831628.1	chromosome segregation ATPase	8.90454	211	23732.8	0	0	0	0	0	0	0	0	0	0.000851811	0.00133654	0.00175357	0	0	0	0	0	0	0.00394192
BC4487	-	30022568	NP_834199.1	superfamily I DNA/RNA helicase	8.57018	472	54071.1	0	0	0	0	0	0	0	0	0	0.000253859	0	0	0	0	0	0	0	0	0.000253859
BC1864	-	30020006	NP_831637.1	DNA polymerase I	7.21645	802	91430.1	0	0	0	0	0	0	0	0	0	0	0.000615358	0.00027681	0	0	0	0	0	0	0.000892169
BC5157	MutT	30023190	NP_834821.1	Mutator mutT protein (7,8-dihydro-8-oxoguanine-triphosphatase)	4.76069	145	16736.4	0	0	0	0.00065342	0.000348604	0	0	0	0	0	0	0	0	0	0	0	0	0	0.00100202
BC4552	-	_	NA	Recombination and DNA strand exchange inhibitor protein	5.96	2362	85972	0	0	0	0	0	0	0	0	0	0	0.000298486	3.13297e-05	0.000250901	0	0.000144246	2.61367e-05	1.41682e-05	0	0.000765268
BC2296	SbcC	30020428	NP_832059.1	exonuclease SbcC	5.39633	1029	120291	0	0	0	0	0	0	0	0	0	0	0	0	2.61785e-05	0	0.000147158	0	0	0	0.000173337
BC1852	SbcC2	30019994	NP_831625.1	exonuclease SbcC	5.28429	518	58834.3	0	0	0	0	0	0	0	0	0	0	0.00027221	0.000285717	0	0	0	0	0	0	0.000557927
BC1857	SbcD	30019999	NP_831630.1	exonuclease SbcD	5.22811	327	36783.9	0	0	0	0	0	0	0	0	0	0	0.000646812	0	0	0	0	0	0	0	0.000646812
				7/ Amino acid biosynthesis and metabolism
				07.01/ Alanine, aspartate and glutamate metabolism
BC0344	RocA	30018552	NP_830183.1	1-pyrroline-5-carboxylate dehydrogenase	5.43365	515	56189.6	0.00101371	0	0.00315775	0	0	0	0.00178483	0	0.00112132	0.0040716	0.00561282	0.00273012	0.00345221	0.00081644	0.00213172	0.00533438	0.00415879	0.000234508	0.0356202
BC0190	GlmS	30018427	NP_830058.1	D-fructose-6-phosphate amidotransferase	4.98786	600	65780.9	0.000232027	0	0.00146362	0	0	0	0.000459594	0	0.00030624	0.00269598	0.00470017	0.00407004	0.00134688	0.000600667	0.00220829	0.000565904	0.00061353	0	0.0192629
BC1491	GdhA	30019639	NP_831270.1	NAD-specific glutamate dehydrogenase	7.02052	379	41416.6	0.000918313	0.000152648	0.00102981	6.24973e-05	6.66854e-05	0	0.000404216	5.74276e-05	0.000346294	0.00395189	0.00316238	0.00175727	0.000995059	0.000633949	0.000898966	0.000325778	0.000353196	6.37318e-05	0.0151801
BC1546	-	30019693	NP_831324.1	aspartate aminotransferase	5.59242	395	43243.3	0.000264335	7.32324e-05	0.00148214	0	0.000191953	0	0.000775685	0.000275507	0.000797442	0.00182007	0.00249882	0.00149875	0.000750163	0.000912405	0.000766713	0.000468873	0.000338889	0.000122301	0.0130373
BC4623	AlD	30022698	NP_834329.1	alanine dehydrogenase	5.30463	377	40068.8	0	0	0	0	0	0	0.00121908	0.000173197	0.000417758	0	0	0	0.000500169	0	0	0.00163753	0.00159781	0.000832909	0.00637846
BC0592	-	30018778	NP_830409.1	alanine dehydrogenase	5.50992	377	40209	0	0	0	0	0	0	0	0	0	0	0	0	0	7.9664e-05	0.00020083	0	0	0	0.000280494
BC1496	-	30019644	NP_831275.1	L-asparaginase	5.26369	324	35428.3	0.00075194	0	0.000702697	0.000219319	0.000234016	7.78667e-05	0	0	0	0.000739638	0.000435201	0.000456794	0.000166282	0.000278086	0.000233682	9.527e-05	0	0.000149101	0.00453989
BC2204	AsnS	30020338	NP_831969.1	asparagine synthetase [glutamine-hydrolyzing]	5.73233	633	73405.6	0	0	0.00025691	0	0	0	4.84037e-05	0	0	0.00066252	0.00111378	0.00128595	0.000680889	9.48921e-05	0.000418634	9.75276e-05	0	0	0.00465951
BC1746	AsnA	30019890	NP_831521.1	asparagine synthetase AsnA	5.20148	327	38092.2	0	0	9.94644e-05	0	0	0	9.3699e-05	6.65598e-05	8.02725e-05	0.000183213	0	0.000226302	0	0	0	0	0	0	0.00074951
BC1542	Adc	30019690	NP_831321.1	aspartate alpha-decarboxylase	4.86845	127	13917.2	0	0	0	0.000932538	0.000199006	0.000397304	0.000482513	0.000685513	0.000826744	0	0	0	0.000424215	0.000472966	0.000894247	0.000729153	0.000263506	0.000380384	0.00668809
BC2896	-	30021013	NP_832644.1	aspartate aminotransferase	5.09837	400	44589.3	0	0	0.000487873	0	0	0	0	0	0.000131246	0.000599107	0.000352512	0	0.000538753	0.000300333	0.000473206	7.71687e-05	0	6.03859e-05	0.00302058
BC3705	-	_	NA	Glutamine synthetase, type I	5.05	1337	50034.2	0.000806976	0.000757246	0.00199479	5.31484e-05	0.00011342	1.88697e-05	0.000527083	8.13951e-05	0.000373024	0.00129948	0.00126556	0.000940921	0.000362661	0.000539118	0.000453032	0.000184697	0.000175211	9.03304e-05	0.010037
BC1432	-	30019581	NP_831212.1	proton/sodium-glutamate symport protein	8.91088	424	45269.7	0	0	7.67095e-05	5.58643e-05	0	0	0	0	0	0.000706494	0	0	0	0	0	0	0	0	0.000839068
				07.02/ Glycine, serine and threonine metabolism
BC1238	TrpA	30019391	NP_831022.1	tryptophan synthase subunit alpha	4.97263	258	28314	0.0290034	0.0069514	0.00466442	0.0117514	0.00871847	0.0111476	0.0146072	0.0111356	0.0114967	0.00557309	0.00737817	0.00631013	0.00511607	0.0167628	0.0139394	0.00526422	0.00518842	0.0106729	0.185681
BC1237	TrpB	30019390	NP_831021.1	tryptophan synthase subunit beta	5.73447	397	43602.9	0.00420805	0.000145727	0.00237587	0.00113361	0.00146422	0.000190646	0.00640575	0.0020833	0.00469443	0.00437635	0.00550523	0.00447359	0.00251056	0.00393384	0.00553067	0.00272131	0.00202309	0.00334632	0.0571226
BC5316	GlyA	30023347	NP_834978.1	serine hydroxymethyltransferase	5.70063	414	45230.1	0.00184949	0.00181666	0.00667781	5.72137e-05	0.000366287	0	0.000444052	0.000105145	0.000443826	0.00390722	0.00340592	0.00428989	0.000455468	0.000943076	0.000822967	0.000298237	0.000323336	0.000350063	0.0265567
BC3799	Asd	30021890	NP_833521.1	aspartate-semialdehyde dehydrogenase	5.44551	349	38080.8	0.000897526	0.000745963	0.00186389	0.000475087	0.000289671	7.22889e-05	0.000877925	0.000249456	0.000601699	0.00171664	0.00323221	0.00127222	0.00108059	0.001549	0.00141013	0.00114979	0.00124656	0.000553682	0.0192843
BC4226	GcvT	30022309	NP_833940.1	glycine cleavage system aminomethyltransferase T	5.14709	366	40200	0.000665652	0	0.00115525	0	6.9054e-05	0	8.37147e-05	5.94673e-05	0	0.00360119	0.00288945	0.00141531	0.0001472	0.000328233	0.000413732	0.000506024	0.000457176	0.000461969	0.0122534
BC4224	GcvP	30022307	NP_833938.1	glycine dehydrogenase subunit 2	5.42705	534	59369.9	0	0	0.000974527	0	0	0	0	0	0	0.00246823	0.00369676	0.000554312	0.000908011	0.000337453	0.00106338	0.000346826	0.000250676	0	0.0106002
BC4225	GcvPA	30022308	NP_833939.1	glycine dehydrogenase subunit 1	5.65545	447	49367.1	0.000155723	0	0.00123696	0	0	0	0.00013709	0	0.000117446	0.00214445	0.00236586	0.0013244	0.000241053	0.000134377	0.000508141	0.00013811	0.000149733	5.40366e-05	0.00870738
BC3248	-	30021357	NP_832988.1	D-3-phosphoglycerate dehydrogenase	5.82173	390	43229.3	0	0	0	0	6.48045e-05	0	0.000549941	0.000167423	0.000538444	0	0	0	0.000276284	7.70086e-05	9.70679e-05	0.00031659	0.000429042	0.000309671	0.00282628
BC3249	SerC	30021358	NP_832989.1	phosphoserine aminotransferase	5.38447	360	40473.6	0	0	0	0	0	0	0.000510659	0.000181375	0.000218743	0	0	0	0.000149654	0	0	0.000257229	0	0	0.00131766
BC0621	Kbl	30018806	NP_830437.1	2-amino-3-ketobutyrate coenzyme A ligase	5.50583	396	43036.2	0	0	0.000164267	0	0	0	0.000154745	0	0.000132571	0.00015129	0	0	0	0	0	0.000155896	0.000169017	0	0.000927786
BC3798	-	30021889	NP_833520.1	aspartate kinase I	5.70932	410	44188.7	0	0	0.000634631	0	6.16433e-05	0	0.000373653	0.000106171	0.000192067	0.000730618	0.00103174	0.00108294	0.000525613	0.000512764	0.00064633	0.000376433	0.000163245	0.000176739	0.00661459
BC5404	-	30023434	NP_835065.1	homoserine dehydrogenase	4.98607	431	46740.6	0	0	0	0.000109914	5.86398e-05	0	0.000426537	0.000100998	0.000304514	0.000278008	0.000327158	0	0.000187501	0.000139366	0.000175668	0.000143237	0.000155291	0.000168128	0.00257496
BC4991	GcvH	30023031	NP_834662.1	glycine cleavage system protein H	4.18246	127	13977.8	0	0	0	0.00111905	0.000199006	0.000397304	0.000723769	0.00102827	0.0014468	0	0	0	0.000212108	0.000945932	0.000894247	0.00145831	0.000527012	0.00152153	0.0104733
BC0622	-	30018807	NP_830438.1	L-threonine 3-dehydrogenase	5.14796	321	35303.7	0.000108424	0	0.000202647	0	7.87345e-05	0	0.000190901	0.000135608	0.000327092	0.000373275	0.000439268	0	8.3918e-05	0.000280685	0.000235866	9.61604e-05	0	7.52472e-05	0.00262783
BC1966	ThrB	30020105	NP_831736.1	homoserine kinase	5.24426	297	32095.7	0	0	0	7.97524e-05	0	0	0.000103164	7.3283e-05	8.83809e-05	0	0	0	9.06992e-05	0	0.000127463	0	0	0	0.000562742
BC1965	-	30020104	NP_831735.1	threonine synthase	5.33361	352	37413.2	0	0	0	0	0	0	0.000174088	0	7.45714e-05	0	0	0	7.65275e-05	0	0	8.76917e-05	0	0	0.000412879
BC1964	-	30020103	NP_831734.1	homoserine dehydrogenase	5.12894	431	47161.4	0	0	0	0	0	0	0	0	0	0.000278008	0	0	0.000312502	0	0	7.16183e-05	0	0	0.000662128
				07.03/ Cysteine and methionine metabolism
BC4761	MetK	30022834	NP_834465.1	S-adenosylmethionine synthetase	5.13896	399	43255.1	0.00052337	0.000942477	0.00546157	0.000296823	0.000316714	0.000252921	0.00138224	0.000272745	0.000921022	0.00555563	0.0086582	0.00241105	0.0036457	0.0031614	0.00445928	0.0022435	0.00226457	0.00108967	0.0438589
BC4366	Cgs	30022447	NP_834078.1	cystathionine beta-lyase	5.25924	377	41250.3	0.000461593	0	0.000517637	6.28288e-05	0.000335196	0	0.00260071	0.000346393	0.00146215	0.000635657	0.00280514	0.00137402	0.000643074	0.000716976	0.000903735	0.00286568	0.00257425	0.00160175	0.0199068
BC5371	SpeE1	30023401	NP_835032.1	Polyamine aminopropyltransferase 1	5.054	275	31163.9	0	0.000841507	0.00366644	0	0	0	0	0	0	0.00174286	0.00102549	0.000269093	0	0	0	0	0	0	0.00754538
BC5406	-	30023436	NP_835067.1	O-acetylhomoserine aminocarboxypropyltransferase	5.22305	421	45469.9	8.267e-05	0	0	0	0	0	0.000582225	0	6.23495e-05	0.000853834	0.000502393	0.000175773	0.000319925	0	8.99204e-05	0.000366597	0.00031796	5.73738e-05	0.00341102
BC0075	-	30018339	NP_829970.1	cysteine synthase	5.3717	307	32912.3	0.00351442	0	0.00127133	0.00146594	0.00148185	0.000410893	0.00558898	0.00191419	0.00307807	0.00253693	0.00344475	0.00120522	0.00131617	0.00166308	0.0011098	0.00392128	0.0043603	0.00448469	0.0427679
BC4368	MtnN	30022449	NP_834080.1	5'-methylthioadenosine/S-adenosylhomocysteine nucleosidase	4.96394	231	25209.8	0.00527334	0.00338106	0.0018304	0.00276855	0.00306349	0.00196588	0.00198958	0.00141331	0.00113633	0.000778061	0.00152603	0.0012814	0.00034984	0.00117013	0.000327762	0.000668127	0.000579485	0.00104564	0.0305484
BC4367	-	30022448	NP_834079.1	cysteine synthase	5.31628	307	33097.2	0	0	0	0	0	0	0	0	0	0	0	0	0	0	0	0	0.000327022	0.000393393	0.000720416
BC1763	-	30019907	NP_831538.1	cysteine synthase A	5.22555	303	32490.9	0	0	0	7.81732e-05	0.000250235	0	0	0.000143664	0.000173262	0	0	0	0	0.00019824	0.000124939	0	0	7.97174e-05	0.00104823
BC4039	MtnD	30022126	NP_833757.1	2-hydroxy-3-oxo-5-methylthiopent-2-enoate oxidase	4.96179	170	19555	0.00020473	0	0	0	0	0.000148405	0	0.000256059	0	0	0	0	0	0	0	0	0	0.000142084	0.000751278
BC4003	MetE	30022091	NP_833722.1	5-methyltetrahydropteroyltriglutamate--homocysteine methyltransferase	5.17679	762	87130.6	0	0	0	0	0	0	0.000402094	0	0	0	9.2523e-05	0	0.000141405	0	0	0.000202543	0.000131753	0	0.000970318
BC4981	-	30023021	NP_834652.1	cysteine desulfhydrase	5.48313	406	45219.1	0.000428622	7.12483e-05	0.00160221	0.000116682	0.000124501	0	0.00158481	0.000268042	0.00122841	0.00368908	0.00312573	0.00328082	0.00145968	0.000961659	0.00121215	0.00121645	0.000906695	0.000594935	0.0218717
BC4251	-	30022334	NP_833965.1	Methylenetetrahydrofolate reductase	5.92734	610	67165	0	0	0	0	0	0	0	0	0	0	0	0	0.00013248	0	0	5.06024e-05	0.000109722	0	0.000292805
				07.04/ Valine, leucine and isoleucine degradation
BC4162	Ldh	30022246	NP_833877.1	leucine dehydrogenase	5.13308	366	39842.2	0.00399391	0.00276622	0.00702039	0.00045302	0.00131203	6.89312e-05	0.00460431	0.000951477	0.00337079	0.00523809	0.00539363	0.00465031	0.00294401	0.00237969	0.00299956	0.00303615	0.00411458	0.00263982	0.0579369
BC4158	-	30022242	NP_833873.1	2-oxoisovalerate dehydrogenase beta subunit	4.866	327	35738.2	0.00127721	0.000973073	0.00358072	0.00108654	0.00200954	0	0.000843291	0.000399359	0.000802725	0.00128249	0.000862416	0	0.00090616	0.00247982	0.00115769	0.000377584	0.000614042	0.000812532	0.0194652
BC4159	-	30022243	NP_833874.1	2-oxoisovalerate dehydrogenase alpha subunit	5.3652	333	36760.3	0	8.68673e-05	0.00185577	0.000213392	0.000683075	0	0.000368043	0.000130721	0.000315305	0.000179912	0	0	0.00105162	0.000992092	0.000682099	0.000463476	0.000401985	0.000290142	0.0077145
BC4042	-	30022129	NP_833760.1	3-hydroxyisobutyrate dehydrogenase	6.40508	292	31966.4	0.000119192	0	0.000334159	0.000567826	0.000692432	0.0002592	0.00020986	0.000298151	0.000449471	0	0.000241447	0.000253427	0.000276757	0.000411416	0.000259291	0	0	0	0.00437263
				07.05/ Valine, leucine and isoleucine biosynthesis
BC1399	ilvC1	30019548	NP_831179.1	ketol-acid reductoisomerase	5.30897	336	36884.8	0	0	0	0	0	0	0.000182378	0	0.000156245	0	0	0	0.000240515	0	0	0.000275603	9.95991e-05	0	0.00095434
BC1226	IlvH	30019379	NP_831010.1	Acetyl esterase	5.80287	243	28096.2	0	0	0.000401541	0.000389901	0.000208015	0.000103822	0.000126089	0.000179136	0.000108021	0	0	0	0.000221709	0.000247188	0	0	0	0.000198801	0.00218422
BC2307	-	30020439	NP_832070.1	glycine-AMP ligase	5.60499	701	77481	0	0	0	0	0	0	0.000786751	0	0	8.54646e-05	0.000502871	0	0.000537985	4.28436e-05	0.000378025	0	0	0	0.00233394
BC2023	NamA	30020160	NP_831791.1	NADPH dehydrogenase NamA	6.49995	345	38688.7	0	0	0	0	0	0	0.000266431	0.000126174	7.60844e-05	0	0	0	0	0	0	8.9471e-05	0.000388003	0.000210038	0.0011562
				07.06/ Lysine biosynthesis and degradation
BC3981	DapD	30022069	NP_833700.1	tetrahydrodipicolinate N-acetyltransferase	5.55582	240	25688.7	0.00203024	0.000120528	0.0013552	0.00325689	0.00358045	0.00178704	0.00191497	0.00253925	0.0022968	0.000249628	0	0.000308336	0.00415289	0.00463014	0.00394338	0.00218645	0.00264934	0.00362315	0.0406247
BC3797	DapA	30021888	NP_833519.1	dihydrodipicolinate synthase	5.06596	292	31243.2	0.00214546	0.000198129	0.0016708	0.000973417	0.00129831	0.000950401	0.00157395	0.000819916	0.00107873	0.00164139	0.000482894	0.000506854	0.000553514	0.00102854	0.000648227	0.000634263	0.00103146	0.00165441	0.0188907
BC1532	DapB	30019680	NP_831311.1	dihydrodipicolinate reductase	5.5845	266	29179	0.00052337	0.000108747	0.000366822	0.000267141	0.000285043	0.00018969	0.000345559	0.00024547	0.000493405	0.000450456	0.000530094	0.000278198	0.000101269	0.000225815	0.000142318	0.000116043	0	9.08059e-05	0.00476024
BC4009	-	30022097	NP_833728.1	aminotransferase A	6.33545	387	43330.3	0	0	0.000252131	0	6.53069e-05	0	0	0	6.78272e-05	0	0.000546531	0	0.000139213	0	0.000391281	0	0	0	0.00146229
BC5046	-	30023085	NP_834716.1	lysine decarboxylase family protein	5.48906	192	21294.9	0.000181271	0	0	0.000123367	0	0.0001314	0.000319162	0.000226719	0.000410143	0	0	0	0	0.000312847	0	0.000321536	0	0.00062902	0.00265547
				07.07/ Arginine and proline metabolism
BC2974	ArgC	_	NA	Gamma-glutamyl phosphate reductase	5.1	1249	47855.9	0	0	0.000260407	0	0	0	0.00019625	1.7426e-05	0.000252193	0.000383735	0.00079026	0.000414735	0.00040978	0.000168321	0.000363713	0.000247138	0.000267937	0.000135373	0.00390727
BC1149	RocD	30019304	NP_830935.1	ornithine--oxo-acid transaminase	5.11616	396	43382.3	0.00096678	7.30475e-05	0.0034496	0.0004187	0.0019785	0.000127418	0.00232118	0.00137406	0.00251886	0.00226934	0.00409484	0.00261618	0.00292505	0.00219941	0.00200754	0.00187076	0.00160566	0.000670954	0.0334879
BC0185	RocF	30018422	NP_830053.1	arginase	4.89273	297	32290.3	0.000117185	0	0	0	0.000170194	0	0.000309491	0.000366415	0.000353524	0	0	0	0	0	0	0.000311793	0.000112678	0.000162656	0.00190393
BC0218	ProC1	30018455	NP_830086.1	pyrroline-5-carboxylate reductase	5.69194	267	29133.1	0	0	0	0.00026614	9.46583e-05	9.449e-05	0.00045902	0.000489102	0.000196623	0	0	0	0	0	0	0	0	0.000542795	0.00214283
BC5006	-	30023046	NP_834677.1	Prolyne dehydrogenase	6.08631	305	35109.9	0	0	0.000319917	7.76606e-05	8.28648e-05	0	0.000200915	0	0.000172125	0	0.000231156	0	0	0	0	0	0	0.000158389	0.00124303
BC2977	ProC2	30021092	NP_832723.1	pyrroline-5-carboxylate reductase	5.03141	272	29016.7	0.000127956	0.000106349	0.000478307	0.000174165	9.29183e-05	9.2753e-05	0	0	0	0	0	0	0	0	0.000139178	0	0	8.88028e-05	0.00130043
BC3962	SpeA	30022050	NP_833681.1	arginine decarboxylase	5.54968	460	50291.9	0	0	0	0	0	0	0	0	0	0.000130241	0.000306533	0.000804355	0.00017568	0	0.000164593	0	0	0	0.0015814
BC3007	ArgD	30021122	NP_832753.1	acetylornithine aminotransferase	5.25535	405	45224.1	0	0	0.000321233	0	0	0	0	0	0	0.000295855	0	0.000182718	0	0	0	0	0	0	0.000799806
BC2439	PepD	30020570	NP_832201.1	aminoacyl-histidine dipeptidase	4.84228	489	54544.7	0	0	0	0	0	0	6.26576e-05	0	5.36792e-05	0.000122517	0.000144177	0	5.50873e-05	0	0	6.31237e-05	0.000136872	0	0.000638114
BC5370	SpeB	30023400	NP_835031.1	agmatinase	4.88782	290	32368.4	0	9.97476e-05	0.00157016	0	0.000174302	0	0	0	0	0	0	0	0	0.000207126	0	0	0	0	0.00205134
BC4143	ArgE	30022227	NP_833858.1	peptidase T	5.15087	372	39579.4	0	0	0.00034973	0	0	0	0.00107074	5.85082e-05	0.00105843	0.000805251	0.000189523	0.000198926	0.000651718	0.000322939	0.000203529	0.00124466	0.00125945	0.000454517	0.00786791
BC4921	PepA	30022962	NP_834593.1	leucyl aminopeptidase	4.84642	494	53583.3	0	0	0.00013168	0	0	0	0	0	0	0.00169787	0.000856306	0.000599195	0.000817945	0	0.000689693	0.000812302	0.000812922	0.000146686	0.0065646
BC4722	MoaC	30022795	NP_834426.1	molybdenum cofactor biosynthesis protein C	6.29885	161	17487.9	0	0	0	0.000147121	0	0	0	0.000270373	0.000326076	0	0	0	0	0	0	0	0	0	0.00074357
				07.08/ Histidine metabolism
BC1518	HisC1	30019666	NP_831297.1	histidinol-phosphate aminotransferase	5.01163	370	41593.3	0.00018813	0	0.00035162	0	0.000136615	0	0.000910906	0.000117649	0.000283774	0.00129537	0.000952736	0.000200002	0.000291218	0.000324685	0.000102315	0.000333702	0.000361787	0.000456974	0.00630748
BC2940	HisC2	30021056	NP_832687.1	histidinol-phosphate aminotransferase	5.0927	366	41282	0	0	0	0	0	0	0	0.000118935	7.17189e-05	0.000654762	0.00019263	0	0	8.20583e-05	0	8.43374e-05	0.00018287	0.000395973	0.00178328
BC1409	HisA	30019558	NP_831189.1	1-(5-phosphoribosyl)-5-[(5-phosphoribosylamino)methylideneamino] imidazole-4-carboxamide isomerase	5.05201	239	25951	0	0	0	0.000396426	0.000317244	0.00042224	0.000256398	0.000546403	0.000329487	0	0	0	0	0.000125663	0	0.000129153	0	0.000101064	0.00262408
BC1407	HisB	30019556	NP_831187.1	imidazoleglycerol-phosphate dehydratase	5.73861	194	21421.8	0	0	0	0.00024419	0.000130277	0.000260091	0.000157936	0.000448764	0.000405914	0	0	0	0.000138854	0	0	0	0	0	0.00178603
BC1408	HisH	30019557	NP_831188.1	imidazole glycerol phosphate synthase subunit HisH	5.18312	209	23229.8	0	0	0	0.000339997	0.000120927	0.000120712	0.000146601	0.000104139	0	0	0	0	0.000128888	0	0	0	0	0	0.000961264
BC1410	HisF	30019559	NP_831190.1	imidazole glycerol phosphate synthase subunit HisF	5.62539	252	26988.2	0	0	0	0.000281982	0.000200585	0	0	0	0	0	0	0	0.000106895	0	0	0	0	0	0.000589463
				07.09/ Phenylalanine, tyrosine and tryptophan biosynthesis
BC1235	TrpC	30019388	NP_831019.1	indole-3-glycerol-phosphate synthase	5.85071	253	28272.1	0.0178835	0.00343006	0.00411381	0.00748979	0.00709264	0.00458706	0.0123527	0.00602195	0.00757386	0.00520963	0.00696665	0.00497238	0.00191651	0.00712253	0.00568595	0.00366018	0.0030423	0.00553736	0.114659
BC2942	-	30021058	NP_832689.1	chorismate mutase	5.72195	358	40024	0.0048609	0.00218163	0.00436087	0.00158792	0.00261209	0.000704716	0.00196846	0.00145911	0.00263958	0.00736333	0.00728657	0.00661458	0.00421371	0.00411071	0.00486424	0.00362132	0.00495436	0.00445304	0.0698571
BC1232	TrpE	30019385	NP_831016.1	anthranilate synthase component I	5.12465	475	54022.2	0.00131889	0	0.00041084	0.000149599	5.32079e-05	5.31133e-05	0.00193513	0.000320748	0.00116049	0.00113515	0.00311695	0.000623163	0.00136106	0.00164393	0.0035067	0.0012347	0.00112725	0.000762769	0.0199137
BC1234	TrpD	30019387	NP_831018.1	anthranilate phosphoribosyltransferase	5.89779	341	36999.6	0.00510324	0.00135727	0.00152609	0.00138924	0.00155645	0.000295939	0.00350423	0.0014042	0.00261721	0.00210829	0.00124051	0.00260413	0.00126394	0.00255416	0.0027754	0.00144833	0.00137394	0.00177085	0.0358934
BC1236	TrpF	30019389	NP_831020.1	N-(5'-phosphoribosyl)anthranilate isomerase	5.57085	202	22541.6	0	0.000143202	0.000483042	0.00539395	0.00312794	0.00349706	0.00212353	0.00237045	0.00233903	0	0	0	0.000400064	0.00535248	0.00318594	0.000458428	0	0.00131534	0.0301905
BC2941	AroC2	30021057	NP_832688.1	chorismate synthase	6.21272	390	42377.9	0	0	0	0	0	0	7.8563e-05	0	0.000134611	0.000307234	0.000361551	0	0.000690709	0	9.70679e-05	0.000474884	0.00145874	0.000557408	0.00416077
BC1233	-	30019386	NP_831017.1	anthranilate synthase component II	5.1316	195	21811.1	0.00214179	0.00133508	0.00083397	0.00206497	0.00103687	0.00116441	0.00141413	0.000781309	0.000942276	0.00122894	0.0014462	0.00113847	0.000690709	0.00277231	0.00252376	0.000633179	0.000514851	0.000743211	0.0234065
BC4427	PheA	30022508	NP_834139.1	prephenate dehydratase	5.89498	283	31612.2	0	0	0.000229858	0.000167396	0.00026792	8.91478e-05	0.000108267	0.000153817	9.27531e-05	0.000211699	0	0	0.000190372	0.0004245	0.000133768	0.000109072	0.000118252	0.000170702	0.00246752
BC1516	AroC1	30019664	NP_831295.1	chorismate synthase	5.58378	390	42386.8	0	0	0	0	0	0	7.8563e-05	0	0	0.000153617	0	0	6.90709e-05	0	9.70679e-05	7.91474e-05	8.58084e-05	6.19343e-05	0.000625209
BC4331	AroE	30022412	NP_834043.1	shikimate 5-dehydrogenase	5.80588	277	30284.8	0.000125646	0.000104429	0.000587091	0	9.12411e-05	0	0	0	0	0	0	0	0	0.000108424	0	0	0	0	0.00101683
BC1517	AroB	30019665	NP_831296.1	3-dehydroquinate synthase	5.78503	361	39948.6	0	0	9.00965e-05	6.56135e-05	7.00104e-05	0	0	0	0	0	0	0	0.000149239	0.00016639	0.000314597	0	0	0	0.000855946
BC2757	KynA	30020878	NP_832509.1	tryptophan 2,3-dioxygenase	6.18568	282	33113	0	0	0	8.39946e-05	0.000179247	8.94639e-05	0.000217302	0.000154362	0.000186164	0	0	0.000524827	0.000286571	0	0	0	0	0.000256961	0.00197889
BC2939	-	30021055	NP_832686.1	prephenate dehydrogenase	5.60315	366	40994.2	0	0	0.000355463	0	0.000276216	0	0	0	0	0.000654762	0.00038526	0	0.000662402	0.000656466	0.000206866	8.43374e-05	0.000822917	0.000659955	0.00476464
BC2938	AroA	30021054	NP_832685.1	3-phosphoshikimate 1-carboxyvinyltransferase	5.3973	429	45286.7	0	0	0	0	0	0	0.000214263	0	0.000367121	0.00167582	0.00147907	0.000517487	0.000125584	0.000140016	0.000264731	0.000935378	0.00234023	0.0014639	0.00952361
				07.10/ Other amino acid related proteins
BC1541	PanC	30019689	NP_831320.1	pantoate--beta-alanine ligase	5.13155	282	31870.5	0.000123419	0	0	0	8.96233e-05	0	0.000217302	7.7181e-05	0.000186164	0.000637348	0	0	0	0	0	0	0	8.56538e-05	0.00141669
BC3974	Def2	30022062	NP_833693.1	peptide deformylase	5.25484	184	20461.5	0	0	0	0.000128731	0.000137357	0	0	0.000354865	0.000427975	0	0	0	0	0.000163225	0	0.000503274	0.000727506	0.000656368	0.0030993
BC4253	-	30022336	NP_833967.1	cystathionine gamma-synthase	5.47332	370	40784.8	0	0	0	0	0	0	0.000331239	0	7.09436e-05	0	0	0	0	0	0	0	0	0	0.000402182
BC1372	DltA	30019522	NP_831153.1	D-alanine--D-alanyl carrier protein ligase	5.17219	504	56457.5	0	0	0	0	0	0	6.07928e-05	0	0.000104163	0	0	0	0	0	0	0.00012249	0.000132799	0	0.000420245
				07.11/ Amino acid storage
BC1313	-	30019464	NP_831095.1	PhaP protein	5.07905	174	20327.3	0.000400047	0	0	0.00176968	0.000290503	0.00173992	0.000528268	0.0018763	0.00120686	0.00206589	0	0.000425291	0.000619257	0.00120824	0.000217566	0.00159659	0.0013463	0.001527	0.0168177
				07.12/ Amino sugar and nucleotide sugar metabolism
BC5288	MurA	30023320	NP_834951.1	UDP-N-acetylglucosamine 1-carboxyvinyltransferase	5.63934	434	46772.4	0.000240581	0.000133303	0.00307262	0.000218308	0.000232938	5.81309e-05	0.000141196	5.01499e-05	0.000423373	0.00248478	0.0043861	0.0040922	0.00173791	0.00179923	0.00252958	0.00021337	7.7109e-05	0	0.0218909
BC0188	GlmM	30018425	NP_830056.1	phosphoglucosamine mutase	4.87474	448	48401.5	0.000310751	0	0.000871201	0	0	0	0.00205176	0.000291496	0.00111324	0.00200594	0.00125897	0.00066072	0.000661416	0.000804464	0.000760509	0.00206702	0.00171808	0.000646992	0.0152226
BC4054	NagB	30022141	NP_833772.1	glucosamine-6-phosphate deaminase	4.77593	262	29084.5	0	0	0	0	9.64648e-05	9.62932e-05	0	0	0.000100187	0	0	0	0	0	0	0	0	9.21922e-05	0.000385138
BC5201	-	30023234	NP_834865.1	UDP-N-acetylglucosamine 2-epimerase	5.4954	371	41604.5	0	0	0.00131502	0	0.000340617	0	0.000495519	0.000234664	0.000353762	0	0	0	0.000653474	0.000485714	0.000612234	0.000166402	0.000360812	6.51061e-05	0.00508332
BC5263	-	30023295	NP_834926.1	UDP-glucose 4-epimerase	5.3195	330	36847.4	0	0	0.00029568	0	0	0	0	0	0	0	0.000427288	0	0	0	0.000114717	0	0	0	0.000837685
				8/ Translation ribosomal structure and biogenesis
				08.01/ Ribosome components
BC4339	RpmG2	30022420	NP_834051.1	50S ribosomal protein L33	10.1206	49	5915.16	0	0	0	0	0	0.000514874	0.00250119	0.00310929	0	0	0	0	0	0	0	0	0	0	0.00612535
BC0130	RpsJ	30018379	NP_830010.1	30S ribosomal protein S10	9.64211	102	11676.4	0.00989528	0.026658	0.0111605	0.0202032	0.0143714	0.031165	0.00781009	0.0179242	0.0128672	0.0029368	0.00483841	0.0130589	0.011092	0.0117778	0.0133611	0.011197	0.0114832	0.0142084	0.246008
BC0156	RpsM	30018404	NP_830035.1	30S ribosomal protein S13	11.1687	121	13810.7	0.0115055	0.0437488	0.0137088	0.0137029	0.0183809	0.0231438	0.00860947	0.0152895	0.0127992	0.00544643	0.001748	0.0128431	0.0115765	0.0151408	0.0103245	0.00969392	0.00857375	0.00938227	0.245618
BC0148	RpsE	30018397	NP_830028.1	30S ribosomal protein S5	9.78672	167	17649.7	0.0239669	0.0434768	0.0155808	0.0119142	0.016042	0.0209988	0.00477023	0.00808043	0.00392951	0.0111211	0.0105543	0.00974859	0.00838778	0.0122291	0.0133744	0.00702374	0.00701368	0.00752112	0.235734
BC0120	RplL	30018370	NP_830001.1	50S ribosomal protein L7/L12	4.71372	119	12509.8	0.0128687	0.0150711	0.00819954	0.0099523	0.0125307	0.0201407	0.00952659	0.014632	0.0132349	0.00453106	0.00177737	0.00248742	0.0174303	0.00984286	0.0120886	0.0173792	0.0151859	0.0144114	0.211291
BC3825	RpsB	30021915	NP_833546.1	30S ribosomal protein S2	9.14162	233	26546.2	0.0288291	0.040721	0.0247077	0.0137239	0.0138843	0.0103947	0.00631201	0.00625862	0.00529489	0.0223701	0.0205758	0.0254079	0.00959582	0.0141788	0.0134854	0.00450427	0.00402158	0.00580534	0.270071
BC0145	RpsH	30018394	NP_830025.1	30S ribosomal protein S8	9.65167	132	14873.1	0.00791002	0.0291459	0.00862401	0.0136377	0.0185724	0.0231264	0.00742777	0.0140154	0.00914742	0.00317708	0.00160233	0.00728794	0.01102	0.0152442	0.0134792	0.00982147	0.00735222	0.00988133	0.210473
BC3838	RplS	30021928	NP_833559.1	50S ribosomal protein L19	11.4164	114	13158.6	0.0299193	0.0482113	0.0211126	0.00934992	0.0104199	0.0123931	0.00430029	0.00706409	0.00552613	0.0178681	0.0148426	0.0116843	0.00756145	0.013436	0.00863393	0.00487381	0.00499044	0.00572077	0.237908
BC5476	RpsF	30023498	NP_835129.1	30S ribosomal protein S6	5.51866	96	11291.9	0.0268281	0.0247083	0.0105028	0.0123367	0.0110573	0.0178704	0.00670241	0.0126963	0.0112106	0.0062407	0.0029376	0.00616672	0.00813742	0.0134524	0.00630941	0.0118968	0.0135953	0.0110707	0.21372
[truncated: 583 more rows]

## Sheet: NSAF groups 
			Total NSAF of cellular proteins categorized into 20 functional groups
				Tota NSAF (%)
[truncated: 23 more rows]

## Sheet: NSAF metabolism
	Total NSAF of cellular proteins categorized into the 9 central metabolism -related subgroups
[truncated: 13 more rows]
