# Supplementary material for: Proteome data to explore the impact of pBClin15 on Bacillus cereus ATCC 14579
Source: Data Brief. 2016 Jul 26;8:1243–6. doi: 10.1016/j.dib.2016.07.042 (PMC4983103; doi:10.1016/j.dib.2016.07.042)
Supplement: Supplementary file 2 — Supplementary material [file mmc2.zip › Supplementary Table4.xlsx]

## Sheet: S4
Supplementary Table 4. List of MS/MS assigned to peptide sequences in the exoproteome analysis of the DpBClin15 and wild-type ATCC 14579 strains.
Query	Observed	Mr (expt)	Mr (calc)	delta	miss	score	score (prot)	start	stop		sequence		modifications	#hits	R.T.	Query title	Charge	Accession	Description	Sample	Label sample & Protein	Counting SC
2891	595.995	1784.96	1784.96	0.516537	2	18.32	18.32	288	305	R	EAIEKSKQGEIAAAAAAK	T		1	690.841	ECH1_DIL50_130416074636.1079.1079.3.dta	3	gi|30021216|ref|NP_832847.1|	hemolysin BL lytic component L2 [Bacillus cereus ATCC 14579],	ECH1	ECH1$gi|30021216|ref|NP_832847.1|	109
2143	524.958	1571.85	1571.85	-0.578935	2	34.15	34.15	251	264	K	GKEINNSILEAEKK	A		1	758.484	ECH1_DIL50_130416074636.1249.1249.3.dta	3	gi|30021216|ref|NP_832847.1|	hemolysin BL lytic component L2 [Bacillus cereus ATCC 14579],	ECH1	ECH1$gi|30021216|ref|NP_832847.1|	109
2144	393.97	1571.85	1571.85	-0.512771	2	22.92	22.92	251	264	K	GKEINNSILEAEKK	A		1	758.79	ECH1_DIL50_130416074636.1250.1250.4.dta	4	gi|30021216|ref|NP_832847.1|	hemolysin BL lytic component L2 [Bacillus cereus ATCC 14579],	ECH1	ECH1$gi|30021216|ref|NP_832847.1|	109
2145	524.958	1571.85	1571.85	-0.349906	2	30.43	30.43	251	264	K	GKEINNSILEAEKK	A		1	759.953	ECH1_DIL50_130416074636.1253.1253.3.dta	3	gi|30021216|ref|NP_832847.1|	hemolysin BL lytic component L2 [Bacillus cereus ATCC 14579],	ECH1	ECH1$gi|30021216|ref|NP_832847.1|	109
2146	393.97	1571.85	1571.85	-0.283742	2	24.29	24.29	251	264	K	GKEINNSILEAEKK	A		1	760.286	ECH1_DIL50_130416074636.1254.1254.4.dta	4	gi|30021216|ref|NP_832847.1|	hemolysin BL lytic component L2 [Bacillus cereus ATCC 14579],	ECH1	ECH1$gi|30021216|ref|NP_832847.1|	109
3661	1012	2021.99	2021.99	1.09101	1	78.62	78.62	406	423	K	LSTNVDTTSEQSQKDTLR	Q		1	842.154	ECH1_DIL50_130416074636.1467.1467.2.dta	2	gi|30021216|ref|NP_832847.1|	hemolysin BL lytic component L2 [Bacillus cereus ATCC 14579],	ECH1	ECH1$gi|30021216|ref|NP_832847.1|	109
3662	1012	2021.99	2021.99	1.2097	1	87.99	87.99	406	423	K	LSTNVDTTSEQSQKDTLR	Q		1	843.357	ECH1_DIL50_130416074636.1470.1470.2.dta	2	gi|30021216|ref|NP_832847.1|	hemolysin BL lytic component L2 [Bacillus cereus ATCC 14579],	ECH1	ECH1$gi|30021216|ref|NP_832847.1|	109
3660	675.003	2021.99	2021.99	1.02375	1	42.22	42.22	406	423	K	LSTNVDTTSEQSQKDTLR	Q		1	856.501	ECH1_DIL50_130416074636.1505.1505.3.dta	3	gi|30021216|ref|NP_832847.1|	hemolysin BL lytic component L2 [Bacillus cereus ATCC 14579],	ECH1	ECH1$gi|30021216|ref|NP_832847.1|	109
3658	675.003	2021.99	2021.99	0.385759	1	30.65	30.65	406	423	K	LSTNVDTTSEQSQKDTLR	Q		1	857.987	ECH1_DIL50_130416074636.1509.1509.3.dta	3	gi|30021216|ref|NP_832847.1|	hemolysin BL lytic component L2 [Bacillus cereus ATCC 14579],	ECH1	ECH1$gi|30021216|ref|NP_832847.1|	109
307	481.264	960.513	960.513	-0.0135344	0	40.5	40.5	275	283	K	TALEIESAK	K		1	926.016	ECH1_DIL50_130416074636.1691.1691.2.dta	2	gi|30021216|ref|NP_832847.1|	hemolysin BL lytic component L2 [Bacillus cereus ATCC 14579],	ECH1	ECH1$gi|30021216|ref|NP_832847.1|	109
306	481.264	960.513	960.513	-0.200934	0	37.66	37.66	275	283	K	TALEIESAK	K		1	928.632	ECH1_DIL50_130416074636.1698.1698.2.dta	2	gi|30021216|ref|NP_832847.1|	hemolysin BL lytic component L2 [Bacillus cereus ATCC 14579],	ECH1	ECH1$gi|30021216|ref|NP_832847.1|	109
1128	431.25	1290.73	1290.73	-0.57022	2	15.98	15.98	391	400	K	RYKEDLNLIK	N		1	944.043	ECH1_DIL50_130416074636.1739.1739.3.dta	3	gi|30021216|ref|NP_832847.1|	hemolysin BL lytic component L2 [Bacillus cereus ATCC 14579],	ECH1	ECH1$gi|30021216|ref|NP_832847.1|	109
3890	711.047	2130.12	2130.12	0.688225	2	43.87	41.9133	265	284	K	AVQEATEQGKTALEIESAKK	A		1	946.568	ECH1_DIL50_130416074636.1746.1746.3.dta	3	gi|30021216|ref|NP_832847.1|	hemolysin BL lytic component L2 [Bacillus cereus ATCC 14579],	ECH1	ECH1$gi|30021216|ref|NP_832847.1|	109
3891	711.047	2130.12	2130.12	1.02623	2	41.21	39.2533	265	284	K	AVQEATEQGKTALEIESAKK	A		1	949.497	ECH1_DIL50_130416074636.1754.1754.3.dta	3	gi|30021216|ref|NP_832847.1|	hemolysin BL lytic component L2 [Bacillus cereus ATCC 14579],	ECH1	ECH1$gi|30021216|ref|NP_832847.1|	109
1472	694.376	1386.74	1386.74	0.830007	1	51.1	51.1	253	264	K	EINNSILEAEKK	A		1	949.884	ECH1_DIL50_130416074636.1755.1755.2.dta	2	gi|30021216|ref|NP_832847.1|	hemolysin BL lytic component L2 [Bacillus cereus ATCC 14579],	ECH1	ECH1$gi|30021216|ref|NP_832847.1|	109
1471	694.375	1386.74	1386.74	0.382914	1	57.79	57.79	253	264	K	EINNSILEAEKK	A		1	950.988	ECH1_DIL50_130416074636.1758.1758.2.dta	2	gi|30021216|ref|NP_832847.1|	hemolysin BL lytic component L2 [Bacillus cereus ATCC 14579],	ECH1	ECH1$gi|30021216|ref|NP_832847.1|	109
2097	519.639	1555.89	1555.89	0.444118	2	22.46	22.46	190	202	K	IDQLKNEILNTKK	A		1	952.117	ECH1_DIL50_130416074636.1761.1761.3.dta	3	gi|30021216|ref|NP_832847.1|	hemolysin BL lytic component L2 [Bacillus cereus ATCC 14579],	ECH1	ECH1$gi|30021216|ref|NP_832847.1|	109
2096	519.639	1555.89	1555.89	0.328429	2	27.14	27.14	190	202	K	IDQLKNEILNTKK	A		1	953.623	ECH1_DIL50_130416074636.1765.1765.3.dta	3	gi|30021216|ref|NP_832847.1|	hemolysin BL lytic component L2 [Bacillus cereus ATCC 14579],	ECH1	ECH1$gi|30021216|ref|NP_832847.1|	109
1733	732.87	1463.73	1463.73	0.397616	1	63.2	63.2	339	350	R	AYLDDLEKQNQK	I		1	1083.45	ECH1_DIL50_130416074636.2119.2119.2.dta	2	gi|30021216|ref|NP_832847.1|	hemolysin BL lytic component L2 [Bacillus cereus ATCC 14579],	ECH1	ECH1$gi|30021216|ref|NP_832847.1|	109
1734	732.87	1463.73	1463.73	0.479598	1	62.21	62.21	339	350	R	AYLDDLEKQNQK	I		1	1084.54	ECH1_DIL50_130416074636.2122.2122.2.dta	2	gi|30021216|ref|NP_832847.1|	hemolysin BL lytic component L2 [Bacillus cereus ATCC 14579],	ECH1	ECH1$gi|30021216|ref|NP_832847.1|	109
1732	488.916	1463.73	1463.73	0.359357	1	16.65	16.65	339	350	R	AYLDDLEKQNQK	I		1	1088.42	ECH1_DIL50_130416074636.2133.2133.3.dta	3	gi|30021216|ref|NP_832847.1|	hemolysin BL lytic component L2 [Bacillus cereus ATCC 14579],	ECH1	ECH1$gi|30021216|ref|NP_832847.1|	109
390	514.242	1026.47	1026.47	-0.086705	0	21.66	21.66	306	313	K	TQEYDLMK	V		1	1094.21	ECH1_DIL50_130416074636.2149.2149.2.dta	2	gi|30021216|ref|NP_832847.1|	hemolysin BL lytic component L2 [Bacillus cereus ATCC 14579],	ECH1	ECH1$gi|30021216|ref|NP_832847.1|	109
391	514.242	1026.47	1026.47	-0.086705	0	29.47	29.47	306	313	K	TQEYDLMK	V		1	1095.59	ECH1_DIL50_130416074636.2153.2153.2.dta	2	gi|30021216|ref|NP_832847.1|	hemolysin BL lytic component L2 [Bacillus cereus ATCC 14579],	ECH1	ECH1$gi|30021216|ref|NP_832847.1|	109
3607	668.348	2002.02	2002.02	0.475519	1	63.36	63.36	265	283	K	AVQEATEQGKTALEIESAK	K		1	1113.6	ECH1_DIL50_130416074636.2202.2202.3.dta	3	gi|30021216|ref|NP_832847.1|	hemolysin BL lytic component L2 [Bacillus cereus ATCC 14579],	ECH1	ECH1$gi|30021216|ref|NP_832847.1|	109
3606	668.348	2002.02	2002.02	0.115883	1	60.66	60.66	265	283	K	AVQEATEQGKTALEIESAK	K		1	1114.79	ECH1_DIL50_130416074636.2205.2205.3.dta	3	gi|30021216|ref|NP_832847.1|	hemolysin BL lytic component L2 [Bacillus cereus ATCC 14579],	ECH1	ECH1$gi|30021216|ref|NP_832847.1|	109
3609	1002.02	2002.02	2002.02	1.46252	1	100.78	100.78	265	283	K	AVQEATEQGKTALEIESAK	K		1	1118.37	ECH1_DIL50_130416074636.2215.2215.2.dta	2	gi|30021216|ref|NP_832847.1|	hemolysin BL lytic component L2 [Bacillus cereus ATCC 14579],	ECH1	ECH1$gi|30021216|ref|NP_832847.1|	109
3608	1002.02	2002.02	2002.02	1.40258	1	86.88	86.88	265	283	K	AVQEATEQGKTALEIESAK	K		1	1119.19	ECH1_DIL50_130416074636.2217.2217.2.dta	2	gi|30021216|ref|NP_832847.1|	hemolysin BL lytic component L2 [Bacillus cereus ATCC 14579],	ECH1	ECH1$gi|30021216|ref|NP_832847.1|	109
661	379.217	1134.63	1134.63	-0.37986	1	24.12	24.12	392	400	R	YKEDLNLIK	N		1	1135.49	ECH1_DIL50_130416074636.2263.2263.3.dta	3	gi|30021216|ref|NP_832847.1|	hemolysin BL lytic component L2 [Bacillus cereus ATCC 14579],	ECH1	ECH1$gi|30021216|ref|NP_832847.1|	109
660	379.216	1134.63	1134.63	-0.697145	1	25.05	25.05	392	400	R	YKEDLNLIK	N		1	1136.94	ECH1_DIL50_130416074636.2267.2267.3.dta	3	gi|30021216|ref|NP_832847.1|	hemolysin BL lytic component L2 [Bacillus cereus ATCC 14579],	ECH1	ECH1$gi|30021216|ref|NP_832847.1|	109
663	568.322	1134.63	1134.63	0.171862	1	41.01	41.01	392	400	R	YKEDLNLIK	N		1	1138.27	ECH1_DIL50_130416074636.2271.2271.2.dta	2	gi|30021216|ref|NP_832847.1|	hemolysin BL lytic component L2 [Bacillus cereus ATCC 14579],	ECH1	ECH1$gi|30021216|ref|NP_832847.1|	109
662	568.322	1134.63	1134.63	0.171862	1	35.09	35.09	392	400	R	YKEDLNLIK	N		1	1139.25	ECH1_DIL50_130416074636.2274.2274.2.dta	2	gi|30021216|ref|NP_832847.1|	hemolysin BL lytic component L2 [Bacillus cereus ATCC 14579],	ECH1	ECH1$gi|30021216|ref|NP_832847.1|	109
1599	476.94	1427.8	1427.8	-0.00210114	1	30.27	30.27	190	201	K	IDQLKNEILNTK	K		1	1206.81	ECH1_DIL50_130416074636.2466.2466.3.dta	3	gi|30021216|ref|NP_832847.1|	hemolysin BL lytic component L2 [Bacillus cereus ATCC 14579],	ECH1	ECH1$gi|30021216|ref|NP_832847.1|	109
1598	476.94	1427.8	1427.8	-0.0651352	1	21.99	21.99	190	201	K	IDQLKNEILNTK	K		1	1207.86	ECH1_DIL50_130416074636.2469.2469.3.dta	3	gi|30021216|ref|NP_832847.1|	hemolysin BL lytic component L2 [Bacillus cereus ATCC 14579],	ECH1	ECH1$gi|30021216|ref|NP_832847.1|	109
1600	714.907	1427.8	1427.8	0.317272	1	48.4	48.4	190	201	K	IDQLKNEILNTK	K		1	1210.68	ECH1_DIL50_130416074636.2477.2477.2.dta	2	gi|30021216|ref|NP_832847.1|	hemolysin BL lytic component L2 [Bacillus cereus ATCC 14579],	ECH1	ECH1$gi|30021216|ref|NP_832847.1|	109
1601	714.907	1427.8	1427.8	0.485363	1	49.75	49.75	190	201	K	IDQLKNEILNTK	K		1	1212.77	ECH1_DIL50_130416074636.2483.2483.2.dta	2	gi|30021216|ref|NP_832847.1|	hemolysin BL lytic component L2 [Bacillus cereus ATCC 14579],	ECH1	ECH1$gi|30021216|ref|NP_832847.1|	109
988	620.34	1238.67	1238.67	0.342304	1	66.75	66.75	322	332	K	KTFGVFAEVNK	L		1	1262.62	ECH1_DIL50_130416074636.2622.2622.2.dta	2	gi|30021216|ref|NP_832847.1|	hemolysin BL lytic component L2 [Bacillus cereus ATCC 14579],	ECH1	ECH1$gi|30021216|ref|NP_832847.1|	109
989	413.896	1238.67	1238.67	0.418192	1	35.74	35.74	322	332	K	KTFGVFAEVNK	L		1	1263.99	ECH1_DIL50_130416074636.2626.2626.3.dta	3	gi|30021216|ref|NP_832847.1|	hemolysin BL lytic component L2 [Bacillus cereus ATCC 14579],	ECH1	ECH1$gi|30021216|ref|NP_832847.1|	109
986	413.896	1238.67	1238.67	-0.259957	1	41.21	41.21	322	332	K	KTFGVFAEVNK	L		1	1265.01	ECH1_DIL50_130416074636.2629.2629.3.dta	3	gi|30021216|ref|NP_832847.1|	hemolysin BL lytic component L2 [Bacillus cereus ATCC 14579],	ECH1	ECH1$gi|30021216|ref|NP_832847.1|	109
987	620.34	1238.67	1238.67	0.148547	1	60.24	60.24	322	332	K	KTFGVFAEVNK	L		1	1266.08	ECH1_DIL50_130416074636.2632.2632.2.dta	2	gi|30021216|ref|NP_832847.1|	hemolysin BL lytic component L2 [Bacillus cereus ATCC 14579],	ECH1	ECH1$gi|30021216|ref|NP_832847.1|	109
486	537.296	1072.58	1072.58	0.197655	0	35.05	35.05	153	161	R	QINELTDLK	L		1	1273.25	ECH1_DIL50_130416074636.2652.2652.2.dta	2	gi|30021216|ref|NP_832847.1|	hemolysin BL lytic component L2 [Bacillus cereus ATCC 14579],	ECH1	ECH1$gi|30021216|ref|NP_832847.1|	109
485	537.296	1072.58	1072.58	0.197655	0	38.55	38.55	153	161	R	QINELTDLK	L		1	1274.7	ECH1_DIL50_130416074636.2656.2656.2.dta	2	gi|30021216|ref|NP_832847.1|	hemolysin BL lytic component L2 [Bacillus cereus ATCC 14579],	ECH1	ECH1$gi|30021216|ref|NP_832847.1|	109
311	483.742	965.47	965.471	-0.624566	0	22.83	22.83	339	346	R	AYLDDLEK	Q		1	1295.66	ECH1_DIL50_130416074636.2714.2714.2.dta	2	gi|30021216|ref|NP_832847.1|	hemolysin BL lytic component L2 [Bacillus cereus ATCC 14579],	ECH1	ECH1$gi|30021216|ref|NP_832847.1|	109
312	483.742	965.47	965.471	-0.438128	0	19.16	19.16	339	346	R	AYLDDLEK	Q		1	1297.11	ECH1_DIL50_130416074636.2718.2718.2.dta	2	gi|30021216|ref|NP_832847.1|	hemolysin BL lytic component L2 [Bacillus cereus ATCC 14579],	ECH1	ECH1$gi|30021216|ref|NP_832847.1|	109
2560	560.317	1677.93	1677.93	-0.400493	2	21.91	21.91	392	405	R	YKEDLNLIKNSITK	L		1	1352.03	ECH1_DIL50_130416074636.2869.2869.3.dta	3	gi|30021216|ref|NP_832847.1|	hemolysin BL lytic component L2 [Bacillus cereus ATCC 14579],	ECH1	ECH1$gi|30021216|ref|NP_832847.1|	109
2561	560.317	1677.93	1677.93	0.0286067	2	34.22	34.22	392	405	R	YKEDLNLIKNSITK	L		1	1353.18	ECH1_DIL50_130416074636.2872.2872.3.dta	3	gi|30021216|ref|NP_832847.1|	hemolysin BL lytic component L2 [Bacillus cereus ATCC 14579],	ECH1	ECH1$gi|30021216|ref|NP_832847.1|	109
2562	420.49	1677.93	1677.93	0.174024	2	21.02	21.02	392	405	R	YKEDLNLIKNSITK	L		1	1355.33	ECH1_DIL50_130416074636.2878.2878.4.dta	4	gi|30021216|ref|NP_832847.1|	hemolysin BL lytic component L2 [Bacillus cereus ATCC 14579],	ECH1	ECH1$gi|30021216|ref|NP_832847.1|	109
2422	822.934	1643.85	1643.85	0.481187	0	88.34	88.34	235	250	K	EIIEPAAQAGVAAYNK	G		1	1400.53	ECH1_DIL50_130416074636.3000.3000.2.dta	2	gi|30021216|ref|NP_832847.1|	hemolysin BL lytic component L2 [Bacillus cereus ATCC 14579],	ECH1	ECH1$gi|30021216|ref|NP_832847.1|	109
2423	822.934	1643.85	1643.85	0.85835	0	77.88	77.88	235	250	K	EIIEPAAQAGVAAYNK	G		1	1402.01	ECH1_DIL50_130416074636.3004.3004.2.dta	2	gi|30021216|ref|NP_832847.1|	hemolysin BL lytic component L2 [Bacillus cereus ATCC 14579],	ECH1	ECH1$gi|30021216|ref|NP_832847.1|	109
2421	548.958	1643.85	1643.85	0.441037	0	30.8	30.8	235	250	K	EIIEPAAQAGVAAYNK	G		1	1403.53	ECH1_DIL50_130416074636.3008.3008.3.dta	3	gi|30021216|ref|NP_832847.1|	hemolysin BL lytic component L2 [Bacillus cereus ATCC 14579],	ECH1	ECH1$gi|30021216|ref|NP_832847.1|	109
2420	548.958	1643.85	1643.85	-0.0152082	0	42.07	42.07	235	250	K	EIIEPAAQAGVAAYNK	G		1	1405.05	ECH1_DIL50_130416074636.3012.3012.3.dta	3	gi|30021216|ref|NP_832847.1|	hemolysin BL lytic component L2 [Bacillus cereus ATCC 14579],	ECH1	ECH1$gi|30021216|ref|NP_832847.1|	109
222	444.264	886.513	886.512	0.212067	0	69.35	69.35	358	365	K	LSIADLQK	S		1	1427.96	ECH1_DIL50_130416074636.3076.3076.2.dta	2	gi|30021216|ref|NP_832847.1|	hemolysin BL lytic component L2 [Bacillus cereus ATCC 14579],	ECH1	ECH1$gi|30021216|ref|NP_832847.1|	109
221	444.264	886.513	886.512	0.212067	0	51.88	51.88	358	365	K	LSIADLQK	S		1	1429.35	ECH1_DIL50_130416074636.3080.3080.2.dta	2	gi|30021216|ref|NP_832847.1|	hemolysin BL lytic component L2 [Bacillus cereus ATCC 14579],	ECH1	ECH1$gi|30021216|ref|NP_832847.1|	109
651	566.787	1131.56	1131.56	-0.013256	0	32.87	32.87	112	120	K	FNSYYPTLK	S		1	1438.52	ECH1_DIL50_130416074636.3106.3106.2.dta	2	gi|30021216|ref|NP_832847.1|	hemolysin BL lytic component L2 [Bacillus cereus ATCC 14579],	ECH1	ECH1$gi|30021216|ref|NP_832847.1|	109
653	566.787	1131.56	1131.56	0.198841	0	39.13	39.13	112	120	K	FNSYYPTLK	S		1	1439.25	ECH1_DIL50_130416074636.3108.3108.2.dta	2	gi|30021216|ref|NP_832847.1|	hemolysin BL lytic component L2 [Bacillus cereus ATCC 14579],	ECH1	ECH1$gi|30021216|ref|NP_832847.1|	109
2705	576.95	1727.83	1727.83	-0.00520885	1	28.94	28.94	306	319	K	TQEYDLMKVIDTEK	I	Oxidation (M) [7]	1	1506.36	ECH1_DIL50_130416074636.3290.3290.3.dta	3	gi|30021216|ref|NP_832847.1|	hemolysin BL lytic component L2 [Bacillus cereus ATCC 14579],	ECH1	ECH1$gi|30021216|ref|NP_832847.1|	109
2704	576.95	1727.83	1727.83	-0.31774	1	37.83	37.83	306	319	K	TQEYDLMKVIDTEK	I	Oxidation (M) [7]	1	1507.46	ECH1_DIL50_130416074636.3293.3293.3.dta	3	gi|30021216|ref|NP_832847.1|	hemolysin BL lytic component L2 [Bacillus cereus ATCC 14579],	ECH1	ECH1$gi|30021216|ref|NP_832847.1|	109
3517	657.343	1969.01	1969.01	-0.0888773	2	25.68	25.68	306	321	K	TQEYDLMKVIDTEKIK	K	Oxidation (M) [7]	1	1560	ECH1_DIL50_130416074636.3438.3438.3.dta	3	gi|30021216|ref|NP_832847.1|	hemolysin BL lytic component L2 [Bacillus cereus ATCC 14579],	ECH1	ECH1$gi|30021216|ref|NP_832847.1|	109
3515	657.343	1969.01	1969.01	-0.561196	2	15.86	15.86	306	321	K	TQEYDLMKVIDTEKIK	K	Oxidation (M) [7]	1	1561.12	ECH1_DIL50_130416074636.3441.3441.3.dta	3	gi|30021216|ref|NP_832847.1|	hemolysin BL lytic component L2 [Bacillus cereus ATCC 14579],	ECH1	ECH1$gi|30021216|ref|NP_832847.1|	109
2919	600.347	1798.02	1798.02	-0.262511	2	22.46	22.46	153	167	R	QINELTDLKLQLDKK	L		1	1599.72	ECH1_DIL50_130416074636.3545.3545.3.dta	3	gi|30021216|ref|NP_832847.1|	hemolysin BL lytic component L2 [Bacillus cereus ATCC 14579],	ECH1	ECH1$gi|30021216|ref|NP_832847.1|	109
2921	600.347	1798.02	1798.02	0.0378194	2	24.15	24.15	153	167	R	QINELTDLKLQLDKK	L		1	1601.23	ECH1_DIL50_130416074636.3549.3549.3.dta	3	gi|30021216|ref|NP_832847.1|	hemolysin BL lytic component L2 [Bacillus cereus ATCC 14579],	ECH1	ECH1$gi|30021216|ref|NP_832847.1|	109
2923	900.018	1798.02	1798.02	1.29809	2	30.63	30.63	153	167	R	QINELTDLKLQLDKK	L		1	1611.71	ECH1_DIL50_130416074636.3577.3577.2.dta	2	gi|30021216|ref|NP_832847.1|	hemolysin BL lytic component L2 [Bacillus cereus ATCC 14579],	ECH1	ECH1$gi|30021216|ref|NP_832847.1|	109
4369	794.084	2379.23	2379.23	0.585064	2	38.53	38.53	167	189	K	KLKDFDTNVATAQGILSTDGTGK	I		1	1653.72	ECH1_DIL50_130416074636.3690.3690.3.dta	3	gi|30021216|ref|NP_832847.1|	hemolysin BL lytic component L2 [Bacillus cereus ATCC 14579],	ECH1	ECH1$gi|30021216|ref|NP_832847.1|	109
556	556.293	1110.57	1110.57	-0.289041	0	29.02	29.02	323	332	K	TFGVFAEVNK	L		1	1678.7	ECH1_DIL50_130416074636.3757.3757.2.dta	2	gi|30021216|ref|NP_832847.1|	hemolysin BL lytic component L2 [Bacillus cereus ATCC 14579],	ECH1	ECH1$gi|30021216|ref|NP_832847.1|	109
3398	646.686	1937.04	1937.04	0.0743403	2	36.38	36.38	322	338	K	KTFGVFAEVNKLTAEQR	A		1	1739.38	ECH1_DIL50_130416074636.3921.3921.3.dta	3	gi|30021216|ref|NP_832847.1|	hemolysin BL lytic component L2 [Bacillus cereus ATCC 14579],	ECH1	ECH1$gi|30021216|ref|NP_832847.1|	109
3399	646.686	1937.04	1937.04	0.260191	2	41.84	41.84	322	338	K	KTFGVFAEVNKLTAEQR	A		1	1740.89	ECH1_DIL50_130416074636.3925.3925.3.dta	3	gi|30021216|ref|NP_832847.1|	hemolysin BL lytic component L2 [Bacillus cereus ATCC 14579],	ECH1	ECH1$gi|30021216|ref|NP_832847.1|	109
3396	485.266	1937.04	1937.04	-0.367572	2	31.86	31.86	322	338	K	KTFGVFAEVNKLTAEQR	A		1	1741.96	ECH1_DIL50_130416074636.3928.3928.4.dta	4	gi|30021216|ref|NP_832847.1|	hemolysin BL lytic component L2 [Bacillus cereus ATCC 14579],	ECH1	ECH1$gi|30021216|ref|NP_832847.1|	109
3397	485.266	1937.04	1937.04	-0.243671	2	50.87	50.87	322	338	K	KTFGVFAEVNKLTAEQR	A		1	1743.49	ECH1_DIL50_130416074636.3932.3932.4.dta	4	gi|30021216|ref|NP_832847.1|	hemolysin BL lytic component L2 [Bacillus cereus ATCC 14579],	ECH1	ECH1$gi|30021216|ref|NP_832847.1|	109
4783	920.086	2757.24	2757.23	1.0768	1	42.87	42.87	130	152	R	EGFSDRLEVLQEMAMTNQENTQR	Q	Oxidation (M) [13], Oxidation (M) [15]	1	1746.49	ECH1_DIL50_130416074636.3940.3940.3.dta	3	gi|30021216|ref|NP_832847.1|	hemolysin BL lytic component L2 [Bacillus cereus ATCC 14579],	ECH1	ECH1$gi|30021216|ref|NP_832847.1|	109
4782	920.086	2757.23	2757.23	0.478378	1	49.28	49.28	130	152	R	EGFSDRLEVLQEMAMTNQENTQR	Q	Oxidation (M) [13], Oxidation (M) [15]	1	1748.41	ECH1_DIL50_130416074636.3945.3945.3.dta	3	gi|30021216|ref|NP_832847.1|	hemolysin BL lytic component L2 [Bacillus cereus ATCC 14579],	ECH1	ECH1$gi|30021216|ref|NP_832847.1|	109
4146	751.387	2251.14	2251.13	2.01587	1	40.86	40.86	168	189	K	LKDFDTNVATAQGILSTDGTGK	I		1	1780.81	ECH1_DIL50_130416074636.4033.4033.3.dta	3	gi|30021216|ref|NP_832847.1|	hemolysin BL lytic component L2 [Bacillus cereus ATCC 14579],	ECH1	ECH1$gi|30021216|ref|NP_832847.1|	109
4143	751.385	2251.13	2251.13	0.230106	1	51.57	51.57	168	189	K	LKDFDTNVATAQGILSTDGTGK	I		1	1792.94	ECH1_DIL50_130416074636.4066.4066.3.dta	3	gi|30021216|ref|NP_832847.1|	hemolysin BL lytic component L2 [Bacillus cereus ATCC 14579],	ECH1	ECH1$gi|30021216|ref|NP_832847.1|	109
4144	1126.58	2251.14	2251.13	1.37886	1	73.7	73.7	168	189	K	LKDFDTNVATAQGILSTDGTGK	I		1	1800.21	ECH1_DIL50_130416074636.4086.4086.2.dta	2	gi|30021216|ref|NP_832847.1|	hemolysin BL lytic component L2 [Bacillus cereus ATCC 14579],	ECH1	ECH1$gi|30021216|ref|NP_832847.1|	109
4145	1126.58	2251.14	2251.13	1.59209	1	93.37	93.37	168	189	K	LKDFDTNVATAQGILSTDGTGK	I		1	1801.36	ECH1_DIL50_130416074636.4089.4089.2.dta	2	gi|30021216|ref|NP_832847.1|	hemolysin BL lytic component L2 [Bacillus cereus ATCC 14579],	ECH1	ECH1$gi|30021216|ref|NP_832847.1|	109
4758	914.754	2741.24	2741.24	0.447973	1	45.97	45.97	130	152	R	EGFSDRLEVLQEMAMTNQENTQR	Q	Oxidation (M) [13]	1	1939.75	ECH1_DIL50_130416074636.4470.4470.3.dta	3	gi|30021216|ref|NP_832847.1|	hemolysin BL lytic component L2 [Bacillus cereus ATCC 14579],	ECH1	ECH1$gi|30021216|ref|NP_832847.1|	109
4761	914.755	2741.24	2741.24	1.99107	1	59.8	59.8	130	152	R	EGFSDRLEVLQEMAMTNQENTQR	Q	Oxidation (M) [13]	1	1941.26	ECH1_DIL50_130416074636.4474.4474.3.dta	3	gi|30021216|ref|NP_832847.1|	hemolysin BL lytic component L2 [Bacillus cereus ATCC 14579],	ECH1	ECH1$gi|30021216|ref|NP_832847.1|	109
4821	713.128	2848.48	2848.48	0.27699	2	42.21	42.21	168	194	K	LKDFDTNVATAQGILSTDGTGKIDQLK	N		1	1957.16	ECH1_DIL50_130416074636.4517.4517.4.dta	4	gi|30021216|ref|NP_832847.1|	hemolysin BL lytic component L2 [Bacillus cereus ATCC 14579],	ECH1	ECH1$gi|30021216|ref|NP_832847.1|	109
4822	950.502	2848.48	2848.48	1.03388	2	48.06	48.06	168	194	K	LKDFDTNVATAQGILSTDGTGKIDQLK	N		1	1957.52	ECH1_DIL50_130416074636.4518.4518.3.dta	3	gi|30021216|ref|NP_832847.1|	hemolysin BL lytic component L2 [Bacillus cereus ATCC 14579],	ECH1	ECH1$gi|30021216|ref|NP_832847.1|	109
4820	713.128	2848.48	2848.48	0.27699	2	48.05	48.05	168	194	K	LKDFDTNVATAQGILSTDGTGKIDQLK	N		1	1959.06	ECH1_DIL50_130416074636.4522.4522.4.dta	4	gi|30021216|ref|NP_832847.1|	hemolysin BL lytic component L2 [Bacillus cereus ATCC 14579],	ECH1	ECH1$gi|30021216|ref|NP_832847.1|	109
4823	950.504	2848.49	2848.48	2.96123	2	46.92	46.92	168	194	K	LKDFDTNVATAQGILSTDGTGKIDQLK	N		1	1960.93	ECH1_DIL50_130416074636.4527.4527.3.dta	3	gi|30021216|ref|NP_832847.1|	hemolysin BL lytic component L2 [Bacillus cereus ATCC 14579],	ECH1	ECH1$gi|30021216|ref|NP_832847.1|	109
2957	603.988	1808.94	1808.94	-0.105587	1	17.47	17.47	323	338	K	TFGVFAEVNKLTAEQR	A		1	2034.29	ECH1_DIL50_130416074636.4722.4722.3.dta	3	gi|30021216|ref|NP_832847.1|	hemolysin BL lytic component L2 [Bacillus cereus ATCC 14579],	ECH1	ECH1$gi|30021216|ref|NP_832847.1|	109
2959	603.988	1808.94	1808.94	0.209515	1	32.12	32.12	323	338	K	TFGVFAEVNKLTAEQR	A		1	2035.46	ECH1_DIL50_130416074636.4725.4725.3.dta	3	gi|30021216|ref|NP_832847.1|	hemolysin BL lytic component L2 [Bacillus cereus ATCC 14579],	ECH1	ECH1$gi|30021216|ref|NP_832847.1|	109
2956	905.478	1808.94	1808.94	-0.323393	1	100.46	100.46	323	338	K	TFGVFAEVNKLTAEQR	A		1	2037.31	ECH1_DIL50_130416074636.4730.4730.2.dta	2	gi|30021216|ref|NP_832847.1|	hemolysin BL lytic component L2 [Bacillus cereus ATCC 14579],	ECH1	ECH1$gi|30021216|ref|NP_832847.1|	109
2960	905.479	1808.94	1808.94	0.749057	1	74.79	74.79	323	338	K	TFGVFAEVNKLTAEQR	A		1	2038.49	ECH1_DIL50_130416074636.4733.4733.2.dta	2	gi|30021216|ref|NP_832847.1|	hemolysin BL lytic component L2 [Bacillus cereus ATCC 14579],	ECH1	ECH1$gi|30021216|ref|NP_832847.1|	109
2958	603.988	1808.94	1808.94	0.110009	1	18.52	18.52	323	338	K	TFGVFAEVNKLTAEQR	A		1	2112.87	ECH1_DIL50_130416074636.4930.4930.3.dta	3	gi|30021216|ref|NP_832847.1|	hemolysin BL lytic component L2 [Bacillus cereus ATCC 14579],	ECH1	ECH1$gi|30021216|ref|NP_832847.1|	109
3631	1005.99	2009.96	2009.95	1.45277	0	86.75	86.75	170	189	K	DFDTNVATAQGILSTDGTGK	I		1	2115.82	ECH1_DIL50_130416074636.4938.4938.2.dta	2	gi|30021216|ref|NP_832847.1|	hemolysin BL lytic component L2 [Bacillus cereus ATCC 14579],	ECH1	ECH1$gi|30021216|ref|NP_832847.1|	109
3629	1005.98	2009.96	2009.95	0.477623	0	108.59	108.59	170	189	K	DFDTNVATAQGILSTDGTGK	I		1	2117	ECH1_DIL50_130416074636.4941.4941.2.dta	2	gi|30021216|ref|NP_832847.1|	hemolysin BL lytic component L2 [Bacillus cereus ATCC 14579],	ECH1	ECH1$gi|30021216|ref|NP_832847.1|	109
3630	670.993	2009.96	2009.95	0.982112	0	40.42	40.42	170	189	K	DFDTNVATAQGILSTDGTGK	I		1	2118.92	ECH1_DIL50_130416074636.4946.4946.3.dta	3	gi|30021216|ref|NP_832847.1|	hemolysin BL lytic component L2 [Bacillus cereus ATCC 14579],	ECH1	ECH1$gi|30021216|ref|NP_832847.1|	109
3628	670.992	2009.95	2009.95	-0.555237	0	47.05	47.05	170	189	K	DFDTNVATAQGILSTDGTGK	I		1	2121.62	ECH1_DIL50_130416074636.4953.4953.3.dta	3	gi|30021216|ref|NP_832847.1|	hemolysin BL lytic component L2 [Bacillus cereus ATCC 14579],	ECH1	ECH1$gi|30021216|ref|NP_832847.1|	109
4760	914.755	2741.24	2741.24	1.65181	1	51.89	51.89	130	152	R	EGFSDRLEVLQEMAMTNQENTQR	Q	Oxidation (M) [15]	1	2139.84	ECH1_DIL50_130416074636.5001.5001.3.dta	3	gi|30021216|ref|NP_832847.1|	hemolysin BL lytic component L2 [Bacillus cereus ATCC 14579],	ECH1	ECH1$gi|30021216|ref|NP_832847.1|	109
4759	914.754	2741.24	2741.24	1.04989	1	45.66	45.66	130	152	R	EGFSDRLEVLQEMAMTNQENTQR	Q	Oxidation (M) [15]	1	2141.41	ECH1_DIL50_130416074636.5005.5005.3.dta	3	gi|30021216|ref|NP_832847.1|	hemolysin BL lytic component L2 [Bacillus cereus ATCC 14579],	ECH1	ECH1$gi|30021216|ref|NP_832847.1|	109
4640	870.109	2607.31	2607.3	1.33126	1	32.04	32.04	170	194	K	DFDTNVATAQGILSTDGTGKIDQLK	N		1	2226.59	ECH1_DIL50_130416074636.5226.5226.3.dta	3	gi|30021216|ref|NP_832847.1|	hemolysin BL lytic component L2 [Bacillus cereus ATCC 14579],	ECH1	ECH1$gi|30021216|ref|NP_832847.1|	109
4639	870.109	2607.31	2607.3	1.33126	1	36.23	36.23	170	194	K	DFDTNVATAQGILSTDGTGKIDQLK	N		1	2228.15	ECH1_DIL50_130416074636.5230.5230.3.dta	3	gi|30021216|ref|NP_832847.1|	hemolysin BL lytic component L2 [Bacillus cereus ATCC 14579],	ECH1	ECH1$gi|30021216|ref|NP_832847.1|	109
4752	909.424	2725.25	2725.24	2.44235	1	35.67	35.67	130	152	R	EGFSDRLEVLQEMAMTNQENTQR	Q		1	2272.7	ECH1_DIL50_130416074636.5346.5346.3.dta	3	gi|30021216|ref|NP_832847.1|	hemolysin BL lytic component L2 [Bacillus cereus ATCC 14579],	ECH1	ECH1$gi|30021216|ref|NP_832847.1|	109
4751	909.423	2725.25	2725.24	1.09935	1	30.43	30.43	130	152	R	EGFSDRLEVLQEMAMTNQENTQR	Q		1	2274.26	ECH1_DIL50_130416074636.5350.5350.3.dta	3	gi|30021216|ref|NP_832847.1|	hemolysin BL lytic component L2 [Bacillus cereus ATCC 14579],	ECH1	ECH1$gi|30021216|ref|NP_832847.1|	109
4465	813.415	2437.22	2437.22	1.17265	1	45.55	45.55	85	104	K	QDMKEWSSELYPQLILLNSK	S	Oxidation (M) [3]	1	2401.93	ECH1_DIL50_130416074636.5680.5680.3.dta	3	gi|30021216|ref|NP_832847.1|	hemolysin BL lytic component L2 [Bacillus cereus ATCC 14579],	ECH1	ECH1$gi|30021216|ref|NP_832847.1|	109
4464	813.414	2437.22	2437.22	0.58181	1	32.89	32.89	85	104	K	QDMKEWSSELYPQLILLNSK	S	Oxidation (M) [3]	1	2403.15	ECH1_DIL50_130416074636.5683.5683.3.dta	3	gi|30021216|ref|NP_832847.1|	hemolysin BL lytic component L2 [Bacillus cereus ATCC 14579],	ECH1	ECH1$gi|30021216|ref|NP_832847.1|	109
1821	742.886	1483.76	1483.76	0.90244	0	39.54	39.54	427	438	K	NVISYLEEQVYK	F		1	2454.48	ECH1_DIL50_130416074636.5816.5816.2.dta	2	gi|30021216|ref|NP_832847.1|	hemolysin BL lytic component L2 [Bacillus cereus ATCC 14579],	ECH1	ECH1$gi|30021216|ref|NP_832847.1|	109
1822	742.887	1483.76	1483.76	1.98078	0	53.04	53.04	427	438	K	NVISYLEEQVYK	F		1	2459.98	ECH1_DIL50_130416074636.5830.5830.2.dta	2	gi|30021216|ref|NP_832847.1|	hemolysin BL lytic component L2 [Bacillus cereus ATCC 14579],	ECH1	ECH1$gi|30021216|ref|NP_832847.1|	109
4435	808.084	2421.23	2421.22	1.68799	1	21.1	21.1	85	104	K	QDMKEWSSELYPQLILLNSK	S		1	2570.37	ECH1_DIL50_130416074636.6111.6111.3.dta	3	gi|30021216|ref|NP_832847.1|	hemolysin BL lytic component L2 [Bacillus cereus ATCC 14579],	ECH1	ECH1$gi|30021216|ref|NP_832847.1|	109
4434	808.083	2421.23	2421.22	0.325042	1	29.88	29.88	85	104	K	QDMKEWSSELYPQLILLNSK	S		1	2572.42	ECH1_DIL50_130416074636.6116.6116.3.dta	3	gi|30021216|ref|NP_832847.1|	hemolysin BL lytic component L2 [Bacillus cereus ATCC 14579],	ECH1	ECH1$gi|30021216|ref|NP_832847.1|	109
3357	960.511	1919.01	1919	1.47212	0	36.51	36.51	89	104	K	EWSSELYPQLILLNSK	S		1	2679.06	ECH1_DIL50_130416074636.6385.6385.2.dta	2	gi|30021216|ref|NP_832847.1|	hemolysin BL lytic component L2 [Bacillus cereus ATCC 14579],	ECH1	ECH1$gi|30021216|ref|NP_832847.1|	109
3358	960.511	1919.01	1919	1.92027	0	48.79	48.79	89	104	K	EWSSELYPQLILLNSK	S		1	2680.64	ECH1_DIL50_130416074636.6389.6389.2.dta	2	gi|30021216|ref|NP_832847.1|	hemolysin BL lytic component L2 [Bacillus cereus ATCC 14579],	ECH1	ECH1$gi|30021216|ref|NP_832847.1|	109
3355	640.675	1919	1919	0.218342	0	33.8	33.8	89	104	K	EWSSELYPQLILLNSK	S		1	2685.13	ECH1_DIL50_130416074636.6400.6400.3.dta	3	gi|30021216|ref|NP_832847.1|	hemolysin BL lytic component L2 [Bacillus cereus ATCC 14579],	ECH1	ECH1$gi|30021216|ref|NP_832847.1|	109
2357	544.615	1630.82	1630.82	-0.12693	1	26.99	26.99	427	439	K	NVISYLEEQVYKF	-		1	3007.57	ECH1_DIL50_130416074636.7138.7138.3.dta	3	gi|30021216|ref|NP_832847.1|	hemolysin BL lytic component L2 [Bacillus cereus ATCC 14579],	ECH1	ECH1$gi|30021216|ref|NP_832847.1|	109
2358	544.616	1630.82	1630.82	0.443334	1	15.84	15.84	427	439	K	NVISYLEEQVYKF	-		1	3009.17	ECH1_DIL50_130416074636.7142.7142.3.dta	3	gi|30021216|ref|NP_832847.1|	hemolysin BL lytic component L2 [Bacillus cereus ATCC 14579],	ECH1	ECH1$gi|30021216|ref|NP_832847.1|	109
2360	816.42	1630.83	1630.82	1.23802	1	31.56	31.56	427	439	K	NVISYLEEQVYKF	-		1	3019.21	ECH1_DIL50_130416074636.7166.7166.2.dta	2	gi|30021216|ref|NP_832847.1|	hemolysin BL lytic component L2 [Bacillus cereus ATCC 14579],	ECH1	ECH1$gi|30021216|ref|NP_832847.1|	109
2359	816.42	1630.83	1630.82	1.09086	1	43.14	43.14	427	439	K	NVISYLEEQVYKF	-		1	3020.42	ECH1_DIL50_130416074636.7169.7169.2.dta	2	gi|30021216|ref|NP_832847.1|	hemolysin BL lytic component L2 [Bacillus cereus ATCC 14579],	ECH1	ECH1$gi|30021216|ref|NP_832847.1|	109
2023	769.372	1536.73	1536.73	1.7713	0	17.04	17.04	406	419	K	LSTNVDTTSEQSQK	D		1	638.804	ECH1_DIL50_130416074636.956.956.2.dta	2	gi|30021216|ref|NP_832847.1|	hemolysin BL lytic component L2 [Bacillus cereus ATCC 14579],	ECH1	ECH1$gi|30021216|ref|NP_832847.1|	109
2022	769.371	1536.73	1536.73	0.821226	0	44.66	44.66	406	419	K	LSTNVDTTSEQSQK	D		1	640.076	ECH1_DIL50_130416074636.959.959.2.dta	2	gi|30021216|ref|NP_832847.1|	hemolysin BL lytic component L2 [Bacillus cereus ATCC 14579],	ECH1	ECH1$gi|30021216|ref|NP_832847.1|	109
1805	495.249	1482.73	1482.72	0.174004	0	24.11	24.11	357	370	K	SALGHNLTANPNMK	L	Oxidation (M) [13]	1	661.15	ECH1_DIL50_130416074636.1008.1008.3.dta	3	gi|30018972|ref|NP_830603.1|	enterotoxin / cell-wall binding protein [Bacillus cereus ATCC 14579],	ECH1	ECH1$gi|30018972|ref|NP_830603.1|	83
1808	495.249	1482.73	1482.72	0.801228	0	15.58	15.58	357	370	K	SALGHNLTANPNMK	L	Oxidation (M) [13]	1	663.273	ECH1_DIL50_130416074636.1013.1013.3.dta	3	gi|30018972|ref|NP_830603.1|	enterotoxin / cell-wall binding protein [Bacillus cereus ATCC 14579],	ECH1	ECH1$gi|30018972|ref|NP_830603.1|	83
1807	742.37	1482.73	1482.72	0.704109	0	34.58	34.58	357	370	K	SALGHNLTANPNMK	L	Oxidation (M) [13]	1	672.764	ECH1_DIL50_130416074636.1035.1035.2.dta	2	gi|30018972|ref|NP_830603.1|	enterotoxin / cell-wall binding protein [Bacillus cereus ATCC 14579],	ECH1	ECH1$gi|30018972|ref|NP_830603.1|	83
1806	742.37	1482.73	1482.72	0.366892	0	43.9	43.9	357	370	K	SALGHNLTANPNMK	L	Oxidation (M) [13]	1	674.042	ECH1_DIL50_130416074636.1038.1038.2.dta	2	gi|30018972|ref|NP_830603.1|	enterotoxin / cell-wall binding protein [Bacillus cereus ATCC 14579],	ECH1	ECH1$gi|30018972|ref|NP_830603.1|	83
3214	624.326	1869.96	1869.95	1.04067	2	32.76	29.6587	204	221	K	AREAAEAQAEVKAQEAAK	A		1	688.053	ECH1_DIL50_130416074636.1072.1072.3.dta	3	gi|30018972|ref|NP_830603.1|	enterotoxin / cell-wall binding protein [Bacillus cereus ATCC 14579],	ECH1	ECH1$gi|30018972|ref|NP_830603.1|	83
3213	624.326	1869.96	1869.95	0.75189	2	27.06	23.9587	204	221	K	AREAAEAQAEVKAQEAAK	A		1	689.294	ECH1_DIL50_130416074636.1075.1075.3.dta	3	gi|30018972|ref|NP_830603.1|	enterotoxin / cell-wall binding protein [Bacillus cereus ATCC 14579],	ECH1	ECH1$gi|30018972|ref|NP_830603.1|	83
2409	548.613	1642.82	1642.82	0.121742	1	28.82	28.82	206	221	R	EAAEAQAEVKAQEAAK	A		1	719.625	ECH1_DIL50_130416074636.1149.1149.3.dta	3	gi|30018972|ref|NP_830603.1|	enterotoxin / cell-wall binding protein [Bacillus cereus ATCC 14579],	ECH1	ECH1$gi|30018972|ref|NP_830603.1|	83
2410	548.613	1642.82	1642.82	0.340878	1	40.94	40.94	206	221	R	EAAEAQAEVKAQEAAK	A		1	721.523	ECH1_DIL50_130416074636.1154.1154.3.dta	3	gi|30018972|ref|NP_830603.1|	enterotoxin / cell-wall binding protein [Bacillus cereus ATCC 14579],	ECH1	ECH1$gi|30018972|ref|NP_830603.1|	83
2411	822.416	1642.82	1642.82	0.42975	1	61.88	61.88	206	221	R	EAAEAQAEVKAQEAAK	A		1	726.311	ECH1_DIL50_130416074636.1166.1166.2.dta	2	gi|30018972|ref|NP_830603.1|	enterotoxin / cell-wall binding protein [Bacillus cereus ATCC 14579],	ECH1	ECH1$gi|30018972|ref|NP_830603.1|	83
2412	822.416	1642.82	1642.82	0.880196	1	73.3	73.3	206	221	R	EAAEAQAEVKAQEAAK	A		1	727.503	ECH1_DIL50_130416074636.1169.1169.2.dta	2	gi|30018972|ref|NP_830603.1|	enterotoxin / cell-wall binding protein [Bacillus cereus ATCC 14579],	ECH1	ECH1$gi|30018972|ref|NP_830603.1|	83
3036	610.306	1827.9	1827.9	0.520817	1	46.83	44.8733	228	245	K	AQEAAKAQADAEAQAEVK	A		1	752.29	ECH1_DIL50_130416074636.1233.1233.3.dta	3	gi|30018972|ref|NP_830603.1|	enterotoxin / cell-wall binding protein [Bacillus cereus ATCC 14579],	ECH1	ECH1$gi|30018972|ref|NP_830603.1|	83
3035	610.306	1827.9	1827.9	0.520817	1	55.43	53.4733	228	245	K	AQEAAKAQADAEAQAEVK	A		1	753.842	ECH1_DIL50_130416074636.1237.1237.3.dta	3	gi|30018972|ref|NP_830603.1|	enterotoxin / cell-wall binding protein [Bacillus cereus ATCC 14579],	ECH1	ECH1$gi|30018972|ref|NP_830603.1|	83
3039	914.957	1827.9	1827.9	1.60731	1	73.5	71.5433	228	245	K	AQEAAKAQADAEAQAEVK	A		1	759.123	ECH1_DIL50_130416074636.1251.1251.2.dta	2	gi|30018972|ref|NP_830603.1|	enterotoxin / cell-wall binding protein [Bacillus cereus ATCC 14579],	ECH1	ECH1$gi|30018972|ref|NP_830603.1|	83
3037	914.956	1827.9	1827.9	0.731989	1	74.69	72.7333	228	245	K	AQEAAKAQADAEAQAEVK	A		1	760.644	ECH1_DIL50_130416074636.1255.1255.2.dta	2	gi|30018972|ref|NP_830603.1|	enterotoxin / cell-wall binding protein [Bacillus cereus ATCC 14579],	ECH1	ECH1$gi|30018972|ref|NP_830603.1|	83
4090	743.378	2227.11	2227.11	1.37443	2	48.43	48.43	224	245	R	EAAKAQEAAKAQADAEAQAEVK	A		1	840.202	ECH1_DIL50_130416074636.1462.1462.3.dta	3	gi|30018972|ref|NP_830603.1|	enterotoxin / cell-wall binding protein [Bacillus cereus ATCC 14579],	ECH1	ECH1$gi|30018972|ref|NP_830603.1|	83
4089	743.377	2227.11	2227.11	0.808672	2	48.28	48.28	224	245	R	EAAKAQEAAKAQADAEAQAEVK	A		1	841.772	ECH1_DIL50_130416074636.1466.1466.3.dta	3	gi|30018972|ref|NP_830603.1|	enterotoxin / cell-wall binding protein [Bacillus cereus ATCC 14579],	ECH1	ECH1$gi|30018972|ref|NP_830603.1|	83
1741	489.917	1466.73	1466.73	0.0729514	0	18.96	18.96	357	370	K	SALGHNLTANPNMK	L		1	849.88	ECH1_DIL50_130416074636.1487.1487.3.dta	3	gi|30018972|ref|NP_830603.1|	enterotoxin / cell-wall binding protein [Bacillus cereus ATCC 14579],	ECH1	ECH1$gi|30018972|ref|NP_830603.1|	83
1742	489.917	1466.73	1466.73	0.134312	0	30.4	30.4	357	370	K	SALGHNLTANPNMK	L		1	850.661	ECH1_DIL50_130416074636.1489.1489.3.dta	3	gi|30018972|ref|NP_830603.1|	enterotoxin / cell-wall binding protein [Bacillus cereus ATCC 14579],	ECH1	ECH1$gi|30018972|ref|NP_830603.1|	83
1744	734.373	1466.73	1466.73	0.902007	0	59.05	59.05	357	370	K	SALGHNLTANPNMK	L		1	853.897	ECH1_DIL50_130416074636.1498.1498.2.dta	2	gi|30018972|ref|NP_830603.1|	enterotoxin / cell-wall binding protein [Bacillus cereus ATCC 14579],	ECH1	ECH1$gi|30018972|ref|NP_830603.1|	83
1743	734.373	1466.73	1466.73	0.411119	0	60.14	60.14	357	370	K	SALGHNLTANPNMK	L		1	855.058	ECH1_DIL50_130416074636.1501.1501.2.dta	2	gi|30018972|ref|NP_830603.1|	enterotoxin / cell-wall binding protein [Bacillus cereus ATCC 14579],	ECH1	ECH1$gi|30018972|ref|NP_830603.1|	83
2775	581.627	1741.86	1741.86	0.304847	1	17.23	17.23	258	275	K	AQADAEAQAAAKAQEAAK	A		1	868.732	ECH1_DIL50_130416074636.1538.1538.3.dta	3	gi|30018972|ref|NP_830603.1|	enterotoxin / cell-wall binding protein [Bacillus cereus ATCC 14579],	ECH1	ECH1$gi|30018972|ref|NP_830603.1|	83
783	588.299	1174.58	1174.58	-0.0800284	0	24.98	24.98	109	120	R	AGANTDSEILGK	L		2	873.537	ECH1_DIL50_130416074636.1551.1551.2.dta	2	gi|30018972|ref|NP_830603.1|	enterotoxin / cell-wall binding protein [Bacillus cereus ATCC 14579],	ECH1	ECH1$gi|30018972|ref|NP_830603.1|	83
784	588.299	1174.58	1174.58	0.0221355	0	32.78	32.78	109	120	R	AGANTDSEILGK	L		2	874.326	ECH1_DIL50_130416074636.1553.1553.2.dta	2	gi|30018972|ref|NP_830603.1|	enterotoxin / cell-wall binding protein [Bacillus cereus ATCC 14579],	ECH1	ECH1$gi|30018972|ref|NP_830603.1|	83
3904	714.698	2141.07	2141.07	0.798666	2	48.53	48.53	254	275	R	EAAKAQADAEAQAAAKAQEAAK	A		1	886.995	ECH1_DIL50_130416074636.1586.1586.3.dta	3	gi|30018972|ref|NP_830603.1|	enterotoxin / cell-wall binding protein [Bacillus cereus ATCC 14579],	ECH1	ECH1$gi|30018972|ref|NP_830603.1|	83
3903	714.698	2141.07	2141.07	0.714596	2	70.54	70.54	254	275	R	EAAKAQADAEAQAAAKAQEAAK	A		1	888.538	ECH1_DIL50_130416074636.1590.1590.3.dta	3	gi|30018972|ref|NP_830603.1|	enterotoxin / cell-wall binding protein [Bacillus cereus ATCC 14579],	ECH1	ECH1$gi|30018972|ref|NP_830603.1|	83
3034	610.306	1827.9	1827.9	0.422343	1	32.01	30.0533	234	251	K	AQADAEAQAEVKAQEAAK	A		1	906.186	ECH1_DIL50_130416074636.1637.1637.3.dta	3	gi|30018972|ref|NP_830603.1|	enterotoxin / cell-wall binding protein [Bacillus cereus ATCC 14579],	ECH1	ECH1$gi|30018972|ref|NP_830603.1|	83
3033	610.306	1827.9	1827.9	0.422343	1	29.29	27.3333	234	251	K	AQADAEAQAEVKAQEAAK	A		1	907.622	ECH1_DIL50_130416074636.1641.1641.3.dta	3	gi|30018972|ref|NP_830603.1|	enterotoxin / cell-wall binding protein [Bacillus cereus ATCC 14579],	ECH1	ECH1$gi|30018972|ref|NP_830603.1|	83
3040	914.957	1827.9	1827.9	1.80426	1	83.93	81.9733	234	251	K	AQADAEAQAEVKAQEAAK	A		1	911.149	ECH1_DIL50_130416074636.1651.1651.2.dta	2	gi|30018972|ref|NP_830603.1|	enterotoxin / cell-wall binding protein [Bacillus cereus ATCC 14579],	ECH1	ECH1$gi|30018972|ref|NP_830603.1|	83
3038	914.957	1827.9	1827.9	1.47601	1	88.15	86.1933	234	251	K	AQADAEAQAEVKAQEAAK	A		1	912.328	ECH1_DIL50_130416074636.1654.1654.2.dta	2	gi|30018972|ref|NP_830603.1|	enterotoxin / cell-wall binding protein [Bacillus cereus ATCC 14579],	ECH1	ECH1$gi|30018972|ref|NP_830603.1|	83
4453	607.558	2426.2	2426.2	0.46039	2	16.38	16.38	228	251	K	AQEAAKAQADAEAQAEVKAQEAAK	A		1	1037.47	ECH1_DIL50_130416074636.1994.1994.4.dta	4	gi|30018972|ref|NP_830603.1|	enterotoxin / cell-wall binding protein [Bacillus cereus ATCC 14579],	ECH1	ECH1$gi|30018972|ref|NP_830603.1|	83
4452	809.742	2426.2	2426.2	0.285631	2	68.54	68.54	228	251	K	AQEAAKAQADAEAQAEVKAQEAAK	A		1	1040.2	ECH1_DIL50_130416074636.2001.2001.3.dta	3	gi|30018972|ref|NP_830603.1|	enterotoxin / cell-wall binding protein [Bacillus cereus ATCC 14579],	ECH1	ECH1$gi|30018972|ref|NP_830603.1|	83
4454	809.743	2426.21	2426.2	0.891516	2	76.19	76.19	228	251	K	AQEAAKAQADAEAQAEVKAQEAAK	A		1	1043.23	ECH1_DIL50_130416074636.2009.2009.3.dta	3	gi|30018972|ref|NP_830603.1|	enterotoxin / cell-wall binding protein [Bacillus cereus ATCC 14579],	ECH1	ECH1$gi|30018972|ref|NP_830603.1|	83
3239	626.985	1877.93	1877.93	0.889277	2	34.93	34.93	407	423	K	IDVLMPDKGSSSSWGRK	T	Oxidation (M) [5]	1	1109.42	ECH1_DIL50_130416074636.2191.2191.3.dta	3	gi|30018972|ref|NP_830603.1|	enterotoxin / cell-wall binding protein [Bacillus cereus ATCC 14579],	ECH1	ECH1$gi|30018972|ref|NP_830603.1|	83
3238	626.984	1877.93	1877.93	-0.0852002	2	35.38	35.38	407	423	K	IDVLMPDKGSSSSWGRK	T	Oxidation (M) [5]	1	1110.23	ECH1_DIL50_130416074636.2193.2193.3.dta	3	gi|30018972|ref|NP_830603.1|	enterotoxin / cell-wall binding protein [Bacillus cereus ATCC 14579],	ECH1	ECH1$gi|30018972|ref|NP_830603.1|	83
3736	513.256	2049	2048.99	0.176672	2	21.48	21.48	404	422	K	GNKIDVLMPDKGSSSSWGR	K	Oxidation (M) [8]	1	1173.06	ECH1_DIL50_130416074636.2369.2369.4.dta	4	gi|30018972|ref|NP_830603.1|	enterotoxin / cell-wall binding protein [Bacillus cereus ATCC 14579],	ECH1	ECH1$gi|30018972|ref|NP_830603.1|	83
3735	684.006	2048.99	2048.99	-0.0546609	2	34.94	34.94	404	422	K	GNKIDVLMPDKGSSSSWGR	K	Oxidation (M) [8]	1	1173.45	ECH1_DIL50_130416074636.2370.2370.3.dta	3	gi|30018972|ref|NP_830603.1|	enterotoxin / cell-wall binding protein [Bacillus cereus ATCC 14579],	ECH1	ECH1$gi|30018972|ref|NP_830603.1|	83
3737	684.006	2049	2048.99	0.311372	2	32.92	32.92	404	422	K	GNKIDVLMPDKGSSSSWGR	K	Oxidation (M) [8]	1	1174.85	ECH1_DIL50_130416074636.2374.2374.3.dta	3	gi|30018972|ref|NP_830603.1|	enterotoxin / cell-wall binding protein [Bacillus cereus ATCC 14579],	ECH1	ECH1$gi|30018972|ref|NP_830603.1|	83
3177	621.653	1861.94	1861.94	0.171327	2	44.02	44.02	407	423	K	IDVLMPDKGSSSSWGRK	T		1	1278.21	ECH1_DIL50_130416074636.2666.2666.3.dta	3	gi|30018972|ref|NP_830603.1|	enterotoxin / cell-wall binding protein [Bacillus cereus ATCC 14579],	ECH1	ECH1$gi|30018972|ref|NP_830603.1|	83
3176	466.491	1861.94	1861.94	-0.132658	2	22.88	22.88	407	423	K	IDVLMPDKGSSSSWGRK	T		1	1279.4	ECH1_DIL50_130416074636.2669.2669.4.dta	4	gi|30018972|ref|NP_830603.1|	enterotoxin / cell-wall binding protein [Bacillus cereus ATCC 14579],	ECH1	ECH1$gi|30018972|ref|NP_830603.1|	83
3175	621.652	1861.94	1861.94	-0.23148	2	37.46	37.46	407	423	K	IDVLMPDKGSSSSWGRK	T		1	1279.78	ECH1_DIL50_130416074636.2670.2670.3.dta	3	gi|30018972|ref|NP_830603.1|	enterotoxin / cell-wall binding protein [Bacillus cereus ATCC 14579],	ECH1	ECH1$gi|30018972|ref|NP_830603.1|	83
695	572.78	1143.55	1143.54	0.317434	0	30.07	30.07	86	95	K	EAFISADYTK	D		1	1289.28	ECH1_DIL50_130416074636.2696.2696.2.dta	2	gi|30018972|ref|NP_830603.1|	enterotoxin / cell-wall binding protein [Bacillus cereus ATCC 14579],	ECH1	ECH1$gi|30018972|ref|NP_830603.1|	83
696	572.78	1143.55	1143.54	0.422371	0	33	33	86	95	K	EAFISADYTK	D		1	1290.64	ECH1_DIL50_130416074636.2700.2700.2.dta	2	gi|30018972|ref|NP_830603.1|	enterotoxin / cell-wall binding protein [Bacillus cereus ATCC 14579],	ECH1	ECH1$gi|30018972|ref|NP_830603.1|	83
2781	581.998	1742.97	1742.97	0.736099	1	30.86	30.86	146	161	K	TAYVHVPYLTGKAPVK	V		1	1337.96	ECH1_DIL50_130416074636.2830.2830.3.dta	3	gi|30018972|ref|NP_830603.1|	enterotoxin / cell-wall binding protein [Bacillus cereus ATCC 14579],	ECH1	ECH1$gi|30018972|ref|NP_830603.1|	83
2780	581.998	1742.97	1742.97	-0.107288	1	32.14	32.14	146	161	K	TAYVHVPYLTGKAPVK	V		1	1338.73	ECH1_DIL50_130416074636.2832.2832.3.dta	3	gi|30018972|ref|NP_830603.1|	enterotoxin / cell-wall binding protein [Bacillus cereus ATCC 14579],	ECH1	ECH1$gi|30018972|ref|NP_830603.1|	83
3689	678.674	2033	2033	0.446139	2	31.59	31.59	404	422	K	GNKIDVLMPDKGSSSSWGR	K		1	1370.29	ECH1_DIL50_130416074636.2918.2918.3.dta	3	gi|30018972|ref|NP_830603.1|	enterotoxin / cell-wall binding protein [Bacillus cereus ATCC 14579],	ECH1	ECH1$gi|30018972|ref|NP_830603.1|	83
3688	509.257	2033	2033	0.197245	2	19.94	19.94	404	422	K	GNKIDVLMPDKGSSSSWGR	K		1	1371.81	ECH1_DIL50_130416074636.2922.2922.4.dta	4	gi|30018972|ref|NP_830603.1|	enterotoxin / cell-wall binding protein [Bacillus cereus ATCC 14579],	ECH1	ECH1$gi|30018972|ref|NP_830603.1|	83
3687	509.257	2033	2033	0.0791933	2	22.59	22.59	404	422	K	GNKIDVLMPDKGSSSSWGR	K		1	1372.97	ECH1_DIL50_130416074636.2925.2925.4.dta	4	gi|30018972|ref|NP_830603.1|	enterotoxin / cell-wall binding protein [Bacillus cereus ATCC 14579],	ECH1	ECH1$gi|30018972|ref|NP_830603.1|	83
3690	678.674	2033	2033	0.549434	2	43.01	43.01	404	422	K	GNKIDVLMPDKGSSSSWGR	K		1	1373.36	ECH1_DIL50_130416074636.2926.2926.3.dta	3	gi|30018972|ref|NP_830603.1|	enterotoxin / cell-wall binding protein [Bacillus cereus ATCC 14579],	ECH1	ECH1$gi|30018972|ref|NP_830603.1|	83
2798	584.286	1749.84	1749.84	-0.0600056	1	44.16	44.16	407	422	K	IDVLMPDKGSSSSWGR	K	Oxidation (M) [5]	1	1377.83	ECH1_DIL50_130416074636.2938.2938.3.dta	3	gi|30018972|ref|NP_830603.1|	enterotoxin / cell-wall binding protein [Bacillus cereus ATCC 14579],	ECH1	ECH1$gi|30018972|ref|NP_830603.1|	83
2797	584.286	1749.83	1749.84	-0.385751	1	27.89	27.89	407	422	K	IDVLMPDKGSSSSWGR	K	Oxidation (M) [5]	1	1378.61	ECH1_DIL50_130416074636.2940.2940.3.dta	3	gi|30018972|ref|NP_830603.1|	enterotoxin / cell-wall binding protein [Bacillus cereus ATCC 14579],	ECH1	ECH1$gi|30018972|ref|NP_830603.1|	83
1323	450.247	1347.72	1347.72	-0.50975	0	25.94	25.94	146	157	K	TAYVHVPYLTGK	A		1	1476.91	ECH1_DIL50_130416074636.3210.3210.3.dta	3	gi|30018972|ref|NP_830603.1|	enterotoxin / cell-wall binding protein [Bacillus cereus ATCC 14579],	ECH1	ECH1$gi|30018972|ref|NP_830603.1|	83
1322	450.247	1347.72	1347.72	-0.50975	0	29.62	29.62	146	157	K	TAYVHVPYLTGK	A		1	1479.18	ECH1_DIL50_130416074636.3216.3216.3.dta	3	gi|30018972|ref|NP_830603.1|	enterotoxin / cell-wall binding protein [Bacillus cereus ATCC 14579],	ECH1	ECH1$gi|30018972|ref|NP_830603.1|	83
1325	674.867	1347.72	1347.72	0.207016	0	34.47	34.47	146	157	K	TAYVHVPYLTGK	A		1	1486.52	ECH1_DIL50_130416074636.3236.3236.2.dta	2	gi|30018972|ref|NP_830603.1|	enterotoxin / cell-wall binding protein [Bacillus cereus ATCC 14579],	ECH1	ECH1$gi|30018972|ref|NP_830603.1|	83
1324	674.867	1347.72	1347.72	-0.149141	0	37.72	37.72	146	157	K	TAYVHVPYLTGK	A		1	1488.31	ECH1_DIL50_130416074636.3241.3241.2.dta	2	gi|30018972|ref|NP_830603.1|	enterotoxin / cell-wall binding protein [Bacillus cereus ATCC 14579],	ECH1	ECH1$gi|30018972|ref|NP_830603.1|	83
2739	578.954	1733.84	1733.84	0.198403	1	17.71	17.71	407	422	K	IDVLMPDKGSSSSWGR	K		1	1554.97	ECH1_DIL50_130416074636.3424.3424.3.dta	3	gi|30018972|ref|NP_830603.1|	enterotoxin / cell-wall binding protein [Bacillus cereus ATCC 14579],	ECH1	ECH1$gi|30018972|ref|NP_830603.1|	83
3945	721.38	2161.12	2161.12	0.826425	1	49.19	49.19	385	406	K	VWVEGYGVAIAGDTGGAIKGNK	I		1	1806.66	ECH1_DIL50_130416074636.4104.4104.3.dta	3	gi|30018972|ref|NP_830603.1|	enterotoxin / cell-wall binding protein [Bacillus cereus ATCC 14579],	ECH1	ECH1$gi|30018972|ref|NP_830603.1|	83
3944	721.38	2161.12	2161.12	0.562672	1	50.9	50.9	385	406	K	VWVEGYGVAIAGDTGGAIKGNK	I		1	1808.1	ECH1_DIL50_130416074636.4108.4108.3.dta	3	gi|30018972|ref|NP_830603.1|	enterotoxin / cell-wall binding protein [Bacillus cereus ATCC 14579],	ECH1	ECH1$gi|30018972|ref|NP_830603.1|	83
1990	764.394	1526.77	1526.77	0.566554	0	43.41	43.41	96	108	K	DTYYVTANVLNVR	A		1	1984.46	ECH1_DIL50_130416074636.4589.4589.2.dta	2	gi|30018972|ref|NP_830603.1|	enterotoxin / cell-wall binding protein [Bacillus cereus ATCC 14579],	ECH1	ECH1$gi|30018972|ref|NP_830603.1|	83
1987	764.394	1526.77	1526.77	0.252166	0	76.87	76.87	96	108	K	DTYYVTANVLNVR	A		1	1985.95	ECH1_DIL50_130416074636.4593.4593.2.dta	2	gi|30018972|ref|NP_830603.1|	enterotoxin / cell-wall binding protein [Bacillus cereus ATCC 14579],	ECH1	ECH1$gi|30018972|ref|NP_830603.1|	83
1984	509.932	1526.77	1526.77	-0.0530531	0	43.1	43.1	96	108	K	DTYYVTANVLNVR	A		1	1987.82	ECH1_DIL50_130416074636.4598.4598.3.dta	3	gi|30018972|ref|NP_830603.1|	enterotoxin / cell-wall binding protein [Bacillus cereus ATCC 14579],	ECH1	ECH1$gi|30018972|ref|NP_830603.1|	83
1983	509.931	1526.77	1526.77	-0.288845	0	66.85	66.85	96	108	K	DTYYVTANVLNVR	A		1	1989.31	ECH1_DIL50_130416074636.4602.4602.3.dta	3	gi|30018972|ref|NP_830603.1|	enterotoxin / cell-wall binding protein [Bacillus cereus ATCC 14579],	ECH1	ECH1$gi|30018972|ref|NP_830603.1|	83
1539	704.924	1407.83	1407.83	0.268498	0	39.12	39.12	371	384	K	LIAVDPSVIPLGSK	V		1	2071.95	ECH1_DIL50_130416074636.4821.4821.2.dta	2	gi|30018972|ref|NP_830603.1|	enterotoxin / cell-wall binding protein [Bacillus cereus ATCC 14579],	ECH1	ECH1$gi|30018972|ref|NP_830603.1|	83
1538	704.924	1407.83	1407.83	0.0838167	0	41.94	41.94	371	384	K	LIAVDPSVIPLGSK	V		1	2073.75	ECH1_DIL50_130416074636.4826.4826.2.dta	2	gi|30018972|ref|NP_830603.1|	enterotoxin / cell-wall binding protein [Bacillus cereus ATCC 14579],	ECH1	ECH1$gi|30018972|ref|NP_830603.1|	83
3182	931.987	1861.96	1861.96	1.27822	0	100.85	100.85	385	403	K	VWVEGYGVAIAGDTGGAIK	G		1	2087.33	ECH1_DIL50_130416074636.4862.4862.2.dta	2	gi|30018972|ref|NP_830603.1|	enterotoxin / cell-wall binding protein [Bacillus cereus ATCC 14579],	ECH1	ECH1$gi|30018972|ref|NP_830603.1|	83
3181	931.987	1861.96	1861.96	0.955983	0	114.92	114.92	385	403	K	VWVEGYGVAIAGDTGGAIK	G		1	2088.5	ECH1_DIL50_130416074636.4865.4865.2.dta	2	gi|30018972|ref|NP_830603.1|	enterotoxin / cell-wall binding protein [Bacillus cereus ATCC 14579],	ECH1	ECH1$gi|30018972|ref|NP_830603.1|	83
1536	470.285	1407.83	1407.83	-0.318219	0	27.41	27.41	371	384	K	LIAVDPSVIPLGSK	V		1	2090.35	ECH1_DIL50_130416074636.4870.4870.3.dta	3	gi|30018972|ref|NP_830603.1|	enterotoxin / cell-wall binding protein [Bacillus cereus ATCC 14579],	ECH1	ECH1$gi|30018972|ref|NP_830603.1|	83
1537	470.285	1407.83	1407.83	-0.041198	0	27.58	27.58	371	384	K	LIAVDPSVIPLGSK	V		1	2091.86	ECH1_DIL50_130416074636.4874.4874.3.dta	3	gi|30018972|ref|NP_830603.1|	enterotoxin / cell-wall binding protein [Bacillus cereus ATCC 14579],	ECH1	ECH1$gi|30018972|ref|NP_830603.1|	83
3180	621.66	1861.96	1861.96	0.657373	0	53.71	53.71	385	403	K	VWVEGYGVAIAGDTGGAIK	G		1	2096.04	ECH1_DIL50_130416074636.4885.4885.3.dta	3	gi|30018972|ref|NP_830603.1|	enterotoxin / cell-wall binding protein [Bacillus cereus ATCC 14579],	ECH1	ECH1$gi|30018972|ref|NP_830603.1|	83
3179	621.66	1861.96	1861.96	0.254571	0	59.91	59.91	385	403	K	VWVEGYGVAIAGDTGGAIK	G		1	2097.54	ECH1_DIL50_130416074636.4889.4889.3.dta	3	gi|30018972|ref|NP_830603.1|	enterotoxin / cell-wall binding protein [Bacillus cereus ATCC 14579],	ECH1	ECH1$gi|30018972|ref|NP_830603.1|	83
1540	704.924	1407.83	1407.83	0.438972	0	27.63	27.63	371	384	K	LIAVDPSVIPLGSK	V		1	2134.14	ECH1_DIL50_130416074636.4986.4986.2.dta	2	gi|30018972|ref|NP_830603.1|	enterotoxin / cell-wall binding protein [Bacillus cereus ATCC 14579],	ECH1	ECH1$gi|30018972|ref|NP_830603.1|	83
1541	704.925	1407.83	1407.83	0.694684	0	28.18	28.18	371	384	K	LIAVDPSVIPLGSK	V		1	2137.16	ECH1_DIL50_130416074636.4994.4994.2.dta	2	gi|30018972|ref|NP_830603.1|	enterotoxin / cell-wall binding protein [Bacillus cereus ATCC 14579],	ECH1	ECH1$gi|30018972|ref|NP_830603.1|	83
4679	885.11	2652.31	2652.31	0.789124	1	28.94	28.94	86	108	K	EAFISADYTKDTYYVTANVLNVR	A		1	2470.62	ECH1_DIL50_130416074636.5857.5857.3.dta	3	gi|30018972|ref|NP_830603.1|	enterotoxin / cell-wall binding protein [Bacillus cereus ATCC 14579],	ECH1	ECH1$gi|30018972|ref|NP_830603.1|	83
4680	885.111	2652.31	2652.31	1.47909	1	39.39	39.39	86	108	K	EAFISADYTKDTYYVTANVLNVR	A		1	2473.34	ECH1_DIL50_130416074636.5864.5864.3.dta	3	gi|30018972|ref|NP_830603.1|	enterotoxin / cell-wall binding protein [Bacillus cereus ATCC 14579],	ECH1	ECH1$gi|30018972|ref|NP_830603.1|	83
4681	885.112	2652.32	2652.31	3.20966	1	22.62	22.62	86	108	K	EAFISADYTKDTYYVTANVLNVR	A		1	2561.83	ECH1_DIL50_130416074636.6089.6089.3.dta	3	gi|30018972|ref|NP_830603.1|	enterotoxin / cell-wall binding protein [Bacillus cereus ATCC 14579],	ECH1	ECH1$gi|30018972|ref|NP_830603.1|	83
2043	515.262	1542.76	1542.76	0.556793	1	27.79	27.79	254	269	R	EAAKAQADAEAQAAAK	A		1	480.275	ECH1_DIL50_130416074636.688.688.3.dta	3	gi|30018972|ref|NP_830603.1|	enterotoxin / cell-wall binding protein [Bacillus cereus ATCC 14579],	ECH1	ECH1$gi|30018972|ref|NP_830603.1|	83
3829	1046.51	2091.01	2091.01	1.12482	1	24.63	24.63	312	331	K	SATQQPVAKETETSTPSSSR	E		1	513.697	ECH1_DIL50_130416074636.737.737.2.dta	2	gi|30018972|ref|NP_830603.1|	enterotoxin / cell-wall binding protein [Bacillus cereus ATCC 14579],	ECH1	ECH1$gi|30018972|ref|NP_830603.1|	83
3827	1046.51	2091.01	2091.01	0.77092	1	40	40	312	331	K	SATQQPVAKETETSTPSSSR	E		1	516.242	ECH1_DIL50_130416074636.743.743.2.dta	2	gi|30018972|ref|NP_830603.1|	enterotoxin / cell-wall binding protein [Bacillus cereus ATCC 14579],	ECH1	ECH1$gi|30018972|ref|NP_830603.1|	83
966	615.802	1229.59	1229.59	1.16136	0	68.33	68.33	234	245	K	AQADAEAQAEVK	A		1	536.475	ECH1_DIL50_130416074636.777.777.2.dta	2	gi|30018972|ref|NP_830603.1|	enterotoxin / cell-wall binding protein [Bacillus cereus ATCC 14579],	ECH1	ECH1$gi|30018972|ref|NP_830603.1|	83
965	615.802	1229.59	1229.59	0.65713	0	61.4	61.4	234	245	K	AQADAEAQAEVK	A		1	537.328	ECH1_DIL50_130416074636.779.779.2.dta	2	gi|30018972|ref|NP_830603.1|	enterotoxin / cell-wall binding protein [Bacillus cereus ATCC 14579],	ECH1	ECH1$gi|30018972|ref|NP_830603.1|	83
3825	698.01	2091.01	2091.01	0.528932	1	19.94	19.94	312	331	K	SATQQPVAKETETSTPSSSR	E		1	548.363	ECH1_DIL50_130416074636.793.793.3.dta	3	gi|30018972|ref|NP_830603.1|	enterotoxin / cell-wall binding protein [Bacillus cereus ATCC 14579],	ECH1	ECH1$gi|30018972|ref|NP_830603.1|	83
3826	698.01	2091.01	2091.01	0.528932	1	21.89	21.89	312	331	K	SATQQPVAKETETSTPSSSR	E		1	549.624	ECH1_DIL50_130416074636.796.796.3.dta	3	gi|30018972|ref|NP_830603.1|	enterotoxin / cell-wall binding protein [Bacillus cereus ATCC 14579],	ECH1	ECH1$gi|30018972|ref|NP_830603.1|	83
964	615.802	1229.59	1229.59	0.266756	0	38.95	38.95	234	245	K	AQADAEAQAEVK	A		1	598.376	ECH1_DIL50_130416074636.881.881.2.dta	2	gi|30018972|ref|NP_830603.1|	enterotoxin / cell-wall binding protein [Bacillus cereus ATCC 14579],	ECH1	ECH1$gi|30018972|ref|NP_830603.1|	83
963	615.801	1229.59	1229.59	-0.335071	0	32.78	32.78	234	245	K	AQADAEAQAEVK	A		1	607.93	ECH1_DIL50_130416074636.901.901.2.dta	2	gi|30018972|ref|NP_830603.1|	enterotoxin / cell-wall binding protein [Bacillus cereus ATCC 14579],	ECH1	ECH1$gi|30018972|ref|NP_830603.1|	83
2534	418.956	1671.79	1671.8	-0.759064	2	22.16	22.16	337	350	R	YKQSMDGTMQDIKK	V		1	710.394	ECH1_DIL50_130416074636.1126.1126.4.dta	4	gi|30020129|ref|NP_831760.1|	putative murein endopeptidase [Bacillus cereus ATCC 14579],	ECH1	ECH1$gi|30020129|ref|NP_831760.1|	73
2846	443.502	1769.98	1769.98	-0.392095	1	16.46	16.46	322	336	K	LQQQFAAKPEKVEVR	Y		1	822.005	ECH1_DIL50_130416074636.1413.1413.4.dta	4	gi|30020129|ref|NP_831760.1|	putative murein endopeptidase [Bacillus cereus ATCC 14579],	ECH1	ECH1$gi|30020129|ref|NP_831760.1|	73
2847	591	1769.98	1769.98	0.0576278	1	20.56	20.56	322	336	K	LQQQFAAKPEKVEVR	Y		1	822.331	ECH1_DIL50_130416074636.1414.1414.3.dta	3	gi|30020129|ref|NP_831760.1|	putative murein endopeptidase [Bacillus cereus ATCC 14579],	ECH1	ECH1$gi|30020129|ref|NP_831760.1|	73
2849	591	1769.98	1769.98	0.379666	1	26.11	26.11	322	336	K	LQQQFAAKPEKVEVR	Y		1	823.81	ECH1_DIL50_130416074636.1418.1418.3.dta	3	gi|30020129|ref|NP_831760.1|	putative murein endopeptidase [Bacillus cereus ATCC 14579],	ECH1	ECH1$gi|30020129|ref|NP_831760.1|	73
2045	515.575	1543.7	1543.7	0.441795	1	17.97	17.97	337	349	R	YKQSMDGTMQDIK	K		1	881.129	ECH1_DIL50_130416074636.1571.1571.3.dta	3	gi|30020129|ref|NP_831760.1|	putative murein endopeptidase [Bacillus cereus ATCC 14579],	ECH1	ECH1$gi|30020129|ref|NP_831760.1|	73
2044	515.574	1543.7	1543.7	-0.627064	1	24.35	24.35	337	349	R	YKQSMDGTMQDIK	K		1	881.949	ECH1_DIL50_130416074636.1573.1573.3.dta	3	gi|30020129|ref|NP_831760.1|	putative murein endopeptidase [Bacillus cereus ATCC 14579],	ECH1	ECH1$gi|30020129|ref|NP_831760.1|	73
3508	657.02	1968.04	1968.04	1.0762	1	28.97	28.97	138	155	K	SIVGSIVKPGMDEHEKVK	A	Oxidation (M) [11]	1	889.774	ECH1_DIL50_130416074636.1593.1593.3.dta	3	gi|30020129|ref|NP_831760.1|	putative murein endopeptidase [Bacillus cereus ATCC 14579],	ECH1	ECH1$gi|30020129|ref|NP_831760.1|	73
3189	466.999	1863.97	1863.97	-0.288631	2	17.59	17.59	55	69	K	KQIDNREENITITYK	T		1	926.787	ECH1_DIL50_130416074636.1693.1693.4.dta	4	gi|30020129|ref|NP_831760.1|	putative murein endopeptidase [Bacillus cereus ATCC 14579],	ECH1	ECH1$gi|30020129|ref|NP_831760.1|	73
3190	466.999	1863.97	1863.97	-0.224253	2	16.59	16.59	55	69	K	KQIDNREENITITYK	T		1	928.267	ECH1_DIL50_130416074636.1697.1697.4.dta	4	gi|30020129|ref|NP_831760.1|	putative murein endopeptidase [Bacillus cereus ATCC 14579],	ECH1	ECH1$gi|30020129|ref|NP_831760.1|	73
2767	581.298	1740.87	1740.87	-0.0494005	0	21.61	21.61	138	153	K	SIVGSIVKPGMDEHEK	V	Oxidation (M) [11]	1	931.337	ECH1_DIL50_130416074636.1705.1705.3.dta	3	gi|30020129|ref|NP_831760.1|	putative murein endopeptidase [Bacillus cereus ATCC 14579],	ECH1	ECH1$gi|30020129|ref|NP_831760.1|	73
632	563.795	1125.57	1125.57	0.495747	0	19.92	19.92	291	299	K	TVVYEQMLK	E	Oxidation (M) [7]	1	958.788	ECH1_DIL50_130416074636.1779.1779.2.dta	2	gi|30020129|ref|NP_831760.1|	putative murein endopeptidase [Bacillus cereus ATCC 14579],	ECH1	ECH1$gi|30020129|ref|NP_831760.1|	73
631	563.794	1125.57	1125.57	-0.143927	0	25.13	25.13	291	299	K	TVVYEQMLK	E	Oxidation (M) [7]	1	959.865	ECH1_DIL50_130416074636.1782.1782.2.dta	2	gi|30020129|ref|NP_831760.1|	putative murein endopeptidase [Bacillus cereus ATCC 14579],	ECH1	ECH1$gi|30020129|ref|NP_831760.1|	73
238	453.756	905.497	905.497	0.124793	1	15.83	15.83	45	51	K	LLDDFRK	E		1	970.11	ECH1_DIL50_130416074636.1810.1810.2.dta	2	gi|30020129|ref|NP_831760.1|	putative murein endopeptidase [Bacillus cereus ATCC 14579],	ECH1	ECH1$gi|30020129|ref|NP_831760.1|	73
239	302.84	905.497	905.497	0.405302	1	34.08	34.08	45	51	K	LLDDFRK	E		1	971.234	ECH1_DIL50_130416074636.1813.1813.3.dta	3	gi|30020129|ref|NP_831760.1|	putative murein endopeptidase [Bacillus cereus ATCC 14579],	ECH1	ECH1$gi|30020129|ref|NP_831760.1|	73
237	302.84	905.497	905.497	0.00773056	1	23.63	23.63	45	51	K	LLDDFRK	E		1	972.696	ECH1_DIL50_130416074636.1817.1817.3.dta	3	gi|30020129|ref|NP_831760.1|	putative murein endopeptidase [Bacillus cereus ATCC 14579],	ECH1	ECH1$gi|30020129|ref|NP_831760.1|	73
1026	627.278	1252.54	1252.54	-0.352882	0	27.42	27.42	339	349	K	QSMDGTMQDIK	K		1	998.348	ECH1_DIL50_130416074636.1887.1887.2.dta	2	gi|30020129|ref|NP_831760.1|	putative murein endopeptidase [Bacillus cereus ATCC 14579],	ECH1	ECH1$gi|30020129|ref|NP_831760.1|	73
1027	627.279	1252.54	1252.54	0.812747	0	31.68	31.68	339	349	K	QSMDGTMQDIK	K		1	999.867	ECH1_DIL50_130416074636.1891.1891.2.dta	2	gi|30020129|ref|NP_831760.1|	putative murein endopeptidase [Bacillus cereus ATCC 14579],	ECH1	ECH1$gi|30020129|ref|NP_831760.1|	73
427	526.269	1050.52	1050.52	-0.631114	0	21.3	21.3	89	97	K	IVDADEYVK	Y		1	1073.97	ECH1_DIL50_130416074636.2093.2093.2.dta	2	gi|30020129|ref|NP_831760.1|	putative murein endopeptidase [Bacillus cereus ATCC 14579],	ECH1	ECH1$gi|30020129|ref|NP_831760.1|	73
428	526.269	1050.52	1050.52	-0.155161	0	37.86	37.86	89	97	K	IVDADEYVK	Y		1	1075.44	ECH1_DIL50_130416074636.2097.2097.2.dta	2	gi|30020129|ref|NP_831760.1|	putative murein endopeptidase [Bacillus cereus ATCC 14579],	ECH1	ECH1$gi|30020129|ref|NP_831760.1|	73
3438	651.687	1952.04	1952.04	0.2085	1	22.98	22.98	138	155	K	SIVGSIVKPGMDEHEKVK	A		1	1082.82	ECH1_DIL50_130416074636.2117.2117.3.dta	3	gi|30020129|ref|NP_831760.1|	putative murein endopeptidase [Bacillus cereus ATCC 14579],	ECH1	ECH1$gi|30020129|ref|NP_831760.1|	73
3439	651.688	1952.04	1952.04	0.761767	1	18.36	18.36	138	155	K	SIVGSIVKPGMDEHEKVK	A		1	1084.22	ECH1_DIL50_130416074636.2121.2121.3.dta	3	gi|30020129|ref|NP_831760.1|	putative murein endopeptidase [Bacillus cereus ATCC 14579],	ECH1	ECH1$gi|30020129|ref|NP_831760.1|	73
2691	575.966	1724.88	1724.88	-0.102616	0	25.76	25.76	138	153	K	SIVGSIVKPGMDEHEK	V		1	1135.11	ECH1_DIL50_130416074636.2262.2262.3.dta	3	gi|30020129|ref|NP_831760.1|	putative murein endopeptidase [Bacillus cereus ATCC 14579],	ECH1	ECH1$gi|30020129|ref|NP_831760.1|	73
2689	575.966	1724.88	1724.88	-0.520037	0	33.56	33.56	138	153	K	SIVGSIVKPGMDEHEK	V		1	1136.25	ECH1_DIL50_130416074636.2265.2265.3.dta	3	gi|30020129|ref|NP_831760.1|	putative murein endopeptidase [Bacillus cereus ATCC 14579],	ECH1	ECH1$gi|30020129|ref|NP_831760.1|	73
2754	868.945	1735.87	1735.87	0.535177	1	37.13	37.13	56	69	K	QIDNREENITITYK	T		1	1159.53	ECH1_DIL50_130416074636.2331.2331.2.dta	2	gi|30020129|ref|NP_831760.1|	putative murein endopeptidase [Bacillus cereus ATCC 14579],	ECH1	ECH1$gi|30020129|ref|NP_831760.1|	73
2755	868.945	1735.88	1735.87	0.823216	1	53.17	53.17	56	69	K	QIDNREENITITYK	T		1	1160.6	ECH1_DIL50_130416074636.2334.2334.2.dta	2	gi|30020129|ref|NP_831760.1|	putative murein endopeptidase [Bacillus cereus ATCC 14579],	ECH1	ECH1$gi|30020129|ref|NP_831760.1|	73
990	414.239	1239.7	1239.7	-1.94644	1	16.45	16.45	350	359	K	KVLNEINWPK	G		1	1362.87	ECH1_DIL50_130416074636.2898.2898.3.dta	3	gi|30020129|ref|NP_831760.1|	putative murein endopeptidase [Bacillus cereus ATCC 14579],	ECH1	ECH1$gi|30020129|ref|NP_831760.1|	73
991	414.24	1239.7	1239.7	-0.0104864	1	22.87	22.87	350	359	K	KVLNEINWPK	G		1	1364.39	ECH1_DIL50_130416074636.2902.2902.3.dta	3	gi|30020129|ref|NP_831760.1|	putative murein endopeptidase [Bacillus cereus ATCC 14579],	ECH1	ECH1$gi|30020129|ref|NP_831760.1|	73
993	620.856	1239.7	1239.7	0.550941	1	52.94	52.94	350	359	K	KVLNEINWPK	G		1	1365.58	ECH1_DIL50_130416074636.2905.2905.2.dta	2	gi|30020129|ref|NP_831760.1|	putative murein endopeptidase [Bacillus cereus ATCC 14579],	ECH1	ECH1$gi|30020129|ref|NP_831760.1|	73
992	620.856	1239.7	1239.7	0.357345	1	56.9	56.9	350	359	K	KVLNEINWPK	G		1	1367.37	ECH1_DIL50_130416074636.2910.2910.2.dta	2	gi|30020129|ref|NP_831760.1|	putative murein endopeptidase [Bacillus cereus ATCC 14579],	ECH1	ECH1$gi|30020129|ref|NP_831760.1|	73
553	555.797	1109.58	1109.58	-0.219002	0	25.58	25.58	291	299	K	TVVYEQMLK	E		1	1424.09	ECH1_DIL50_130416074636.3065.3065.2.dta	2	gi|30020129|ref|NP_831760.1|	putative murein endopeptidase [Bacillus cereus ATCC 14579],	ECH1	ECH1$gi|30020129|ref|NP_831760.1|	73
552	555.797	1109.58	1109.58	-0.219002	0	39.4	39.4	291	299	K	TVVYEQMLK	E		1	1425.2	ECH1_DIL50_130416074636.3068.3068.2.dta	2	gi|30020129|ref|NP_831760.1|	putative murein endopeptidase [Bacillus cereus ATCC 14579],	ECH1	ECH1$gi|30020129|ref|NP_831760.1|	73
3094	614.979	1841.92	1841.92	0.389811	1	29.84	29.84	89	104	K	IVDADEYVKYNVASTR	Y		1	1437.84	ECH1_DIL50_130416074636.3104.3104.3.dta	3	gi|30020129|ref|NP_831760.1|	putative murein endopeptidase [Bacillus cereus ATCC 14579],	ECH1	ECH1$gi|30020129|ref|NP_831760.1|	73
3225	626.647	1876.92	1876.92	-0.558361	1	33.85	33.85	267	283	R	SKYPAATTSYFGELTNK	I		1	1544.58	ECH1_DIL50_130416074636.3396.3396.3.dta	3	gi|30020129|ref|NP_831760.1|	putative murein endopeptidase [Bacillus cereus ATCC 14579],	ECH1	ECH1$gi|30020129|ref|NP_831760.1|	73
3226	626.648	1876.92	1876.92	0.224836	1	44.07	44.07	267	283	R	SKYPAATTSYFGELTNK	I		1	1546.07	ECH1_DIL50_130416074636.3400.3400.3.dta	3	gi|30020129|ref|NP_831760.1|	putative murein endopeptidase [Bacillus cereus ATCC 14579],	ECH1	ECH1$gi|30020129|ref|NP_831760.1|	73
3023	914.409	1826.8	1826.8	0.624041	0	71.21	71.21	246	260	R	VTYSYFNMSDEQLSK	D	Oxidation (M) [8]	1	1547.93	ECH1_DIL50_130416074636.3405.3405.2.dta	2	gi|30020129|ref|NP_831760.1|	putative murein endopeptidase [Bacillus cereus ATCC 14579],	ECH1	ECH1$gi|30020129|ref|NP_831760.1|	73
3024	914.41	1826.8	1826.8	0.766366	0	62.92	62.92	246	260	R	VTYSYFNMSDEQLSK	D	Oxidation (M) [8]	1	1549.06	ECH1_DIL50_130416074636.3408.3408.2.dta	2	gi|30020129|ref|NP_831760.1|	putative murein endopeptidase [Bacillus cereus ATCC 14579],	ECH1	ECH1$gi|30020129|ref|NP_831760.1|	73
3227	939.468	1876.92	1876.92	0.371886	1	75.09	75.09	267	283	R	SKYPAATTSYFGELTNK	I		1	1549.79	ECH1_DIL50_130416074636.3410.3410.2.dta	2	gi|30020129|ref|NP_831760.1|	putative murein endopeptidase [Bacillus cereus ATCC 14579],	ECH1	ECH1$gi|30020129|ref|NP_831760.1|	73
3228	939.468	1876.92	1876.92	0.819427	1	69.91	69.91	267	283	R	SKYPAATTSYFGELTNK	I		1	1551.23	ECH1_DIL50_130416074636.3414.3414.2.dta	2	gi|30020129|ref|NP_831760.1|	putative murein endopeptidase [Bacillus cereus ATCC 14579],	ECH1	ECH1$gi|30020129|ref|NP_831760.1|	73
4686	667.292	2665.14	2665.14	-0.445755	1	15.23	15.23	246	266	R	VTYSYFNMSDEQLSKDHEWDR	S	Oxidation (M) [8]	1	1576.13	ECH1_DIL50_130416074636.3482.3482.4.dta	4	gi|30020129|ref|NP_831760.1|	putative murein endopeptidase [Bacillus cereus ATCC 14579],	ECH1	ECH1$gi|30020129|ref|NP_831760.1|	73
558	556.808	1111.6	1111.6	-0.163728	0	24.83	24.83	351	359	K	VLNEINWPK	G		1	1633.7	ECH1_DIL50_130416074636.3637.3637.2.dta	2	gi|30020129|ref|NP_831760.1|	putative murein endopeptidase [Bacillus cereus ATCC 14579],	ECH1	ECH1$gi|30020129|ref|NP_831760.1|	73
559	556.809	1111.6	1111.6	-0.0557753	0	35.16	35.16	351	359	K	VLNEINWPK	G		1	1634.77	ECH1_DIL50_130416074636.3640.3640.2.dta	2	gi|30020129|ref|NP_831760.1|	putative murein endopeptidase [Bacillus cereus ATCC 14579],	ECH1	ECH1$gi|30020129|ref|NP_831760.1|	73
3893	534.006	2132	2132	-0.0196998	1	15.88	15.88	228	245	K	WYHLDTTFDDPVPDKAGR	V		1	1721.14	ECH1_DIL50_130416074636.3872.3872.4.dta	4	gi|30020129|ref|NP_831760.1|	putative murein endopeptidase [Bacillus cereus ATCC 14579],	ECH1	ECH1$gi|30020129|ref|NP_831760.1|	73
3894	534.007	2132	2132	0.430582	1	22.09	22.09	228	245	K	WYHLDTTFDDPVPDKAGR	V		1	1722.67	ECH1_DIL50_130416074636.3876.3876.4.dta	4	gi|30020129|ref|NP_831760.1|	putative murein endopeptidase [Bacillus cereus ATCC 14579],	ECH1	ECH1$gi|30020129|ref|NP_831760.1|	73
3892	711.673	2132	2132	-0.0731709	1	28.25	28.25	228	245	K	WYHLDTTFDDPVPDKAGR	V		1	1723.01	ECH1_DIL50_130416074636.3877.3877.3.dta	3	gi|30020129|ref|NP_831760.1|	putative murein endopeptidase [Bacillus cereus ATCC 14579],	ECH1	ECH1$gi|30020129|ref|NP_831760.1|	73
3895	711.673	2132	2132	0.433397	1	34.95	34.95	228	245	K	WYHLDTTFDDPVPDKAGR	V		1	1724.15	ECH1_DIL50_130416074636.3880.3880.3.dta	3	gi|30020129|ref|NP_831760.1|	putative murein endopeptidase [Bacillus cereus ATCC 14579],	ECH1	ECH1$gi|30020129|ref|NP_831760.1|	73
1766	736.859	1471.7	1471.7	0.755588	0	43.34	43.34	109	121	K	GMPGDYTFTLQVK	Y	Oxidation (M) [2]	1	1751.77	ECH1_DIL50_130416074636.3954.3954.2.dta	2	gi|30020129|ref|NP_831760.1|	putative murein endopeptidase [Bacillus cereus ATCC 14579],	ECH1	ECH1$gi|30020129|ref|NP_831760.1|	73
1767	736.859	1471.7	1471.7	0.918664	0	43.38	43.38	109	121	K	GMPGDYTFTLQVK	Y	Oxidation (M) [2]	1	1752.88	ECH1_DIL50_130416074636.3957.3957.2.dta	2	gi|30020129|ref|NP_831760.1|	putative murein endopeptidase [Bacillus cereus ATCC 14579],	ECH1	ECH1$gi|30020129|ref|NP_831760.1|	73
3487	655.333	1962.98	1962.98	0.26847	1	40.6	40.6	105	121	R	YSIKGMPGDYTFTLQVK	Y	Oxidation (M) [6]	1	1776.28	ECH1_DIL50_130416074636.4021.4021.3.dta	3	gi|30020129|ref|NP_831760.1|	putative murein endopeptidase [Bacillus cereus ATCC 14579],	ECH1	ECH1$gi|30020129|ref|NP_831760.1|	73
3488	655.333	1962.98	1962.98	0.833938	1	32.68	32.68	105	121	R	YSIKGMPGDYTFTLQVK	Y	Oxidation (M) [6]	1	1777.42	ECH1_DIL50_130416074636.4024.4024.3.dta	3	gi|30020129|ref|NP_831760.1|	putative murein endopeptidase [Bacillus cereus ATCC 14579],	ECH1	ECH1$gi|30020129|ref|NP_831760.1|	73
1832	744.346	1486.68	1486.68	0.269057	0	63.12	63.12	77	88	R	NIMDQLYGEFNK	I	Oxidation (M) [3]	1	1798.32	ECH1_DIL50_130416074636.4081.4081.2.dta	2	gi|30020129|ref|NP_831760.1|	putative murein endopeptidase [Bacillus cereus ATCC 14579],	ECH1	ECH1$gi|30020129|ref|NP_831760.1|	73
1833	744.346	1486.68	1486.68	0.847528	0	62.32	62.32	77	88	R	NIMDQLYGEFNK	I	Oxidation (M) [3]	1	1799.48	ECH1_DIL50_130416074636.4084.4084.2.dta	2	gi|30020129|ref|NP_831760.1|	putative murein endopeptidase [Bacillus cereus ATCC 14579],	ECH1	ECH1$gi|30020129|ref|NP_831760.1|	73
2473	831.905	1661.79	1661.79	0.651104	0	88.78	88.78	269	283	K	YPAATTSYFGELTNK	I		1	1824.27	ECH1_DIL50_130416074636.4153.4153.2.dta	2	gi|30020129|ref|NP_831760.1|	putative murein endopeptidase [Bacillus cereus ATCC 14579],	ECH1	ECH1$gi|30020129|ref|NP_831760.1|	73
2474	831.905	1661.8	1661.79	0.879772	0	99.84	99.84	269	283	K	YPAATTSYFGELTNK	I		1	1825.77	ECH1_DIL50_130416074636.4157.4157.2.dta	2	gi|30020129|ref|NP_831760.1|	putative murein endopeptidase [Bacillus cereus ATCC 14579],	ECH1	ECH1$gi|30020129|ref|NP_831760.1|	73
2970	906.413	1810.81	1810.81	1.40158	0	66.53	66.53	246	260	R	VTYSYFNMSDEQLSK	D		1	1858.55	ECH1_DIL50_130416074636.4246.4246.2.dta	2	gi|30020129|ref|NP_831760.1|	putative murein endopeptidase [Bacillus cereus ATCC 14579],	ECH1	ECH1$gi|30020129|ref|NP_831760.1|	73
2969	906.412	1810.81	1810.81	0.992927	0	91.92	91.92	246	260	R	VTYSYFNMSDEQLSK	D		1	1859.34	ECH1_DIL50_130416074636.4248.4248.2.dta	2	gi|30020129|ref|NP_831760.1|	putative murein endopeptidase [Bacillus cereus ATCC 14579],	ECH1	ECH1$gi|30020129|ref|NP_831760.1|	73
4297	775.026	2322.06	2322.06	-0.00430653	0	44.73	44.73	164	183	K	HVSYDTSYQAYTAYEALANR	S		1	1905.45	ECH1_DIL50_130416074636.4373.4373.3.dta	3	gi|30020129|ref|NP_831760.1|	putative murein endopeptidase [Bacillus cereus ATCC 14579],	ECH1	ECH1$gi|30020129|ref|NP_831760.1|	73
4298	775.026	2322.06	2322.06	0.163648	0	45.78	45.78	164	183	K	HVSYDTSYQAYTAYEALANR	S		1	1907.12	ECH1_DIL50_130416074636.4378.4378.3.dta	3	gi|30020129|ref|NP_831760.1|	putative murein endopeptidase [Bacillus cereus ATCC 14579],	ECH1	ECH1$gi|30020129|ref|NP_831760.1|	73
3124	616.953	1847.84	1847.84	0.685667	0	33.41	33.41	228	242	K	WYHLDTTFDDPVPDK	A		1	1913.95	ECH1_DIL50_130416074636.4397.4397.3.dta	3	gi|30020129|ref|NP_831760.1|	putative murein endopeptidase [Bacillus cereus ATCC 14579],	ECH1	ECH1$gi|30020129|ref|NP_831760.1|	73
3123	616.953	1847.84	1847.84	0.377198	0	34.03	34.03	228	242	K	WYHLDTTFDDPVPDK	A		1	1915.39	ECH1_DIL50_130416074636.4401.4401.3.dta	3	gi|30020129|ref|NP_831760.1|	putative murein endopeptidase [Bacillus cereus ATCC 14579],	ECH1	ECH1$gi|30020129|ref|NP_831760.1|	73
1694	728.861	1455.71	1455.71	0.542692	0	47.29	47.29	109	121	K	GMPGDYTFTLQVK	Y		1	1969.25	ECH1_DIL50_130416074636.4549.4549.2.dta	2	gi|30020129|ref|NP_831760.1|	putative murein endopeptidase [Bacillus cereus ATCC 14579],	ECH1	ECH1$gi|30020129|ref|NP_831760.1|	73
1695	728.861	1455.71	1455.71	0.968602	0	54.89	54.89	109	121	K	GMPGDYTFTLQVK	Y		1	1971.11	ECH1_DIL50_130416074636.4554.4554.2.dta	2	gi|30020129|ref|NP_831760.1|	putative murein endopeptidase [Bacillus cereus ATCC 14579],	ECH1	ECH1$gi|30020129|ref|NP_831760.1|	73
4373	1192.04	2382.07	2382.07	1.1935	0	83.86	83.86	300	319	K	ETNLQYLSAEYGAENYNEFK	Q		1	2169.48	ECH1_DIL50_130416074636.5078.5078.2.dta	2	gi|30020129|ref|NP_831760.1|	putative murein endopeptidase [Bacillus cereus ATCC 14579],	ECH1	ECH1$gi|30020129|ref|NP_831760.1|	73
4375	1192.04	2382.07	2382.07	1.70566	0	75.06	75.06	300	319	K	ETNLQYLSAEYGAENYNEFK	Q		1	2170.67	ECH1_DIL50_130416074636.5081.5081.2.dta	2	gi|30020129|ref|NP_831760.1|	putative murein endopeptidase [Bacillus cereus ATCC 14579],	ECH1	ECH1$gi|30020129|ref|NP_831760.1|	73
4372	795.03	2382.07	2382.07	1.09023	0	44.51	44.51	300	319	K	ETNLQYLSAEYGAENYNEFK	Q		1	2171.05	ECH1_DIL50_130416074636.5082.5082.3.dta	3	gi|30020129|ref|NP_831760.1|	putative murein endopeptidase [Bacillus cereus ATCC 14579],	ECH1	ECH1$gi|30020129|ref|NP_831760.1|	73
4374	795.03	2382.07	2382.07	1.24136	0	58.89	58.89	300	319	K	ETNLQYLSAEYGAENYNEFK	Q		1	2172.25	ECH1_DIL50_130416074636.5085.5085.3.dta	3	gi|30020129|ref|NP_831760.1|	putative murein endopeptidase [Bacillus cereus ATCC 14579],	ECH1	ECH1$gi|30020129|ref|NP_831760.1|	73
1756	736.348	1470.68	1470.68	0.719394	0	65.47	65.47	77	88	R	NIMDQLYGEFNK	I		1	2410.1	ECH1_DIL50_130416074636.5701.5701.2.dta	2	gi|30020129|ref|NP_831760.1|	putative murein endopeptidase [Bacillus cereus ATCC 14579],	ECH1	ECH1$gi|30020129|ref|NP_831760.1|	73
1757	736.349	1470.68	1470.68	0.882584	0	73.86	73.86	77	88	R	NIMDQLYGEFNK	I		1	2411.24	ECH1_DIL50_130416074636.5704.5704.2.dta	2	gi|30020129|ref|NP_831760.1|	putative murein endopeptidase [Bacillus cereus ATCC 14579],	ECH1	ECH1$gi|30020129|ref|NP_831760.1|	73
3152	620.326	1857.95	1857.95	0.124868	0	26.04	26.04	184	199	R	SAVCQGYTLLTYELLK	E		1	2611.07	ECH1_DIL50_130416074636.6216.6216.3.dta	3	gi|30020129|ref|NP_831760.1|	putative murein endopeptidase [Bacillus cereus ATCC 14579],	ECH1	ECH1$gi|30020129|ref|NP_831760.1|	73
3155	929.986	1857.96	1857.95	1.2207	0	74.01	74.01	184	199	R	SAVCQGYTLLTYELLK	E		1	2611.89	ECH1_DIL50_130416074636.6218.6218.2.dta	2	gi|30020129|ref|NP_831760.1|	putative murein endopeptidase [Bacillus cereus ATCC 14579],	ECH1	ECH1$gi|30020129|ref|NP_831760.1|	73
3153	620.326	1857.95	1857.95	0.124868	0	45.95	45.95	184	199	R	SAVCQGYTLLTYELLK	E		1	2612.26	ECH1_DIL50_130416074636.6219.6219.3.dta	3	gi|30020129|ref|NP_831760.1|	putative murein endopeptidase [Bacillus cereus ATCC 14579],	ECH1	ECH1$gi|30020129|ref|NP_831760.1|	73
3156	929.986	1857.96	1857.95	1.2207	0	110.74	110.74	184	199	R	SAVCQGYTLLTYELLK	E		1	2613.46	ECH1_DIL50_130416074636.6222.6222.2.dta	2	gi|30020129|ref|NP_831760.1|	putative murein endopeptidase [Bacillus cereus ATCC 14579],	ECH1	ECH1$gi|30020129|ref|NP_831760.1|	73
3154	929.986	1857.96	1857.95	1.15611	0	18.16	18.16	184	199	R	SAVCQGYTLLTYELLK	E		1	2690.74	ECH1_DIL50_130416074636.6414.6414.2.dta	2	gi|30020129|ref|NP_831760.1|	putative murein endopeptidase [Bacillus cereus ATCC 14579],	ECH1	ECH1$gi|30020129|ref|NP_831760.1|	73
3157	929.986	1857.96	1857.95	1.41446	0	30.31	30.31	184	199	R	SAVCQGYTLLTYELLK	E		1	2693.18	ECH1_DIL50_130416074636.6420.6420.2.dta	2	gi|30020129|ref|NP_831760.1|	putative murein endopeptidase [Bacillus cereus ATCC 14579],	ECH1	ECH1$gi|30020129|ref|NP_831760.1|	73
1089	636.364	1270.71	1270.71	0.166048	1	57	57	365	375	K	ELKVETVTPQK	-		1	809.983	ECH1_DIL50_130416074636.1382.1382.2.dta	2	gi|30021214|ref|NP_832845.1|	hemolysin BL binding component precursor [Bacillus cereus ATCC 14579],	ECH1	ECH1$gi|30021214|ref|NP_832845.1|	71
1090	636.364	1270.71	1270.71	0.748399	1	44.87	44.87	365	375	K	ELKVETVTPQK	-		1	811.135	ECH1_DIL50_130416074636.1385.1385.2.dta	2	gi|30021214|ref|NP_832845.1|	hemolysin BL binding component precursor [Bacillus cereus ATCC 14579],	ECH1	ECH1$gi|30021214|ref|NP_832845.1|	71
782	587.838	1173.66	1173.66	1.13832	1	38.9	38.9	354	364	R	TDAVTLKEGIK	E		1	856.804	ECH1_DIL50_130416074636.1506.1506.2.dta	2	gi|30021214|ref|NP_832845.1|	hemolysin BL binding component precursor [Bacillus cereus ATCC 14579],	ECH1	ECH1$gi|30021214|ref|NP_832845.1|	71
781	587.838	1173.66	1173.66	0.218121	1	47.58	47.58	354	364	R	TDAVTLKEGIK	E		1	858.652	ECH1_DIL50_130416074636.1511.1511.2.dta	2	gi|30021214|ref|NP_832845.1|	hemolysin BL binding component precursor [Bacillus cereus ATCC 14579],	ECH1	ECH1$gi|30021214|ref|NP_832845.1|	71
584	373.224	1116.65	1116.65	0.0743294	1	33.32	33.32	351	360	K	TLRTDAVTLK	E		1	859.431	ECH1_DIL50_130416074636.1513.1513.3.dta	3	gi|30021214|ref|NP_832845.1|	hemolysin BL binding component precursor [Bacillus cereus ATCC 14579],	ECH1	ECH1$gi|30021214|ref|NP_832845.1|	71
583	373.224	1116.65	1116.65	0.0743294	1	26.41	26.41	351	360	K	TLRTDAVTLK	E		1	860.859	ECH1_DIL50_130416074636.1517.1517.3.dta	3	gi|30021214|ref|NP_832845.1|	hemolysin BL binding component precursor [Bacillus cereus ATCC 14579],	ECH1	ECH1$gi|30021214|ref|NP_832845.1|	71
582	559.332	1116.65	1116.65	-0.0188062	1	27.3	27.3	351	360	K	TLRTDAVTLK	E		1	868.408	ECH1_DIL50_130416074636.1537.1537.2.dta	2	gi|30021214|ref|NP_832845.1|	hemolysin BL binding component precursor [Bacillus cereus ATCC 14579],	ECH1	ECH1$gi|30021214|ref|NP_832845.1|	71
585	559.333	1116.65	1116.65	0.196122	1	23.19	23.19	351	360	K	TLRTDAVTLK	E		1	869.846	ECH1_DIL50_130416074636.1541.1541.2.dta	2	gi|30021214|ref|NP_832845.1|	hemolysin BL binding component precursor [Bacillus cereus ATCC 14579],	ECH1	ECH1$gi|30021214|ref|NP_832845.1|	71
570	372.557	1114.65	1114.65	0.153411	0	33.5	33.5	337	346	K	FLKPNLNAAK	D		1	906.499	ECH1_DIL50_130416074636.1638.1638.3.dta	3	gi|30021214|ref|NP_832845.1|	hemolysin BL binding component precursor [Bacillus cereus ATCC 14579],	ECH1	ECH1$gi|30021214|ref|NP_832845.1|	71
572	372.557	1114.65	1114.65	0.476383	0	32.45	32.45	337	346	K	FLKPNLNAAK	D		1	907.929	ECH1_DIL50_130416074636.1642.1642.3.dta	3	gi|30021214|ref|NP_832845.1|	hemolysin BL binding component precursor [Bacillus cereus ATCC 14579],	ECH1	ECH1$gi|30021214|ref|NP_832845.1|	71
573	558.333	1114.65	1114.65	0.795766	0	19.64	19.64	337	346	K	FLKPNLNAAK	D		1	910.49	ECH1_DIL50_130416074636.1649.1649.2.dta	2	gi|30021214|ref|NP_832845.1|	hemolysin BL binding component precursor [Bacillus cereus ATCC 14579],	ECH1	ECH1$gi|30021214|ref|NP_832845.1|	71
2165	526.264	1575.77	1575.77	0.0234806	0	18.15	18.15	280	293	R	VVGVAYSNINEMHK	A	Oxidation (M) [12]	1	910.827	ECH1_DIL50_130416074636.1650.1650.3.dta	3	gi|30021214|ref|NP_832845.1|	hemolysin BL binding component precursor [Bacillus cereus ATCC 14579],	ECH1	ECH1$gi|30021214|ref|NP_832845.1|	71
2166	526.264	1575.77	1575.77	0.0234806	0	27	27	280	293	R	VVGVAYSNINEMHK	A	Oxidation (M) [12]	1	911.966	ECH1_DIL50_130416074636.1653.1653.3.dta	3	gi|30021214|ref|NP_832845.1|	hemolysin BL binding component precursor [Bacillus cereus ATCC 14579],	ECH1	ECH1$gi|30021214|ref|NP_832845.1|	71
2167	788.894	1575.77	1575.77	1.04901	0	54.72	54.72	280	293	R	VVGVAYSNINEMHK	A	Oxidation (M) [12]	1	913.474	ECH1_DIL50_130416074636.1657.1657.2.dta	2	gi|30021214|ref|NP_832845.1|	hemolysin BL binding component precursor [Bacillus cereus ATCC 14579],	ECH1	ECH1$gi|30021214|ref|NP_832845.1|	71
2168	788.894	1575.77	1575.77	1.27747	0	60.02	60.02	280	293	R	VVGVAYSNINEMHK	A	Oxidation (M) [12]	1	914.962	ECH1_DIL50_130416074636.1661.1661.2.dta	2	gi|30021214|ref|NP_832845.1|	hemolysin BL binding component precursor [Bacillus cereus ATCC 14579],	ECH1	ECH1$gi|30021214|ref|NP_832845.1|	71
2621	566.992	1697.96	1697.96	-0.510614	2	15.54	15.54	361	375	K	EGIKELKVETVTPQK	-		1	1008.11	ECH1_DIL50_130416074636.1914.1914.3.dta	3	gi|30021214|ref|NP_832845.1|	hemolysin BL binding component precursor [Bacillus cereus ATCC 14579],	ECH1	ECH1$gi|30021214|ref|NP_832845.1|	71
94	402.217	802.419	802.418	0.169488	0	17.36	17.36	152	158	K	EGITDLR	G		1	1022.85	ECH1_DIL50_130416074636.1954.1954.2.dta	2	gi|30021214|ref|NP_832845.1|	hemolysin BL binding component precursor [Bacillus cereus ATCC 14579],	ECH1	ECH1$gi|30021214|ref|NP_832845.1|	71
93	402.217	802.419	802.418	0.0947137	0	30.74	30.74	152	158	K	EGITDLR	G		1	1023.94	ECH1_DIL50_130416074636.1957.1957.2.dta	2	gi|30021214|ref|NP_832845.1|	hemolysin BL binding component precursor [Bacillus cereus ATCC 14579],	ECH1	ECH1$gi|30021214|ref|NP_832845.1|	71
1111	642.301	1282.59	1282.59	1.18433	0	44.07	44.07	226	236	K	QLESDGFNVMK	G	Oxidation (M) [10]	1	1087.65	ECH1_DIL50_130416074636.2131.2131.2.dta	2	gi|30021214|ref|NP_832845.1|	hemolysin BL binding component precursor [Bacillus cereus ATCC 14579],	ECH1	ECH1$gi|30021214|ref|NP_832845.1|	71
1110	642.301	1282.59	1282.59	0.794488	0	57.67	57.67	226	236	K	QLESDGFNVMK	G	Oxidation (M) [10]	1	1089.05	ECH1_DIL50_130416074636.2135.2135.2.dta	2	gi|30021214|ref|NP_832845.1|	hemolysin BL binding component precursor [Bacillus cereus ATCC 14579],	ECH1	ECH1$gi|30021214|ref|NP_832845.1|	71
2104	520.933	1559.78	1559.78	0.100014	0	24.58	24.58	280	293	R	VVGVAYSNINEMHK	A		1	1166.03	ECH1_DIL50_130416074636.2349.2349.3.dta	3	gi|30021214|ref|NP_832845.1|	hemolysin BL binding component precursor [Bacillus cereus ATCC 14579],	ECH1	ECH1$gi|30021214|ref|NP_832845.1|	71
2105	780.896	1559.78	1559.78	0.379542	0	61.24	61.24	280	293	R	VVGVAYSNINEMHK	A		1	1168.06	ECH1_DIL50_130416074636.2355.2355.2.dta	2	gi|30021214|ref|NP_832845.1|	hemolysin BL binding component precursor [Bacillus cereus ATCC 14579],	ECH1	ECH1$gi|30021214|ref|NP_832845.1|	71
2106	780.896	1559.78	1559.78	0.456476	0	55.36	55.36	280	293	R	VVGVAYSNINEMHK	A		1	1169.19	ECH1_DIL50_130416074636.2358.2358.2.dta	2	gi|30021214|ref|NP_832845.1|	hemolysin BL binding component precursor [Bacillus cereus ATCC 14579],	ECH1	ECH1$gi|30021214|ref|NP_832845.1|	71
2364	408.728	1630.88	1630.88	0.103625	1	20.48	20.48	337	350	K	FLKPNLNAAKDSWK	T		1	1282.72	ECH1_DIL50_130416074636.2678.2678.4.dta	4	gi|30021214|ref|NP_832845.1|	hemolysin BL binding component precursor [Bacillus cereus ATCC 14579],	ECH1	ECH1$gi|30021214|ref|NP_832845.1|	71
2363	408.728	1630.88	1630.88	-0.0435347	1	21.09	21.09	337	350	K	FLKPNLNAAKDSWK	T		1	1283.8	ECH1_DIL50_130416074636.2681.2681.4.dta	4	gi|30021214|ref|NP_832845.1|	hemolysin BL binding component precursor [Bacillus cereus ATCC 14579],	ECH1	ECH1$gi|30021214|ref|NP_832845.1|	71
2361	544.635	1630.88	1630.88	-0.38936	1	27.04	27.04	337	350	K	FLKPNLNAAKDSWK	T		1	1287.02	ECH1_DIL50_130416074636.2690.2690.3.dta	3	gi|30021214|ref|NP_832845.1|	hemolysin BL binding component precursor [Bacillus cereus ATCC 14579],	ECH1	ECH1$gi|30021214|ref|NP_832845.1|	71
2362	544.635	1630.88	1630.88	-0.260595	1	37.33	37.33	337	350	K	FLKPNLNAAKDSWK	T		1	1288.1	ECH1_DIL50_130416074636.2693.2693.3.dta	3	gi|30021214|ref|NP_832845.1|	hemolysin BL binding component precursor [Bacillus cereus ATCC 14579],	ECH1	ECH1$gi|30021214|ref|NP_832845.1|	71
2710	576.967	1727.88	1727.88	0.0109961	1	35.22	35.22	152	166	K	EGITDLRGEIQQNQK	Y		1	1297.84	ECH1_DIL50_130416074636.2720.2720.3.dta	3	gi|30021214|ref|NP_832845.1|	hemolysin BL binding component precursor [Bacillus cereus ATCC 14579],	ECH1	ECH1$gi|30021214|ref|NP_832845.1|	71
2712	864.948	1727.88	1727.88	0.859435	1	48.13	48.13	152	166	K	EGITDLRGEIQQNQK	Y		1	1302.56	ECH1_DIL50_130416074636.2733.2733.2.dta	2	gi|30021214|ref|NP_832845.1|	hemolysin BL binding component precursor [Bacillus cereus ATCC 14579],	ECH1	ECH1$gi|30021214|ref|NP_832845.1|	71
2713	864.948	1727.88	1727.88	0.998333	1	53.08	53.08	152	166	K	EGITDLRGEIQQNQK	Y		1	1303.7	ECH1_DIL50_130416074636.2736.2736.2.dta	2	gi|30021214|ref|NP_832845.1|	hemolysin BL binding component precursor [Bacillus cereus ATCC 14579],	ECH1	ECH1$gi|30021214|ref|NP_832845.1|	71
1328	676.815	1351.62	1351.62	0.469808	0	44.82	44.82	64	74	K	SMNAYSYMLIK	N	Oxidation (M) [2], Oxidation (M) [8]	1	1387.85	ECH1_DIL50_130416074636.2965.2965.2.dta	2	gi|30021214|ref|NP_832845.1|	hemolysin BL binding component precursor [Bacillus cereus ATCC 14579],	ECH1	ECH1$gi|30021214|ref|NP_832845.1|	71
1327	676.815	1351.62	1351.62	0.381026	0	48.98	48.98	64	74	K	SMNAYSYMLIK	N	Oxidation (M) [2], Oxidation (M) [8]	1	1389.31	ECH1_DIL50_130416074636.2969.2969.2.dta	2	gi|30021214|ref|NP_832845.1|	hemolysin BL binding component precursor [Bacillus cereus ATCC 14579],	ECH1	ECH1$gi|30021214|ref|NP_832845.1|	71
1075	634.303	1266.59	1266.59	0.266068	0	47.83	47.83	226	236	K	QLESDGFNVMK	G		1	1448.08	ECH1_DIL50_130416074636.3132.3132.2.dta	2	gi|30021214|ref|NP_832845.1|	hemolysin BL binding component precursor [Bacillus cereus ATCC 14579],	ECH1	ECH1$gi|30021214|ref|NP_832845.1|	71
1074	634.303	1266.59	1266.59	0.266068	0	46.32	46.32	226	236	K	QLESDGFNVMK	G		1	1449.57	ECH1_DIL50_130416074636.3136.3136.2.dta	2	gi|30021214|ref|NP_832845.1|	hemolysin BL binding component precursor [Bacillus cereus ATCC 14579],	ECH1	ECH1$gi|30021214|ref|NP_832845.1|	71
2137	523.947	1568.82	1568.82	-0.0331459	1	35.67	35.67	213	225	K	RLEEVLGSVNYYK	Q		1	1557.91	ECH1_DIL50_130416074636.3432.3432.3.dta	3	gi|30021214|ref|NP_832845.1|	hemolysin BL binding component precursor [Bacillus cereus ATCC 14579],	ECH1	ECH1$gi|30021214|ref|NP_832845.1|	71
2136	523.947	1568.82	1568.82	-0.147882	1	33.2	33.2	213	225	K	RLEEVLGSVNYYK	Q		1	1559.36	ECH1_DIL50_130416074636.3436.3436.3.dta	3	gi|30021214|ref|NP_832845.1|	hemolysin BL binding component precursor [Bacillus cereus ATCC 14579],	ECH1	ECH1$gi|30021214|ref|NP_832845.1|	71
2139	785.418	1568.82	1568.82	0.601726	1	55.89	55.89	213	225	K	RLEEVLGSVNYYK	Q		1	1559.67	ECH1_DIL50_130416074636.3437.3437.2.dta	2	gi|30021214|ref|NP_832845.1|	hemolysin BL binding component precursor [Bacillus cereus ATCC 14579],	ECH1	ECH1$gi|30021214|ref|NP_832845.1|	71
2138	785.417	1568.82	1568.82	0.372254	1	64.57	64.57	213	225	K	RLEEVLGSVNYYK	Q		1	1560.78	ECH1_DIL50_130416074636.3440.3440.2.dta	2	gi|30021214|ref|NP_832845.1|	hemolysin BL binding component precursor [Bacillus cereus ATCC 14579],	ECH1	ECH1$gi|30021214|ref|NP_832845.1|	71
1282	668.817	1335.62	1335.62	-0.0351896	0	26.61	26.61	64	74	K	SMNAYSYMLIK	N	Oxidation (M) [8]	1	1598.24	ECH1_DIL50_130416074636.3541.3541.2.dta	2	gi|30021214|ref|NP_832845.1|	hemolysin BL binding component precursor [Bacillus cereus ATCC 14579],	ECH1	ECH1$gi|30021214|ref|NP_832845.1|	71
1285	668.818	1335.62	1335.62	0.608706	0	36.54	36.54	64	74	K	SMNAYSYMLIK	N	Oxidation (M) [8]	1	1600.07	ECH1_DIL50_130416074636.3546.3546.2.dta	2	gi|30021214|ref|NP_832845.1|	hemolysin BL binding component precursor [Bacillus cereus ATCC 14579],	ECH1	ECH1$gi|30021214|ref|NP_832845.1|	71
1555	707.365	1412.72	1412.72	-2.07472	0	53.06	53.06	214	225	R	LEEVLGSVNYYK	Q		1	1668.04	ECH1_DIL50_130416074636.3728.3728.2.dta	2	gi|30021214|ref|NP_832845.1|	hemolysin BL binding component precursor [Bacillus cereus ATCC 14579],	ECH1	ECH1$gi|30021214|ref|NP_832845.1|	71
1556	707.367	1412.72	1412.72	-0.163515	0	70.17	70.17	214	225	R	LEEVLGSVNYYK	Q		1	1669.42	ECH1_DIL50_130416074636.3732.3732.2.dta	2	gi|30021214|ref|NP_832845.1|	hemolysin BL binding component precursor [Bacillus cereus ATCC 14579],	ECH1	ECH1$gi|30021214|ref|NP_832845.1|	71
1283	668.817	1335.62	1335.62	0.144502	0	30.48	30.48	64	74	K	SMNAYSYMLIK	N	Oxidation (M) [2]	1	1711.45	ECH1_DIL50_130416074636.3846.3846.2.dta	2	gi|30021214|ref|NP_832845.1|	hemolysin BL binding component precursor [Bacillus cereus ATCC 14579],	ECH1	ECH1$gi|30021214|ref|NP_832845.1|	71
1284	668.818	1335.62	1335.62	0.249322	0	39.72	39.72	64	74	K	SMNAYSYMLIK	N	Oxidation (M) [2]	1	1712.24	ECH1_DIL50_130416074636.3848.3848.2.dta	2	gi|30021214|ref|NP_832845.1|	hemolysin BL binding component precursor [Bacillus cereus ATCC 14579],	ECH1	ECH1$gi|30021214|ref|NP_832845.1|	71
3797	695.7	2084.08	2084.07	1.22165	1	58.34	58.34	194	212	K	ELLQSILKNQGADVDADQK	R		1	1790.07	ECH1_DIL50_130416074636.4058.4058.3.dta	3	gi|30021214|ref|NP_832845.1|	hemolysin BL binding component precursor [Bacillus cereus ATCC 14579],	ECH1	ECH1$gi|30021214|ref|NP_832845.1|	71
3798	695.7	2084.08	2084.07	1.22165	1	60.75	60.75	194	212	K	ELLQSILKNQGADVDADQK	R		1	1791.17	ECH1_DIL50_130416074636.4061.4061.3.dta	3	gi|30021214|ref|NP_832845.1|	hemolysin BL binding component precursor [Bacillus cereus ATCC 14579],	ECH1	ECH1$gi|30021214|ref|NP_832845.1|	71
280	472.295	942.575	942.575	0.0392542	0	31.86	31.86	194	201	K	ELLQSILK	N		1	1853.68	ECH1_DIL50_130416074636.4233.4233.2.dta	2	gi|30021214|ref|NP_832845.1|	hemolysin BL binding component precursor [Bacillus cereus ATCC 14579],	ECH1	ECH1$gi|30021214|ref|NP_832845.1|	71
281	472.295	942.575	942.575	0.0392542	0	34.42	34.42	194	201	K	ELLQSILK	N		1	1854.79	ECH1_DIL50_130416074636.4236.4236.2.dta	2	gi|30021214|ref|NP_832845.1|	hemolysin BL binding component precursor [Bacillus cereus ATCC 14579],	ECH1	ECH1$gi|30021214|ref|NP_832845.1|	71
4717	673.1	2688.37	2688.37	0.243642	2	31.99	31.99	188	212	R	AFGSNKELLQSILKNQGADVDADQK	R		1	1870.2	ECH1_DIL50_130416074636.4277.4277.4.dta	4	gi|30021214|ref|NP_832845.1|	hemolysin BL binding component precursor [Bacillus cereus ATCC 14579],	ECH1	ECH1$gi|30021214|ref|NP_832845.1|	71
4719	673.101	2688.38	2688.37	1.3298	2	31.87	31.87	188	212	R	AFGSNKELLQSILKNQGADVDADQK	R		1	1871.4	ECH1_DIL50_130416074636.4280.4280.4.dta	4	gi|30021214|ref|NP_832845.1|	hemolysin BL binding component precursor [Bacillus cereus ATCC 14579],	ECH1	ECH1$gi|30021214|ref|NP_832845.1|	71
4718	897.132	2688.37	2688.37	0.956341	2	29.26	29.26	188	212	R	AFGSNKELLQSILKNQGADVDADQK	R		1	1871.79	ECH1_DIL50_130416074636.4281.4281.3.dta	3	gi|30021214|ref|NP_832845.1|	hemolysin BL binding component precursor [Bacillus cereus ATCC 14579],	ECH1	ECH1$gi|30021214|ref|NP_832845.1|	71
2064	516.631	1546.87	1546.87	-0.132526	1	39.15	39.15	188	201	R	AFGSNKELLQSILK	N		1	1916.44	ECH1_DIL50_130416074636.4404.4404.3.dta	3	gi|30021214|ref|NP_832845.1|	hemolysin BL binding component precursor [Bacillus cereus ATCC 14579],	ECH1	ECH1$gi|30021214|ref|NP_832845.1|	71
2065	516.631	1546.87	1546.87	0.119596	1	45.52	45.52	188	201	R	AFGSNKELLQSILK	N		1	1917.47	ECH1_DIL50_130416074636.4407.4407.3.dta	3	gi|30021214|ref|NP_832845.1|	hemolysin BL binding component precursor [Bacillus cereus ATCC 14579],	ECH1	ECH1$gi|30021214|ref|NP_832845.1|	71
1238	660.82	1319.63	1319.63	0.645638	0	42.41	42.41	64	74	K	SMNAYSYMLIK	N		1	1931.47	ECH1_DIL50_130416074636.4448.4448.2.dta	2	gi|30021214|ref|NP_832845.1|	hemolysin BL binding component precursor [Bacillus cereus ATCC 14579],	ECH1	ECH1$gi|30021214|ref|NP_832845.1|	71
1237	660.82	1319.63	1319.63	0.554703	0	56.18	56.18	64	74	K	SMNAYSYMLIK	N		1	1932.54	ECH1_DIL50_130416074636.4451.4451.2.dta	2	gi|30021214|ref|NP_832845.1|	hemolysin BL binding component precursor [Bacillus cereus ATCC 14579],	ECH1	ECH1$gi|30021214|ref|NP_832845.1|	71
1281	668.362	1334.71	1334.71	0.886336	0	67.75	67.75	167	177	K	YAQQLIEELTK	L		1	2008.74	ECH1_DIL50_130416074636.4654.4654.2.dta	2	gi|30021214|ref|NP_832845.1|	hemolysin BL binding component precursor [Bacillus cereus ATCC 14579],	ECH1	ECH1$gi|30021214|ref|NP_832845.1|	71
1280	668.362	1334.71	1334.71	0.511722	0	63.08	63.08	167	177	K	YAQQLIEELTK	L		1	2009.84	ECH1_DIL50_130416074636.4657.4657.2.dta	2	gi|30021214|ref|NP_832845.1|	hemolysin BL binding component precursor [Bacillus cereus ATCC 14579],	ECH1	ECH1$gi|30021214|ref|NP_832845.1|	71
434	527.319	1052.62	1052.62	0.183352	0	49.83	49.83	260	268	K	LEPLLAELR	Q		1	2014.16	ECH1_DIL50_130416074636.4669.4669.2.dta	2	gi|30021214|ref|NP_832845.1|	hemolysin BL binding component precursor [Bacillus cereus ATCC 14579],	ECH1	ECH1$gi|30021214|ref|NP_832845.1|	71
433	527.319	1052.62	1052.62	-0.177651	0	41.04	41.04	260	268	K	LEPLLAELR	Q		1	2015.62	ECH1_DIL50_130416074636.4673.4673.2.dta	2	gi|30021214|ref|NP_832845.1|	hemolysin BL binding component precursor [Bacillus cereus ATCC 14579],	ECH1	ECH1$gi|30021214|ref|NP_832845.1|	71
1279	668.361	1334.71	1334.71	0.152093	0	63.15	63.15	167	177	K	YAQQLIEELTK	L		1	2072.65	ECH1_DIL50_130416074636.4823.4823.2.dta	2	gi|30021214|ref|NP_832845.1|	hemolysin BL binding component precursor [Bacillus cereus ATCC 14579],	ECH1	ECH1$gi|30021214|ref|NP_832845.1|	71
2272	535.638	1603.89	1603.89	0.0941459	1	29.35	29.35	167	179	K	YAQQLIEELTKLR	D		1	2273.47	ECH1_DIL50_130416074636.5348.5348.3.dta	3	gi|30021214|ref|NP_832845.1|	hemolysin BL binding component precursor [Bacillus cereus ATCC 14579],	ECH1	ECH1$gi|30021214|ref|NP_832845.1|	71
2271	535.638	1603.89	1603.89	-0.149012	1	40.7	40.7	167	179	K	YAQQLIEELTKLR	D		1	2276.48	ECH1_DIL50_130416074636.5356.5356.3.dta	3	gi|30021214|ref|NP_832845.1|	hemolysin BL binding component precursor [Bacillus cereus ATCC 14579],	ECH1	ECH1$gi|30021214|ref|NP_832845.1|	71
2180	527.638	1579.89	1579.89	-0.151276	1	44.29	44.29	255	268	R	DNLGKLEPLLAELR	Q		1	2373.45	ECH1_DIL50_130416074636.5607.5607.3.dta	3	gi|30021214|ref|NP_832845.1|	hemolysin BL binding component precursor [Bacillus cereus ATCC 14579],	ECH1	ECH1$gi|30021214|ref|NP_832845.1|	71
2179	527.638	1579.89	1579.89	-0.37914	1	49.34	49.34	255	268	R	DNLGKLEPLLAELR	Q		1	2374.63	ECH1_DIL50_130416074636.5610.5610.3.dta	3	gi|30021214|ref|NP_832845.1|	hemolysin BL binding component precursor [Bacillus cereus ATCC 14579],	ECH1	ECH1$gi|30021214|ref|NP_832845.1|	71
2183	790.955	1579.9	1579.89	1.21337	1	49.7	49.7	255	268	R	DNLGKLEPLLAELR	Q		1	2376.21	ECH1_DIL50_130416074636.5614.5614.2.dta	2	gi|30021214|ref|NP_832845.1|	hemolysin BL binding component precursor [Bacillus cereus ATCC 14579],	ECH1	ECH1$gi|30021214|ref|NP_832845.1|	71
2182	790.955	1579.89	1579.89	0.98551	1	53.03	53.03	255	268	R	DNLGKLEPLLAELR	Q		1	2377.75	ECH1_DIL50_130416074636.5618.5618.2.dta	2	gi|30021214|ref|NP_832845.1|	hemolysin BL binding component precursor [Bacillus cereus ATCC 14579],	ECH1	ECH1$gi|30021214|ref|NP_832845.1|	71
2178	527.638	1579.89	1579.89	-1.42351	1	21.8	21.8	255	268	R	DNLGKLEPLLAELR	Q		1	2541.52	ECH1_DIL50_130416074636.6038.6038.3.dta	3	gi|30021214|ref|NP_832845.1|	hemolysin BL binding component precursor [Bacillus cereus ATCC 14579],	ECH1	ECH1$gi|30021214|ref|NP_832845.1|	71
2599	845.044	1688.07	1688.07	1.22566	0	33.43	33.43	237	254	K	GAILGLPIIGGIIVGVAR	D		1	3212.14	ECH1_DIL50_130416074636.7495.7495.2.dta	2	gi|30021214|ref|NP_832845.1|	hemolysin BL binding component precursor [Bacillus cereus ATCC 14579],	ECH1	ECH1$gi|30021214|ref|NP_832845.1|	71
2600	845.044	1688.07	1688.07	1.52186	0	43.64	43.64	237	254	K	GAILGLPIIGGIIVGVAR	D		1	3212.98	ECH1_DIL50_130416074636.7497.7497.2.dta	2	gi|30021214|ref|NP_832845.1|	hemolysin BL binding component precursor [Bacillus cereus ATCC 14579],	ECH1	ECH1$gi|30021214|ref|NP_832845.1|	71
2598	563.698	1688.07	1688.07	1.07401	0	22.34	22.34	237	254	K	GAILGLPIIGGIIVGVAR	D		1	3219.41	ECH1_DIL50_130416074636.7507.7507.3.dta	3	gi|30021214|ref|NP_832845.1|	hemolysin BL binding component precursor [Bacillus cereus ATCC 14579],	ECH1	ECH1$gi|30021214|ref|NP_832845.1|	71
2597	563.698	1688.07	1688.07	0.647485	0	22.72	22.72	237	254	K	GAILGLPIIGGIIVGVAR	D		1	3220.61	ECH1_DIL50_130416074636.7510.7510.3.dta	3	gi|30021214|ref|NP_832845.1|	hemolysin BL binding component precursor [Bacillus cereus ATCC 14579],	ECH1	ECH1$gi|30021214|ref|NP_832845.1|	71
917	608.809	1215.6	1215.6	-0.303553	0	40.41	40.41	105	116	K	NVTAGANPMGLR	K	Oxidation (M) [9]	1	783.33	ECH1_DIL50_130416074636.1313.1313.2.dta	2	gi|30018515|ref|NP_830146.1|	chaperonin GroEL [Bacillus cereus ATCC 14579],	ECH1	ECH1$gi|30018515|ref|NP_830146.1|	69
918	608.809	1215.6	1215.6	0.206482	0	41.79	41.79	105	116	K	NVTAGANPMGLR	K	Oxidation (M) [9]	1	784.879	ECH1_DIL50_130416074636.1317.1317.2.dta	2	gi|30018515|ref|NP_830146.1|	chaperonin GroEL [Bacillus cereus ATCC 14579],	ECH1	ECH1$gi|30018515|ref|NP_830146.1|	69
2580	841.898	1681.78	1681.78	0.968022	1	75.61	75.61	349	362	R	AQLEETTSEFDREK	L		1	1006.22	ECH1_DIL50_130416074636.1909.1909.2.dta	2	gi|30018515|ref|NP_830146.1|	chaperonin GroEL [Bacillus cereus ATCC 14579],	ECH1	ECH1$gi|30018515|ref|NP_830146.1|	69
2581	841.898	1681.78	1681.78	1.03938	1	63.78	63.78	349	362	R	AQLEETTSEFDREK	L		1	1007.74	ECH1_DIL50_130416074636.1913.1913.2.dta	2	gi|30018515|ref|NP_830146.1|	chaperonin GroEL [Bacillus cereus ATCC 14579],	ECH1	ECH1$gi|30018515|ref|NP_830146.1|	69
338	494.277	986.539	986.54	-0.435867	0	64.86	64.86	18	27	R	GVDTLANAVK	V		1	1116.62	ECH1_DIL50_130416074636.2210.2210.2.dta	2	gi|30018515|ref|NP_830146.1|	chaperonin GroEL [Bacillus cereus ATCC 14579],	ECH1	ECH1$gi|30018515|ref|NP_830146.1|	69
337	494.277	986.539	986.54	-0.577777	0	67.16	67.16	18	27	R	GVDTLANAVK	V		1	1117.73	ECH1_DIL50_130416074636.2213.2213.2.dta	2	gi|30018515|ref|NP_830146.1|	chaperonin GroEL [Bacillus cereus ATCC 14579],	ECH1	ECH1$gi|30018515|ref|NP_830146.1|	69
861	600.811	1199.61	1199.61	0.241746	0	56.84	56.84	105	116	K	NVTAGANPMGLR	K		1	1166.64	ECH1_DIL50_130416074636.2351.2351.2.dta	2	gi|30018515|ref|NP_830146.1|	chaperonin GroEL [Bacillus cereus ATCC 14579],	ECH1	ECH1$gi|30018515|ref|NP_830146.1|	69
860	600.811	1199.61	1199.61	0.141713	0	55.73	55.73	105	116	K	NVTAGANPMGLR	K		1	1167.39	ECH1_DIL50_130416074636.2353.2353.2.dta	2	gi|30018515|ref|NP_830146.1|	chaperonin GroEL [Bacillus cereus ATCC 14579],	ECH1	ECH1$gi|30018515|ref|NP_830146.1|	69
266	467.771	933.528	933.528	-0.356711	0	50.35	50.35	267	275	R	GTFNVVAVK	A		1	1239.82	ECH1_DIL50_130416074636.2557.2557.2.dta	2	gi|30018515|ref|NP_830146.1|	chaperonin GroEL [Bacillus cereus ATCC 14579],	ECH1	ECH1$gi|30018515|ref|NP_830146.1|	69
265	467.771	933.528	933.528	-0.485256	0	46.23	46.23	267	275	R	GTFNVVAVK	A		1	1240.9	ECH1_DIL50_130416074636.2560.2560.2.dta	2	gi|30018515|ref|NP_830146.1|	chaperonin GroEL [Bacillus cereus ATCC 14579],	ECH1	ECH1$gi|30018515|ref|NP_830146.1|	69
1368	680.853	1359.69	1359.69	1.91	0	61.07	61.07	167	179	R	VGNDGVITLEESK	G		1	1280.95	ECH1_DIL50_130416074636.2673.2673.2.dta	2	gi|30018515|ref|NP_830146.1|	chaperonin GroEL [Bacillus cereus ATCC 14579],	ECH1	ECH1$gi|30018515|ref|NP_830146.1|	69
1367	680.853	1359.69	1359.69	1.82174	0	75.02	75.02	167	179	R	VGNDGVITLEESK	G		1	1282.08	ECH1_DIL50_130416074636.2676.2676.2.dta	2	gi|30018515|ref|NP_830146.1|	chaperonin GroEL [Bacillus cereus ATCC 14579],	ECH1	ECH1$gi|30018515|ref|NP_830146.1|	69
3345	959.973	1917.93	1917.93	1.32695	0	89.46	89.46	326	343	K	ENTTVVEGVGSTEQIEAR	I		1	1339.45	ECH1_DIL50_130416074636.2834.2834.2.dta	2	gi|30018515|ref|NP_830146.1|	chaperonin GroEL [Bacillus cereus ATCC 14579],	ECH1	ECH1$gi|30018515|ref|NP_830146.1|	69
3346	959.973	1917.93	1917.93	1.58765	0	83.92	83.92	326	343	K	ENTTVVEGVGSTEQIEAR	I		1	1341.69	ECH1_DIL50_130416074636.2840.2840.2.dta	2	gi|30018515|ref|NP_830146.1|	chaperonin GroEL [Bacillus cereus ATCC 14579],	ECH1	ECH1$gi|30018515|ref|NP_830146.1|	69
4476	815.767	2444.28	2444.28	0.936065	1	43.14	43.14	321	343	K	VVVTKENTTVVEGVGSTEQIEAR	I		1	1342.4	ECH1_DIL50_130416074636.2842.2842.3.dta	3	gi|30018515|ref|NP_830146.1|	chaperonin GroEL [Bacillus cereus ATCC 14579],	ECH1	ECH1$gi|30018515|ref|NP_830146.1|	69
4475	815.766	2444.28	2444.28	0.494216	1	65.53	65.53	321	343	K	VVVTKENTTVVEGVGSTEQIEAR	I		1	1343.85	ECH1_DIL50_130416074636.2846.2846.3.dta	3	gi|30018515|ref|NP_830146.1|	chaperonin GroEL [Bacillus cereus ATCC 14579],	ECH1	ECH1$gi|30018515|ref|NP_830146.1|	69
414	522.8	1043.59	1043.59	0.158109	0	48.89	48.89	122	131	K	AVTAAIEELK	T		1	1346.27	ECH1_DIL50_130416074636.2853.2853.2.dta	2	gi|30018515|ref|NP_830146.1|	chaperonin GroEL [Bacillus cereus ATCC 14579],	ECH1	ECH1$gi|30018515|ref|NP_830146.1|	69
413	522.8	1043.59	1043.59	-0.20602	0	36.09	36.09	122	131	K	AVTAAIEELK	T		1	1347.3	ECH1_DIL50_130416074636.2856.2856.2.dta	2	gi|30018515|ref|NP_830146.1|	chaperonin GroEL [Bacillus cereus ATCC 14579],	ECH1	ECH1$gi|30018515|ref|NP_830146.1|	69
3795	1042.02	2082.03	2082.03	0.964924	0	85.73	85.73	403	423	R	AAVEEGIVAGGGTSLMNVYTK	V	Oxidation (M) [16]	1	1721.48	ECH1_DIL50_130416074636.3873.3873.2.dta	2	gi|30018515|ref|NP_830146.1|	chaperonin GroEL [Bacillus cereus ATCC 14579],	ECH1	ECH1$gi|30018515|ref|NP_830146.1|	69
3794	695.018	2082.03	2082.03	0.717089	0	45.67	45.67	403	423	R	AAVEEGIVAGGGTSLMNVYTK	V	Oxidation (M) [16]	1	1721.86	ECH1_DIL50_130416074636.3874.3874.3.dta	3	gi|30018515|ref|NP_830146.1|	chaperonin GroEL [Bacillus cereus ATCC 14579],	ECH1	ECH1$gi|30018515|ref|NP_830146.1|	69
3793	695.018	2082.03	2082.03	0.54418	0	47.17	47.17	403	423	R	AAVEEGIVAGGGTSLMNVYTK	V	Oxidation (M) [16]	1	1723.35	ECH1_DIL50_130416074636.3878.3878.3.dta	3	gi|30018515|ref|NP_830146.1|	chaperonin GroEL [Bacillus cereus ATCC 14579],	ECH1	ECH1$gi|30018515|ref|NP_830146.1|	69
3796	1042.02	2082.03	2082.03	1.66616	0	93.29	93.29	403	423	R	AAVEEGIVAGGGTSLMNVYTK	V	Oxidation (M) [16]	1	1724.52	ECH1_DIL50_130416074636.3881.3881.2.dta	2	gi|30018515|ref|NP_830146.1|	chaperonin GroEL [Bacillus cereus ATCC 14579],	ECH1	ECH1$gi|30018515|ref|NP_830146.1|	69
2289	806.365	1610.72	1610.71	1.05792	0	74.4	74.4	58	71	K	EIELEDAFENMGAK	L	Oxidation (M) [11]	1	1829.9	ECH1_DIL50_130416074636.4168.4168.2.dta	2	gi|30018515|ref|NP_830146.1|	chaperonin GroEL [Bacillus cereus ATCC 14579],	ECH1	ECH1$gi|30018515|ref|NP_830146.1|	69
2288	806.364	1610.71	1610.71	0.374989	0	56.19	56.19	58	71	K	EIELEDAFENMGAK	L	Oxidation (M) [11]	1	1831.36	ECH1_DIL50_130416074636.4172.4172.2.dta	2	gi|30018515|ref|NP_830146.1|	chaperonin GroEL [Bacillus cereus ATCC 14579],	ECH1	ECH1$gi|30018515|ref|NP_830146.1|	69
2006	766.92	1531.83	1531.82	1.15744	0	45.57	45.57	43	57	K	FGSPLITNDGVTIAK	E		1	1838.77	ECH1_DIL50_130416074636.4193.4193.2.dta	2	gi|30018515|ref|NP_830146.1|	chaperonin GroEL [Bacillus cereus ATCC 14579],	ECH1	ECH1$gi|30018515|ref|NP_830146.1|	69
2007	766.921	1531.83	1531.82	1.39246	0	54.05	54.05	43	57	K	FGSPLITNDGVTIAK	E		1	1839.86	ECH1_DIL50_130416074636.4196.4196.2.dta	2	gi|30018515|ref|NP_830146.1|	chaperonin GroEL [Bacillus cereus ATCC 14579],	ECH1	ECH1$gi|30018515|ref|NP_830146.1|	69
3761	1034.03	2066.04	2066.04	0.991271	0	80.89	80.89	403	423	R	AAVEEGIVAGGGTSLMNVYTK	V		1	2021.97	ECH1_DIL50_130416074636.4690.4690.2.dta	2	gi|30018515|ref|NP_830146.1|	chaperonin GroEL [Bacillus cereus ATCC 14579],	ECH1	ECH1$gi|30018515|ref|NP_830146.1|	69
3762	1034.03	2066.04	2066.04	0.991271	0	96.02	96.02	403	423	R	AAVEEGIVAGGGTSLMNVYTK	V		1	2023.48	ECH1_DIL50_130416074636.4694.4694.2.dta	2	gi|30018515|ref|NP_830146.1|	chaperonin GroEL [Bacillus cereus ATCC 14579],	ECH1	ECH1$gi|30018515|ref|NP_830146.1|	69
3759	689.686	2066.04	2066.04	0.0687307	0	37.13	37.13	403	423	R	AAVEEGIVAGGGTSLMNVYTK	V		1	2029.27	ECH1_DIL50_130416074636.4709.4709.3.dta	3	gi|30018515|ref|NP_830146.1|	chaperonin GroEL [Bacillus cereus ATCC 14579],	ECH1	ECH1$gi|30018515|ref|NP_830146.1|	69
3760	689.686	2066.04	2066.04	0.155854	0	49.59	49.59	403	423	R	AAVEEGIVAGGGTSLMNVYTK	V		1	2031.18	ECH1_DIL50_130416074636.4714.4714.3.dta	3	gi|30018515|ref|NP_830146.1|	chaperonin GroEL [Bacillus cereus ATCC 14579],	ECH1	ECH1$gi|30018515|ref|NP_830146.1|	69
3159	930.429	1858.84	1858.84	1.00547	0	80.04	80.04	180	195	K	GFTTELDVVEGMQFDR	G	Oxidation (M) [12]	1	2123.17	ECH1_DIL50_130416074636.4957.4957.2.dta	2	gi|30018515|ref|NP_830146.1|	chaperonin GroEL [Bacillus cereus ATCC 14579],	ECH1	ECH1$gi|30018515|ref|NP_830146.1|	69
3160	930.429	1858.84	1858.84	1.13458	0	103.96	103.96	180	195	K	GFTTELDVVEGMQFDR	G	Oxidation (M) [12]	1	2124.71	ECH1_DIL50_130416074636.4961.4961.2.dta	2	gi|30018515|ref|NP_830146.1|	chaperonin GroEL [Bacillus cereus ATCC 14579],	ECH1	ECH1$gi|30018515|ref|NP_830146.1|	69
3158	620.621	1858.84	1858.84	-0.116739	0	27.11	27.11	180	195	K	GFTTELDVVEGMQFDR	G	Oxidation (M) [12]	1	2126.92	ECH1_DIL50_130416074636.4967.4967.3.dta	3	gi|30018515|ref|NP_830146.1|	chaperonin GroEL [Bacillus cereus ATCC 14579],	ECH1	ECH1$gi|30018515|ref|NP_830146.1|	69
2223	798.367	1594.72	1594.72	0.867238	0	74.3	74.3	58	71	K	EIELEDAFENMGAK	L		1	2205.52	ECH1_DIL50_130416074636.5172.5172.2.dta	2	gi|30018515|ref|NP_830146.1|	chaperonin GroEL [Bacillus cereus ATCC 14579],	ECH1	ECH1$gi|30018515|ref|NP_830146.1|	69
2222	798.367	1594.72	1594.72	0.252709	0	74.56	74.56	58	71	K	EIELEDAFENMGAK	L		1	2207.08	ECH1_DIL50_130416074636.5176.5176.2.dta	2	gi|30018515|ref|NP_830146.1|	chaperonin GroEL [Bacillus cereus ATCC 14579],	ECH1	ECH1$gi|30018515|ref|NP_830146.1|	69
2221	532.58	1594.72	1594.72	-0.378123	0	27.76	27.76	58	71	K	EIELEDAFENMGAK	L		1	2213.34	ECH1_DIL50_130416074636.5192.5192.3.dta	3	gi|30018515|ref|NP_830146.1|	chaperonin GroEL [Bacillus cereus ATCC 14579],	ECH1	ECH1$gi|30018515|ref|NP_830146.1|	69
3376	964.028	1926.04	1926.04	-0.302693	0	60.96	60.96	424	442	K	VASIVAEGDEATGINIVLR	A		1	2251.27	ECH1_DIL50_130416074636.5290.5290.2.dta	2	gi|30018515|ref|NP_830146.1|	chaperonin GroEL [Bacillus cereus ATCC 14579],	ECH1	ECH1$gi|30018515|ref|NP_830146.1|	69
3377	643.022	1926.04	1926.04	0.312039	0	28.58	28.58	424	442	K	VASIVAEGDEATGINIVLR	A		1	2251.65	ECH1_DIL50_130416074636.5291.5291.3.dta	3	gi|30018515|ref|NP_830146.1|	chaperonin GroEL [Bacillus cereus ATCC 14579],	ECH1	ECH1$gi|30018515|ref|NP_830146.1|	69
3375	643.021	1926.04	1926.04	-0.342152	0	37.44	37.44	424	442	K	VASIVAEGDEATGINIVLR	A		1	2252.88	ECH1_DIL50_130416074636.5294.5294.3.dta	3	gi|30018515|ref|NP_830146.1|	chaperonin GroEL [Bacillus cereus ATCC 14579],	ECH1	ECH1$gi|30018515|ref|NP_830146.1|	69
3378	964.029	1926.04	1926.04	0.33073	0	73.49	73.49	424	442	K	VASIVAEGDEATGINIVLR	A		1	2253.27	ECH1_DIL50_130416074636.5295.5295.2.dta	2	gi|30018515|ref|NP_830146.1|	chaperonin GroEL [Bacillus cereus ATCC 14579],	ECH1	ECH1$gi|30018515|ref|NP_830146.1|	69
3096	922.432	1842.85	1842.85	1.76249	0	51.85	51.85	180	195	K	GFTTELDVVEGMQFDR	G		1	2464.67	ECH1_DIL50_130416074636.5842.5842.2.dta	2	gi|30018515|ref|NP_830146.1|	chaperonin GroEL [Bacillus cereus ATCC 14579],	ECH1	ECH1$gi|30018515|ref|NP_830146.1|	69
3095	922.43	1842.85	1842.85	0.308219	0	61.51	61.51	180	195	K	GFTTELDVVEGMQFDR	G		1	2469.43	ECH1_DIL50_130416074636.5854.5854.2.dta	2	gi|30018515|ref|NP_830146.1|	chaperonin GroEL [Bacillus cereus ATCC 14579],	ECH1	ECH1$gi|30018515|ref|NP_830146.1|	69
4352	792.09	2373.25	2373.25	1.36859	1	37.75	37.75	284	305	R	KAMLEDIAILTGGEVITEELGR	D	Oxidation (M) [3]	1	2669.56	ECH1_DIL50_130416074636.6361.6361.3.dta	3	gi|30018515|ref|NP_830146.1|	chaperonin GroEL [Bacillus cereus ATCC 14579],	ECH1	ECH1$gi|30018515|ref|NP_830146.1|	69
4353	792.091	2373.25	2373.25	2.21553	1	35.58	35.58	284	305	R	KAMLEDIAILTGGEVITEELGR	D	Oxidation (M) [3]	1	2671.13	ECH1_DIL50_130416074636.6365.6365.3.dta	3	gi|30018515|ref|NP_830146.1|	chaperonin GroEL [Bacillus cereus ATCC 14579],	ECH1	ECH1$gi|30018515|ref|NP_830146.1|	69
4601	859.76	2576.26	2576.26	0.108685	0	19.4	19.4	471	495	K	VGVGFNAATGEWVNMLESGIVDPAK	V	Oxidation (M) [15]	1	2843.21	ECH1_DIL50_130416074636.6771.6771.3.dta	3	gi|30018515|ref|NP_830146.1|	chaperonin GroEL [Bacillus cereus ATCC 14579],	ECH1	ECH1$gi|30018515|ref|NP_830146.1|	69
4602	1289.14	2576.26	2576.26	0.305094	0	49.58	49.58	471	495	K	VGVGFNAATGEWVNMLESGIVDPAK	V	Oxidation (M) [15]	1	2844.05	ECH1_DIL50_130416074636.6773.6773.2.dta	2	gi|30018515|ref|NP_830146.1|	chaperonin GroEL [Bacillus cereus ATCC 14579],	ECH1	ECH1$gi|30018515|ref|NP_830146.1|	69
4604	1289.14	2576.26	2576.26	2.38563	0	28.16	28.16	471	495	K	VGVGFNAATGEWVNMLESGIVDPAK	V	Oxidation (M) [15]	1	2845.98	ECH1_DIL50_130416074636.6778.6778.2.dta	2	gi|30018515|ref|NP_830146.1|	chaperonin GroEL [Bacillus cereus ATCC 14579],	ECH1	ECH1$gi|30018515|ref|NP_830146.1|	69
4603	859.76	2576.26	2576.26	0.609411	0	27.09	27.09	471	495	K	VGVGFNAATGEWVNMLESGIVDPAK	V	Oxidation (M) [15]	1	2848.77	ECH1_DIL50_130416074636.6785.6785.3.dta	3	gi|30018515|ref|NP_830146.1|	chaperonin GroEL [Bacillus cereus ATCC 14579],	ECH1	ECH1$gi|30018515|ref|NP_830146.1|	69
4339	786.758	2357.25	2357.25	0.652031	1	34.66	34.66	284	305	R	KAMLEDIAILTGGEVITEELGR	D		1	2879.98	ECH1_DIL50_130416074636.6858.6858.3.dta	3	gi|30018515|ref|NP_830146.1|	chaperonin GroEL [Bacillus cereus ATCC 14579],	ECH1	ECH1$gi|30018515|ref|NP_830146.1|	69
4338	786.758	2357.25	2357.25	0.257503	1	30.86	30.86	284	305	R	KAMLEDIAILTGGEVITEELGR	D		1	2884.84	ECH1_DIL50_130416074636.6870.6870.3.dta	3	gi|30018515|ref|NP_830146.1|	chaperonin GroEL [Bacillus cereus ATCC 14579],	ECH1	ECH1$gi|30018515|ref|NP_830146.1|	69
4128	1123.58	2245.16	2245.15	1.77716	0	60.03	60.03	285	305	K	AMLEDIAILTGGEVITEELGR	D	Oxidation (M) [2]	1	3014.68	ECH1_DIL50_130416074636.7155.7155.2.dta	2	gi|30018515|ref|NP_830146.1|	chaperonin GroEL [Bacillus cereus ATCC 14579],	ECH1	ECH1$gi|30018515|ref|NP_830146.1|	69
4126	749.392	2245.15	2245.15	0.736699	0	65.19	65.19	285	305	K	AMLEDIAILTGGEVITEELGR	D	Oxidation (M) [2]	1	3015.06	ECH1_DIL50_130416074636.7156.7156.3.dta	3	gi|30018515|ref|NP_830146.1|	chaperonin GroEL [Bacillus cereus ATCC 14579],	ECH1	ECH1$gi|30018515|ref|NP_830146.1|	69
4129	1123.59	2245.16	2245.15	2.21366	0	59.89	59.89	285	305	K	AMLEDIAILTGGEVITEELGR	D	Oxidation (M) [2]	1	3016.29	ECH1_DIL50_130416074636.7159.7159.2.dta	2	gi|30018515|ref|NP_830146.1|	chaperonin GroEL [Bacillus cereus ATCC 14579],	ECH1	ECH1$gi|30018515|ref|NP_830146.1|	69
4127	749.392	2245.15	2245.15	1.2311	0	52.34	52.34	285	305	K	AMLEDIAILTGGEVITEELGR	D	Oxidation (M) [2]	1	3017.51	ECH1_DIL50_130416074636.7162.7162.3.dta	3	gi|30018515|ref|NP_830146.1|	chaperonin GroEL [Bacillus cereus ATCC 14579],	ECH1	ECH1$gi|30018515|ref|NP_830146.1|	69
4579	854.429	2560.26	2560.26	0.577284	0	30.47	30.47	471	495	K	VGVGFNAATGEWVNMLESGIVDPAK	V		1	3109.98	ECH1_DIL50_130416074636.7322.7322.3.dta	3	gi|30018515|ref|NP_830146.1|	chaperonin GroEL [Bacillus cereus ATCC 14579],	ECH1	ECH1$gi|30018515|ref|NP_830146.1|	69
4582	1281.14	2560.27	2560.26	2.2279	0	38.23	38.23	471	495	K	VGVGFNAATGEWVNMLESGIVDPAK	V		1	3110.85	ECH1_DIL50_130416074636.7324.7324.2.dta	2	gi|30018515|ref|NP_830146.1|	chaperonin GroEL [Bacillus cereus ATCC 14579],	ECH1	ECH1$gi|30018515|ref|NP_830146.1|	69
4581	1281.14	2560.27	2560.26	2.04042	0	38.93	38.93	471	495	K	VGVGFNAATGEWVNMLESGIVDPAK	V		1	3111.7	ECH1_DIL50_130416074636.7326.7326.2.dta	2	gi|30018515|ref|NP_830146.1|	chaperonin GroEL [Bacillus cereus ATCC 14579],	ECH1	ECH1$gi|30018515|ref|NP_830146.1|	69
4580	854.429	2560.27	2560.26	0.799918	0	18.18	18.18	471	495	K	VGVGFNAATGEWVNMLESGIVDPAK	V		1	3114.27	ECH1_DIL50_130416074636.7331.7331.3.dta	3	gi|30018515|ref|NP_830146.1|	chaperonin GroEL [Bacillus cereus ATCC 14579],	ECH1	ECH1$gi|30018515|ref|NP_830146.1|	69
4583	854.43	2560.27	2560.26	2.22946	0	20.55	20.55	471	495	K	VGVGFNAATGEWVNMLESGIVDPAK	V		1	3117.7	ECH1_DIL50_130416074636.7339.7339.3.dta	3	gi|30018515|ref|NP_830146.1|	chaperonin GroEL [Bacillus cereus ATCC 14579],	ECH1	ECH1$gi|30018515|ref|NP_830146.1|	69
4694	892.445	2674.31	2674.31	-0.0702985	0	50.68	50.68	141	166	K	SSIAQVAAISAADEEVGQLIAEAMER	V	Oxidation (M) [24]	1	3150.41	ECH1_DIL50_130416074636.7392.7392.3.dta	3	gi|30018515|ref|NP_830146.1|	chaperonin GroEL [Bacillus cereus ATCC 14579],	ECH1	ECH1$gi|30018515|ref|NP_830146.1|	69
4697	892.445	2674.31	2674.31	0.950525	0	47.12	47.12	141	166	K	SSIAQVAAISAADEEVGQLIAEAMER	V	Oxidation (M) [24]	1	3152.1	ECH1_DIL50_130416074636.7395.7395.3.dta	3	gi|30018515|ref|NP_830146.1|	chaperonin GroEL [Bacillus cereus ATCC 14579],	ECH1	ECH1$gi|30018515|ref|NP_830146.1|	69
4699	1338.17	2674.32	2674.31	2.07455	0	89.48	89.48	141	166	K	SSIAQVAAISAADEEVGQLIAEAMER	V	Oxidation (M) [24]	1	3158.99	ECH1_DIL50_130416074636.7409.7409.2.dta	2	gi|30018515|ref|NP_830146.1|	chaperonin GroEL [Bacillus cereus ATCC 14579],	ECH1	ECH1$gi|30018515|ref|NP_830146.1|	69
4696	669.586	2674.31	2674.31	0.828624	0	29.91	29.91	141	166	K	SSIAQVAAISAADEEVGQLIAEAMER	V	Oxidation (M) [24]	1	3162.59	ECH1_DIL50_130416074636.7418.7418.4.dta	4	gi|30018515|ref|NP_830146.1|	chaperonin GroEL [Bacillus cereus ATCC 14579],	ECH1	ECH1$gi|30018515|ref|NP_830146.1|	69
4698	1338.17	2674.32	2674.31	1.98481	0	86.55	86.55	141	166	K	SSIAQVAAISAADEEVGQLIAEAMER	V	Oxidation (M) [24]	1	3163.44	ECH1_DIL50_130416074636.7420.7420.2.dta	2	gi|30018515|ref|NP_830146.1|	chaperonin GroEL [Bacillus cereus ATCC 14579],	ECH1	ECH1$gi|30018515|ref|NP_830146.1|	69
4099	1115.59	2229.16	2229.16	1.80741	0	48.27	48.27	285	305	K	AMLEDIAILTGGEVITEELGR	D		1	3274.47	ECH1_DIL50_130416074636.7588.7588.2.dta	2	gi|30018515|ref|NP_830146.1|	chaperonin GroEL [Bacillus cereus ATCC 14579],	ECH1	ECH1$gi|30018515|ref|NP_830146.1|	69
4098	1115.59	2229.16	2229.16	1.69975	0	61.72	61.72	285	305	K	AMLEDIAILTGGEVITEELGR	D		1	3275.32	ECH1_DIL50_130416074636.7590.7590.2.dta	2	gi|30018515|ref|NP_830146.1|	chaperonin GroEL [Bacillus cereus ATCC 14579],	ECH1	ECH1$gi|30018515|ref|NP_830146.1|	69
4096	744.06	2229.16	2229.16	0.876116	0	45.11	45.11	285	305	K	AMLEDIAILTGGEVITEELGR	D		1	3275.7	ECH1_DIL50_130416074636.7591.7591.3.dta	3	gi|30018515|ref|NP_830146.1|	chaperonin GroEL [Bacillus cereus ATCC 14579],	ECH1	ECH1$gi|30018515|ref|NP_830146.1|	69
4097	744.06	2229.16	2229.16	1.27986	0	30.89	30.89	285	305	K	AMLEDIAILTGGEVITEELGR	D		1	3279.83	ECH1_DIL50_130416074636.7597.7597.3.dta	3	gi|30018515|ref|NP_830146.1|	chaperonin GroEL [Bacillus cereus ATCC 14579],	ECH1	ECH1$gi|30018515|ref|NP_830146.1|	69
4683	887.114	2658.32	2658.32	1.20415	0	46.83	46.83	141	166	K	SSIAQVAAISAADEEVGQLIAEAMER	V		1	3524.35	ECH1_DIL50_130416074636.7970.7970.3.dta	3	gi|30018515|ref|NP_830146.1|	chaperonin GroEL [Bacillus cereus ATCC 14579],	ECH1	ECH1$gi|30018515|ref|NP_830146.1|	69
1382	455.896	1364.67	1364.67	-0.00806058	1	24.17	24.17	1	11	-	MRINTNINSMR	T	Oxidation (M) [1]	3	795.778	ECH1_DIL50_130416074636.1345.1345.3.dta	3	gi|30019803|ref|NP_831434.1|	flagellin [Bacillus cereus ATCC 14579],	ECH1	ECH1$gi|30019803|ref|NP_831434.1|	61
1383	455.896	1364.67	1364.67	0.12384	1	35.28	35.28	1	11	-	MRINTNINSMR	T	Oxidation (M) [1]	3	797.332	ECH1_DIL50_130416074636.1349.1349.3.dta	3	gi|30019803|ref|NP_831434.1|	flagellin [Bacillus cereus ATCC 14579],	ECH1	ECH1$gi|30019803|ref|NP_831434.1|	61
1245	661.851	1321.69	1321.69	0.0552324	1	39.75	39.75	135	147	K	FLSTDKGGAADIK	V		2	832.764	ECH1_DIL50_130416074636.1442.1442.2.dta	2	gi|30019803|ref|NP_831434.1|	flagellin [Bacillus cereus ATCC 14579],	ECH1	ECH1$gi|30019803|ref|NP_831434.1|	61
1247	661.852	1321.69	1321.69	0.872369	1	44.61	44.61	135	147	K	FLSTDKGGAADIK	V		2	833.926	ECH1_DIL50_130416074636.1445.1445.2.dta	2	gi|30019803|ref|NP_831434.1|	flagellin [Bacillus cereus ATCC 14579],	ECH1	ECH1$gi|30019803|ref|NP_831434.1|	61
1248	441.57	1321.69	1321.69	0.935925	1	20.76	20.76	135	147	K	FLSTDKGGAADIK	V		2	838.546	ECH1_DIL50_130416074636.1457.1457.3.dta	3	gi|30019803|ref|NP_831434.1|	flagellin [Bacillus cereus ATCC 14579],	ECH1	ECH1$gi|30019803|ref|NP_831434.1|	61
1246	441.57	1321.69	1321.69	0.73164	1	21.98	21.98	135	147	K	FLSTDKGGAADIK	V		2	839.941	ECH1_DIL50_130416074636.1461.1461.3.dta	3	gi|30019803|ref|NP_831434.1|	flagellin [Bacillus cereus ATCC 14579],	ECH1	ECH1$gi|30019803|ref|NP_831434.1|	61
346	497.259	992.504	992.504	-0.43224	0	34.45	34.45	201	209	R	ATFGSQLNR	L		3	890.515	ECH1_DIL50_130416074636.1595.1595.2.dta	2	gi|30019803|ref|NP_831434.1|	flagellin [Bacillus cereus ATCC 14579],	ECH1	ECH1$gi|30019803|ref|NP_831434.1|	61
347	497.259	992.504	992.504	-0.0493701	0	46.75	46.75	201	209	R	ATFGSQLNR	L		3	891.618	ECH1_DIL50_130416074636.1598.1598.2.dta	2	gi|30019803|ref|NP_831434.1|	flagellin [Bacillus cereus ATCC 14579],	ECH1	ECH1$gi|30019803|ref|NP_831434.1|	61
450	531.772	1061.53	1061.53	0.150726	0	63.94	63.94	3	11	R	INTNINSMR	T		3	923.919	ECH1_DIL50_130416074636.1685.1685.2.dta	2	gi|30019803|ref|NP_831434.1|	flagellin [Bacillus cereus ATCC 14579],	ECH1	ECH1$gi|30019803|ref|NP_831434.1|	61
451	531.772	1061.53	1061.53	0.376815	0	69.63	69.63	3	11	R	INTNINSMR	T		3	925.375	ECH1_DIL50_130416074636.1689.1689.2.dta	2	gi|30019803|ref|NP_831434.1|	flagellin [Bacillus cereus ATCC 14579],	ECH1	ECH1$gi|30019803|ref|NP_831434.1|	61
540	553.767	1105.52	1105.52	-0.0515595	0	59.31	59.31	65	74	R	NTQDAMSALR	T		3	1001.36	ECH1_DIL50_130416074636.1895.1895.2.dta	2	gi|30019803|ref|NP_831434.1|	flagellin [Bacillus cereus ATCC 14579],	ECH1	ECH1$gi|30019803|ref|NP_831434.1|	61
541	553.767	1105.52	1105.52	0.0569868	0	68.19	68.19	65	74	R	NTQDAMSALR	T		3	1004.03	ECH1_DIL50_130416074636.1903.1903.2.dta	2	gi|30019803|ref|NP_831434.1|	flagellin [Bacillus cereus ATCC 14579],	ECH1	ECH1$gi|30019803|ref|NP_831434.1|	61
538	553.766	1105.52	1105.52	-0.612382	0	73.17	73.17	65	74	R	NTQDAMSALR	T		3	1063.88	ECH1_DIL50_130416074636.2065.2065.2.dta	2	gi|30019803|ref|NP_831434.1|	flagellin [Bacillus cereus ATCC 14579],	ECH1	ECH1$gi|30019803|ref|NP_831434.1|	61
539	553.766	1105.52	1105.52	-0.377199	0	62.01	62.01	65	74	R	NTQDAMSALR	T		3	1065.58	ECH1_DIL50_130416074636.2070.2070.2.dta	2	gi|30019803|ref|NP_831434.1|	flagellin [Bacillus cereus ATCC 14579],	ECH1	ECH1$gi|30019803|ref|NP_831434.1|	61
3545	991.472	1980.93	1980.93	-0.985395	0	108.84	108.84	148	166	K	VQLSDASGDTMTIDSLNAK	T	Oxidation (M) [11]	1	1503.32	ECH1_DIL50_130416074636.3282.3282.2.dta	2	gi|30019803|ref|NP_831434.1|	flagellin [Bacillus cereus ATCC 14579],	ECH1	ECH1$gi|30019803|ref|NP_831434.1|	61
3546	991.473	1980.93	1980.93	-0.117117	0	109.58	109.58	148	166	K	VQLSDASGDTMTIDSLNAK	T	Oxidation (M) [11]	1	1504.47	ECH1_DIL50_130416074636.3285.3285.2.dta	2	gi|30019803|ref|NP_831434.1|	flagellin [Bacillus cereus ATCC 14579],	ECH1	ECH1$gi|30019803|ref|NP_831434.1|	61
2735	578.316	1731.93	1731.93	-0.238463	1	31.32	31.32	180	195	R	ATAETEITKLDTAIQK	I		2	1520.35	ECH1_DIL50_130416074636.3328.3328.3.dta	3	gi|30019803|ref|NP_831434.1|	flagellin [Bacillus cereus ATCC 14579],	ECH1	ECH1$gi|30019803|ref|NP_831434.1|	61
2737	578.316	1731.93	1731.93	0.194581	1	43.98	43.98	180	195	R	ATAETEITKLDTAIQK	I		2	1521.74	ECH1_DIL50_130416074636.3332.3332.3.dta	3	gi|30019803|ref|NP_831434.1|	flagellin [Bacillus cereus ATCC 14579],	ECH1	ECH1$gi|30019803|ref|NP_831434.1|	61
2736	866.97	1731.93	1731.93	0.192272	1	64.52	64.52	180	195	R	ATAETEITKLDTAIQK	I		2	1522.02	ECH1_DIL50_130416074636.3333.3333.2.dta	2	gi|30019803|ref|NP_831434.1|	flagellin [Bacillus cereus ATCC 14579],	ECH1	ECH1$gi|30019803|ref|NP_831434.1|	61
2738	866.97	1731.93	1731.93	0.480968	1	91.54	91.54	180	195	R	ATAETEITKLDTAIQK	I		2	1523.15	ECH1_DIL50_130416074636.3336.3336.2.dta	2	gi|30019803|ref|NP_831434.1|	flagellin [Bacillus cereus ATCC 14579],	ECH1	ECH1$gi|30019803|ref|NP_831434.1|	61
4388	798.067	2391.18	2391.18	0.616433	0	80.38	80.38	248	269	K	ILNEAGISMLSQANQTPQMVSK	L	Oxidation (M) [9], Oxidation (M) [19]	2	1565.31	ECH1_DIL50_130416074636.3452.3452.3.dta	3	gi|30019803|ref|NP_831434.1|	flagellin [Bacillus cereus ATCC 14579],	ECH1	ECH1$gi|30019803|ref|NP_831434.1|	61
4387	798.067	2391.18	2391.18	0.616433	0	53.62	53.62	248	269	K	ILNEAGISMLSQANQTPQMVSK	L	Oxidation (M) [9], Oxidation (M) [19]	2	1566.8	ECH1_DIL50_130416074636.3456.3456.3.dta	3	gi|30019803|ref|NP_831434.1|	flagellin [Bacillus cereus ATCC 14579],	ECH1	ECH1$gi|30019803|ref|NP_831434.1|	61
4389	1196.6	2391.18	2391.18	1.31316	0	70.1	70.1	248	269	K	ILNEAGISMLSQANQTPQMVSK	L	Oxidation (M) [9], Oxidation (M) [19]	2	1571.77	ECH1_DIL50_130416074636.3470.3470.2.dta	2	gi|30019803|ref|NP_831434.1|	flagellin [Bacillus cereus ATCC 14579],	ECH1	ECH1$gi|30019803|ref|NP_831434.1|	61
4390	1196.6	2391.18	2391.18	1.31316	0	50.83	50.83	248	269	K	ILNEAGISMLSQANQTPQMVSK	L	Oxidation (M) [9], Oxidation (M) [19]	2	1572.84	ECH1_DIL50_130416074636.3473.3473.2.dta	2	gi|30019803|ref|NP_831434.1|	flagellin [Bacillus cereus ATCC 14579],	ECH1	ECH1$gi|30019803|ref|NP_831434.1|	61
2308	808.916	1615.82	1615.82	0.284686	0	64.6	64.6	35	51	K	SINSAADDAAGLAIATR	M		3	1608.71	ECH1_DIL50_130416074636.3569.3569.2.dta	2	gi|30019803|ref|NP_831434.1|	flagellin [Bacillus cereus ATCC 14579],	ECH1	ECH1$gi|30019803|ref|NP_831434.1|	61
2310	808.916	1615.82	1615.82	0.668393	0	67.61	67.61	35	51	K	SINSAADDAAGLAIATR	M		3	1609.84	ECH1_DIL50_130416074636.3572.3572.2.dta	2	gi|30019803|ref|NP_831434.1|	flagellin [Bacillus cereus ATCC 14579],	ECH1	ECH1$gi|30019803|ref|NP_831434.1|	61
2306	539.613	1615.82	1615.82	-0.325532	0	50.17	50.17	35	51	K	SINSAADDAAGLAIATR	M		3	1683.5	ECH1_DIL50_130416074636.3770.3770.3.dta	3	gi|30019803|ref|NP_831434.1|	flagellin [Bacillus cereus ATCC 14579],	ECH1	ECH1$gi|30019803|ref|NP_831434.1|	61
2311	808.916	1615.82	1615.82	0.742659	0	80.95	80.95	35	51	K	SINSAADDAAGLAIATR	M		3	1684.29	ECH1_DIL50_130416074636.3772.3772.2.dta	2	gi|30019803|ref|NP_831434.1|	flagellin [Bacillus cereus ATCC 14579],	ECH1	ECH1$gi|30019803|ref|NP_831434.1|	61
2307	539.613	1615.82	1615.82	0.00866435	0	47.51	47.51	35	51	K	SINSAADDAAGLAIATR	M		3	1684.61	ECH1_DIL50_130416074636.3773.3773.3.dta	3	gi|30019803|ref|NP_831434.1|	flagellin [Bacillus cereus ATCC 14579],	ECH1	ECH1$gi|30019803|ref|NP_831434.1|	61
2309	808.916	1615.82	1615.82	0.581749	0	93.26	93.26	35	51	K	SINSAADDAAGLAIATR	M		3	1685.79	ECH1_DIL50_130416074636.3776.3776.2.dta	2	gi|30019803|ref|NP_831434.1|	flagellin [Bacillus cereus ATCC 14579],	ECH1	ECH1$gi|30019803|ref|NP_831434.1|	61
1584	711.378	1420.74	1420.74	0.419499	0	76.93	76.93	167	179	K	TITTDTLTTLADR	A		1	1752.54	ECH1_DIL50_130416074636.3956.3956.2.dta	2	gi|30019803|ref|NP_831434.1|	flagellin [Bacillus cereus ATCC 14579],	ECH1	ECH1$gi|30019803|ref|NP_831434.1|	61
4355	792.735	2375.18	2375.18	0.279136	0	51.53	51.53	248	269	K	ILNEAGISMLSQANQTPQMVSK	L	Oxidation (M) [9]	2	1753.19	ECH1_DIL50_130416074636.3958.3958.3.dta	3	gi|30019803|ref|NP_831434.1|	flagellin [Bacillus cereus ATCC 14579],	ECH1	ECH1$gi|30019803|ref|NP_831434.1|	61
1585	711.378	1420.74	1420.74	0.503962	0	76.53	76.53	167	179	K	TITTDTLTTLADR	A		1	1753.99	ECH1_DIL50_130416074636.3960.3960.2.dta	2	gi|30019803|ref|NP_831434.1|	flagellin [Bacillus cereus ATCC 14579],	ECH1	ECH1$gi|30019803|ref|NP_831434.1|	61
4356	792.735	2375.18	2375.18	0.279136	0	49.75	49.75	248	269	K	ILNEAGISMLSQANQTPQMVSK	L	Oxidation (M) [9]	2	1754.61	ECH1_DIL50_130416074636.3962.3962.3.dta	3	gi|30019803|ref|NP_831434.1|	flagellin [Bacillus cereus ATCC 14579],	ECH1	ECH1$gi|30019803|ref|NP_831434.1|	61
4360	1188.6	2375.18	2375.18	1.03529	0	56.54	56.54	248	269	K	ILNEAGISMLSQANQTPQMVSK	L	Oxidation (M) [9]	2	1761.76	ECH1_DIL50_130416074636.3982.3982.2.dta	2	gi|30019803|ref|NP_831434.1|	flagellin [Bacillus cereus ATCC 14579],	ECH1	ECH1$gi|30019803|ref|NP_831434.1|	61
4359	1188.6	2375.18	2375.18	0.723734	0	51.03	51.03	248	269	K	ILNEAGISMLSQANQTPQMVSK	L	Oxidation (M) [9]	2	1763.21	ECH1_DIL50_130416074636.3986.3986.2.dta	2	gi|30019803|ref|NP_831434.1|	flagellin [Bacillus cereus ATCC 14579],	ECH1	ECH1$gi|30019803|ref|NP_831434.1|	61
1583	474.588	1420.74	1420.74	0.119656	0	26.52	26.52	167	179	K	TITTDTLTTLADR	A		1	1764.75	ECH1_DIL50_130416074636.3990.3990.3.dta	3	gi|30019803|ref|NP_831434.1|	flagellin [Bacillus cereus ATCC 14579],	ECH1	ECH1$gi|30019803|ref|NP_831434.1|	61
3498	983.476	1964.94	1964.94	0.899266	0	117.01	117.01	148	166	K	VQLSDASGDTMTIDSLNAK	T		1	1765.53	ECH1_DIL50_130416074636.3992.3992.2.dta	2	gi|30019803|ref|NP_831434.1|	flagellin [Bacillus cereus ATCC 14579],	ECH1	ECH1$gi|30019803|ref|NP_831434.1|	61
3497	983.476	1964.94	1964.94	0.899266	0	110.75	110.75	148	166	K	VQLSDASGDTMTIDSLNAK	T		1	1767.09	ECH1_DIL50_130416074636.3996.3996.2.dta	2	gi|30019803|ref|NP_831434.1|	flagellin [Bacillus cereus ATCC 14579],	ECH1	ECH1$gi|30019803|ref|NP_831434.1|	61
4983	822.16	3284.61	3284.61	1.08415	2	15.75	15.75	135	166	K	FLSTDKGGAADIKVQLSDASGDTMTIDSLNAK	T	Oxidation (M) [24]	1	1833.1	ECH1_DIL50_130416074636.4177.4177.4.dta	4	gi|30019803|ref|NP_831434.1|	flagellin [Bacillus cereus ATCC 14579],	ECH1	ECH1$gi|30019803|ref|NP_831434.1|	61
4358	792.735	2375.18	2375.18	0.670685	0	62.53	62.53	248	269	K	ILNEAGISMLSQANQTPQMVSK	L	Oxidation (M) [19]	2	1848.85	ECH1_DIL50_130416074636.4220.4220.3.dta	3	gi|30019803|ref|NP_831434.1|	flagellin [Bacillus cereus ATCC 14579],	ECH1	ECH1$gi|30019803|ref|NP_831434.1|	61
4357	792.735	2375.18	2375.18	0.594902	0	70.73	70.73	248	269	K	ILNEAGISMLSQANQTPQMVSK	L	Oxidation (M) [19]	2	1850.32	ECH1_DIL50_130416074636.4224.4224.3.dta	3	gi|30019803|ref|NP_831434.1|	flagellin [Bacillus cereus ATCC 14579],	ECH1	ECH1$gi|30019803|ref|NP_831434.1|	61
4361	1188.6	2375.19	2375.18	1.13633	0	57.98	57.98	248	269	K	ILNEAGISMLSQANQTPQMVSK	L	Oxidation (M) [19]	2	1852.55	ECH1_DIL50_130416074636.4230.4230.2.dta	2	gi|30019803|ref|NP_831434.1|	flagellin [Bacillus cereus ATCC 14579],	ECH1	ECH1$gi|30019803|ref|NP_831434.1|	61
4362	1188.6	2375.19	2375.18	1.44789	0	58.16	58.16	248	269	K	ILNEAGISMLSQANQTPQMVSK	L	Oxidation (M) [19]	2	1855.1	ECH1_DIL50_130416074636.4237.4237.2.dta	2	gi|30019803|ref|NP_831434.1|	flagellin [Bacillus cereus ATCC 14579],	ECH1	ECH1$gi|30019803|ref|NP_831434.1|	61
4346	787.404	2359.19	2359.19	1.72983	0	62.23	62.23	248	269	K	ILNEAGISMLSQANQTPQMVSK	L		2	2024.65	ECH1_DIL50_130416074636.4697.4697.3.dta	3	gi|30019803|ref|NP_831434.1|	flagellin [Bacillus cereus ATCC 14579],	ECH1	ECH1$gi|30019803|ref|NP_831434.1|	61
4345	1180.6	2359.19	2359.19	1.37208	0	68.79	68.79	248	269	K	ILNEAGISMLSQANQTPQMVSK	L		2	2025.39	ECH1_DIL50_130416074636.4699.4699.2.dta	2	gi|30019803|ref|NP_831434.1|	flagellin [Bacillus cereus ATCC 14579],	ECH1	ECH1$gi|30019803|ref|NP_831434.1|	61
4343	787.404	2359.19	2359.19	0.954142	0	59.02	59.02	248	269	K	ILNEAGISMLSQANQTPQMVSK	L		2	2026.18	ECH1_DIL50_130416074636.4701.4701.3.dta	3	gi|30019803|ref|NP_831434.1|	flagellin [Bacillus cereus ATCC 14579],	ECH1	ECH1$gi|30019803|ref|NP_831434.1|	61
4344	1180.6	2359.19	2359.19	1.05842	0	65.1	65.1	248	269	K	ILNEAGISMLSQANQTPQMVSK	L		2	2026.92	ECH1_DIL50_130416074636.4703.4703.2.dta	2	gi|30019803|ref|NP_831434.1|	flagellin [Bacillus cereus ATCC 14579],	ECH1	ECH1$gi|30019803|ref|NP_831434.1|	61
1895	750.923	1499.83	1499.83	0.689411	0	40.65	40.65	75	89	R	TGDAALGSISNILLR	M		3	2321.45	ECH1_DIL50_130416074636.5473.5473.2.dta	2	gi|30019803|ref|NP_831434.1|	flagellin [Bacillus cereus ATCC 14579],	ECH1	ECH1$gi|30019803|ref|NP_831434.1|	61
1897	750.923	1499.83	1499.83	1.00945	0	45.31	45.31	75	89	R	TGDAALGSISNILLR	M		3	2322.58	ECH1_DIL50_130416074636.5476.5476.2.dta	2	gi|30019803|ref|NP_831434.1|	flagellin [Bacillus cereus ATCC 14579],	ECH1	ECH1$gi|30019803|ref|NP_831434.1|	61
1890	750.923	1499.83	1499.83	-0.044005	0	54.77	54.77	75	89	R	TGDAALGSISNILLR	M		3	2408.6	ECH1_DIL50_130416074636.5697.5697.2.dta	2	gi|30019803|ref|NP_831434.1|	flagellin [Bacillus cereus ATCC 14579],	ECH1	ECH1$gi|30019803|ref|NP_831434.1|	61
1894	750.923	1499.83	1499.83	0.596067	0	78.89	78.89	75	89	R	TGDAALGSISNILLR	M		3	2410.88	ECH1_DIL50_130416074636.5703.5703.2.dta	2	gi|30019803|ref|NP_831434.1|	flagellin [Bacillus cereus ATCC 14579],	ECH1	ECH1$gi|30019803|ref|NP_831434.1|	61
1889	500.951	1499.83	1499.83	-0.108012	0	25.54	25.54	75	89	R	TGDAALGSISNILLR	M		3	2412.78	ECH1_DIL50_130416074636.5708.5708.3.dta	3	gi|30019803|ref|NP_831434.1|	flagellin [Bacillus cereus ATCC 14579],	ECH1	ECH1$gi|30019803|ref|NP_831434.1|	61
1893	500.951	1499.83	1499.83	0.272031	0	42.49	42.49	75	89	R	TGDAALGSISNILLR	M		3	2414.3	ECH1_DIL50_130416074636.5712.5712.3.dta	3	gi|30019803|ref|NP_831434.1|	flagellin [Bacillus cereus ATCC 14579],	ECH1	ECH1$gi|30019803|ref|NP_831434.1|	61
4944	1045.89	3134.66	3134.66	2.12942	2	25.03	25.03	167	195	K	TITTDTLTTLADRATAETEITKLDTAIQK	I		1	2457.63	ECH1_DIL50_130416074636.5824.5824.3.dta	3	gi|30019803|ref|NP_831434.1|	flagellin [Bacillus cereus ATCC 14579],	ECH1	ECH1$gi|30019803|ref|NP_831434.1|	61
4942	1045.89	3134.66	3134.66	0.732138	2	27.16	27.16	167	195	K	TITTDTLTTLADRATAETEITKLDTAIQK	I		1	2462.35	ECH1_DIL50_130416074636.5836.5836.3.dta	3	gi|30019803|ref|NP_831434.1|	flagellin [Bacillus cereus ATCC 14579],	ECH1	ECH1$gi|30019803|ref|NP_831434.1|	61
1896	750.923	1499.83	1499.83	0.849429	0	75.55	75.55	75	89	R	TGDAALGSISNILLR	M		3	2472.17	ECH1_DIL50_130416074636.5861.5861.2.dta	2	gi|30019803|ref|NP_831434.1|	flagellin [Bacillus cereus ATCC 14579],	ECH1	ECH1$gi|30019803|ref|NP_831434.1|	61
1892	750.923	1499.83	1499.83	0.196022	0	75.69	75.69	75	89	R	TGDAALGSISNILLR	M		3	2476.5	ECH1_DIL50_130416074636.5872.5872.2.dta	2	gi|30019803|ref|NP_831434.1|	flagellin [Bacillus cereus ATCC 14579],	ECH1	ECH1$gi|30019803|ref|NP_831434.1|	61
1891	500.951	1499.83	1499.83	0.0320036	0	29.63	29.63	75	89	R	TGDAALGSISNILLR	M		3	2486.35	ECH1_DIL50_130416074636.5897.5897.3.dta	3	gi|30019803|ref|NP_831434.1|	flagellin [Bacillus cereus ATCC 14579],	ECH1	ECH1$gi|30019803|ref|NP_831434.1|	61
604	561.764	1121.51	1121.51	0.235396	0	29.84	29.84	65	74	R	NTQDAMSALR	T	Oxidation (M) [6]	3	548.748	ECH1_DIL50_130416074636.794.794.2.dta	2	gi|30019803|ref|NP_831434.1|	flagellin [Bacillus cereus ATCC 14579],	ECH1	ECH1$gi|30019803|ref|NP_831434.1|	61
603	561.764	1121.51	1121.51	0.0213997	0	23.67	23.67	65	74	R	NTQDAMSALR	T	Oxidation (M) [6]	3	553.894	ECH1_DIL50_130416074636.802.802.2.dta	2	gi|30019803|ref|NP_831434.1|	flagellin [Bacillus cereus ATCC 14579],	ECH1	ECH1$gi|30019803|ref|NP_831434.1|	61
939	408.554	1222.64	1222.64	-0.399136	0	23.8	23.8	94	103	K	NIHLNQELSR	I		1	885.48	ECH1_DIL50_130416074636.1582.1582.3.dta	3	gi|30021215|ref|NP_832846.1|	hemolysin BL lytic component L1 [Bacillus cereus ATCC 14579],	ECH1	ECH1$gi|30021215|ref|NP_832846.1|	57
938	408.554	1222.64	1222.64	-0.472747	0	18.75	18.75	94	103	K	NIHLNQELSR	I		1	886.666	ECH1_DIL50_130416074636.1585.1585.3.dta	3	gi|30021215|ref|NP_832846.1|	hemolysin BL lytic component L1 [Bacillus cereus ATCC 14579],	ECH1	ECH1$gi|30021215|ref|NP_832846.1|	57
940	612.328	1222.64	1222.64	0.317346	0	31.42	31.42	94	103	K	NIHLNQELSR	I		1	897.257	ECH1_DIL50_130416074636.1613.1613.2.dta	2	gi|30021215|ref|NP_832846.1|	hemolysin BL lytic component L1 [Bacillus cereus ATCC 14579],	ECH1	ECH1$gi|30021215|ref|NP_832846.1|	57
941	612.328	1222.64	1222.64	0.415494	0	20.73	20.73	94	103	K	NIHLNQELSR	I		1	898.704	ECH1_DIL50_130416074636.1617.1617.2.dta	2	gi|30021215|ref|NP_832846.1|	hemolysin BL lytic component L1 [Bacillus cereus ATCC 14579],	ECH1	ECH1$gi|30021215|ref|NP_832846.1|	57
566	558.272	1114.53	1114.53	0.366074	0	18.72	18.72	182	190	K	LYQNSTDFK	N		1	902.391	ECH1_DIL50_130416074636.1627.1627.2.dta	2	gi|30021215|ref|NP_832846.1|	hemolysin BL lytic component L1 [Bacillus cereus ATCC 14579],	ECH1	ECH1$gi|30021215|ref|NP_832846.1|	57
1310	449.254	1344.74	1344.74	0.0996475	1	21.09	21.09	40	52	K	VGNYALGPEGLKK	A		1	1048.14	ECH1_DIL50_130416074636.2022.2022.3.dta	3	gi|30021215|ref|NP_832846.1|	hemolysin BL lytic component L1 [Bacillus cereus ATCC 14579],	ECH1	ECH1$gi|30021215|ref|NP_832846.1|	57
1309	449.254	1344.74	1344.74	0.0327201	1	25.83	25.83	40	52	K	VGNYALGPEGLKK	A		1	1049.29	ECH1_DIL50_130416074636.2025.2025.3.dta	3	gi|30021215|ref|NP_832846.1|	hemolysin BL lytic component L1 [Bacillus cereus ATCC 14579],	ECH1	ECH1$gi|30021215|ref|NP_832846.1|	57
1311	673.378	1344.74	1344.74	0.237964	1	29.55	29.55	40	52	K	VGNYALGPEGLKK	A		1	1055.1	ECH1_DIL50_130416074636.2041.2041.2.dta	2	gi|30021215|ref|NP_832846.1|	hemolysin BL lytic component L1 [Bacillus cereus ATCC 14579],	ECH1	ECH1$gi|30021215|ref|NP_832846.1|	57
1312	673.378	1344.74	1344.74	0.327201	1	30.3	30.3	40	52	K	VGNYALGPEGLKK	A		1	1056.52	ECH1_DIL50_130416074636.2045.2045.2.dta	2	gi|30021215|ref|NP_832846.1|	hemolysin BL lytic component L1 [Bacillus cereus ATCC 14579],	ECH1	ECH1$gi|30021215|ref|NP_832846.1|	57
920	609.293	1216.57	1216.57	-0.0164396	0	32.92	32.92	178	188	K	ALQGEADWEAK	I		1	1081.72	ECH1_DIL50_130416074636.2114.2114.2.dta	2	gi|30018378|ref|NP_830009.1|	elongation factor Tu [Bacillus cereus ATCC 14579],	ECH1	ECH1$gi|30018378|ref|NP_830009.1|	57
919	609.293	1216.57	1216.57	-0.0164396	0	39.28	39.28	178	188	K	ALQGEADWEAK	I		1	1083.14	ECH1_DIL50_130416074636.2118.2118.2.dta	2	gi|30018378|ref|NP_830009.1|	elongation factor Tu [Bacillus cereus ATCC 14579],	ECH1	ECH1$gi|30018378|ref|NP_830009.1|	57
962	615.346	1228.68	1228.68	0.347528	0	70.1	70.1	316	327	R	ANQAVLSLTNAK	E		1	1199.97	ECH1_DIL50_130416074636.2447.2447.2.dta	2	gi|30021215|ref|NP_832846.1|	hemolysin BL lytic component L1 [Bacillus cereus ATCC 14579],	ECH1	ECH1$gi|30021215|ref|NP_832846.1|	57
961	615.346	1228.68	1228.68	-0.352411	0	82.37	82.37	316	327	R	ANQAVLSLTNAK	E		1	1201.07	ECH1_DIL50_130416074636.2450.2450.2.dta	2	gi|30021215|ref|NP_832846.1|	hemolysin BL lytic component L1 [Bacillus cereus ATCC 14579],	ECH1	ECH1$gi|30021215|ref|NP_832846.1|	57
2950	602.966	1805.88	1805.88	-1.45359	0	31.71	31.71	60	75	R	GITISTAHVEYETETR	H		1	1299.29	ECH1_DIL50_130416074636.2724.2724.3.dta	3	gi|30018378|ref|NP_830009.1|	elongation factor Tu [Bacillus cereus ATCC 14579],	ECH1	ECH1$gi|30018378|ref|NP_830009.1|	57
2951	602.967	1805.88	1805.88	-0.539903	0	37.69	37.69	60	75	R	GITISTAHVEYETETR	H		1	1300.75	ECH1_DIL50_130416074636.2728.2728.3.dta	3	gi|30018378|ref|NP_830009.1|	elongation factor Tu [Bacillus cereus ATCC 14579],	ECH1	ECH1$gi|30018378|ref|NP_830009.1|	57
2953	903.948	1805.88	1805.88	0.919773	0	70.2	70.2	60	75	R	GITISTAHVEYETETR	H		1	1304.45	ECH1_DIL50_130416074636.2738.2738.2.dta	2	gi|30018378|ref|NP_830009.1|	elongation factor Tu [Bacillus cereus ATCC 14579],	ECH1	ECH1$gi|30018378|ref|NP_830009.1|	57
2952	903.948	1805.88	1805.88	0.70935	0	74.55	74.55	60	75	R	GITISTAHVEYETETR	H		1	1305.25	ECH1_DIL50_130416074636.2740.2740.2.dta	2	gi|30018378|ref|NP_830009.1|	elongation factor Tu [Bacillus cereus ATCC 14579],	ECH1	ECH1$gi|30018378|ref|NP_830009.1|	57
2615	565.974	1694.9	1694.9	0.157531	2	46.37	46.37	306	320	K	FKAEVFVLSKEEGGR	H		1	1353.82	ECH1_DIL50_130416074636.2874.2874.3.dta	3	gi|30018378|ref|NP_830009.1|	elongation factor Tu [Bacillus cereus ATCC 14579],	ECH1	ECH1$gi|30018378|ref|NP_830009.1|	57
2616	565.974	1694.9	1694.9	0.493835	2	48.17	48.17	306	320	K	FKAEVFVLSKEEGGR	H		1	1354.95	ECH1_DIL50_130416074636.2877.2877.3.dta	3	gi|30018378|ref|NP_830009.1|	elongation factor Tu [Bacillus cereus ATCC 14579],	ECH1	ECH1$gi|30018378|ref|NP_830009.1|	57
2613	424.732	1694.9	1694.9	-0.318013	2	31.92	31.92	306	320	K	FKAEVFVLSKEEGGR	H		1	1356.14	ECH1_DIL50_130416074636.2880.2880.4.dta	4	gi|30018378|ref|NP_830009.1|	elongation factor Tu [Bacillus cereus ATCC 14579],	ECH1	ECH1$gi|30018378|ref|NP_830009.1|	57
2614	424.732	1694.9	1694.9	-0.247212	2	21.87	21.87	306	320	K	FKAEVFVLSKEEGGR	H		1	1357.64	ECH1_DIL50_130416074636.2884.2884.4.dta	4	gi|30018378|ref|NP_830009.1|	elongation factor Tu [Bacillus cereus ATCC 14579],	ECH1	ECH1$gi|30018378|ref|NP_830009.1|	57
921	609.33	1216.65	1216.65	0.259731	0	37.92	37.92	40	51	K	VGNYALGPEGLK	K		1	1393.76	ECH1_DIL50_130416074636.2981.2981.2.dta	2	gi|30021215|ref|NP_832846.1|	hemolysin BL lytic component L1 [Bacillus cereus ATCC 14579],	ECH1	ECH1$gi|30021215|ref|NP_832846.1|	57
922	609.33	1216.65	1216.65	0.259731	0	38.37	38.37	40	51	K	VGNYALGPEGLK	K		1	1395.18	ECH1_DIL50_130416074636.2985.2985.2.dta	2	gi|30021215|ref|NP_832846.1|	hemolysin BL lytic component L1 [Bacillus cereus ATCC 14579],	ECH1	ECH1$gi|30021215|ref|NP_832846.1|	57
2990	606.96	1817.86	1817.86	-0.190334	1	17.37	17.37	385	399	K	ESWNDIHKDAEFISK	D		1	1508.99	ECH1_DIL50_130416074636.3297.3297.3.dta	3	gi|30021215|ref|NP_832846.1|	hemolysin BL lytic component L1 [Bacillus cereus ATCC 14579],	ECH1	ECH1$gi|30021215|ref|NP_832846.1|	57
767	584.342	1166.67	1166.67	-0.35057	1	29.58	29.58	306	315	K	FKAEVFVLSK	E		1	1513.65	ECH1_DIL50_130416074636.3310.3310.2.dta	2	gi|30018378|ref|NP_830009.1|	elongation factor Tu [Bacillus cereus ATCC 14579],	ECH1	ECH1$gi|30018378|ref|NP_830009.1|	57
766	584.342	1166.67	1166.67	-0.864855	1	25.83	25.83	306	315	K	FKAEVFVLSK	E		1	1515.1	ECH1_DIL50_130416074636.3314.3314.2.dta	2	gi|30018378|ref|NP_830009.1|	elongation factor Tu [Bacillus cereus ATCC 14579],	ECH1	ECH1$gi|30018378|ref|NP_830009.1|	57
768	389.897	1166.67	1166.67	-0.347142	1	26.74	26.74	306	315	K	FKAEVFVLSK	E		1	1515.85	ECH1_DIL50_130416074636.3316.3316.3.dta	3	gi|30018378|ref|NP_830009.1|	elongation factor Tu [Bacillus cereus ATCC 14579],	ECH1	ECH1$gi|30018378|ref|NP_830009.1|	57
3527	659.355	1975.04	1975.04	-0.117972	1	27.88	27.88	52	69	K	KALAETGSHILVMDLYAK	T	Oxidation (M) [13]	1	1519.55	ECH1_DIL50_130416074636.3326.3326.3.dta	3	gi|30021215|ref|NP_832846.1|	hemolysin BL lytic component L1 [Bacillus cereus ATCC 14579],	ECH1	ECH1$gi|30021215|ref|NP_832846.1|	57
3300	635.007	1902	1902	0.117771	0	33.18	33.18	104	119	R	INANYWLDTAKPQIQK	T		1	1674.17	ECH1_DIL50_130416074636.3745.3745.3.dta	3	gi|30021215|ref|NP_832846.1|	hemolysin BL lytic component L1 [Bacillus cereus ATCC 14579],	ECH1	ECH1$gi|30021215|ref|NP_832846.1|	57
3301	952.008	1902	1902	1.06204	0	54.83	54.83	104	119	R	INANYWLDTAKPQIQK	T		1	1679.03	ECH1_DIL50_130416074636.3758.3758.2.dta	2	gi|30021215|ref|NP_832846.1|	hemolysin BL lytic component L1 [Bacillus cereus ATCC 14579],	ECH1	ECH1$gi|30021215|ref|NP_832846.1|	57
3302	952.008	1902	1902	1.12513	0	60.55	60.55	104	119	R	INANYWLDTAKPQIQK	T		1	1680.16	ECH1_DIL50_130416074636.3761.3761.2.dta	2	gi|30021215|ref|NP_832846.1|	hemolysin BL lytic component L1 [Bacillus cereus ATCC 14579],	ECH1	ECH1$gi|30021215|ref|NP_832846.1|	57
3469	654.024	1959.05	1959.05	0.860621	1	28.46	28.46	52	69	K	KALAETGSHILVMDLYAK	T		1	1718.87	ECH1_DIL50_130416074636.3866.3866.3.dta	3	gi|30021215|ref|NP_832846.1|	hemolysin BL lytic component L1 [Bacillus cereus ATCC 14579],	ECH1	ECH1$gi|30021215|ref|NP_832846.1|	57
3470	654.025	1959.05	1959.05	1.90194	1	26.08	26.08	52	69	K	KALAETGSHILVMDLYAK	T		1	1720	ECH1_DIL50_130416074636.3869.3869.3.dta	3	gi|30021215|ref|NP_832846.1|	hemolysin BL lytic component L1 [Bacillus cereus ATCC 14579],	ECH1	ECH1$gi|30021215|ref|NP_832846.1|	57
3122	616.657	1846.95	1846.95	0.195999	0	26.62	26.62	53	69	K	ALAETGSHILVMDLYAK	T	Oxidation (M) [12]	1	1749.57	ECH1_DIL50_130416074636.3948.3948.3.dta	3	gi|30021215|ref|NP_832846.1|	hemolysin BL lytic component L1 [Bacillus cereus ATCC 14579],	ECH1	ECH1$gi|30021215|ref|NP_832846.1|	57
3121	616.657	1846.95	1846.95	0.00108287	0	32.04	32.04	53	69	K	ALAETGSHILVMDLYAK	T	Oxidation (M) [12]	1	1751.07	ECH1_DIL50_130416074636.3952.3952.3.dta	3	gi|30021215|ref|NP_832846.1|	hemolysin BL lytic component L1 [Bacillus cereus ATCC 14579],	ECH1	ECH1$gi|30021215|ref|NP_832846.1|	57
2907	599.339	1795	1795	0.0885796	1	42.1	42.1	265	281	R	KLLDQAQAGDNIGALLR	G		1	1873.28	ECH1_DIL50_130416074636.4285.4285.3.dta	3	gi|30018378|ref|NP_830009.1|	elongation factor Tu [Bacillus cereus ATCC 14579],	ECH1	ECH1$gi|30018378|ref|NP_830009.1|	57
2908	599.339	1795	1795	0.389416	1	45.98	45.98	265	281	R	KLLDQAQAGDNIGALLR	G		1	1874.45	ECH1_DIL50_130416074636.4288.4288.3.dta	3	gi|30018378|ref|NP_830009.1|	elongation factor Tu [Bacillus cereus ATCC 14579],	ECH1	ECH1$gi|30018378|ref|NP_830009.1|	57
2909	898.505	1795	1795	0.571032	1	91.55	91.55	265	281	R	KLLDQAQAGDNIGALLR	G		1	1879.2	ECH1_DIL50_130416074636.4301.4301.2.dta	2	gi|30018378|ref|NP_830009.1|	elongation factor Tu [Bacillus cereus ATCC 14579],	ECH1	ECH1$gi|30018378|ref|NP_830009.1|	57
2910	898.505	1795	1795	0.637885	1	68.7	68.7	265	281	R	KLLDQAQAGDNIGALLR	G		1	1880.37	ECH1_DIL50_130416074636.4304.4304.2.dta	2	gi|30018378|ref|NP_830009.1|	elongation factor Tu [Bacillus cereus ATCC 14579],	ECH1	ECH1$gi|30018378|ref|NP_830009.1|	57
3055	611.325	1830.95	1830.95	-0.441846	0	27.8	27.8	53	69	K	ALAETGSHILVMDLYAK	T		1	1976.02	ECH1_DIL50_130416074636.4567.4567.3.dta	3	gi|30021215|ref|NP_832846.1|	hemolysin BL lytic component L1 [Bacillus cereus ATCC 14579],	ECH1	ECH1$gi|30021215|ref|NP_832846.1|	57
3056	611.325	1830.95	1830.95	-0.441846	0	35.1	35.1	53	69	K	ALAETGSHILVMDLYAK	T		1	1976.78	ECH1_DIL50_130416074636.4569.4569.3.dta	3	gi|30021215|ref|NP_832846.1|	hemolysin BL lytic component L1 [Bacillus cereus ATCC 14579],	ECH1	ECH1$gi|30021215|ref|NP_832846.1|	57
3057	916.485	1830.96	1830.95	0.790298	0	61.13	61.13	53	69	K	ALAETGSHILVMDLYAK	T		1	1979.85	ECH1_DIL50_130416074636.4577.4577.2.dta	2	gi|30021215|ref|NP_832846.1|	hemolysin BL lytic component L1 [Bacillus cereus ATCC 14579],	ECH1	ECH1$gi|30021215|ref|NP_832846.1|	57
3058	916.485	1830.96	1830.95	0.790298	0	65.7	65.7	53	69	K	ALAETGSHILVMDLYAK	T		1	1981.39	ECH1_DIL50_130416074636.4581.4581.2.dta	2	gi|30021215|ref|NP_832846.1|	hemolysin BL lytic component L1 [Bacillus cereus ATCC 14579],	ECH1	ECH1$gi|30021215|ref|NP_832846.1|	57
4619	862.787	2585.34	2585.34	0.454873	1	56.51	56.51	70	93	K	TMIKQPNVNLSNIDLGSEGGELLK	N	Oxidation (M) [2]	1	2041.48	ECH1_DIL50_130416074636.4741.4741.3.dta	3	gi|30021215|ref|NP_832846.1|	hemolysin BL lytic component L1 [Bacillus cereus ATCC 14579],	ECH1	ECH1$gi|30021215|ref|NP_832846.1|	57
4620	862.787	2585.34	2585.34	1.30196	1	54	54	70	93	K	TMIKQPNVNLSNIDLGSEGGELLK	N	Oxidation (M) [2]	1	2042.96	ECH1_DIL50_130416074636.4745.4745.3.dta	3	gi|30021215|ref|NP_832846.1|	hemolysin BL lytic component L1 [Bacillus cereus ATCC 14579],	ECH1	ECH1$gi|30021215|ref|NP_832846.1|	57
4121	749.073	2244.2	2244.2	0.635417	2	38.87	38.87	146	166	K	DKAGLKEGINDLITTINTNSK	E		1	2066.49	ECH1_DIL50_130416074636.4807.4807.3.dta	3	gi|30021215|ref|NP_832846.1|	hemolysin BL lytic component L1 [Bacillus cereus ATCC 14579],	ECH1	ECH1$gi|30021215|ref|NP_832846.1|	57
4120	562.056	2244.2	2244.2	-0.485697	2	18.59	18.59	146	166	K	DKAGLKEGINDLITTINTNSK	E		1	2067.67	ECH1_DIL50_130416074636.4810.4810.4.dta	4	gi|30021215|ref|NP_832846.1|	hemolysin BL lytic component L1 [Bacillus cereus ATCC 14579],	ECH1	ECH1$gi|30021215|ref|NP_832846.1|	57
4122	749.073	2244.2	2244.2	0.795831	2	24.93	24.93	146	166	K	DKAGLKEGINDLITTINTNSK	E		1	2068.06	ECH1_DIL50_130416074636.4811.4811.3.dta	3	gi|30021215|ref|NP_832846.1|	hemolysin BL lytic component L1 [Bacillus cereus ATCC 14579],	ECH1	ECH1$gi|30021215|ref|NP_832846.1|	57
4119	562.056	2244.19	2244.2	-0.806525	2	17.67	17.67	146	166	K	DKAGLKEGINDLITTINTNSK	E		1	2069.61	ECH1_DIL50_130416074636.4815.4815.4.dta	4	gi|30021215|ref|NP_832846.1|	hemolysin BL lytic component L1 [Bacillus cereus ATCC 14579],	ECH1	ECH1$gi|30021215|ref|NP_832846.1|	57
2502	834.458	1666.9	1666.9	0.311956	0	69.79	69.79	266	281	K	LLDQAQAGDNIGALLR	G		1	2112.53	ECH1_DIL50_130416074636.4929.4929.2.dta	2	gi|30018378|ref|NP_830009.1|	elongation factor Tu [Bacillus cereus ATCC 14579],	ECH1	ECH1$gi|30018378|ref|NP_830009.1|	57
2370	816.926	1631.84	1631.84	0.771523	0	64.27	64.27	152	166	K	EGINDLITTINTNSK	E		1	2114.04	ECH1_DIL50_130416074636.4933.4933.2.dta	2	gi|30021215|ref|NP_832846.1|	hemolysin BL lytic component L1 [Bacillus cereus ATCC 14579],	ECH1	ECH1$gi|30021215|ref|NP_832846.1|	57
2503	834.458	1666.9	1666.9	0.311956	0	67.02	67.02	266	281	K	LLDQAQAGDNIGALLR	G		1	2114.35	ECH1_DIL50_130416074636.4934.4934.2.dta	2	gi|30018378|ref|NP_830009.1|	elongation factor Tu [Bacillus cereus ATCC 14579],	ECH1	ECH1$gi|30018378|ref|NP_830009.1|	57
2369	816.926	1631.84	1631.84	0.697987	0	69.21	69.21	152	166	K	EGINDLITTINTNSK	E		1	2115.5	ECH1_DIL50_130416074636.4937.4937.2.dta	2	gi|30021215|ref|NP_832846.1|	hemolysin BL lytic component L1 [Bacillus cereus ATCC 14579],	ECH1	ECH1$gi|30021215|ref|NP_832846.1|	57
2367	544.953	1631.84	1631.84	0.1244	0	31.17	31.17	152	166	K	EGINDLITTINTNSK	E		1	2116.2	ECH1_DIL50_130416074636.4939.4939.3.dta	3	gi|30021215|ref|NP_832846.1|	hemolysin BL lytic component L1 [Bacillus cereus ATCC 14579],	ECH1	ECH1$gi|30021215|ref|NP_832846.1|	57
2501	556.641	1666.9	1666.9	0.236367	0	33.85	33.85	266	281	K	LLDQAQAGDNIGALLR	G		1	2117.38	ECH1_DIL50_130416074636.4942.4942.3.dta	3	gi|30018378|ref|NP_830009.1|	elongation factor Tu [Bacillus cereus ATCC 14579],	ECH1	ECH1$gi|30018378|ref|NP_830009.1|	57
2368	544.953	1631.84	1631.84	0.234705	0	36.64	36.64	152	166	K	EGINDLITTINTNSK	E		1	2117.75	ECH1_DIL50_130416074636.4943.4943.3.dta	3	gi|30021215|ref|NP_832846.1|	hemolysin BL lytic component L1 [Bacillus cereus ATCC 14579],	ECH1	ECH1$gi|30021215|ref|NP_832846.1|	57
2500	556.641	1666.9	1666.9	-0.105585	0	32.88	32.88	266	281	K	LLDQAQAGDNIGALLR	G		1	2118.56	ECH1_DIL50_130416074636.4945.4945.3.dta	3	gi|30018378|ref|NP_830009.1|	elongation factor Tu [Bacillus cereus ATCC 14579],	ECH1	ECH1$gi|30018378|ref|NP_830009.1|	57
4592	857.455	2569.34	2569.34	0.714191	1	58.51	58.51	70	93	K	TMIKQPNVNLSNIDLGSEGGELLK	N		1	2131.06	ECH1_DIL50_130416074636.4978.4978.3.dta	3	gi|30021215|ref|NP_832846.1|	hemolysin BL lytic component L1 [Bacillus cereus ATCC 14579],	ECH1	ECH1$gi|30021215|ref|NP_832846.1|	57
4593	857.456	2569.35	2569.34	1.14621	1	57.28	57.28	70	93	K	TMIKQPNVNLSNIDLGSEGGELLK	N		1	2132.25	ECH1_DIL50_130416074636.4981.4981.3.dta	3	gi|30021215|ref|NP_832846.1|	hemolysin BL lytic component L1 [Bacillus cereus ATCC 14579],	ECH1	ECH1$gi|30021215|ref|NP_832846.1|	57
3604	668.032	2001.07	2001.07	0.329323	1	30.41	30.41	148	166	K	AGLKEGINDLITTINTNSK	E		1	2164.81	ECH1_DIL50_130416074636.5066.5066.3.dta	3	gi|30021215|ref|NP_832846.1|	hemolysin BL lytic component L1 [Bacillus cereus ATCC 14579],	ECH1	ECH1$gi|30021215|ref|NP_832846.1|	57
3605	668.032	2001.08	2001.07	0.599178	1	32.06	32.06	148	166	K	AGLKEGINDLITTINTNSK	E		1	2166.74	ECH1_DIL50_130416074636.5071.5071.3.dta	3	gi|30021215|ref|NP_832846.1|	hemolysin BL lytic component L1 [Bacillus cereus ATCC 14579],	ECH1	ECH1$gi|30021215|ref|NP_832846.1|	57
3838	1049.05	2096.08	2096.07	0.988514	0	66.47	66.47	74	93	K	QPNVNLSNIDLGSEGGELLK	N		1	2199.28	ECH1_DIL50_130416074636.5156.5156.2.dta	2	gi|30021215|ref|NP_832846.1|	hemolysin BL lytic component L1 [Bacillus cereus ATCC 14579],	ECH1	ECH1$gi|30021215|ref|NP_832846.1|	57
3839	1049.05	2096.08	2096.07	1.44651	0	64.07	64.07	74	93	K	QPNVNLSNIDLGSEGGELLK	N		1	2200.82	ECH1_DIL50_130416074636.5160.5160.2.dta	2	gi|30021215|ref|NP_832846.1|	hemolysin BL lytic component L1 [Bacillus cereus ATCC 14579],	ECH1	ECH1$gi|30021215|ref|NP_832846.1|	57
3837	699.699	2096.08	2096.07	0.427466	0	53.21	53.21	74	93	K	QPNVNLSNIDLGSEGGELLK	N		1	2204.32	ECH1_DIL50_130416074636.5169.5169.3.dta	3	gi|30021215|ref|NP_832846.1|	hemolysin BL lytic component L1 [Bacillus cereus ATCC 14579],	ECH1	ECH1$gi|30021215|ref|NP_832846.1|	57
3836	699.699	2096.07	2096.07	-0.102096	0	41.9	41.9	74	93	K	QPNVNLSNIDLGSEGGELLK	N		1	2206.26	ECH1_DIL50_130416074636.5174.5174.3.dta	3	gi|30021215|ref|NP_832846.1|	hemolysin BL lytic component L1 [Bacillus cereus ATCC 14579],	ECH1	ECH1$gi|30021215|ref|NP_832846.1|	57
4743	906.442	2716.3	2716.3	2.26337	0	57.82	57.82	91	117	K	NMITGAAQMDGGILVVSAADGPMPQTR	E	Oxidation (M) [9]	1	2220.69	ECH1_DIL50_130416074636.5211.5211.3.dta	3	gi|30018378|ref|NP_830009.1|	elongation factor Tu [Bacillus cereus ATCC 14579],	ECH1	ECH1$gi|30018378|ref|NP_830009.1|	57
4742	906.44	2716.3	2716.3	0.308508	0	35.65	35.65	91	117	K	NMITGAAQMDGGILVVSAADGPMPQTR	E	Oxidation (M) [9]	1	2223.47	ECH1_DIL50_130416074636.5218.5218.3.dta	3	gi|30018378|ref|NP_830009.1|	elongation factor Tu [Bacillus cereus ATCC 14579],	ECH1	ECH1$gi|30018378|ref|NP_830009.1|	57
887	604.333	1206.65	1206.65	1.20996	0	22.18	22.18	384	395	R	TVGYGVVATIVE	-		1	2256.04	ECH1_DIL50_130416074636.5302.5302.2.dta	2	gi|30018378|ref|NP_830009.1|	elongation factor Tu [Bacillus cereus ATCC 14579],	ECH1	ECH1$gi|30018378|ref|NP_830009.1|	57
886	604.333	1206.65	1206.65	0.812166	0	35.49	35.49	384	395	R	TVGYGVVATIVE	-		1	2257.57	ECH1_DIL50_130416074636.5306.5306.2.dta	2	gi|30018378|ref|NP_830009.1|	elongation factor Tu [Bacillus cereus ATCC 14579],	ECH1	ECH1$gi|30018378|ref|NP_830009.1|	57
1180	652.395	1302.78	1302.78	-0.104392	0	70.85	70.85	26	38	K	TTLTAAITTVLAK	A		1	2280.59	ECH1_DIL50_130416074636.5367.5367.2.dta	2	gi|30018378|ref|NP_830009.1|	elongation factor Tu [Bacillus cereus ATCC 14579],	ECH1	ECH1$gi|30018378|ref|NP_830009.1|	57
1179	652.395	1302.78	1302.78	-0.104392	0	91.23	91.23	26	38	K	TTLTAAITTVLAK	A		1	2282.1	ECH1_DIL50_130416074636.5371.5371.2.dta	2	gi|30018378|ref|NP_830009.1|	elongation factor Tu [Bacillus cereus ATCC 14579],	ECH1	ECH1$gi|30018378|ref|NP_830009.1|	57
1177	435.266	1302.78	1302.78	-0.270192	0	31.84	31.84	26	38	K	TTLTAAITTVLAK	A		1	2288.24	ECH1_DIL50_130416074636.5387.5387.3.dta	3	gi|30018378|ref|NP_830009.1|	elongation factor Tu [Bacillus cereus ATCC 14579],	ECH1	ECH1$gi|30018378|ref|NP_830009.1|	57
1178	435.266	1302.78	1302.78	-0.132026	0	27.72	27.72	26	38	K	TTLTAAITTVLAK	A		1	2289.75	ECH1_DIL50_130416074636.5391.5391.3.dta	3	gi|30018378|ref|NP_830009.1|	elongation factor Tu [Bacillus cereus ATCC 14579],	ECH1	ECH1$gi|30018378|ref|NP_830009.1|	57
4741	906.439	2716.3	2716.3	-1.18249	0	20.7	20.7	91	117	K	NMITGAAQMDGGILVVSAADGPMPQTR	E	Oxidation (M) [23]	1	2290.09	ECH1_DIL50_130416074636.5392.5392.3.dta	3	gi|30018378|ref|NP_830009.1|	elongation factor Tu [Bacillus cereus ATCC 14579],	ECH1	ECH1$gi|30018378|ref|NP_830009.1|	57
4753	909.726	2726.16	2726.16	-1.16171	0	41.19	41.19	350	372	K	QWNTMGANYTDLLDNIDSMEDHK	F	Oxidation (M) [19]	1	2344.17	ECH1_DIL50_130416074636.5531.5531.3.dta	3	gi|30021215|ref|NP_832846.1|	hemolysin BL lytic component L1 [Bacillus cereus ATCC 14579],	ECH1	ECH1$gi|30021215|ref|NP_832846.1|	57
4754	909.729	2726.16	2726.16	1.99658	0	20.54	20.54	350	372	K	QWNTMGANYTDLLDNIDSMEDHK	F	Oxidation (M) [5]	1	2405.46	ECH1_DIL50_130416074636.5689.5689.3.dta	3	gi|30021215|ref|NP_832846.1|	hemolysin BL lytic component L1 [Bacillus cereus ATCC 14579],	ECH1	ECH1$gi|30021215|ref|NP_832846.1|	57
4727	901.108	2700.3	2700.3	-0.0566603	0	22.22	22.22	91	117	K	NMITGAAQMDGGILVVSAADGPMPQTR	E		1	2437.09	ECH1_DIL50_130416074636.5772.5772.3.dta	3	gi|30018378|ref|NP_830009.1|	elongation factor Tu [Bacillus cereus ATCC 14579],	ECH1	ECH1$gi|30018378|ref|NP_830009.1|	57
4019	733.033	2196.08	2196.08	0.221304	0	22.8	22.8	206	224	R	ETDKPFLMPVEDVFSITGR	G	Oxidation (M) [8]	1	2472.53	ECH1_DIL50_130416074636.5862.5862.3.dta	3	gi|30018378|ref|NP_830009.1|	elongation factor Tu [Bacillus cereus ATCC 14579],	ECH1	ECH1$gi|30018378|ref|NP_830009.1|	57
4020	733.034	2196.08	2196.08	0.644786	0	36.04	36.04	206	224	R	ETDKPFLMPVEDVFSITGR	G	Oxidation (M) [8]	1	2474.91	ECH1_DIL50_130416074636.5868.5868.3.dta	3	gi|30018378|ref|NP_830009.1|	elongation factor Tu [Bacillus cereus ATCC 14579],	ECH1	ECH1$gi|30018378|ref|NP_830009.1|	57
4734	904.397	2710.17	2710.16	1.84196	0	17.9	17.9	350	372	K	QWNTMGANYTDLLDNIDSMEDHK	F		1	2584.25	ECH1_DIL50_130416074636.6146.6146.3.dta	3	gi|30021215|ref|NP_832846.1|	hemolysin BL lytic component L1 [Bacillus cereus ATCC 14579],	ECH1	ECH1$gi|30021215|ref|NP_832846.1|	57
4733	904.396	2710.17	2710.16	0.5579	0	18.26	18.26	350	372	K	QWNTMGANYTDLLDNIDSMEDHK	F		1	2589.28	ECH1_DIL50_130416074636.6159.6159.3.dta	3	gi|30021215|ref|NP_832846.1|	hemolysin BL lytic component L1 [Bacillus cereus ATCC 14579],	ECH1	ECH1$gi|30021215|ref|NP_832846.1|	57
4425	806.431	2416.27	2416.27	0.802063	1	20.67	20.67	152	173	K	EGINDLITTINTNSKEVTDVIK	M		1	2615.41	ECH1_DIL50_130416074636.6227.6227.3.dta	3	gi|30021215|ref|NP_832846.1|	hemolysin BL lytic component L1 [Bacillus cereus ATCC 14579],	ECH1	ECH1$gi|30021215|ref|NP_832846.1|	57
1781	738.436	1474.86	1474.85	1.2686	0	32.56	32.56	125	137	R	QVGVPYIVVFLNK	C		1	2650.44	ECH1_DIL50_130416074636.6313.6313.2.dta	2	gi|30018378|ref|NP_830009.1|	elongation factor Tu [Bacillus cereus ATCC 14579],	ECH1	ECH1$gi|30018378|ref|NP_830009.1|	57
1780	738.435	1474.86	1474.85	0.265111	0	24.53	24.53	125	137	R	QVGVPYIVVFLNK	C		1	2651.63	ECH1_DIL50_130416074636.6316.6316.2.dta	2	gi|30018378|ref|NP_830009.1|	elongation factor Tu [Bacillus cereus ATCC 14579],	ECH1	ECH1$gi|30018378|ref|NP_830009.1|	57
1778	492.625	1474.85	1474.85	-2.09851	0	22.14	22.14	125	137	R	QVGVPYIVVFLNK	C		1	2659.67	ECH1_DIL50_130416074636.6336.6336.3.dta	3	gi|30018378|ref|NP_830009.1|	elongation factor Tu [Bacillus cereus ATCC 14579],	ECH1	ECH1$gi|30018378|ref|NP_830009.1|	57
1779	492.626	1474.85	1474.85	0.0779738	0	23.41	23.41	125	137	R	QVGVPYIVVFLNK	C		1	2660.49	ECH1_DIL50_130416074636.6338.6338.3.dta	3	gi|30018378|ref|NP_830009.1|	elongation factor Tu [Bacillus cereus ATCC 14579],	ECH1	ECH1$gi|30018378|ref|NP_830009.1|	57
3990	727.702	2180.08	2180.08	0.772907	0	37.89	37.89	206	224	R	ETDKPFLMPVEDVFSITGR	G		1	2669.17	ECH1_DIL50_130416074636.6360.6360.3.dta	3	gi|30018378|ref|NP_830009.1|	elongation factor Tu [Bacillus cereus ATCC 14579],	ECH1	ECH1$gi|30018378|ref|NP_830009.1|	57
3989	727.702	2180.08	2180.08	0.442644	0	31.68	31.68	206	224	R	ETDKPFLMPVEDVFSITGR	G		1	2670.75	ECH1_DIL50_130416074636.6364.6364.3.dta	3	gi|30018378|ref|NP_830009.1|	elongation factor Tu [Bacillus cereus ATCC 14579],	ECH1	ECH1$gi|30018378|ref|NP_830009.1|	57
3988	1091.05	2180.08	2180.08	0.229808	0	29.64	29.64	206	224	R	ETDKPFLMPVEDVFSITGR	G		1	2676.26	ECH1_DIL50_130416074636.6378.6378.2.dta	2	gi|30018378|ref|NP_830009.1|	elongation factor Tu [Bacillus cereus ATCC 14579],	ECH1	ECH1$gi|30018378|ref|NP_830009.1|	57
4829	951.133	2850.38	2850.37	1.77415	1	15.45	15.45	123	145	R	NIVNYDEQFQNYYDTLVETVQKK	D		1	2754.86	ECH1_DIL50_130416074636.6567.6567.3.dta	3	gi|30021215|ref|NP_832846.1|	hemolysin BL lytic component L1 [Bacillus cereus ATCC 14579],	ECH1	ECH1$gi|30021215|ref|NP_832846.1|	57
3233	939.482	1876.95	1876.95	1.46035	0	42.04	42.04	156	172	R	DLLSEYGFPGDDIPVIK	G		1	2881.19	ECH1_DIL50_130416074636.6861.6861.2.dta	2	gi|30018378|ref|NP_830009.1|	elongation factor Tu [Bacillus cereus ATCC 14579],	ECH1	ECH1$gi|30018378|ref|NP_830009.1|	57
3232	939.481	1876.95	1876.95	0.480035	0	60.5	60.5	156	172	R	DLLSEYGFPGDDIPVIK	G		1	2882.41	ECH1_DIL50_130416074636.6864.6864.2.dta	2	gi|30018378|ref|NP_830009.1|	elongation factor Tu [Bacillus cereus ATCC 14579],	ECH1	ECH1$gi|30018378|ref|NP_830009.1|	57
3231	626.656	1876.95	1876.95	0.0772532	0	29.95	29.95	156	172	R	DLLSEYGFPGDDIPVIK	G		1	2892.13	ECH1_DIL50_130416074636.6888.6888.3.dta	3	gi|30018378|ref|NP_830009.1|	elongation factor Tu [Bacillus cereus ATCC 14579],	ECH1	ECH1$gi|30018378|ref|NP_830009.1|	57
3230	626.656	1876.95	1876.95	-0.306349	0	25.15	25.15	156	172	R	DLLSEYGFPGDDIPVIK	G		1	2896.69	ECH1_DIL50_130416074636.6899.6899.3.dta	3	gi|30018378|ref|NP_830009.1|	elongation factor Tu [Bacillus cereus ATCC 14579],	ECH1	ECH1$gi|30018378|ref|NP_830009.1|	57
4844	720.873	2879.46	2879.46	1.1971	1	30.88	30.88	239	265	K	VGDVVEIIGLAEENASTTVTGVEMFRK	L	Oxidation (M) [24]	1	2941.16	ECH1_DIL50_130416074636.6988.6988.4.dta	4	gi|30018378|ref|NP_830009.1|	elongation factor Tu [Bacillus cereus ATCC 14579],	ECH1	ECH1$gi|30018378|ref|NP_830009.1|	57
4845	720.873	2879.46	2879.46	1.87778	1	24.3	24.3	239	265	K	VGDVVEIIGLAEENASTTVTGVEMFRK	L	Oxidation (M) [24]	1	2945.36	ECH1_DIL50_130416074636.6996.6996.4.dta	4	gi|30018378|ref|NP_830009.1|	elongation factor Tu [Bacillus cereus ATCC 14579],	ECH1	ECH1$gi|30018378|ref|NP_830009.1|	57
3235	939.482	1876.95	1876.95	1.97182	0	17.43	17.43	156	172	R	DLLSEYGFPGDDIPVIK	G		1	2945.74	ECH1_DIL50_130416074636.6997.6997.2.dta	2	gi|30018378|ref|NP_830009.1|	elongation factor Tu [Bacillus cereus ATCC 14579],	ECH1	ECH1$gi|30018378|ref|NP_830009.1|	57
4843	960.826	2879.46	2879.46	-0.433068	1	51.13	51.13	239	265	K	VGDVVEIIGLAEENASTTVTGVEMFRK	L	Oxidation (M) [24]	1	2948.2	ECH1_DIL50_130416074636.7001.7001.3.dta	3	gi|30018378|ref|NP_830009.1|	elongation factor Tu [Bacillus cereus ATCC 14579],	ECH1	ECH1$gi|30018378|ref|NP_830009.1|	57
3234	939.482	1876.95	1876.95	1.71609	0	47.94	47.94	156	172	R	DLLSEYGFPGDDIPVIK	G		1	2952.16	ECH1_DIL50_130416074636.7011.7011.2.dta	2	gi|30018378|ref|NP_830009.1|	elongation factor Tu [Bacillus cereus ATCC 14579],	ECH1	ECH1$gi|30018378|ref|NP_830009.1|	57
4748	908.434	2722.28	2722.28	1.33785	0	31.17	31.17	123	144	R	NIVNYDEQFQNYYDTLVETVQK	K		1	2960.03	ECH1_DIL50_130416074636.7027.7027.3.dta	3	gi|30021215|ref|NP_832846.1|	hemolysin BL lytic component L1 [Bacillus cereus ATCC 14579],	ECH1	ECH1$gi|30021215|ref|NP_832846.1|	57
4747	908.433	2722.28	2722.28	0.599498	0	28.37	28.37	123	144	R	NIVNYDEQFQNYYDTLVETVQK	K		1	2961.27	ECH1_DIL50_130416074636.7030.7030.3.dta	3	gi|30021215|ref|NP_832846.1|	hemolysin BL lytic component L1 [Bacillus cereus ATCC 14579],	ECH1	ECH1$gi|30021215|ref|NP_832846.1|	57
4750	1362.15	2722.28	2722.28	2.14453	0	45.49	45.49	123	144	R	NIVNYDEQFQNYYDTLVETVQK	K		1	2962.94	ECH1_DIL50_130416074636.7033.7033.2.dta	2	gi|30021215|ref|NP_832846.1|	hemolysin BL lytic component L1 [Bacillus cereus ATCC 14579],	ECH1	ECH1$gi|30021215|ref|NP_832846.1|	57
4749	1362.15	2722.28	2722.28	1.88004	0	34.38	34.38	123	144	R	NIVNYDEQFQNYYDTLVETVQK	K		1	2964.55	ECH1_DIL50_130416074636.7037.7037.2.dta	2	gi|30021215|ref|NP_832846.1|	hemolysin BL lytic component L1 [Bacillus cereus ATCC 14579],	ECH1	ECH1$gi|30021215|ref|NP_832846.1|	57
4648	873.821	2618.44	2618.44	1.04222	0	40.79	40.79	200	224	K	GGLTAILAGQQATIPQLQAEIEQLR	S		1	2981.41	ECH1_DIL50_130416074636.7079.7079.3.dta	3	gi|30021215|ref|NP_832846.1|	hemolysin BL lytic component L1 [Bacillus cereus ATCC 14579],	ECH1	ECH1$gi|30021215|ref|NP_832846.1|	57
4649	873.821	2618.44	2618.44	1.24845	0	40.01	40.01	200	224	K	GGLTAILAGQQATIPQLQAEIEQLR	S		1	2983.02	ECH1_DIL50_130416074636.7083.7083.3.dta	3	gi|30021215|ref|NP_832846.1|	hemolysin BL lytic component L1 [Bacillus cereus ATCC 14579],	ECH1	ECH1$gi|30021215|ref|NP_832846.1|	57
4149	752.663	2254.97	2254.96	1.2825	0	21.47	21.47	138	155	K	CDMVDDEELLELVEMEVR	D	Oxidation (M) [3], Oxidation (M) [15]	1	2995.03	ECH1_DIL50_130416074636.7107.7107.3.dta	3	gi|30018378|ref|NP_830009.1|	elongation factor Tu [Bacillus cereus ATCC 14579],	ECH1	ECH1$gi|30018378|ref|NP_830009.1|	57
4148	1128.49	2254.96	2254.96	-0.280271	0	52.87	52.87	138	155	K	CDMVDDEELLELVEMEVR	D	Oxidation (M) [3], Oxidation (M) [15]	1	2995.41	ECH1_DIL50_130416074636.7108.7108.2.dta	2	gi|30018378|ref|NP_830009.1|	elongation factor Tu [Bacillus cereus ATCC 14579],	ECH1	ECH1$gi|30018378|ref|NP_830009.1|	57
4150	752.663	2254.97	2254.96	1.45546	0	28.26	28.26	138	155	K	CDMVDDEELLELVEMEVR	D	Oxidation (M) [3], Oxidation (M) [15]	1	2996.26	ECH1_DIL50_130416074636.7110.7110.3.dta	3	gi|30018378|ref|NP_830009.1|	elongation factor Tu [Bacillus cereus ATCC 14579],	ECH1	ECH1$gi|30018378|ref|NP_830009.1|	57
4650	1310.23	2618.44	2618.44	2.0222	0	20.29	20.29	200	224	K	GGLTAILAGQQATIPQLQAEIEQLR	S		1	2996.65	ECH1_DIL50_130416074636.7111.7111.2.dta	2	gi|30021215|ref|NP_832846.1|	hemolysin BL lytic component L1 [Bacillus cereus ATCC 14579],	ECH1	ECH1$gi|30021215|ref|NP_832846.1|	57
4151	1128.49	2254.97	2254.96	1.45812	0	49.22	49.22	138	155	K	CDMVDDEELLELVEMEVR	D	Oxidation (M) [3], Oxidation (M) [15]	1	2998.61	ECH1_DIL50_130416074636.7116.7116.2.dta	2	gi|30018378|ref|NP_830009.1|	elongation factor Tu [Bacillus cereus ATCC 14579],	ECH1	ECH1$gi|30018378|ref|NP_830009.1|	57
4779	918.13	2751.37	2751.36	1.43165	0	42.45	42.45	239	264	K	VGDVVEIIGLAEENASTTVTGVEMFR	K	Oxidation (M) [24]	1	3244.98	ECH1_DIL50_130416074636.7546.7546.3.dta	3	gi|30018378|ref|NP_830009.1|	elongation factor Tu [Bacillus cereus ATCC 14579],	ECH1	ECH1$gi|30018378|ref|NP_830009.1|	57
4778	918.129	2751.37	2751.36	0.570263	0	43.4	43.4	239	264	K	VGDVVEIIGLAEENASTTVTGVEMFR	K	Oxidation (M) [24]	1	3249.1	ECH1_DIL50_130416074636.7552.7552.3.dta	3	gi|30018378|ref|NP_830009.1|	elongation factor Tu [Bacillus cereus ATCC 14579],	ECH1	ECH1$gi|30018378|ref|NP_830009.1|	57
2845	590.267	1767.78	1767.78	0.392583	0	29.49	29.49	76	90	R	HYAHVDCPGHADYVK	N		1	598.719	ECH1_DIL50_130416074636.882.882.3.dta	3	gi|30018378|ref|NP_830009.1|	elongation factor Tu [Bacillus cereus ATCC 14579],	ECH1	ECH1$gi|30018378|ref|NP_830009.1|	57
2844	590.266	1767.78	1767.78	-1.27052	0	29.76	29.76	76	90	R	HYAHVDCPGHADYVK	N		1	599.986	ECH1_DIL50_130416074636.885.885.3.dta	3	gi|30018378|ref|NP_830009.1|	elongation factor Tu [Bacillus cereus ATCC 14579],	ECH1	ECH1$gi|30018378|ref|NP_830009.1|	57
1419	458.575	1372.7	1372.7	0.594448	1	17.54	17.54	93	105	R	AMIELDGTPNKGK	L		1	965.704	ECH1_DIL50_130416074636.1798.1798.3.dta	3	gi|30023172|ref|NP_834803.1|	phosphopyruvate hydratase [Bacillus cereus ATCC 14579],	ECH1	ECH1$gi|30023172|ref|NP_834803.1|	51
1420	458.575	1372.7	1372.7	0.922269	1	20.19	20.19	93	105	R	AMIELDGTPNKGK	L		1	967.171	ECH1_DIL50_130416074636.1802.1802.3.dta	3	gi|30023172|ref|NP_834803.1|	phosphopyruvate hydratase [Bacillus cereus ATCC 14579],	ECH1	ECH1$gi|30023172|ref|NP_834803.1|	51
591	559.787	1117.56	1117.56	0.377609	0	26.68	26.68	181	190	R	MGAEVFHALK	A	Oxidation (M) [1]	1	967.529	ECH1_DIL50_130416074636.1803.1803.2.dta	2	gi|30023172|ref|NP_834803.1|	phosphopyruvate hydratase [Bacillus cereus ATCC 14579],	ECH1	ECH1$gi|30023172|ref|NP_834803.1|	51
1418	687.359	1372.7	1372.7	0.423981	1	43.9	43.9	93	105	R	AMIELDGTPNKGK	L		1	968.292	ECH1_DIL50_130416074636.1805.1805.2.dta	2	gi|30023172|ref|NP_834803.1|	phosphopyruvate hydratase [Bacillus cereus ATCC 14579],	ECH1	ECH1$gi|30023172|ref|NP_834803.1|	51
590	559.787	1117.56	1117.56	0.0375819	0	21.06	21.06	181	190	R	MGAEVFHALK	A	Oxidation (M) [1]	1	969.006	ECH1_DIL50_130416074636.1807.1807.2.dta	2	gi|30023172|ref|NP_834803.1|	phosphopyruvate hydratase [Bacillus cereus ATCC 14579],	ECH1	ECH1$gi|30023172|ref|NP_834803.1|	51
1421	687.359	1372.7	1372.7	1.05048	1	41.05	41.05	93	105	R	AMIELDGTPNKGK	L		1	974.535	ECH1_DIL50_130416074636.1822.1822.2.dta	2	gi|30023172|ref|NP_834803.1|	phosphopyruvate hydratase [Bacillus cereus ATCC 14579],	ECH1	ECH1$gi|30023172|ref|NP_834803.1|	51
3017	911.97	1821.92	1821.92	1.41334	0	86.26	86.26	35	52	R	AIVPSGASTGEHEAVELR	D		1	1227.14	ECH1_DIL50_130416074636.2522.2522.2.dta	2	gi|30023172|ref|NP_834803.1|	phosphopyruvate hydratase [Bacillus cereus ATCC 14579],	ECH1	ECH1$gi|30023172|ref|NP_834803.1|	51
3016	911.969	1821.92	1821.92	0.611991	0	101.42	101.42	35	52	R	AIVPSGASTGEHEAVELR	D		1	1229.46	ECH1_DIL50_130416074636.2528.2528.2.dta	2	gi|30023172|ref|NP_834803.1|	phosphopyruvate hydratase [Bacillus cereus ATCC 14579],	ECH1	ECH1$gi|30023172|ref|NP_834803.1|	51
522	368.195	1101.56	1101.56	0.258723	0	16.64	16.64	181	190	R	MGAEVFHALK	A		1	1234.62	ECH1_DIL50_130416074636.2542.2542.3.dta	3	gi|30023172|ref|NP_834803.1|	phosphopyruvate hydratase [Bacillus cereus ATCC 14579],	ECH1	ECH1$gi|30023172|ref|NP_834803.1|	51
521	551.789	1101.56	1101.56	0.0916878	0	54.73	54.73	181	190	R	MGAEVFHALK	A		1	1237.36	ECH1_DIL50_130416074636.2550.2550.2.dta	2	gi|30023172|ref|NP_834803.1|	phosphopyruvate hydratase [Bacillus cereus ATCC 14579],	ECH1	ECH1$gi|30023172|ref|NP_834803.1|	51
520	551.789	1101.56	1101.56	-0.0172482	0	48.58	48.58	181	190	R	MGAEVFHALK	A		1	1238.73	ECH1_DIL50_130416074636.2554.2554.2.dta	2	gi|30023172|ref|NP_834803.1|	phosphopyruvate hydratase [Bacillus cereus ATCC 14579],	ECH1	ECH1$gi|30023172|ref|NP_834803.1|	51
283	472.792	943.57	943.57	-0.103861	0	23.33	23.33	332	340	K	GISNSILIK	V		1	1343.53	ECH1_DIL50_130416074636.2845.2845.2.dta	2	gi|30023172|ref|NP_834803.1|	phosphopyruvate hydratase [Bacillus cereus ATCC 14579],	ECH1	ECH1$gi|30023172|ref|NP_834803.1|	51
282	472.792	943.57	943.57	-0.231037	0	38.61	38.61	332	340	K	GISNSILIK	V		1	1344.66	ECH1_DIL50_130416074636.2848.2848.2.dta	2	gi|30023172|ref|NP_834803.1|	phosphopyruvate hydratase [Bacillus cereus ATCC 14579],	ECH1	ECH1$gi|30023172|ref|NP_834803.1|	51
410	519.285	1036.56	1036.56	0.318362	0	36.44	36.44	2	10	M	STIIDVYAR	E		1	1458.81	ECH1_DIL50_130416074636.3161.3161.2.dta	2	gi|30023172|ref|NP_834803.1|	phosphopyruvate hydratase [Bacillus cereus ATCC 14579],	ECH1	ECH1$gi|30023172|ref|NP_834803.1|	51
409	519.285	1036.56	1036.56	-0.260478	0	49.17	49.17	2	10	M	STIIDVYAR	E		1	1460.34	ECH1_DIL50_130416074636.3165.3165.2.dta	2	gi|30023172|ref|NP_834803.1|	phosphopyruvate hydratase [Bacillus cereus ATCC 14579],	ECH1	ECH1$gi|30023172|ref|NP_834803.1|	51
4642	653.082	2608.3	2608.3	0.521029	1	22.72	22.72	191	216	K	AVLHDKGLNTAVGDEGGFAPNLGSNR	E		1	1496.81	ECH1_DIL50_130416074636.3264.3264.4.dta	4	gi|30023172|ref|NP_834803.1|	phosphopyruvate hydratase [Bacillus cereus ATCC 14579],	ECH1	ECH1$gi|30023172|ref|NP_834803.1|	51
4641	653.082	2608.3	2608.3	-0.322432	1	17.75	17.75	191	216	K	AVLHDKGLNTAVGDEGGFAPNLGSNR	E		1	1498.33	ECH1_DIL50_130416074636.3268.3268.4.dta	4	gi|30023172|ref|NP_834803.1|	phosphopyruvate hydratase [Bacillus cereus ATCC 14579],	ECH1	ECH1$gi|30023172|ref|NP_834803.1|	51
3427	973.473	1944.93	1944.93	1.29465	0	87.39	87.39	197	216	K	GLNTAVGDEGGFAPNLGSNR	E		1	1696.75	ECH1_DIL50_130416074636.3805.3805.2.dta	2	gi|30023172|ref|NP_834803.1|	phosphopyruvate hydratase [Bacillus cereus ATCC 14579],	ECH1	ECH1$gi|30023172|ref|NP_834803.1|	51
3428	973.473	1944.93	1944.93	1.55173	0	88.48	88.48	197	216	K	GLNTAVGDEGGFAPNLGSNR	E		1	1698.3	ECH1_DIL50_130416074636.3809.3809.2.dta	2	gi|30023172|ref|NP_834803.1|	phosphopyruvate hydratase [Bacillus cereus ATCC 14579],	ECH1	ECH1$gi|30023172|ref|NP_834803.1|	51
2379	818.409	1634.8	1634.8	0.295448	0	97.91	97.91	410	424	R	IEDELGEVAVYDGVK	S		1	1884.08	ECH1_DIL50_130416074636.4314.4314.2.dta	2	gi|30023172|ref|NP_834803.1|	phosphopyruvate hydratase [Bacillus cereus ATCC 14579],	ECH1	ECH1$gi|30023172|ref|NP_834803.1|	51
2380	818.41	1634.81	1634.8	0.894909	0	91.88	91.88	410	424	R	IEDELGEVAVYDGVK	S		1	1884.87	ECH1_DIL50_130416074636.4316.4316.2.dta	2	gi|30023172|ref|NP_834803.1|	phosphopyruvate hydratase [Bacillus cereus ATCC 14579],	ECH1	ECH1$gi|30023172|ref|NP_834803.1|	51
3821	697.376	2089.11	2089.11	-0.0947774	1	51.83	51.83	306	324	R	IGDKVQLVGDDLFVTNTQK	L		1	1889.39	ECH1_DIL50_130416074636.4328.4328.3.dta	3	gi|30023172|ref|NP_834803.1|	phosphopyruvate hydratase [Bacillus cereus ATCC 14579],	ECH1	ECH1$gi|30023172|ref|NP_834803.1|	51
3822	697.376	2089.11	2089.11	0.0775451	1	49.97	49.97	306	324	R	IGDKVQLVGDDLFVTNTQK	L		1	1891.17	ECH1_DIL50_130416074636.4333.4333.3.dta	3	gi|30023172|ref|NP_834803.1|	phosphopyruvate hydratase [Bacillus cereus ATCC 14579],	ECH1	ECH1$gi|30023172|ref|NP_834803.1|	51
3823	1045.56	2089.11	2089.11	1.75578	1	92.54	92.54	306	324	R	IGDKVQLVGDDLFVTNTQK	L		1	1897.44	ECH1_DIL50_130416074636.4350.4350.2.dta	2	gi|30023172|ref|NP_834803.1|	phosphopyruvate hydratase [Bacillus cereus ATCC 14579],	ECH1	ECH1$gi|30023172|ref|NP_834803.1|	51
3327	956.458	1910.9	1910.9	0.741535	0	87.9	87.9	17	34	R	GNPTVEVEVYTESGAFGR	A		1	1965.38	ECH1_DIL50_130416074636.4539.4539.2.dta	2	gi|30023172|ref|NP_834803.1|	phosphopyruvate hydratase [Bacillus cereus ATCC 14579],	ECH1	ECH1$gi|30023172|ref|NP_834803.1|	51
3329	956.459	1910.9	1910.9	0.929928	0	91.23	91.23	17	34	R	GNPTVEVEVYTESGAFGR	A		1	1966.53	ECH1_DIL50_130416074636.4542.4542.2.dta	2	gi|30023172|ref|NP_834803.1|	phosphopyruvate hydratase [Bacillus cereus ATCC 14579],	ECH1	ECH1$gi|30023172|ref|NP_834803.1|	51
3326	637.975	1910.9	1910.9	0.413941	0	30.16	30.16	17	34	R	GNPTVEVEVYTESGAFGR	A		1	1968.07	ECH1_DIL50_130416074636.4546.4546.3.dta	3	gi|30023172|ref|NP_834803.1|	phosphopyruvate hydratase [Bacillus cereus ATCC 14579],	ECH1	ECH1$gi|30023172|ref|NP_834803.1|	51
3328	637.975	1910.9	1910.9	0.790726	0	55.44	55.44	17	34	R	GNPTVEVEVYTESGAFGR	A		1	1970.73	ECH1_DIL50_130416074636.4553.4553.3.dta	3	gi|30023172|ref|NP_834803.1|	phosphopyruvate hydratase [Bacillus cereus ATCC 14579],	ECH1	ECH1$gi|30023172|ref|NP_834803.1|	51
2556	838.947	1675.88	1675.88	0.298351	0	51.23	51.23	310	324	K	VQLVGDDLFVTNTQK	L		1	1998.25	ECH1_DIL50_130416074636.4626.4626.2.dta	2	gi|30023172|ref|NP_834803.1|	phosphopyruvate hydratase [Bacillus cereus ATCC 14579],	ECH1	ECH1$gi|30023172|ref|NP_834803.1|	51
2557	838.947	1675.88	1675.88	0.369955	0	43.8	43.8	310	324	K	VQLVGDDLFVTNTQK	L		1	2001.29	ECH1_DIL50_130416074636.4634.4634.2.dta	2	gi|30023172|ref|NP_834803.1|	phosphopyruvate hydratase [Bacillus cereus ATCC 14579],	ECH1	ECH1$gi|30023172|ref|NP_834803.1|	51
3971	1088.04	2174.07	2174.07	1.19453	0	82.58	82.58	370	391	R	SGETEDATIADIAVATNAGQIK	T		1	2052.81	ECH1_DIL50_130416074636.4771.4771.2.dta	2	gi|30023172|ref|NP_834803.1|	phosphopyruvate hydratase [Bacillus cereus ATCC 14579],	ECH1	ECH1$gi|30023172|ref|NP_834803.1|	51
3972	1088.04	2174.07	2174.07	1.53491	0	72.76	72.76	370	391	R	SGETEDATIADIAVATNAGQIK	T		1	2055.42	ECH1_DIL50_130416074636.4778.4778.2.dta	2	gi|30023172|ref|NP_834803.1|	phosphopyruvate hydratase [Bacillus cereus ATCC 14579],	ECH1	ECH1$gi|30023172|ref|NP_834803.1|	51
3970	725.698	2174.07	2174.07	0.621415	0	51.78	51.78	370	391	R	SGETEDATIADIAVATNAGQIK	T		1	2061.81	ECH1_DIL50_130416074636.4795.4795.3.dta	3	gi|30023172|ref|NP_834803.1|	phosphopyruvate hydratase [Bacillus cereus ATCC 14579],	ECH1	ECH1$gi|30023172|ref|NP_834803.1|	51
3969	725.697	2174.07	2174.07	0.041857	0	32.05	32.05	370	391	R	SGETEDATIADIAVATNAGQIK	T		1	2064.54	ECH1_DIL50_130416074636.4802.4802.3.dta	3	gi|30023172|ref|NP_834803.1|	phosphopyruvate hydratase [Bacillus cereus ATCC 14579],	ECH1	ECH1$gi|30023172|ref|NP_834803.1|	51
3923	717.709	2150.11	2150.1	0.639969	1	19.69	19.69	341	359	K	VNQIGTLTETFEAIEMAKR	A		1	2424.87	ECH1_DIL50_130416074636.5740.5740.3.dta	3	gi|30023172|ref|NP_834803.1|	phosphopyruvate hydratase [Bacillus cereus ATCC 14579],	ECH1	ECH1$gi|30023172|ref|NP_834803.1|	51
3922	717.709	2150.11	2150.1	0.458582	1	23.54	23.54	341	359	K	VNQIGTLTETFEAIEMAKR	A		1	2427.56	ECH1_DIL50_130416074636.5747.5747.3.dta	3	gi|30023172|ref|NP_834803.1|	phosphopyruvate hydratase [Bacillus cereus ATCC 14579],	ECH1	ECH1$gi|30023172|ref|NP_834803.1|	51
3776	1039.48	2076.95	2076.95	-0.170924	0	44.6	44.6	233	251	K	AGENVFLGMDVASSEFYNK	E		1	2449.33	ECH1_DIL50_130416074636.5803.5803.2.dta	2	gi|30023172|ref|NP_834803.1|	phosphopyruvate hydratase [Bacillus cereus ATCC 14579],	ECH1	ECH1$gi|30023172|ref|NP_834803.1|	51
3777	1039.48	2076.95	2076.95	1.59128	0	75.22	75.22	233	251	K	AGENVFLGMDVASSEFYNK	E		1	2451.74	ECH1_DIL50_130416074636.5809.5809.2.dta	2	gi|30023172|ref|NP_834803.1|	phosphopyruvate hydratase [Bacillus cereus ATCC 14579],	ECH1	ECH1$gi|30023172|ref|NP_834803.1|	51
3635	671.008	2010	2010	1.46368	0	29.43	29.43	341	358	K	VNQIGTLTETFEAIEMAK	R	Oxidation (M) [16]	1	2655.27	ECH1_DIL50_130416074636.6325.6325.3.dta	3	gi|30023172|ref|NP_834803.1|	phosphopyruvate hydratase [Bacillus cereus ATCC 14579],	ECH1	ECH1$gi|30023172|ref|NP_834803.1|	51
3632	1006.01	2010	2010	0.591045	0	71.51	71.51	341	358	K	VNQIGTLTETFEAIEMAK	R	Oxidation (M) [16]	1	2656.87	ECH1_DIL50_130416074636.6329.6329.2.dta	2	gi|30023172|ref|NP_834803.1|	phosphopyruvate hydratase [Bacillus cereus ATCC 14579],	ECH1	ECH1$gi|30023172|ref|NP_834803.1|	51
3634	1006.01	2010	2010	1.06866	0	74.75	74.75	341	358	K	VNQIGTLTETFEAIEMAK	R	Oxidation (M) [16]	1	2658.07	ECH1_DIL50_130416074636.6332.6332.2.dta	2	gi|30023172|ref|NP_834803.1|	phosphopyruvate hydratase [Bacillus cereus ATCC 14579],	ECH1	ECH1$gi|30023172|ref|NP_834803.1|	51
3633	671.007	2010	2010	0.821891	0	35.74	35.74	341	358	K	VNQIGTLTETFEAIEMAK	R	Oxidation (M) [16]	1	2658.82	ECH1_DIL50_130416074636.6334.6334.3.dta	3	gi|30023172|ref|NP_834803.1|	phosphopyruvate hydratase [Bacillus cereus ATCC 14579],	ECH1	ECH1$gi|30023172|ref|NP_834803.1|	51
3575	665.675	1994	1994	0.331494	0	37.73	37.73	341	358	K	VNQIGTLTETFEAIEMAK	R		1	2732.08	ECH1_DIL50_130416074636.6512.6512.3.dta	3	gi|30023172|ref|NP_834803.1|	phosphopyruvate hydratase [Bacillus cereus ATCC 14579],	ECH1	ECH1$gi|30023172|ref|NP_834803.1|	51
3577	998.01	1994	1994	0.976428	0	67.24	67.24	341	358	K	VNQIGTLTETFEAIEMAK	R		1	2732.94	ECH1_DIL50_130416074636.6514.6514.2.dta	2	gi|30023172|ref|NP_834803.1|	phosphopyruvate hydratase [Bacillus cereus ATCC 14579],	ECH1	ECH1$gi|30023172|ref|NP_834803.1|	51
3578	998.01	1994.01	1994	1.34754	0	105.86	105.86	341	358	K	VNQIGTLTETFEAIEMAK	R		1	2734.91	ECH1_DIL50_130416074636.6519.6519.2.dta	2	gi|30023172|ref|NP_834803.1|	phosphopyruvate hydratase [Bacillus cereus ATCC 14579],	ECH1	ECH1$gi|30023172|ref|NP_834803.1|	51
3576	665.675	1994	1994	0.782847	0	43.86	43.86	341	358	K	VNQIGTLTETFEAIEMAK	R		1	2736.5	ECH1_DIL50_130416074636.6523.6523.3.dta	3	gi|30023172|ref|NP_834803.1|	phosphopyruvate hydratase [Bacillus cereus ATCC 14579],	ECH1	ECH1$gi|30023172|ref|NP_834803.1|	51
1346	678.885	1355.75	1355.75	-0.101051	0	61.73	61.73	217	228	R	EALEVIIEAIEK	A		1	2793.89	ECH1_DIL50_130416074636.6658.6658.2.dta	2	gi|30023172|ref|NP_834803.1|	phosphopyruvate hydratase [Bacillus cereus ATCC 14579],	ECH1	ECH1$gi|30023172|ref|NP_834803.1|	51
1348	678.885	1355.75	1355.75	-0.0125391	0	68.81	68.81	217	228	R	EALEVIIEAIEK	A		1	2794.71	ECH1_DIL50_130416074636.6660.6660.2.dta	2	gi|30023172|ref|NP_834803.1|	phosphopyruvate hydratase [Bacillus cereus ATCC 14579],	ECH1	ECH1$gi|30023172|ref|NP_834803.1|	51
1347	452.926	1355.75	1355.75	-0.0317167	0	21.43	21.43	217	228	R	EALEVIIEAIEK	A		1	2808.02	ECH1_DIL50_130416074636.6689.6689.3.dta	3	gi|30023172|ref|NP_834803.1|	phosphopyruvate hydratase [Bacillus cereus ATCC 14579],	ECH1	ECH1$gi|30023172|ref|NP_834803.1|	51
4935	1037.53	3109.57	3109.57	1.49024	0	44.72	44.72	63	92	K	GVVNAVNNVNEIIAPEIAGFDVTDQAGIDR	A		1	2867.91	ECH1_DIL50_130416074636.6828.6828.3.dta	3	gi|30023172|ref|NP_834803.1|	phosphopyruvate hydratase [Bacillus cereus ATCC 14579],	ECH1	ECH1$gi|30023172|ref|NP_834803.1|	51
4936	1037.53	3109.57	3109.57	1.49024	0	45.79	45.79	63	92	K	GVVNAVNNVNEIIAPEIAGFDVTDQAGIDR	A		1	2869.51	ECH1_DIL50_130416074636.6832.6832.3.dta	3	gi|30023172|ref|NP_834803.1|	phosphopyruvate hydratase [Bacillus cereus ATCC 14579],	ECH1	ECH1$gi|30023172|ref|NP_834803.1|	51
1842	744.863	1487.71	1487.71	0.947765	1	19.1	19.1	289	301	K	GTLPDTDEEVERK	S		1	790.288	ECH1_DIL50_130416074636.1331.1331.2.dta	2	gi|30018377|ref|NP_830008.1|	elongation factor G [Bacillus cereus ATCC 14579],	ECH1	ECH1$gi|30018377|ref|NP_830008.1|	48
87	398.755	795.496	795.497	-0.70522	0	34.7	34.7	527	534	K	IVGGVVPR	E		1	880.805	ECH1_DIL50_130416074636.1570.1570.2.dta	2	gi|30018377|ref|NP_830008.1|	elongation factor G [Bacillus cereus ATCC 14579],	ECH1	ECH1$gi|30018377|ref|NP_830008.1|	48
88	398.755	795.496	795.497	-0.403521	0	20.41	20.41	527	534	K	IVGGVVPR	E		1	882.316	ECH1_DIL50_130416074636.1574.1574.2.dta	2	gi|30018377|ref|NP_830008.1|	elongation factor G [Bacillus cereus ATCC 14579],	ECH1	ECH1$gi|30018377|ref|NP_830008.1|	48
1365	680.815	1359.62	1359.62	-0.0544272	0	22.64	22.64	289	300	K	GTLPDTDEEVER	K		1	982.292	ECH1_DIL50_130416074636.1843.1843.2.dta	2	gi|30018377|ref|NP_830008.1|	elongation factor G [Bacillus cereus ATCC 14579],	ECH1	ECH1$gi|30018377|ref|NP_830008.1|	48
1366	680.816	1359.62	1359.62	0.931146	0	38.16	38.16	289	300	K	GTLPDTDEEVER	K		1	986.63	ECH1_DIL50_130416074636.1855.1855.2.dta	2	gi|30018377|ref|NP_830008.1|	elongation factor G [Bacillus cereus ATCC 14579],	ECH1	ECH1$gi|30018377|ref|NP_830008.1|	48
508	547.262	1092.51	1092.51	0.462239	0	44.16	44.16	429	437	K	LSEEDPTFR	A		1	1021.02	ECH1_DIL50_130416074636.1949.1949.2.dta	2	gi|30018377|ref|NP_830008.1|	elongation factor G [Bacillus cereus ATCC 14579],	ECH1	ECH1$gi|30018377|ref|NP_830008.1|	48
507	547.262	1092.51	1092.51	0.132722	0	58.47	58.47	429	437	K	LSEEDPTFR	A		1	1022.51	ECH1_DIL50_130416074636.1953.1953.2.dta	2	gi|30018377|ref|NP_830008.1|	elongation factor G [Bacillus cereus ATCC 14579],	ECH1	ECH1$gi|30018377|ref|NP_830008.1|	48
3212	624.311	1869.91	1869.91	0.649764	1	16.97	16.97	197	211	R	VEIPEEHKELAEEYR	G		1	1107.49	ECH1_DIL50_130416074636.2186.2186.3.dta	3	gi|30018377|ref|NP_830008.1|	elongation factor G [Bacillus cereus ATCC 14579],	ECH1	ECH1$gi|30018377|ref|NP_830008.1|	48
3211	624.311	1869.91	1869.91	0.553502	1	18.44	18.44	197	211	R	VEIPEEHKELAEEYR	G		1	1108.69	ECH1_DIL50_130416074636.2189.2189.3.dta	3	gi|30018377|ref|NP_830008.1|	elongation factor G [Bacillus cereus ATCC 14579],	ECH1	ECH1$gi|30018377|ref|NP_830008.1|	48
3745	686.642	2056.91	2056.9	0.183285	0	32.33	32.33	563	581	K	AALVDGSYHDVDSSEMAFK	I	Oxidation (M) [16]	1	1403.9	ECH1_DIL50_130416074636.3009.3009.3.dta	3	gi|30018377|ref|NP_830008.1|	elongation factor G [Bacillus cereus ATCC 14579],	ECH1	ECH1$gi|30018377|ref|NP_830008.1|	48
3746	686.642	2056.91	2056.9	0.358305	0	45.56	45.56	563	581	K	AALVDGSYHDVDSSEMAFK	I	Oxidation (M) [16]	1	1405.42	ECH1_DIL50_130416074636.3013.3013.3.dta	3	gi|30018377|ref|NP_830008.1|	elongation factor G [Bacillus cereus ATCC 14579],	ECH1	ECH1$gi|30018377|ref|NP_830008.1|	48
2868	593.313	1776.92	1776.92	0.196408	1	30.91	30.91	467	482	R	EFKVEANVGAPQVAYR	E		1	1472.13	ECH1_DIL50_130416074636.3197.3197.3.dta	3	gi|30018377|ref|NP_830008.1|	elongation factor G [Bacillus cereus ATCC 14579],	ECH1	ECH1$gi|30018377|ref|NP_830008.1|	48
3712	681.311	2040.91	2040.91	0.243029	0	37.91	37.91	563	581	K	AALVDGSYHDVDSSEMAFK	I		1	1602.33	ECH1_DIL50_130416074636.3552.3552.3.dta	3	gi|30018377|ref|NP_830008.1|	elongation factor G [Bacillus cereus ATCC 14579],	ECH1	ECH1$gi|30018377|ref|NP_830008.1|	48
3711	681.311	2040.91	2040.91	-0.021559	0	41.07	41.07	563	581	K	AALVDGSYHDVDSSEMAFK	I		1	1604.55	ECH1_DIL50_130416074636.3558.3558.3.dta	3	gi|30018377|ref|NP_830008.1|	elongation factor G [Bacillus cereus ATCC 14579],	ECH1	ECH1$gi|30018377|ref|NP_830008.1|	48
1666	724.891	1447.77	1447.77	0.744595	0	63.96	63.96	60	73	R	GITITSAATTAQWK	G		1	1618.79	ECH1_DIL50_130416074636.3596.3596.2.dta	2	gi|30018377|ref|NP_830008.1|	elongation factor G [Bacillus cereus ATCC 14579],	ECH1	ECH1$gi|30018377|ref|NP_830008.1|	48
1667	724.891	1447.77	1447.77	0.827481	0	67.76	67.76	60	73	R	GITITSAATTAQWK	G		1	1620.27	ECH1_DIL50_130416074636.3600.3600.2.dta	2	gi|30018377|ref|NP_830008.1|	elongation factor G [Bacillus cereus ATCC 14579],	ECH1	ECH1$gi|30018377|ref|NP_830008.1|	48
2081	776.394	1550.77	1550.77	0.901487	0	71.08	71.08	229	241	K	YLEGEEITVEELK	A		1	1837.75	ECH1_DIL50_130416074636.4190.4190.2.dta	2	gi|30018377|ref|NP_830008.1|	elongation factor G [Bacillus cereus ATCC 14579],	ECH1	ECH1$gi|30018377|ref|NP_830008.1|	48
2082	776.394	1550.77	1550.77	0.901487	0	76.5	76.5	229	241	K	YLEGEEITVEELK	A		1	1839.1	ECH1_DIL50_130416074636.4194.4194.2.dta	2	gi|30018377|ref|NP_830008.1|	elongation factor G [Bacillus cereus ATCC 14579],	ECH1	ECH1$gi|30018377|ref|NP_830008.1|	48
2488	555.286	1662.84	1662.84	0.441414	0	45.71	45.71	140	154	K	IGADFLYSVGTIHDR	L		1	1949.65	ECH1_DIL50_130416074636.4497.4497.3.dta	3	gi|30018377|ref|NP_830008.1|	elongation factor G [Bacillus cereus ATCC 14579],	ECH1	ECH1$gi|30018377|ref|NP_830008.1|	48
2487	555.286	1662.84	1662.84	-0.117871	0	57.09	57.09	140	154	K	IGADFLYSVGTIHDR	L		1	1951.18	ECH1_DIL50_130416074636.4501.4501.3.dta	3	gi|30018377|ref|NP_830008.1|	elongation factor G [Bacillus cereus ATCC 14579],	ECH1	ECH1$gi|30018377|ref|NP_830008.1|	48
3706	680.686	2039.04	2039.03	1.8087	0	30.29	30.29	77	94	R	VNIIDTPGHVDFTVEVER	S		1	1962.45	ECH1_DIL50_130416074636.4531.4531.3.dta	3	gi|30018377|ref|NP_830008.1|	elongation factor G [Bacillus cereus ATCC 14579],	ECH1	ECH1$gi|30018377|ref|NP_830008.1|	48
3705	680.685	2039.03	2039.03	0.734662	0	31.77	31.77	77	94	R	VNIIDTPGHVDFTVEVER	S		1	1963.9	ECH1_DIL50_130416074636.4535.4535.3.dta	3	gi|30018377|ref|NP_830008.1|	elongation factor G [Bacillus cereus ATCC 14579],	ECH1	ECH1$gi|30018377|ref|NP_830008.1|	48
2946	902.935	1803.85	1803.85	0.652492	0	58.01	58.01	643	658	R	AMVPLSEMFGYATSLR	S	Oxidation (M) [2], Oxidation (M) [8]	1	1982.94	ECH1_DIL50_130416074636.4585.4585.2.dta	2	gi|30018377|ref|NP_830008.1|	elongation factor G [Bacillus cereus ATCC 14579],	ECH1	ECH1$gi|30018377|ref|NP_830008.1|	48
2947	902.935	1803.86	1803.85	0.996201	0	48.3	48.3	643	658	R	AMVPLSEMFGYATSLR	S	Oxidation (M) [2], Oxidation (M) [8]	1	1986.63	ECH1_DIL50_130416074636.4595.4595.2.dta	2	gi|30018377|ref|NP_830008.1|	elongation factor G [Bacillus cereus ATCC 14579],	ECH1	ECH1$gi|30018377|ref|NP_830008.1|	48
1360	679.888	1357.76	1357.76	0.209168	0	32.64	32.64	550	562	K	NGVLAGYPLVDIK	A		1	2120.11	ECH1_DIL50_130416074636.4949.4949.2.dta	2	gi|30018377|ref|NP_830008.1|	elongation factor G [Bacillus cereus ATCC 14579],	ECH1	ECH1$gi|30018377|ref|NP_830008.1|	48
3565	663.677	1988.01	1988.01	-0.0246478	1	26.86	26.86	246	263	R	KATTSVEFFPVICGSAFK	N		1	2150.62	ECH1_DIL50_130416074636.5029.5029.3.dta	3	gi|30018377|ref|NP_830008.1|	elongation factor G [Bacillus cereus ATCC 14579],	ECH1	ECH1$gi|30018377|ref|NP_830008.1|	48
3566	663.677	1988.01	1988.01	0.352614	1	48.16	48.16	246	263	R	KATTSVEFFPVICGSAFK	N		1	2152.15	ECH1_DIL50_130416074636.5033.5033.3.dta	3	gi|30018377|ref|NP_830008.1|	elongation factor G [Bacillus cereus ATCC 14579],	ECH1	ECH1$gi|30018377|ref|NP_830008.1|	48
1550	706.341	1410.67	1410.67	0.199197	0	39.75	39.75	302	314	K	SSDEEPFAALAFK	I		1	2152.54	ECH1_DIL50_130416074636.5034.5034.2.dta	2	gi|30018377|ref|NP_830008.1|	elongation factor G [Bacillus cereus ATCC 14579],	ECH1	ECH1$gi|30018377|ref|NP_830008.1|	48
1551	706.341	1410.67	1410.67	0.539461	0	45.35	45.35	302	314	K	SSDEEPFAALAFK	I		1	2154.07	ECH1_DIL50_130416074636.5038.5038.2.dta	2	gi|30018377|ref|NP_830008.1|	elongation factor G [Bacillus cereus ATCC 14579],	ECH1	ECH1$gi|30018377|ref|NP_830008.1|	48
2056	773.412	1544.81	1544.81	-0.0168306	0	35.46	35.46	535	549	R	EYIPAVGAGLEDALK	N		1	2198.49	ECH1_DIL50_130416074636.5154.5154.2.dta	2	gi|30018377|ref|NP_830008.1|	elongation factor G [Bacillus cereus ATCC 14579],	ECH1	ECH1$gi|30018377|ref|NP_830008.1|	48
2057	773.412	1544.81	1544.81	0.462193	0	33.14	33.14	535	549	R	EYIPAVGAGLEDALK	N		1	2199.65	ECH1_DIL50_130416074636.5157.5157.2.dta	2	gi|30018377|ref|NP_830008.1|	elongation factor G [Bacillus cereus ATCC 14579],	ECH1	ECH1$gi|30018377|ref|NP_830008.1|	48
2884	595.277	1782.81	1782.81	-0.511552	0	18.76	18.76	214	228	K	LIEAVAELDEEMMMK	Y	Oxidation (M) [13], Oxidation (M) [14]	1	2322.94	ECH1_DIL50_130416074636.5477.5477.3.dta	3	gi|30018377|ref|NP_830008.1|	elongation factor G [Bacillus cereus ATCC 14579],	ECH1	ECH1$gi|30018377|ref|NP_830008.1|	48
4564	847.438	2539.29	2539.29	0.609225	0	32.56	32.56	98	121	R	VLDGAVAVLDAQSGVEPQTETVWR	Q		1	2422.96	ECH1_DIL50_130416074636.5735.5735.3.dta	3	gi|30018377|ref|NP_830008.1|	elongation factor G [Bacillus cereus ATCC 14579],	ECH1	ECH1$gi|30018377|ref|NP_830008.1|	48
4565	847.439	2539.29	2539.29	0.762811	0	54.57	54.57	98	121	R	VLDGAVAVLDAQSGVEPQTETVWR	Q		1	2424.49	ECH1_DIL50_130416074636.5739.5739.3.dta	3	gi|30018377|ref|NP_830008.1|	elongation factor G [Bacillus cereus ATCC 14579],	ECH1	ECH1$gi|30018377|ref|NP_830008.1|	48
3163	930.965	1859.91	1859.91	1.06026	0	42.13	42.13	247	263	K	ATTSVEFFPVICGSAFK	N		1	2502.2	ECH1_DIL50_130416074636.5938.5938.2.dta	2	gi|30018377|ref|NP_830008.1|	elongation factor G [Bacillus cereus ATCC 14579],	ECH1	ECH1$gi|30018377|ref|NP_830008.1|	48
3162	930.965	1859.91	1859.91	0.931226	0	58.41	58.41	247	263	K	ATTSVEFFPVICGSAFK	N		1	2505.33	ECH1_DIL50_130416074636.5946.5946.2.dta	2	gi|30018377|ref|NP_830008.1|	elongation factor G [Bacillus cereus ATCC 14579],	ECH1	ECH1$gi|30018377|ref|NP_830008.1|	48
2955	903.979	1805.94	1805.94	1.38266	0	41.78	41.78	363	380	R	EEISTVYAGDIAAAVGLK	D		1	2571.59	ECH1_DIL50_130416074636.6114.6114.2.dta	2	gi|30018377|ref|NP_830008.1|	elongation factor G [Bacillus cereus ATCC 14579],	ECH1	ECH1$gi|30018377|ref|NP_830008.1|	48
2954	903.978	1805.94	1805.94	0.640663	0	59.79	59.79	363	380	R	EEISTVYAGDIAAAVGLK	D		1	2572.8	ECH1_DIL50_130416074636.6117.6117.2.dta	2	gi|30018377|ref|NP_830008.1|	elongation factor G [Bacillus cereus ATCC 14579],	ECH1	ECH1$gi|30018377|ref|NP_830008.1|	48
2799	876.419	1750.82	1750.82	2.01677	0	25.3	25.3	214	228	K	LIEAVAELDEEMMMK	Y		1	2584.99	ECH1_DIL50_130416074636.6148.6148.2.dta	2	gi|30018377|ref|NP_830008.1|	elongation factor G [Bacillus cereus ATCC 14579],	ECH1	ECH1$gi|30018377|ref|NP_830008.1|	48
2896	894.938	1787.86	1787.86	1.02693	0	58.47	58.47	643	658	R	AMVPLSEMFGYATSLR	S	Oxidation (M) [2]	1	2606.42	ECH1_DIL50_130416074636.6204.6204.2.dta	2	gi|30018377|ref|NP_830008.1|	elongation factor G [Bacillus cereus ATCC 14579],	ECH1	ECH1$gi|30018377|ref|NP_830008.1|	48
2895	894.937	1787.86	1787.86	0.892688	0	55.23	55.23	643	658	R	AMVPLSEMFGYATSLR	S	Oxidation (M) [2]	1	2608.8	ECH1_DIL50_130416074636.6210.6210.2.dta	2	gi|30018377|ref|NP_830008.1|	elongation factor G [Bacillus cereus ATCC 14579],	ECH1	ECH1$gi|30018377|ref|NP_830008.1|	48
2894	596.96	1787.86	1787.86	-0.111866	0	32.49	32.49	643	658	R	AMVPLSEMFGYATSLR	S	Oxidation (M) [2]	1	2614.2	ECH1_DIL50_130416074636.6224.6224.3.dta	3	gi|30018377|ref|NP_830008.1|	elongation factor G [Bacillus cereus ATCC 14579],	ECH1	ECH1$gi|30018377|ref|NP_830008.1|	48
2851	591.628	1771.86	1771.86	-0.570586	0	25.36	25.36	643	658	R	AMVPLSEMFGYATSLR	S		1	2819.34	ECH1_DIL50_130416074636.6717.6717.3.dta	3	gi|30018377|ref|NP_830008.1|	elongation factor G [Bacillus cereus ATCC 14579],	ECH1	ECH1$gi|30018377|ref|NP_830008.1|	48
2852	591.628	1771.86	1771.86	-0.147303	0	49.85	49.85	643	658	R	AMVPLSEMFGYATSLR	S		1	2821.84	ECH1_DIL50_130416074636.6722.6722.3.dta	3	gi|30018377|ref|NP_830008.1|	elongation factor G [Bacillus cereus ATCC 14579],	ECH1	ECH1$gi|30018377|ref|NP_830008.1|	48
4113	1120.04	2238.06	2238.05	2.16393	0	46.29	46.29	606	625	K	VEVVIPEEYMGDIMGDVTSR	R		1	2824.3	ECH1_DIL50_130416074636.6728.6728.2.dta	2	gi|30018377|ref|NP_830008.1|	elongation factor G [Bacillus cereus ATCC 14579],	ECH1	ECH1$gi|30018377|ref|NP_830008.1|	48
4470	1222.16	2442.3	2442.3	0.192442	0	37.56	37.56	393	414	K	SLVILESMEFPEPVISVAIEPK	S	Oxidation (M) [8]	1	2844.42	ECH1_DIL50_130416074636.6774.6774.2.dta	2	gi|30018377|ref|NP_830008.1|	elongation factor G [Bacillus cereus ATCC 14579],	ECH1	ECH1$gi|30018377|ref|NP_830008.1|	48
4471	815.107	2442.3	2442.3	1.21771	0	19.26	19.26	393	414	K	SLVILESMEFPEPVISVAIEPK	S	Oxidation (M) [8]	1	2847.2	ECH1_DIL50_130416074636.6781.6781.3.dta	3	gi|30018377|ref|NP_830008.1|	elongation factor G [Bacillus cereus ATCC 14579],	ECH1	ECH1$gi|30018377|ref|NP_830008.1|	48
4472	815.107	2442.3	2442.3	1.29141	0	18.15	18.15	393	414	K	SLVILESMEFPEPVISVAIEPK	S	Oxidation (M) [8]	1	2849.15	ECH1_DIL50_130416074636.6786.6786.3.dta	3	gi|30018377|ref|NP_830008.1|	elongation factor G [Bacillus cereus ATCC 14579],	ECH1	ECH1$gi|30018377|ref|NP_830008.1|	48
606	561.784	1121.55	1121.55	0.00267486	0	30.81	30.81	23	31	R	QNFQMLPTK	S	Oxidation (M) [5]	1	927.485	ECH1_DIL50_130416074636.1695.1695.2.dta	2	gi|29899121|ref|NP_829898.1|	putative cytoplasmic protein [Bacillus cereus ATCC 14579 plasmide pBClin15],	ECH1	ECH1$gi|29899121|ref|NP_829898.1|	44
701	382.552	1144.63	1144.63	0.279565	1	30.49	30.49	170	179	K	LSVDVDELKK	A		1	1188.41	ECH1_DIL50_130416074636.2413.2413.3.dta	3	gi|29899121|ref|NP_829898.1|	putative cytoplasmic protein [Bacillus cereus ATCC 14579 plasmide pBClin15],	ECH1	ECH1$gi|29899121|ref|NP_829898.1|	44
700	382.552	1144.63	1144.63	-0.0349457	1	27.6	27.6	170	179	K	LSVDVDELKK	A		1	1189.76	ECH1_DIL50_130416074636.2417.2417.3.dta	3	gi|29899121|ref|NP_829898.1|	putative cytoplasmic protein [Bacillus cereus ATCC 14579 plasmide pBClin15],	ECH1	ECH1$gi|29899121|ref|NP_829898.1|	44
702	573.325	1144.64	1144.63	1.77	1	35.46	35.46	170	179	K	LSVDVDELKK	A		1	1191.68	ECH1_DIL50_130416074636.2423.2423.2.dta	2	gi|29899121|ref|NP_829898.1|	putative cytoplasmic protein [Bacillus cereus ATCC 14579 plasmide pBClin15],	ECH1	ECH1$gi|29899121|ref|NP_829898.1|	44
703	573.325	1144.64	1144.63	2.08451	1	35.4	35.4	170	179	K	LSVDVDELKK	A		1	1192.73	ECH1_DIL50_130416074636.2426.2426.2.dta	2	gi|29899121|ref|NP_829898.1|	putative cytoplasmic protein [Bacillus cereus ATCC 14579 plasmide pBClin15],	ECH1	ECH1$gi|29899121|ref|NP_829898.1|	44
535	552.817	1103.62	1103.62	0.535511	0	68.29	68.29	344	353	R	ITVVSETLSR	L		1	1260.66	ECH1_DIL50_130416074636.2616.2616.2.dta	2	gi|29899121|ref|NP_829898.1|	putative cytoplasmic protein [Bacillus cereus ATCC 14579 plasmide pBClin15],	ECH1	ECH1$gi|29899121|ref|NP_829898.1|	44
534	552.817	1103.62	1103.62	0.426778	0	64.64	64.64	344	353	R	ITVVSETLSR	L		1	1261.98	ECH1_DIL50_130416074636.2620.2620.2.dta	2	gi|29899121|ref|NP_829898.1|	putative cytoplasmic protein [Bacillus cereus ATCC 14579 plasmide pBClin15],	ECH1	ECH1$gi|29899121|ref|NP_829898.1|	44
268	468.27	934.525	934.524	1.4799	0	23.48	23.48	240	247	K	LNVGTIYR	K		1	1263.39	ECH1_DIL50_130416074636.2624.2624.2.dta	2	gi|29899121|ref|NP_829898.1|	putative cytoplasmic protein [Bacillus cereus ATCC 14579 plasmide pBClin15],	ECH1	ECH1$gi|29899121|ref|NP_829898.1|	44
267	468.27	934.525	934.524	1.28729	0	20.73	20.73	240	247	K	LNVGTIYR	K		1	1264.71	ECH1_DIL50_130416074636.2628.2628.2.dta	2	gi|29899121|ref|NP_829898.1|	putative cytoplasmic protein [Bacillus cereus ATCC 14579 plasmide pBClin15],	ECH1	ECH1$gi|29899121|ref|NP_829898.1|	44
542	553.787	1105.56	1105.56	-0.179095	0	31.11	31.11	23	31	R	QNFQMLPTK	S		1	1309.73	ECH1_DIL50_130416074636.2752.2752.2.dta	2	gi|29899121|ref|NP_829898.1|	putative cytoplasmic protein [Bacillus cereus ATCC 14579 plasmide pBClin15],	ECH1	ECH1$gi|29899121|ref|NP_829898.1|	44
543	553.787	1105.56	1105.56	0.381707	0	41.01	41.01	23	31	R	QNFQMLPTK	S		1	1311.11	ECH1_DIL50_130416074636.2756.2756.2.dta	2	gi|29899121|ref|NP_829898.1|	putative cytoplasmic protein [Bacillus cereus ATCC 14579 plasmide pBClin15],	ECH1	ECH1$gi|29899121|ref|NP_829898.1|	44
4466	813.738	2438.19	2438.19	1.24067	0	53.84	53.84	110	130	R	QRPEVLYPGANTQSMVYVENK	S	Oxidation (M) [15]	1	1358.02	ECH1_DIL50_130416074636.2885.2885.3.dta	3	gi|29899121|ref|NP_829898.1|	putative cytoplasmic protein [Bacillus cereus ATCC 14579 plasmide pBClin15],	ECH1	ECH1$gi|29899121|ref|NP_829898.1|	44
4467	813.738	2438.19	2438.19	1.24067	0	41.9	41.9	110	130	R	QRPEVLYPGANTQSMVYVENK	S	Oxidation (M) [15]	1	1359.54	ECH1_DIL50_130416074636.2889.2889.3.dta	3	gi|29899121|ref|NP_829898.1|	putative cytoplasmic protein [Bacillus cereus ATCC 14579 plasmide pBClin15],	ECH1	ECH1$gi|29899121|ref|NP_829898.1|	44
375	509.277	1016.54	1016.54	-0.37185	0	36.88	36.88	170	178	K	LSVDVDELK	K		1	1513.35	ECH1_DIL50_130416074636.3309.3309.2.dta	2	gi|29899121|ref|NP_829898.1|	putative cytoplasmic protein [Bacillus cereus ATCC 14579 plasmide pBClin15],	ECH1	ECH1$gi|29899121|ref|NP_829898.1|	44
374	509.276	1016.54	1016.54	-0.607945	0	37.44	37.44	170	178	K	LSVDVDELK	K		1	1514.77	ECH1_DIL50_130416074636.3313.3313.2.dta	2	gi|29899121|ref|NP_829898.1|	putative cytoplasmic protein [Bacillus cereus ATCC 14579 plasmide pBClin15],	ECH1	ECH1$gi|29899121|ref|NP_829898.1|	44
1188	653.345	1304.67	1304.67	1.57741	0	19.13	19.13	227	239	K	ADLFSGGGQNIVK	L		1	1534.76	ECH1_DIL50_130416074636.3369.3369.2.dta	2	gi|29899121|ref|NP_829898.1|	putative cytoplasmic protein [Bacillus cereus ATCC 14579 plasmide pBClin15],	ECH1	ECH1$gi|29899121|ref|NP_829898.1|	44
1187	653.344	1304.67	1304.67	0.458353	0	25.84	25.84	227	239	K	ADLFSGGGQNIVK	L		1	1535.8	ECH1_DIL50_130416074636.3372.3372.2.dta	2	gi|29899121|ref|NP_829898.1|	putative cytoplasmic protein [Bacillus cereus ATCC 14579 plasmide pBClin15],	ECH1	ECH1$gi|29899121|ref|NP_829898.1|	44
4440	808.406	2422.2	2422.2	0.0842211	0	58.26	58.26	110	130	R	QRPEVLYPGANTQSMVYVENK	S		1	1592.14	ECH1_DIL50_130416074636.3525.3525.3.dta	3	gi|29899121|ref|NP_829898.1|	putative cytoplasmic protein [Bacillus cereus ATCC 14579 plasmide pBClin15],	ECH1	ECH1$gi|29899121|ref|NP_829898.1|	44
4441	808.406	2422.2	2422.2	0.839734	0	64.13	64.13	110	130	R	QRPEVLYPGANTQSMVYVENK	S		1	1593.32	ECH1_DIL50_130416074636.3528.3528.3.dta	3	gi|29899121|ref|NP_829898.1|	putative cytoplasmic protein [Bacillus cereus ATCC 14579 plasmide pBClin15],	ECH1	ECH1$gi|29899121|ref|NP_829898.1|	44
295	475.758	949.502	949.502	0.144286	0	36.84	36.84	329	335	R	LTEFWVR	F		1	1785.37	ECH1_DIL50_130416074636.4045.4045.2.dta	2	gi|29899121|ref|NP_829898.1|	putative cytoplasmic protein [Bacillus cereus ATCC 14579 plasmide pBClin15],	ECH1	ECH1$gi|29899121|ref|NP_829898.1|	44
294	475.758	949.502	949.502	0.0810951	0	31.35	31.35	329	335	R	LTEFWVR	F		1	1786.47	ECH1_DIL50_130416074636.4048.4048.2.dta	2	gi|29899121|ref|NP_829898.1|	putative cytoplasmic protein [Bacillus cereus ATCC 14579 plasmide pBClin15],	ECH1	ECH1$gi|29899121|ref|NP_829898.1|	44
3312	635.675	1904	1904	0.8125	1	18.23	18.23	65	82	K	SNAGTIEKDALSPYGILR	R		1	1846.14	ECH1_DIL50_130416074636.4213.4213.3.dta	3	gi|29899121|ref|NP_829898.1|	putative cytoplasmic protein [Bacillus cereus ATCC 14579 plasmide pBClin15],	ECH1	ECH1$gi|29899121|ref|NP_829898.1|	44
3313	635.675	1904	1904	0.8125	1	26.36	26.36	65	82	K	SNAGTIEKDALSPYGILR	R		1	1847.31	ECH1_DIL50_130416074636.4216.4216.3.dta	3	gi|29899121|ref|NP_829898.1|	putative cytoplasmic protein [Bacillus cereus ATCC 14579 plasmide pBClin15],	ECH1	ECH1$gi|29899121|ref|NP_829898.1|	44
533	552.806	1103.6	1103.6	0.235593	0	34.76	34.76	73	82	K	DALSPYGILR	R		1	1944.57	ECH1_DIL50_130416074636.4483.4483.2.dta	2	gi|29899121|ref|NP_829898.1|	putative cytoplasmic protein [Bacillus cereus ATCC 14579 plasmide pBClin15],	ECH1	ECH1$gi|29899121|ref|NP_829898.1|	44
532	552.806	1103.6	1103.6	-0.199348	0	32.49	32.49	73	82	K	DALSPYGILR	R		1	1948.21	ECH1_DIL50_130416074636.4493.4493.2.dta	2	gi|29899121|ref|NP_829898.1|	putative cytoplasmic protein [Bacillus cereus ATCC 14579 plasmide pBClin15],	ECH1	ECH1$gi|29899121|ref|NP_829898.1|	44
1109	641.909	1281.8	1281.8	0.363551	0	27.42	27.42	53	64	R	ILLNVQAVATLK	S		1	2076.78	ECH1_DIL50_130416074636.4834.4834.2.dta	2	gi|29899121|ref|NP_829898.1|	putative cytoplasmic protein [Bacillus cereus ATCC 14579 plasmide pBClin15],	ECH1	ECH1$gi|29899121|ref|NP_829898.1|	44
818	593.8	1185.58	1185.59	-0.549939	0	40.49	40.49	101	109	R	DLFMYNVLR	Q	Oxidation (M) [4]	1	2157.5	ECH1_DIL50_130416074636.5047.5047.2.dta	2	gi|29899121|ref|NP_829898.1|	putative cytoplasmic protein [Bacillus cereus ATCC 14579 plasmide pBClin15],	ECH1	ECH1$gi|29899121|ref|NP_829898.1|	44
819	593.8	1185.59	1185.59	-0.0438602	0	41.57	41.57	101	109	R	DLFMYNVLR	Q	Oxidation (M) [4]	1	2158.28	ECH1_DIL50_130416074636.5049.5049.2.dta	2	gi|29899121|ref|NP_829898.1|	putative cytoplasmic protein [Bacillus cereus ATCC 14579 plasmide pBClin15],	ECH1	ECH1$gi|29899121|ref|NP_829898.1|	44
3781	1039.98	2077.96	2077.95	1.15931	0	78.79	78.79	303	321	K	GMYVFDFSNQGITNLGGSR	D	Oxidation (M) [2]	1	2259.49	ECH1_DIL50_130416074636.5311.5311.2.dta	2	gi|29899121|ref|NP_829898.1|	putative cytoplasmic protein [Bacillus cereus ATCC 14579 plasmide pBClin15],	ECH1	ECH1$gi|29899121|ref|NP_829898.1|	44
3780	1039.98	2077.95	2077.95	0.928318	0	70.05	70.05	303	321	K	GMYVFDFSNQGITNLGGSR	D	Oxidation (M) [2]	1	2260.64	ECH1_DIL50_130416074636.5314.5314.2.dta	2	gi|29899121|ref|NP_829898.1|	putative cytoplasmic protein [Bacillus cereus ATCC 14579 plasmide pBClin15],	ECH1	ECH1$gi|29899121|ref|NP_829898.1|	44
2442	826.426	1650.84	1650.84	1.08309	0	101.86	101.86	32	46	K	SVTSELSSVEFELPK	T		1	2280.24	ECH1_DIL50_130416074636.5366.5366.2.dta	2	gi|29899121|ref|NP_829898.1|	putative cytoplasmic protein [Bacillus cereus ATCC 14579 plasmide pBClin15],	ECH1	ECH1$gi|29899121|ref|NP_829898.1|	44
2441	826.426	1650.84	1650.84	0.937707	0	96.11	96.11	32	46	K	SVTSELSSVEFELPK	T		1	2281.75	ECH1_DIL50_130416074636.5370.5370.2.dta	2	gi|29899121|ref|NP_829898.1|	putative cytoplasmic protein [Bacillus cereus ATCC 14579 plasmide pBClin15],	ECH1	ECH1$gi|29899121|ref|NP_829898.1|	44
2439	551.285	1650.83	1650.84	-0.513679	0	25.86	25.86	32	46	K	SVTSELSSVEFELPK	T		1	2286.32	ECH1_DIL50_130416074636.5382.5382.3.dta	3	gi|29899121|ref|NP_829898.1|	putative cytoplasmic protein [Bacillus cereus ATCC 14579 plasmide pBClin15],	ECH1	ECH1$gi|29899121|ref|NP_829898.1|	44
2440	551.286	1650.84	1650.84	0.267743	0	40.58	40.58	32	46	K	SVTSELSSVEFELPK	T		1	2287.87	ECH1_DIL50_130416074636.5386.5386.3.dta	3	gi|29899121|ref|NP_829898.1|	putative cytoplasmic protein [Bacillus cereus ATCC 14579 plasmide pBClin15],	ECH1	ECH1$gi|29899121|ref|NP_829898.1|	44
772	585.803	1169.59	1169.59	0.51813	0	41.05	41.05	101	109	R	DLFMYNVLR	Q		1	2413.96	ECH1_DIL50_130416074636.5711.5711.2.dta	2	gi|29899121|ref|NP_829898.1|	putative cytoplasmic protein [Bacillus cereus ATCC 14579 plasmide pBClin15],	ECH1	ECH1$gi|29899121|ref|NP_829898.1|	44
771	585.802	1169.59	1169.59	-0.09747	0	40.84	40.84	101	109	R	DLFMYNVLR	Q		1	2415.49	ECH1_DIL50_130416074636.5715.5715.2.dta	2	gi|29899121|ref|NP_829898.1|	putative cytoplasmic protein [Bacillus cereus ATCC 14579 plasmide pBClin15],	ECH1	ECH1$gi|29899121|ref|NP_829898.1|	44
3754	1031.99	2061.96	2061.96	1.90499	0	69.79	69.79	303	321	K	GMYVFDFSNQGITNLGGSR	D		1	2461.15	ECH1_DIL50_130416074636.5833.5833.2.dta	2	gi|29899121|ref|NP_829898.1|	putative cytoplasmic protein [Bacillus cereus ATCC 14579 plasmide pBClin15],	ECH1	ECH1$gi|29899121|ref|NP_829898.1|	44
3753	1031.99	2061.96	2061.96	1.07083	0	95.79	95.79	303	321	K	GMYVFDFSNQGITNLGGSR	D		1	2462.72	ECH1_DIL50_130416074636.5837.5837.2.dta	2	gi|29899121|ref|NP_829898.1|	putative cytoplasmic protein [Bacillus cereus ATCC 14579 plasmide pBClin15],	ECH1	ECH1$gi|29899121|ref|NP_829898.1|	44
3751	688.327	2061.96	2061.96	0.689636	0	32.36	32.36	303	321	K	GMYVFDFSNQGITNLGGSR	D		1	2467.46	ECH1_DIL50_130416074636.5849.5849.3.dta	3	gi|29899121|ref|NP_829898.1|	putative cytoplasmic protein [Bacillus cereus ATCC 14579 plasmide pBClin15],	ECH1	ECH1$gi|29899121|ref|NP_829898.1|	44
3752	688.327	2061.96	2061.96	0.689636	0	47.67	47.67	303	321	K	GMYVFDFSNQGITNLGGSR	D		1	2469.04	ECH1_DIL50_130416074636.5853.5853.3.dta	3	gi|29899121|ref|NP_829898.1|	putative cytoplasmic protein [Bacillus cereus ATCC 14579 plasmide pBClin15],	ECH1	ECH1$gi|29899121|ref|NP_829898.1|	44
3092	614.973	1841.9	1841.89	0.730769	1	17.75	17.75	322	335	R	DYIDTERLTEFWVR	F		1	2504.14	ECH1_DIL50_130416074636.5943.5943.3.dta	3	gi|29899121|ref|NP_829898.1|	putative cytoplasmic protein [Bacillus cereus ATCC 14579 plasmide pBClin15],	ECH1	ECH1$gi|29899121|ref|NP_829898.1|	44
3091	614.972	1841.89	1841.89	-0.474511	1	31.55	31.55	322	335	R	DYIDTERLTEFWVR	F		1	2505.7	ECH1_DIL50_130416074636.5947.5947.3.dta	3	gi|29899121|ref|NP_829898.1|	putative cytoplasmic protein [Bacillus cereus ATCC 14579 plasmide pBClin15],	ECH1	ECH1$gi|29899121|ref|NP_829898.1|	44
2825	879.475	1756.94	1756.94	-0.168475	0	55.19	53.2333	154	169	R	DPVGLFLLQNAETNVK	L		1	2589.67	ECH1_DIL50_130416074636.6160.6160.2.dta	2	gi|29899121|ref|NP_829898.1|	putative cytoplasmic protein [Bacillus cereus ATCC 14579 plasmide pBClin15],	ECH1	ECH1$gi|29899121|ref|NP_829898.1|	44
2826	879.475	1756.94	1756.94	0.104728	0	85.6	83.6433	154	169	R	DPVGLFLLQNAETNVK	L		1	2591.2	ECH1_DIL50_130416074636.6164.6164.2.dta	2	gi|29899121|ref|NP_829898.1|	putative cytoplasmic protein [Bacillus cereus ATCC 14579 plasmide pBClin15],	ECH1	ECH1$gi|29899121|ref|NP_829898.1|	44
885	403.216	1206.63	1206.62	1.31524	1	20.17	20.17	324	333	K	YIEKDAALER	R		1	707.483	ECH1_DIL50_130416074636.1119.1119.3.dta	3	gi|30018352|ref|NP_829983.1|	negative regulator of genetic competence clpC/mecB [Bacillus cereus ATCC 14579],	ECH1	ECH1$gi|30018352|ref|NP_829983.1|	42
1190	436.228	1305.66	1305.66	2.07634	1	27.2	25.2433	86	96	K	KVIELSMDEAR	K	Oxidation (M) [7]	1	796.134	ECH1_DIL50_130416074636.1346.1346.3.dta	3	gi|30018352|ref|NP_829983.1|	negative regulator of genetic competence clpC/mecB [Bacillus cereus ATCC 14579],	ECH1	ECH1$gi|30018352|ref|NP_829983.1|	42
1189	436.227	1305.66	1305.66	0.0314017	1	19.95	17.9933	86	96	K	KVIELSMDEAR	K	Oxidation (M) [7]	1	799.6	ECH1_DIL50_130416074636.1355.1355.3.dta	3	gi|30018352|ref|NP_829983.1|	negative regulator of genetic competence clpC/mecB [Bacillus cereus ATCC 14579],	ECH1	ECH1$gi|30018352|ref|NP_829983.1|	42
378	510.772	1019.53	1019.53	-0.137318	0	15.54	15.54	407	415	R	SYTTPPNLK	E		1	916.805	ECH1_DIL50_130416074636.1666.1666.2.dta	2	gi|30018352|ref|NP_829983.1|	negative regulator of genetic competence clpC/mecB [Bacillus cereus ATCC 14579],	ECH1	ECH1$gi|30018352|ref|NP_829983.1|	42
379	510.772	1019.53	1019.53	0.745442	0	21.11	21.11	407	415	R	SYTTPPNLK	E		1	918.26	ECH1_DIL50_130416074636.1670.1670.2.dta	2	gi|30018352|ref|NP_829983.1|	negative regulator of genetic competence clpC/mecB [Bacillus cereus ATCC 14579],	ECH1	ECH1$gi|30018352|ref|NP_829983.1|	42
1683	727.865	1453.72	1453.72	0.154776	0	46.98	46.98	240	253	R	VMTLDMGTVVAGTK	Y	Oxidation (M) [2], Oxidation (M) [6]	1	1057.97	ECH1_DIL50_130416074636.2049.2049.2.dta	2	gi|30018352|ref|NP_829983.1|	negative regulator of genetic competence clpC/mecB [Bacillus cereus ATCC 14579],	ECH1	ECH1$gi|30018352|ref|NP_829983.1|	42
1682	727.865	1453.72	1453.72	0.0722287	0	75.91	75.91	240	253	R	VMTLDMGTVVAGTK	Y	Oxidation (M) [2], Oxidation (M) [6]	1	1059.43	ECH1_DIL50_130416074636.2053.2053.2.dta	2	gi|30018352|ref|NP_829983.1|	negative regulator of genetic competence clpC/mecB [Bacillus cereus ATCC 14579],	ECH1	ECH1$gi|30018352|ref|NP_829983.1|	42
109	408.253	814.491	814.491	0.0822599	0	33	33	193	199	R	VIEVLSR	R		1	1125.41	ECH1_DIL50_130416074636.2234.2234.2.dta	2	gi|30018352|ref|NP_829983.1|	negative regulator of genetic competence clpC/mecB [Bacillus cereus ATCC 14579],	ECH1	ECH1$gi|30018352|ref|NP_829983.1|	42
110	408.253	814.491	814.491	0.303257	0	28.44	28.44	193	199	R	VIEVLSR	R		1	1126.76	ECH1_DIL50_130416074636.2238.2238.2.dta	2	gi|30018352|ref|NP_829983.1|	negative regulator of genetic competence clpC/mecB [Bacillus cereus ATCC 14579],	ECH1	ECH1$gi|30018352|ref|NP_829983.1|	42
143	416.245	830.475	830.475	0.203498	0	17.02	17.02	778	784	R	LSEELLK	G		1	1142.04	ECH1_DIL50_130416074636.2282.2282.2.dta	2	gi|30018352|ref|NP_829983.1|	negative regulator of genetic competence clpC/mecB [Bacillus cereus ATCC 14579],	ECH1	ECH1$gi|30018352|ref|NP_829983.1|	42
1151	649.869	1297.72	1297.72	0.124063	0	54.36	54.36	511	523	R	VIGQDEAVVAVAK	A		1	1265.31	ECH1_DIL50_130416074636.2630.2630.2.dta	2	gi|30018352|ref|NP_829983.1|	negative regulator of genetic competence clpC/mecB [Bacillus cereus ATCC 14579],	ECH1	ECH1$gi|30018352|ref|NP_829983.1|	42
1152	649.87	1297.72	1297.72	0.324414	0	51.47	51.47	511	523	R	VIGQDEAVVAVAK	A		1	1266.4	ECH1_DIL50_130416074636.2633.2633.2.dta	2	gi|30018352|ref|NP_829983.1|	negative regulator of genetic competence clpC/mecB [Bacillus cereus ATCC 14579],	ECH1	ECH1$gi|30018352|ref|NP_829983.1|	42
1133	647.362	1292.71	1292.71	-0.0146978	0	54.48	54.48	203	215	K	NNPVLIGEPGVGK	T		2	1335.84	ECH1_DIL50_130416074636.2824.2824.2.dta	2	gi|30018352|ref|NP_829983.1|	negative regulator of genetic competence clpC/mecB [Bacillus cereus ATCC 14579],	ECH1	ECH1$gi|30018352|ref|NP_829983.1|	42
1134	647.362	1292.71	1292.71	0.557744	0	46.63	46.63	203	215	K	NNPVLIGEPGVGK	T		2	1337.31	ECH1_DIL50_130416074636.2828.2828.2.dta	2	gi|30018352|ref|NP_829983.1|	negative regulator of genetic competence clpC/mecB [Bacillus cereus ATCC 14579],	ECH1	ECH1$gi|30018352|ref|NP_829983.1|	42
956	614.849	1227.68	1227.68	0.262283	0	48.49	48.49	13	23	K	VLALSQEEAIR	I		1	1384.51	ECH1_DIL50_130416074636.2956.2956.2.dta	2	gi|30018352|ref|NP_829983.1|	negative regulator of genetic competence clpC/mecB [Bacillus cereus ATCC 14579],	ECH1	ECH1$gi|30018352|ref|NP_829983.1|	42
955	614.848	1227.68	1227.68	-0.0309526	0	48.73	48.73	13	23	K	VLALSQEEAIR	I		1	1386.02	ECH1_DIL50_130416074636.2960.2960.2.dta	2	gi|30018352|ref|NP_829983.1|	negative regulator of genetic competence clpC/mecB [Bacillus cereus ATCC 14579],	ECH1	ECH1$gi|30018352|ref|NP_829983.1|	42
774	585.846	1169.68	1169.68	-0.0649752	0	52.15	52.15	123	133	R	VLNNLGVSLNK	A		1	1435.58	ECH1_DIL50_130416074636.3098.3098.2.dta	2	gi|30018352|ref|NP_829983.1|	negative regulator of genetic competence clpC/mecB [Bacillus cereus ATCC 14579],	ECH1	ECH1$gi|30018352|ref|NP_829983.1|	42
776	585.846	1169.68	1169.68	0.14021	0	41.03	41.03	123	133	R	VLNNLGVSLNK	A		1	1436.72	ECH1_DIL50_130416074636.3101.3101.2.dta	2	gi|30018352|ref|NP_829983.1|	negative regulator of genetic competence clpC/mecB [Bacillus cereus ATCC 14579],	ECH1	ECH1$gi|30018352|ref|NP_829983.1|	42
699	573.307	1144.6	1144.6	1.04316	0	53.12	53.12	392	402	K	AIDLIDEAASK	V		1	1537.52	ECH1_DIL50_130416074636.3377.3377.2.dta	2	gi|30018352|ref|NP_829983.1|	negative regulator of genetic competence clpC/mecB [Bacillus cereus ATCC 14579],	ECH1	ECH1$gi|30018352|ref|NP_829983.1|	42
3142	618.64	1852.9	1852.9	0.225053	1	19.58	19.58	308	323	R	GELQCIGATTLDEYRK	Y		1	1592.53	ECH1_DIL50_130416074636.3526.3526.3.dta	3	gi|30018352|ref|NP_829983.1|	negative regulator of genetic competence clpC/mecB [Bacillus cereus ATCC 14579],	ECH1	ECH1$gi|30018352|ref|NP_829983.1|	42
3141	618.64	1852.9	1852.9	-0.0663825	1	16.28	16.28	308	323	R	GELQCIGATTLDEYRK	Y		1	1593.7	ECH1_DIL50_130416074636.3529.3529.3.dta	3	gi|30018352|ref|NP_829983.1|	negative regulator of genetic competence clpC/mecB [Bacillus cereus ATCC 14579],	ECH1	ECH1$gi|30018352|ref|NP_829983.1|	42
3785	1040.52	2079.02	2079.02	0.89273	0	73.16	73.16	587	606	R	LVGSPPGYVGYEEGGQLTEK	V		1	1626.56	ECH1_DIL50_130416074636.3617.3617.2.dta	2	gi|30018352|ref|NP_829983.1|	negative regulator of genetic competence clpC/mecB [Bacillus cereus ATCC 14579],	ECH1	ECH1$gi|30018352|ref|NP_829983.1|	42
3786	1040.52	2079.02	2079.02	1.01779	0	83.43	83.43	587	606	R	LVGSPPGYVGYEEGGQLTEK	V		1	1628.38	ECH1_DIL50_130416074636.3622.3622.2.dta	2	gi|30018352|ref|NP_829983.1|	negative regulator of genetic competence clpC/mecB [Bacillus cereus ATCC 14579],	ECH1	ECH1$gi|30018352|ref|NP_829983.1|	42
1230	659.349	1316.68	1316.68	0.645562	0	106.62	106.62	365	377	R	VSITDDAIDAAVK	L		1	1631.24	ECH1_DIL50_130416074636.3630.3630.2.dta	2	gi|30018352|ref|NP_829983.1|	negative regulator of genetic competence clpC/mecB [Bacillus cereus ATCC 14579],	ECH1	ECH1$gi|30018352|ref|NP_829983.1|	42
1229	659.349	1316.68	1316.68	0.448096	0	114.07	114.07	365	377	R	VSITDDAIDAAVK	L		1	1632	ECH1_DIL50_130416074636.3632.3632.2.dta	2	gi|30018352|ref|NP_829983.1|	negative regulator of genetic competence clpC/mecB [Bacillus cereus ATCC 14579],	ECH1	ECH1$gi|30018352|ref|NP_829983.1|	42
2980	606.337	1815.99	1815.99	0.694939	1	21.64	21.64	652	668	R	NTIVIMTSNVGAEALKR	N		1	1697.13	ECH1_DIL50_130416074636.3806.3806.3.dta	3	gi|30018352|ref|NP_829983.1|	negative regulator of genetic competence clpC/mecB [Bacillus cereus ATCC 14579],	ECH1	ECH1$gi|30018352|ref|NP_829983.1|	42
2978	606.337	1815.99	1815.99	0.100221	1	21.11	21.11	652	668	R	NTIVIMTSNVGAEALKR	N		1	1697.93	ECH1_DIL50_130416074636.3808.3808.3.dta	3	gi|30018352|ref|NP_829983.1|	negative regulator of genetic competence clpC/mecB [Bacillus cereus ATCC 14579],	ECH1	ECH1$gi|30018352|ref|NP_829983.1|	42
557	556.34	1110.66	1110.66	-0.0513206	0	28.7	28.7	49	59	K	ALIALGLSPEK	V		1	1836.38	ECH1_DIL50_130416074636.4186.4186.2.dta	2	gi|30018352|ref|NP_829983.1|	negative regulator of genetic competence clpC/mecB [Bacillus cereus ATCC 14579],	ECH1	ECH1$gi|30018352|ref|NP_829983.1|	42
4052	737.383	2209.13	2209.13	0.142138	0	33.53	33.53	335	353	R	FQPIHVDEPSLEESTQILK	G		1	2040.68	ECH1_DIL50_130416074636.4739.4739.3.dta	3	gi|30018352|ref|NP_829983.1|	negative regulator of genetic competence clpC/mecB [Bacillus cereus ATCC 14579],	ECH1	ECH1$gi|30018352|ref|NP_829983.1|	42
4051	737.383	2209.13	2209.13	-0.265263	0	41.28	41.28	335	353	R	FQPIHVDEPSLEESTQILK	G		1	2042.15	ECH1_DIL50_130416074636.4743.4743.3.dta	3	gi|30018352|ref|NP_829983.1|	negative regulator of genetic competence clpC/mecB [Bacillus cereus ATCC 14579],	ECH1	ECH1$gi|30018352|ref|NP_829983.1|	42
2428	549.319	1644.93	1644.94	-0.279038	0	27.22	27.22	537	552	K	RPIGSFIFLGPTGVGK	T		1	2049.36	ECH1_DIL50_130416074636.4762.4762.3.dta	3	gi|30018352|ref|NP_829983.1|	negative regulator of genetic competence clpC/mecB [Bacillus cereus ATCC 14579],	ECH1	ECH1$gi|30018352|ref|NP_829983.1|	42
2429	549.319	1644.94	1644.94	-0.0601847	0	29.66	29.66	537	552	K	RPIGSFIFLGPTGVGK	T		1	2050.92	ECH1_DIL50_130416074636.4766.4766.3.dta	3	gi|30018352|ref|NP_829983.1|	negative regulator of genetic competence clpC/mecB [Bacillus cereus ATCC 14579],	ECH1	ECH1$gi|30018352|ref|NP_829983.1|	42
3349	640.663	1918.97	1918.97	0.360089	0	21.36	21.36	793	809	K	VIFDVEGETFVIHSAEK	V		1	2086.18	ECH1_DIL50_130416074636.4859.4859.3.dta	3	gi|30018352|ref|NP_829983.1|	negative regulator of genetic competence clpC/mecB [Bacillus cereus ATCC 14579],	ECH1	ECH1$gi|30018352|ref|NP_829983.1|	42
3348	640.663	1918.97	1918.97	0.172489	0	17.68	17.68	793	809	K	VIFDVEGETFVIHSAEK	V		1	2087.7	ECH1_DIL50_130416074636.4863.4863.3.dta	3	gi|30018352|ref|NP_829983.1|	negative regulator of genetic competence clpC/mecB [Bacillus cereus ATCC 14579],	ECH1	ECH1$gi|30018352|ref|NP_829983.1|	42
1249	441.586	1321.74	1321.74	-0.162665	0	22.9	22.9	500	510	K	LLNLESILHDR	V		1	2132.98	ECH1_DIL50_130416074636.4983.4983.3.dta	3	gi|30018352|ref|NP_829983.1|	negative regulator of genetic competence clpC/mecB [Bacillus cereus ATCC 14579],	ECH1	ECH1$gi|30018352|ref|NP_829983.1|	42
4043	553.051	2208.18	2208.17	0.345534	1	29.12	29.12	492	510	K	LAQTETDKLLNLESILHDR	V		1	2139.03	ECH1_DIL50_130416074636.4999.4999.4.dta	4	gi|30018352|ref|NP_829983.1|	negative regulator of genetic competence clpC/mecB [Bacillus cereus ATCC 14579],	ECH1	ECH1$gi|30018352|ref|NP_829983.1|	42
4042	553.051	2208.18	2208.17	0.236847	1	16.55	16.55	492	510	K	LAQTETDKLLNLESILHDR	V		1	2140.23	ECH1_DIL50_130416074636.5002.5002.4.dta	4	gi|30018352|ref|NP_829983.1|	negative regulator of genetic competence clpC/mecB [Bacillus cereus ATCC 14579],	ECH1	ECH1$gi|30018352|ref|NP_829983.1|	42
4041	737.066	2208.18	2208.17	0.176164	1	31.86	31.86	492	510	K	LAQTETDKLLNLESILHDR	V		1	2143.61	ECH1_DIL50_130416074636.5011.5011.3.dta	3	gi|30018352|ref|NP_829983.1|	negative regulator of genetic competence clpC/mecB [Bacillus cereus ATCC 14579],	ECH1	ECH1$gi|30018352|ref|NP_829983.1|	42
4044	737.066	2208.18	2208.17	0.597326	1	18.9	18.9	492	510	K	LAQTETDKLLNLESILHDR	V		1	2144.8	ECH1_DIL50_130416074636.5014.5014.3.dta	3	gi|30018352|ref|NP_829983.1|	negative regulator of genetic competence clpC/mecB [Bacillus cereus ATCC 14579],	ECH1	ECH1$gi|30018352|ref|NP_829983.1|	42
2790	873.47	1744.93	1744.92	0.610342	1	59.54	59.54	387	402	R	FLPDKAIDLIDEAASK	V		1	2283.64	ECH1_DIL50_130416074636.5375.5375.2.dta	2	gi|30018352|ref|NP_829983.1|	negative regulator of genetic competence clpC/mecB [Bacillus cereus ATCC 14579],	ECH1	ECH1$gi|30018352|ref|NP_829983.1|	42
2789	582.649	1744.93	1744.92	0.572518	1	21	21	387	402	R	FLPDKAIDLIDEAASK	V		1	2284.79	ECH1_DIL50_130416074636.5378.5378.3.dta	3	gi|30018352|ref|NP_829983.1|	negative regulator of genetic competence clpC/mecB [Bacillus cereus ATCC 14579],	ECH1	ECH1$gi|30018352|ref|NP_829983.1|	42
2791	873.471	1744.93	1744.92	1.24074	1	54.96	54.96	387	402	R	FLPDKAIDLIDEAASK	V		1	2285.16	ECH1_DIL50_130416074636.5379.5379.2.dta	2	gi|30018352|ref|NP_829983.1|	negative regulator of genetic competence clpC/mecB [Bacillus cereus ATCC 14579],	ECH1	ECH1$gi|30018352|ref|NP_829983.1|	42
1506	466.553	1396.64	1396.64	-0.131029	0	18.15	18.15	387	398	R	HAENPVEDPAYR	D		1	752.668	ECH1_DIL50_130416074636.1234.1234.3.dta	3	gi|30019310|ref|NP_830941.1|	catalase [Bacillus cereus ATCC 14579],	ECH1	ECH1$gi|30019310|ref|NP_830941.1|	40
1505	466.553	1396.64	1396.64	-0.25991	0	20.3	20.3	387	398	R	HAENPVEDPAYR	D		1	754.199	ECH1_DIL50_130416074636.1238.1238.3.dta	3	gi|30019310|ref|NP_830941.1|	catalase [Bacillus cereus ATCC 14579],	ECH1	ECH1$gi|30019310|ref|NP_830941.1|	40
1508	699.326	1396.64	1396.64	0.839875	0	38.13	38.13	387	398	R	HAENPVEDPAYR	D		1	756.14	ECH1_DIL50_130416074636.1243.1243.2.dta	2	gi|30019310|ref|NP_830941.1|	catalase [Bacillus cereus ATCC 14579],	ECH1	ECH1$gi|30019310|ref|NP_830941.1|	40
1507	699.326	1396.64	1396.64	0.0522684	0	38.41	38.41	387	398	R	HAENPVEDPAYR	D		1	757.327	ECH1_DIL50_130416074636.1246.1246.2.dta	2	gi|30019310|ref|NP_830941.1|	catalase [Bacillus cereus ATCC 14579],	ECH1	ECH1$gi|30019310|ref|NP_830941.1|	40
530	552.798	1103.58	1103.58	-0.11961	0	26.81	26.81	191	201	K	TLQGSSGDIVK	L		1	801.981	ECH1_DIL50_130416074636.1361.1361.2.dta	2	gi|30019951|ref|NP_831582.1|	non-hemolytic enterotoxin lytic component L2 [Bacillus cereus ATCC 14579],	ECH1	ECH1$gi|30019951|ref|NP_831582.1|	40
531	552.798	1103.58	1103.58	-0.11961	0	26.82	26.82	191	201	K	TLQGSSGDIVK	L		1	803.468	ECH1_DIL50_130416074636.1365.1365.2.dta	2	gi|30019951|ref|NP_831582.1|	non-hemolytic enterotoxin lytic component L2 [Bacillus cereus ATCC 14579],	ECH1	ECH1$gi|30019951|ref|NP_831582.1|	40
1466	463.222	1386.64	1386.64	0.017308	1	26.29	26.29	399	410	R	DSTMKVEGYVSR	E	Oxidation (M) [4]	1	806.914	ECH1_DIL50_130416074636.1374.1374.3.dta	3	gi|30019310|ref|NP_830941.1|	catalase [Bacillus cereus ATCC 14579],	ECH1	ECH1$gi|30019310|ref|NP_830941.1|	40
1465	463.222	1386.64	1386.64	-0.307216	1	36.98	36.98	399	410	R	DSTMKVEGYVSR	E	Oxidation (M) [4]	1	808.074	ECH1_DIL50_130416074636.1377.1377.3.dta	3	gi|30019310|ref|NP_830941.1|	catalase [Bacillus cereus ATCC 14579],	ECH1	ECH1$gi|30019310|ref|NP_830941.1|	40
1467	694.33	1386.65	1386.64	0.923091	1	28.36	28.36	399	410	R	DSTMKVEGYVSR	E	Oxidation (M) [4]	1	812.626	ECH1_DIL50_130416074636.1389.1389.2.dta	2	gi|30019310|ref|NP_830941.1|	catalase [Bacillus cereus ATCC 14579],	ECH1	ECH1$gi|30019310|ref|NP_830941.1|	40
2195	529.602	1585.79	1585.78	0.46034	0	22.19	22.19	93	107	R	FSTVIHGQGSPETAR	D		1	835.486	ECH1_DIL50_130416074636.1449.1449.3.dta	3	gi|30019310|ref|NP_830941.1|	catalase [Bacillus cereus ATCC 14579],	ECH1	ECH1$gi|30019310|ref|NP_830941.1|	40
2194	529.602	1585.79	1585.78	0.214405	0	26.51	26.51	93	107	R	FSTVIHGQGSPETAR	D		1	838.812	ECH1_DIL50_130416074636.1458.1458.3.dta	3	gi|30019310|ref|NP_830941.1|	catalase [Bacillus cereus ATCC 14579],	ECH1	ECH1$gi|30019310|ref|NP_830941.1|	40
1138	647.81	1293.61	1293.61	0.468458	0	42.24	42.24	104	113	K	LIDLNQEMMR	Y	Oxidation (M) [8], Oxidation (M) [9]	1	1116.95	ECH1_DIL50_130416074636.2211.2211.2.dta	2	gi|30019951|ref|NP_831582.1|	non-hemolytic enterotoxin lytic component L2 [Bacillus cereus ATCC 14579],	ECH1	ECH1$gi|30019951|ref|NP_831582.1|	40
1137	647.81	1293.61	1293.61	0.468458	0	49.95	49.95	104	113	K	LIDLNQEMMR	Y	Oxidation (M) [8], Oxidation (M) [9]	1	1118.03	ECH1_DIL50_130416074636.2214.2214.2.dta	2	gi|30019951|ref|NP_831582.1|	non-hemolytic enterotoxin lytic component L2 [Bacillus cereus ATCC 14579],	ECH1	ECH1$gi|30019951|ref|NP_831582.1|	40
1789	740.394	1478.77	1478.77	0.249531	0	71.2	71.2	237	249	K	QVFTITNQTAQTK	T		1	1163.9	ECH1_DIL50_130416074636.2343.2343.2.dta	2	gi|30019951|ref|NP_831582.1|	non-hemolytic enterotoxin lytic component L2 [Bacillus cereus ATCC 14579],	ECH1	ECH1$gi|30019951|ref|NP_831582.1|	40
1790	740.394	1478.77	1478.77	0.411828	0	74.86	74.86	237	249	K	QVFTITNQTAQTK	T		1	1165.26	ECH1_DIL50_130416074636.2347.2347.2.dta	2	gi|30019951|ref|NP_831582.1|	non-hemolytic enterotoxin lytic component L2 [Bacillus cereus ATCC 14579],	ECH1	ECH1$gi|30019951|ref|NP_831582.1|	40
2605	846.416	1690.82	1690.82	0.328244	0	90.39	90.39	125	139	K	LYELAGNVNEDQQAK	A		1	1231.31	ECH1_DIL50_130416074636.2533.2533.2.dta	2	gi|30019951|ref|NP_831582.1|	non-hemolytic enterotoxin lytic component L2 [Bacillus cereus ATCC 14579],	ECH1	ECH1$gi|30019951|ref|NP_831582.1|	40
2606	846.416	1690.82	1690.82	0.541159	0	77.15	77.15	125	139	K	LYELAGNVNEDQQAK	A		1	1232.49	ECH1_DIL50_130416074636.2536.2536.2.dta	2	gi|30019951|ref|NP_831582.1|	non-hemolytic enterotoxin lytic component L2 [Bacillus cereus ATCC 14579],	ECH1	ECH1$gi|30019951|ref|NP_831582.1|	40
626	563.78	1125.55	1125.55	0.032873	0	23.12	23.12	335	343	R	LFSYPDTQR	Y		1	1250.71	ECH1_DIL50_130416074636.2588.2588.2.dta	2	gi|30019310|ref|NP_830941.1|	catalase [Bacillus cereus ATCC 14579],	ECH1	ECH1$gi|30019310|ref|NP_830941.1|	40
627	563.78	1125.55	1125.55	0.032873	0	32.18	32.18	335	343	R	LFSYPDTQR	Y		1	1252.07	ECH1_DIL50_130416074636.2592.2592.2.dta	2	gi|30019310|ref|NP_830941.1|	catalase [Bacillus cereus ATCC 14579],	ECH1	ECH1$gi|30019310|ref|NP_830941.1|	40
3772	692.039	2073.1	2073.1	0.101298	2	29.92	29.92	172	190	K	TVLDKDSNNLSIKADEAIK	T		1	1288.47	ECH1_DIL50_130416074636.2694.2694.3.dta	3	gi|30019951|ref|NP_831582.1|	non-hemolytic enterotoxin lytic component L2 [Bacillus cereus ATCC 14579],	ECH1	ECH1$gi|30019951|ref|NP_831582.1|	40
1073	423.197	1266.57	1266.57	-0.11922	0	17.3	17.3	191	201	R	EMEGFGVHSFK	W		1	1291.98	ECH1_DIL50_130416074636.2704.2704.3.dta	3	gi|30019310|ref|NP_830941.1|	catalase [Bacillus cereus ATCC 14579],	ECH1	ECH1$gi|30019310|ref|NP_830941.1|	40
3773	692.039	2073.1	2073.1	0.188124	2	19.92	19.92	172	190	K	TVLDKDSNNLSIKADEAIK	T		1	1292.7	ECH1_DIL50_130416074636.2706.2706.3.dta	3	gi|30019951|ref|NP_831582.1|	non-hemolytic enterotoxin lytic component L2 [Bacillus cereus ATCC 14579],	ECH1	ECH1$gi|30019951|ref|NP_831582.1|	40
1072	423.197	1266.57	1266.57	-0.71058	0	18.76	18.76	191	201	R	EMEGFGVHSFK	W		1	1293.51	ECH1_DIL50_130416074636.2708.2708.3.dta	3	gi|30019310|ref|NP_830941.1|	catalase [Bacillus cereus ATCC 14579],	ECH1	ECH1$gi|30019310|ref|NP_830941.1|	40
340	495.224	988.433	988.432	0.186153	0	37.06	37.06	140	148	K	ADFMSAYGK	L		1	1294.23	ECH1_DIL50_130416074636.2710.2710.2.dta	2	gi|30019951|ref|NP_831582.1|	non-hemolytic enterotoxin lytic component L2 [Bacillus cereus ATCC 14579],	ECH1	ECH1$gi|30019951|ref|NP_831582.1|	40
339	495.223	988.432	988.432	-0.562507	0	45.67	45.67	140	148	K	ADFMSAYGK	L		1	1295.33	ECH1_DIL50_130416074636.2713.2713.2.dta	2	gi|30019951|ref|NP_831582.1|	non-hemolytic enterotoxin lytic component L2 [Bacillus cereus ATCC 14579],	ECH1	ECH1$gi|30019951|ref|NP_831582.1|	40
894	403.924	1208.75	1208.75	-0.0330921	1	27.68	27.68	282	291	K	QKELLPLIQK	L		1	1394.09	ECH1_DIL50_130416074636.2982.2982.3.dta	3	gi|30019951|ref|NP_831582.1|	non-hemolytic enterotoxin lytic component L2 [Bacillus cereus ATCC 14579],	ECH1	ECH1$gi|30019951|ref|NP_831582.1|	40
896	403.924	1208.75	1208.75	0.140641	1	26	26	282	291	K	QKELLPLIQK	L		1	1396.56	ECH1_DIL50_130416074636.2989.2989.3.dta	3	gi|30019951|ref|NP_831582.1|	non-hemolytic enterotoxin lytic component L2 [Bacillus cereus ATCC 14579],	ECH1	ECH1$gi|30019951|ref|NP_831582.1|	40
897	605.382	1208.75	1208.75	0.319338	1	21.78	21.78	282	291	K	QKELLPLIQK	L		1	1398.3	ECH1_DIL50_130416074636.2994.2994.2.dta	2	gi|30019951|ref|NP_831582.1|	non-hemolytic enterotoxin lytic component L2 [Bacillus cereus ATCC 14579],	ECH1	ECH1$gi|30019951|ref|NP_831582.1|	40
895	605.382	1208.75	1208.75	0.120786	1	24.75	24.75	282	291	K	QKELLPLIQK	L		1	1399.42	ECH1_DIL50_130416074636.2997.2997.2.dta	2	gi|30019951|ref|NP_831582.1|	non-hemolytic enterotoxin lytic component L2 [Bacillus cereus ATCC 14579],	ECH1	ECH1$gi|30019951|ref|NP_831582.1|	40
841	597.278	1192.54	1192.54	1.32826	0	22.49	22.49	95	103	R	EWIDEYNPK	L		1	1445.87	ECH1_DIL50_130416074636.3126.3126.2.dta	2	gi|30019951|ref|NP_831582.1|	non-hemolytic enterotoxin lytic component L2 [Bacillus cereus ATCC 14579],	ECH1	ECH1$gi|30019951|ref|NP_831582.1|	40
840	597.278	1192.54	1192.54	0.607108	0	22.81	22.81	95	103	R	EWIDEYNPK	L		1	1446.63	ECH1_DIL50_130416074636.3128.3128.2.dta	2	gi|30019951|ref|NP_831582.1|	non-hemolytic enterotoxin lytic component L2 [Bacillus cereus ATCC 14579],	ECH1	ECH1$gi|30019951|ref|NP_831582.1|	40
1104	639.812	1277.61	1277.61	-0.247337	0	52.92	52.92	104	113	K	LIDLNQEMMR	Y	Oxidation (M) [9]	1	1492.33	ECH1_DIL50_130416074636.3252.3252.2.dta	2	gi|30019951|ref|NP_831582.1|	non-hemolytic enterotoxin lytic component L2 [Bacillus cereus ATCC 14579],	ECH1	ECH1$gi|30019951|ref|NP_831582.1|	40
1103	639.812	1277.61	1277.61	-0.341262	0	43.33	43.33	104	113	K	LIDLNQEMMR	Y	Oxidation (M) [9]	1	1493.78	ECH1_DIL50_130416074636.3256.3256.2.dta	2	gi|30019951|ref|NP_831582.1|	non-hemolytic enterotoxin lytic component L2 [Bacillus cereus ATCC 14579],	ECH1	ECH1$gi|30019951|ref|NP_831582.1|	40
2509	556.642	1666.9	1666.9	-0.0923868	1	43.89	43.89	27	40	R	RGPVLLEDYHLVEK	L		1	1518.88	ECH1_DIL50_130416074636.3324.3324.3.dta	3	gi|30019310|ref|NP_830941.1|	catalase [Bacillus cereus ATCC 14579],	ECH1	ECH1$gi|30019310|ref|NP_830941.1|	40
2508	556.642	1666.9	1666.9	-0.326353	1	38.31	38.31	27	40	R	RGPVLLEDYHLVEK	L		1	1520.64	ECH1_DIL50_130416074636.3329.3329.3.dta	3	gi|30019310|ref|NP_830941.1|	catalase [Bacillus cereus ATCC 14579],	ECH1	ECH1$gi|30019310|ref|NP_830941.1|	40
2507	417.733	1666.9	1666.9	-0.803885	1	19	19	27	40	R	RGPVLLEDYHLVEK	L		1	1532.37	ECH1_DIL50_130416074636.3362.3362.4.dta	4	gi|30019310|ref|NP_830941.1|	catalase [Bacillus cereus ATCC 14579],	ECH1	ECH1$gi|30019310|ref|NP_830941.1|	40
1065	631.815	1261.62	1261.62	0.36699	0	34.3	34.3	104	113	K	LIDLNQEMMR	Y		1	1725.71	ECH1_DIL50_130416074636.3884.3884.2.dta	2	gi|30019951|ref|NP_831582.1|	non-hemolytic enterotoxin lytic component L2 [Bacillus cereus ATCC 14579],	ECH1	ECH1$gi|30019951|ref|NP_831582.1|	40
1066	631.815	1261.62	1261.62	0.462106	0	49.35	49.35	104	113	K	LIDLNQEMMR	Y		1	1728.72	ECH1_DIL50_130416074636.3892.3892.2.dta	2	gi|30019951|ref|NP_831582.1|	non-hemolytic enterotoxin lytic component L2 [Bacillus cereus ATCC 14579],	ECH1	ECH1$gi|30019951|ref|NP_831582.1|	40
1938	504.608	1510.8	1510.8	-0.217765	0	17.12	17.12	28	40	R	GPVLLEDYHLVEK	L		1	1755.76	ECH1_DIL50_130416074636.3965.3965.3.dta	3	gi|30019310|ref|NP_830941.1|	catalase [Bacillus cereus ATCC 14579],	ECH1	ECH1$gi|30019310|ref|NP_830941.1|	40
1937	504.608	1510.8	1510.8	-0.51562	0	24.28	24.28	28	40	R	GPVLLEDYHLVEK	L		1	1757.54	ECH1_DIL50_130416074636.3970.3970.3.dta	3	gi|30019310|ref|NP_830941.1|	catalase [Bacillus cereus ATCC 14579],	ECH1	ECH1$gi|30019310|ref|NP_830941.1|	40
299	477.305	952.595	952.596	-0.335924	0	18.23	18.23	284	291	K	ELLPLIQK	L		1	1792.31	ECH1_DIL50_130416074636.4064.4064.2.dta	2	gi|30019951|ref|NP_831582.1|	non-hemolytic enterotoxin lytic component L2 [Bacillus cereus ATCC 14579],	ECH1	ECH1$gi|30019951|ref|NP_831582.1|	40
3480	981.028	1960.04	1960.04	1.39895	0	90.87	90.87	35	52	K	TVYAQNVIAPNTLSNSIR	M		1	1814.06	ECH1_DIL50_130416074636.4125.4125.2.dta	2	gi|30019951|ref|NP_831582.1|	non-hemolytic enterotoxin lytic component L2 [Bacillus cereus ATCC 14579],	ECH1	ECH1$gi|30019951|ref|NP_831582.1|	40
3479	981.027	1960.04	1960.04	1.14386	0	69.65	69.65	35	52	K	TVYAQNVIAPNTLSNSIR	M		1	1815.52	ECH1_DIL50_130416074636.4129.4129.2.dta	2	gi|30019951|ref|NP_831582.1|	non-hemolytic enterotoxin lytic component L2 [Bacillus cereus ATCC 14579],	ECH1	ECH1$gi|30019951|ref|NP_831582.1|	40
3478	654.354	1960.04	1960.04	1.13569	0	52.42	52.42	35	52	K	TVYAQNVIAPNTLSNSIR	M		1	1818.47	ECH1_DIL50_130416074636.4137.4137.3.dta	3	gi|30019951|ref|NP_831582.1|	non-hemolytic enterotoxin lytic component L2 [Bacillus cereus ATCC 14579],	ECH1	ECH1$gi|30019951|ref|NP_831582.1|	40
3477	654.354	1960.04	1960.04	0.860188	0	35.98	35.98	35	52	K	TVYAQNVIAPNTLSNSIR	M		1	1821.4	ECH1_DIL50_130416074636.4145.4145.3.dta	3	gi|30019951|ref|NP_831582.1|	non-hemolytic enterotoxin lytic component L2 [Bacillus cereus ATCC 14579],	ECH1	ECH1$gi|30019951|ref|NP_831582.1|	40
4548	842.761	2525.26	2525.26	0.331451	0	46.19	46.19	346	367	R	LGANYLQIPVNCPYAAVHNQQR	D		1	1859.71	ECH1_DIL50_130416074636.4249.4249.3.dta	3	gi|30019310|ref|NP_830941.1|	catalase [Bacillus cereus ATCC 14579],	ECH1	ECH1$gi|30019310|ref|NP_830941.1|	40
4549	842.761	2525.26	2525.26	0.913569	0	42.9	42.9	346	367	R	LGANYLQIPVNCPYAAVHNQQR	D		1	1860.89	ECH1_DIL50_130416074636.4252.4252.3.dta	3	gi|30019310|ref|NP_830941.1|	catalase [Bacillus cereus ATCC 14579],	ECH1	ECH1$gi|30019310|ref|NP_830941.1|	40
2873	889.958	1777.9	1777.9	1.28579	0	71.39	71.39	77	92	K	AAFLQNEGTETPVFVR	F		1	1921.86	ECH1_DIL50_130416074636.4420.4420.2.dta	2	gi|30019310|ref|NP_830941.1|	catalase [Bacillus cereus ATCC 14579],	ECH1	ECH1$gi|30019310|ref|NP_830941.1|	40
2874	889.959	1777.9	1777.9	2.18572	0	74.09	74.09	77	92	K	AAFLQNEGTETPVFVR	F		1	1923.24	ECH1_DIL50_130416074636.4424.4424.2.dta	2	gi|30019310|ref|NP_830941.1|	catalase [Bacillus cereus ATCC 14579],	ECH1	ECH1$gi|30019310|ref|NP_830941.1|	40
1405	456.92	1367.74	1367.74	-0.717242	1	27.37	27.37	452	462	R	TKLLAVCNFFR	A		1	1938.65	ECH1_DIL50_130416074636.4467.4467.3.dta	3	gi|30019310|ref|NP_830941.1|	catalase [Bacillus cereus ATCC 14579],	ECH1	ECH1$gi|30019310|ref|NP_830941.1|	40
292	475.745	949.475	949.476	-0.230654	0	23.95	23.95	244	251	R	DLFDAIEK	G		1	1961.74	ECH1_DIL50_130416074636.4529.4529.2.dta	2	gi|30019310|ref|NP_830941.1|	catalase [Bacillus cereus ATCC 14579],	ECH1	ECH1$gi|30019310|ref|NP_830941.1|	40
293	475.745	949.476	949.476	0.169567	0	26.6	26.6	244	251	R	DLFDAIEK	G		1	1963.23	ECH1_DIL50_130416074636.4533.4533.2.dta	2	gi|30019310|ref|NP_830941.1|	catalase [Bacillus cereus ATCC 14579],	ECH1	ECH1$gi|30019310|ref|NP_830941.1|	40
3339	958.019	1914.02	1914.02	1.61492	0	82.8	82.8	471	488	R	LAQALNVDITQYVGNAPK	-		1	2152.89	ECH1_DIL50_130416074636.5035.5035.2.dta	2	gi|30019310|ref|NP_830941.1|	catalase [Bacillus cereus ATCC 14579],	ECH1	ECH1$gi|30019310|ref|NP_830941.1|	40
3338	958.019	1914.02	1914.02	1.2283	0	72.4	72.4	471	488	R	LAQALNVDITQYVGNAPK	-		1	2153.69	ECH1_DIL50_130416074636.5037.5037.2.dta	2	gi|30019310|ref|NP_830941.1|	catalase [Bacillus cereus ATCC 14579],	ECH1	ECH1$gi|30019310|ref|NP_830941.1|	40
3337	639.014	1914.02	1914.02	-0.117554	0	34.44	34.44	471	488	R	LAQALNVDITQYVGNAPK	-		1	2155.96	ECH1_DIL50_130416074636.5043.5043.3.dta	3	gi|30019310|ref|NP_830941.1|	catalase [Bacillus cereus ATCC 14579],	ECH1	ECH1$gi|30019310|ref|NP_830941.1|	40
3336	639.014	1914.02	1914.02	-0.305639	0	47.86	47.86	471	488	R	LAQALNVDITQYVGNAPK	-		1	2158.61	ECH1_DIL50_130416074636.5050.5050.3.dta	3	gi|30019310|ref|NP_830941.1|	catalase [Bacillus cereus ATCC 14579],	ECH1	ECH1$gi|30019310|ref|NP_830941.1|	40
674	570.305	1138.6	1138.6	-0.268752	0	36.46	36.46	454	462	K	LLAVCNFFR	A		1	2231.31	ECH1_DIL50_130416074636.5238.5238.2.dta	2	gi|30019310|ref|NP_830941.1|	catalase [Bacillus cereus ATCC 14579],	ECH1	ECH1$gi|30019310|ref|NP_830941.1|	40
675	570.305	1138.6	1138.6	-0.0579661	0	41.89	41.89	454	462	K	LLAVCNFFR	A		1	2232.78	ECH1_DIL50_130416074636.5242.5242.2.dta	2	gi|30019310|ref|NP_830941.1|	catalase [Bacillus cereus ATCC 14579],	ECH1	ECH1$gi|30019310|ref|NP_830941.1|	40
4553	844.1	2529.28	2529.27	1.15962	0	41.4	41.4	149	169	K	LQLQVQSIQESMEQDLLELNR	F	Oxidation (M) [12]	1	2335.1	ECH1_DIL50_130416074636.5508.5508.3.dta	3	gi|30019951|ref|NP_831582.1|	non-hemolytic enterotoxin lytic component L2 [Bacillus cereus ATCC 14579],	ECH1	ECH1$gi|30019951|ref|NP_831582.1|	40
4552	844.1	2529.28	2529.27	0.946121	0	41.99	41.99	149	169	K	LQLQVQSIQESMEQDLLELNR	F	Oxidation (M) [12]	1	2337.83	ECH1_DIL50_130416074636.5515.5515.3.dta	3	gi|30019951|ref|NP_831582.1|	non-hemolytic enterotoxin lytic component L2 [Bacillus cereus ATCC 14579],	ECH1	ECH1$gi|30019951|ref|NP_831582.1|	40
4803	698.848	2791.36	2791.36	-0.130761	2	24.38	24.38	428	451	R	SFSKEEQDNLIANLTNDLKDVNER	T		1	2374.99	ECH1_DIL50_130416074636.5611.5611.4.dta	4	gi|30019310|ref|NP_830941.1|	catalase [Bacillus cereus ATCC 14579],	ECH1	ECH1$gi|30019310|ref|NP_830941.1|	40
4804	698.849	2791.37	2791.36	1.34522	2	28.34	28.34	428	451	R	SFSKEEQDNLIANLTNDLKDVNER	T		1	2378.11	ECH1_DIL50_130416074636.5619.5619.4.dta	4	gi|30019310|ref|NP_830941.1|	catalase [Bacillus cereus ATCC 14579],	ECH1	ECH1$gi|30019310|ref|NP_830941.1|	40
4802	931.461	2791.36	2791.36	-0.497606	2	36.01	36.01	428	451	R	SFSKEEQDNLIANLTNDLKDVNER	T		1	2382.81	ECH1_DIL50_130416074636.5631.5631.3.dta	3	gi|30019310|ref|NP_830941.1|	catalase [Bacillus cereus ATCC 14579],	ECH1	ECH1$gi|30019310|ref|NP_830941.1|	40
4801	931.461	2791.36	2791.36	-0.497606	2	31.48	31.48	428	451	R	SFSKEEQDNLIANLTNDLKDVNER	T		1	2388.64	ECH1_DIL50_130416074636.5646.5646.3.dta	3	gi|30019310|ref|NP_830941.1|	catalase [Bacillus cereus ATCC 14579],	ECH1	ECH1$gi|30019310|ref|NP_830941.1|	40
4550	844.085	2529.23	2529.23	0.00316301	0	33.49	33.49	116	136	K	FYTEEGNYDIVGNHLPVFFIR	D		1	2624.58	ECH1_DIL50_130416074636.6250.6250.3.dta	3	gi|30019310|ref|NP_830941.1|	catalase [Bacillus cereus ATCC 14579],	ECH1	ECH1$gi|30019310|ref|NP_830941.1|	40
2114	781.428	1560.84	1560.84	0.79957	0	54.47	54.47	319	331	R	QITTLETLLTDWK	V		1	2834.97	ECH1_DIL50_130416074636.6751.6751.2.dta	2	gi|30019951|ref|NP_831582.1|	non-hemolytic enterotoxin lytic component L2 [Bacillus cereus ATCC 14579],	ECH1	ECH1$gi|30019951|ref|NP_831582.1|	40
2113	781.428	1560.84	1560.84	0.632993	0	60.68	60.68	319	331	R	QITTLETLLTDWK	V		1	2836.18	ECH1_DIL50_130416074636.6754.6754.2.dta	2	gi|30019951|ref|NP_831582.1|	non-hemolytic enterotoxin lytic component L2 [Bacillus cereus ATCC 14579],	ECH1	ECH1$gi|30019951|ref|NP_831582.1|	40
2111	521.287	1560.84	1560.84	-0.0371595	0	21.27	21.27	319	331	R	QITTLETLLTDWK	V		1	2840.44	ECH1_DIL50_130416074636.6764.6764.3.dta	3	gi|30019951|ref|NP_831582.1|	non-hemolytic enterotoxin lytic component L2 [Bacillus cereus ATCC 14579],	ECH1	ECH1$gi|30019951|ref|NP_831582.1|	40
2110	521.287	1560.84	1560.84	-0.267805	0	42.63	42.63	319	331	R	QITTLETLLTDWK	V		1	2842.85	ECH1_DIL50_130416074636.6770.6770.3.dta	3	gi|30019951|ref|NP_831582.1|	non-hemolytic enterotoxin lytic component L2 [Bacillus cereus ATCC 14579],	ECH1	ECH1$gi|30019951|ref|NP_831582.1|	40
4539	838.768	2513.28	2513.28	1.21435	0	37.21	37.21	149	169	K	LQLQVQSIQESMEQDLLELNR	F		1	2970.19	ECH1_DIL50_130416074636.7051.7051.3.dta	3	gi|30019951|ref|NP_831582.1|	non-hemolytic enterotoxin lytic component L2 [Bacillus cereus ATCC 14579],	ECH1	ECH1$gi|30019951|ref|NP_831582.1|	40
4538	838.768	2513.28	2513.28	0.915935	0	45.71	45.71	149	169	K	LQLQVQSIQESMEQDLLELNR	F		1	2973.43	ECH1_DIL50_130416074636.7059.7059.3.dta	3	gi|30019951|ref|NP_831582.1|	non-hemolytic enterotoxin lytic component L2 [Bacillus cereus ATCC 14579],	ECH1	ECH1$gi|30019951|ref|NP_831582.1|	40
4540	1257.65	2513.29	2513.28	2.37857	0	67.85	67.85	149	169	K	LQLQVQSIQESMEQDLLELNR	F		1	2974.2	ECH1_DIL50_130416074636.7061.7061.2.dta	2	gi|30019951|ref|NP_831582.1|	non-hemolytic enterotoxin lytic component L2 [Bacillus cereus ATCC 14579],	ECH1	ECH1$gi|30019951|ref|NP_831582.1|	40
4488	817.752	2450.23	2450.23	1.79779	0	38.5	38.5	250	272	K	TIDFVSIGTLSNEIVNAADSQTR	E		1	3000.22	ECH1_DIL50_130416074636.7120.7120.3.dta	3	gi|30019951|ref|NP_831582.1|	non-hemolytic enterotoxin lytic component L2 [Bacillus cereus ATCC 14579],	ECH1	ECH1$gi|30019951|ref|NP_831582.1|	40
4487	1226.12	2450.23	2450.23	1.47374	0	68.09	68.09	250	272	K	TIDFVSIGTLSNEIVNAADSQTR	E		1	3001.83	ECH1_DIL50_130416074636.7124.7124.2.dta	2	gi|30019951|ref|NP_831582.1|	non-hemolytic enterotoxin lytic component L2 [Bacillus cereus ATCC 14579],	ECH1	ECH1$gi|30019951|ref|NP_831582.1|	40
4485	817.751	2450.23	2450.23	0.671366	0	40.48	40.48	250	272	K	TIDFVSIGTLSNEIVNAADSQTR	E		1	3002.71	ECH1_DIL50_130416074636.7126.7126.3.dta	3	gi|30019951|ref|NP_831582.1|	non-hemolytic enterotoxin lytic component L2 [Bacillus cereus ATCC 14579],	ECH1	ECH1$gi|30019951|ref|NP_831582.1|	40
4486	1226.12	2450.23	2450.23	1.08194	0	80.26	80.26	250	272	K	TIDFVSIGTLSNEIVNAADSQTR	E		1	3005.95	ECH1_DIL50_130416074636.7134.7134.2.dta	2	gi|30019951|ref|NP_831582.1|	non-hemolytic enterotoxin lytic component L2 [Bacillus cereus ATCC 14579],	ECH1	ECH1$gi|30019951|ref|NP_831582.1|	40
2823	586.624	1756.85	1756.85	0.451945	1	25.78	25.78	229	243	K	EVQEVQGKDFNHATR	D		1	587.038	ECH1_DIL50_130416074636.856.856.3.dta	3	gi|30019310|ref|NP_830941.1|	catalase [Bacillus cereus ATCC 14579],	ECH1	ECH1$gi|30019310|ref|NP_830941.1|	40
2821	586.624	1756.85	1756.85	0.144577	1	42.22	42.22	229	243	K	EVQEVQGKDFNHATR	D		1	589.39	ECH1_DIL50_130416074636.862.862.3.dta	3	gi|30019310|ref|NP_830941.1|	catalase [Bacillus cereus ATCC 14579],	ECH1	ECH1$gi|30019310|ref|NP_830941.1|	40
2528	836.407	1670.8	1670.8	1.23414	0	28.25	28.25	7	22	R	LTTNQGAPVGDNQNSR	T		1	625.575	ECH1_DIL50_130416074636.932.932.2.dta	2	gi|30019310|ref|NP_830941.1|	catalase [Bacillus cereus ATCC 14579],	ECH1	ECH1$gi|30019310|ref|NP_830941.1|	40
2529	836.407	1670.8	1670.8	1.44961	0	23.14	23.14	7	22	R	LTTNQGAPVGDNQNSR	T		1	628.526	ECH1_DIL50_130416074636.938.938.2.dta	2	gi|30019310|ref|NP_830941.1|	catalase [Bacillus cereus ATCC 14579],	ECH1	ECH1$gi|30019310|ref|NP_830941.1|	40
1480	463.582	1387.73	1387.72	0.406421	0	18.93	18.93	564	575	K	AFEAHGYKPLQK	V		1	721.189	ECH1_DIL50_130416074636.1153.1153.3.dta	3	gi|30023381|ref|NP_835012.1|	bacillolysin [Bacillus cereus ATCC 14579],	ECH1	ECH1$gi|30023381|ref|NP_835012.1|	38
1479	463.582	1387.73	1387.72	0.276712	0	18.37	18.37	564	575	K	AFEAHGYKPLQK	V		1	722.74	ECH1_DIL50_130416074636.1157.1157.3.dta	3	gi|30023381|ref|NP_835012.1|	bacillolysin [Bacillus cereus ATCC 14579],	ECH1	ECH1$gi|30023381|ref|NP_835012.1|	38
424	525.777	1049.54	1049.54	-0.280123	0	40.77	40.77	214	222	K	TGEVLFQEK	F		1	1170.28	ECH1_DIL50_130416074636.2361.2361.2.dta	2	gi|30023381|ref|NP_835012.1|	bacillolysin [Bacillus cereus ATCC 14579],	ECH1	ECH1$gi|30023381|ref|NP_835012.1|	38
423	525.777	1049.54	1049.54	-0.394459	0	43.89	43.89	214	222	K	TGEVLFQEK	F		1	1171.65	ECH1_DIL50_130416074636.2365.2365.2.dta	2	gi|30023381|ref|NP_835012.1|	bacillolysin [Bacillus cereus ATCC 14579],	ECH1	ECH1$gi|30023381|ref|NP_835012.1|	38
256	464.758	927.502	927.503	-0.409702	0	22.95	22.95	576	583	K	VNQVIEVQ	-		1	1233.97	ECH1_DIL50_130416074636.2540.2540.2.dta	2	gi|30023381|ref|NP_835012.1|	bacillolysin [Bacillus cereus ATCC 14579],	ECH1	ECH1$gi|30023381|ref|NP_835012.1|	38
257	464.758	927.502	927.503	-0.409702	0	23.29	23.29	576	583	K	VNQVIEVQ	-		1	1235.69	ECH1_DIL50_130416074636.2545.2545.2.dta	2	gi|30023381|ref|NP_835012.1|	bacillolysin [Bacillus cereus ATCC 14579],	ECH1	ECH1$gi|30023381|ref|NP_835012.1|	38
401	517.798	1033.58	1033.58	-0.238975	0	28.46	28.46	111	119	K	VYGQDLIVK	V		1	1359.92	ECH1_DIL50_130416074636.2890.2890.2.dta	2	gi|30023381|ref|NP_835012.1|	bacillolysin [Bacillus cereus ATCC 14579],	ECH1	ECH1$gi|30023381|ref|NP_835012.1|	38
402	517.798	1033.58	1033.58	-0.00677257	0	46.47	46.47	111	119	K	VYGQDLIVK	V		1	1360.69	ECH1_DIL50_130416074636.2892.2892.2.dta	2	gi|30023381|ref|NP_835012.1|	bacillolysin [Bacillus cereus ATCC 14579],	ECH1	ECH1$gi|30023381|ref|NP_835012.1|	38
2286	537.654	1609.94	1609.94	-0.0931712	1	29.46	29.46	32	47	K	SAVKVEIAQPGLTIGK	L		1	1494.5	ECH1_DIL50_130416074636.3258.3258.3.dta	3	gi|30023381|ref|NP_835012.1|	bacillolysin [Bacillus cereus ATCC 14579],	ECH1	ECH1$gi|30023381|ref|NP_835012.1|	38
2287	537.654	1609.94	1609.94	0.0186342	1	26.27	26.27	32	47	K	SAVKVEIAQPGLTIGK	L		1	1495.3	ECH1_DIL50_130416074636.3260.3260.3.dta	3	gi|30023381|ref|NP_835012.1|	bacillolysin [Bacillus cereus ATCC 14579],	ECH1	ECH1$gi|30023381|ref|NP_835012.1|	38
949	613.361	1224.71	1224.71	-0.139625	0	38.86	38.86	36	47	K	VEIAQPGLTIGK	L		1	1498.71	ECH1_DIL50_130416074636.3269.3269.2.dta	2	gi|30023381|ref|NP_835012.1|	bacillolysin [Bacillus cereus ATCC 14579],	ECH1	ECH1$gi|30023381|ref|NP_835012.1|	38
950	613.361	1224.71	1224.71	-0.139625	0	37.96	37.96	36	47	K	VEIAQPGLTIGK	L		1	1499.82	ECH1_DIL50_130416074636.3272.3272.2.dta	2	gi|30023381|ref|NP_835012.1|	bacillolysin [Bacillus cereus ATCC 14579],	ECH1	ECH1$gi|30023381|ref|NP_835012.1|	38
1647	481.581	1441.72	1441.72	0.196293	1	30.23	30.23	264	276	K	GTDGKFYLADLSR	G		1	1556.75	ECH1_DIL50_130416074636.3429.3429.3.dta	3	gi|30023381|ref|NP_835012.1|	bacillolysin [Bacillus cereus ATCC 14579],	ECH1	ECH1$gi|30023381|ref|NP_835012.1|	38
1646	481.581	1441.72	1441.72	-0.261493	1	24.95	24.95	264	276	K	GTDGKFYLADLSR	G		1	1558.61	ECH1_DIL50_130416074636.3434.3434.3.dta	3	gi|30023381|ref|NP_835012.1|	bacillolysin [Bacillus cereus ATCC 14579],	ECH1	ECH1$gi|30023381|ref|NP_835012.1|	38
1559	707.846	1413.68	1413.68	0.333174	0	76.04	76.04	551	563	K	DLYGTAVSNEFAK	A		1	1729.03	ECH1_DIL50_130416074636.3893.3893.2.dta	2	gi|30023381|ref|NP_835012.1|	bacillolysin [Bacillus cereus ATCC 14579],	ECH1	ECH1$gi|30023381|ref|NP_835012.1|	38
1560	707.846	1413.68	1413.68	0.418059	0	72.21	72.21	551	563	K	DLYGTAVSNEFAK	A		1	1730.14	ECH1_DIL50_130416074636.3896.3896.2.dta	2	gi|30023381|ref|NP_835012.1|	bacillolysin [Bacillus cereus ATCC 14579],	ECH1	ECH1$gi|30023381|ref|NP_835012.1|	38
331	492.761	983.507	983.508	-0.189119	0	27.52	27.52	269	276	K	FYLADLSR	G		1	1757.22	ECH1_DIL50_130416074636.3969.3969.2.dta	2	gi|30023381|ref|NP_835012.1|	bacillolysin [Bacillus cereus ATCC 14579],	ECH1	ECH1$gi|30023381|ref|NP_835012.1|	38
330	492.761	983.507	983.508	-0.189119	0	22.49	22.49	269	276	K	FYLADLSR	G		1	1758.28	ECH1_DIL50_130416074636.3972.3972.2.dta	2	gi|30023381|ref|NP_835012.1|	bacillolysin [Bacillus cereus ATCC 14579],	ECH1	ECH1$gi|30023381|ref|NP_835012.1|	38
1714	731.389	1460.76	1460.76	0.499055	0	41.75	41.75	251	263	K	NALQENISFNIAK	G		1	1793.74	ECH1_DIL50_130416074636.4068.4068.2.dta	2	gi|30023381|ref|NP_835012.1|	bacillolysin [Bacillus cereus ATCC 14579],	ECH1	ECH1$gi|30023381|ref|NP_835012.1|	38
1715	731.389	1460.76	1460.76	0.581203	0	63.81	63.81	251	263	K	NALQENISFNIAK	G		1	1795.1	ECH1_DIL50_130416074636.4072.4072.2.dta	2	gi|30023381|ref|NP_835012.1|	bacillolysin [Bacillus cereus ATCC 14579],	ECH1	ECH1$gi|30023381|ref|NP_835012.1|	38
1590	475.223	1422.65	1422.65	-0.220715	1	15.35	15.35	322	332	K	NMSDIYDYFKK	E		1	1882.25	ECH1_DIL50_130416074636.4309.4309.3.dta	3	gi|30023381|ref|NP_835012.1|	bacillolysin [Bacillus cereus ATCC 14579],	ECH1	ECH1$gi|30023381|ref|NP_835012.1|	38
3178	621.653	1861.94	1861.94	0.356618	1	19.78	19.78	442	458	K	DKGNWIMGDTLGGLTIR	D	Oxidation (M) [7]	1	2045.1	ECH1_DIL50_130416074636.4751.4751.3.dta	3	gi|30023381|ref|NP_835012.1|	bacillolysin [Bacillus cereus ATCC 14579],	ECH1	ECH1$gi|30023381|ref|NP_835012.1|	38
4666	881.149	2640.43	2640.42	1.1021	1	16.76	16.76	133	155	K	VVQNLNQQPNLTITNFLSKNEVK	S		1	2101.97	ECH1_DIL50_130416074636.4901.4901.3.dta	3	gi|30023381|ref|NP_835012.1|	bacillolysin [Bacillus cereus ATCC 14579],	ECH1	ECH1$gi|30023381|ref|NP_835012.1|	38
4653	874.433	2620.28	2620.28	0.229365	0	41.99	41.99	527	550	R	ALQNYATSAEDFESLQSHIVQAAK	D		1	2211	ECH1_DIL50_130416074636.5186.5186.3.dta	3	gi|30023381|ref|NP_835012.1|	bacillolysin [Bacillus cereus ATCC 14579],	ECH1	ECH1$gi|30023381|ref|NP_835012.1|	38
4654	874.434	2620.28	2620.28	1.48877	0	47.02	47.02	527	550	R	ALQNYATSAEDFESLQSHIVQAAK	D		1	2212.58	ECH1_DIL50_130416074636.5190.5190.3.dta	3	gi|30023381|ref|NP_835012.1|	bacillolysin [Bacillus cereus ATCC 14579],	ECH1	ECH1$gi|30023381|ref|NP_835012.1|	38
2326	810.414	1618.81	1618.81	-0.54855	0	49.76	49.76	444	458	K	GNWIMGDTLGGLTIR	D	Oxidation (M) [5]	1	2219.54	ECH1_DIL50_130416074636.5208.5208.2.dta	2	gi|30023381|ref|NP_835012.1|	bacillolysin [Bacillus cereus ATCC 14579],	ECH1	ECH1$gi|30023381|ref|NP_835012.1|	38
2327	810.415	1618.82	1618.81	1.10698	0	63.34	63.34	444	458	K	GNWIMGDTLGGLTIR	D	Oxidation (M) [5]	1	2221.08	ECH1_DIL50_130416074636.5212.5212.2.dta	2	gi|30023381|ref|NP_835012.1|	bacillolysin [Bacillus cereus ATCC 14579],	ECH1	ECH1$gi|30023381|ref|NP_835012.1|	38
3966	724.399	2170.18	2170.17	0.661698	0	39.61	39.61	133	151	K	VVQNLNQQPNLTITNFLSK	N		1	2296.96	ECH1_DIL50_130416074636.5410.5410.3.dta	3	gi|30023381|ref|NP_835012.1|	bacillolysin [Bacillus cereus ATCC 14579],	ECH1	ECH1$gi|30023381|ref|NP_835012.1|	38
3965	724.399	2170.17	2170.17	0.0672757	0	42.65	42.65	133	151	K	VVQNLNQQPNLTITNFLSK	N		1	2299.66	ECH1_DIL50_130416074636.5417.5417.3.dta	3	gi|30023381|ref|NP_835012.1|	bacillolysin [Bacillus cereus ATCC 14579],	ECH1	ECH1$gi|30023381|ref|NP_835012.1|	38
3968	1086.1	2170.18	2170.17	1.26349	0	50.56	50.56	133	151	K	VVQNLNQQPNLTITNFLSK	N		1	2303.09	ECH1_DIL50_130416074636.5426.5426.2.dta	2	gi|30023381|ref|NP_835012.1|	bacillolysin [Bacillus cereus ATCC 14579],	ECH1	ECH1$gi|30023381|ref|NP_835012.1|	38
3967	1086.1	2170.18	2170.17	1.14369	0	40.81	40.81	133	151	K	VVQNLNQQPNLTITNFLSK	N		1	2304.28	ECH1_DIL50_130416074636.5429.5429.2.dta	2	gi|30023381|ref|NP_835012.1|	bacillolysin [Bacillus cereus ATCC 14579],	ECH1	ECH1$gi|30023381|ref|NP_835012.1|	38
3111	616.32	1845.94	1845.94	-1.67286	1	26.16	26.16	442	458	K	DKGNWIMGDTLGGLTIR	D		1	2333.96	ECH1_DIL50_130416074636.5505.5505.3.dta	3	gi|30023381|ref|NP_835012.1|	bacillolysin [Bacillus cereus ATCC 14579],	ECH1	ECH1$gi|30023381|ref|NP_835012.1|	38
3112	616.321	1845.94	1845.94	-0.470221	1	33.46	33.46	442	458	K	DKGNWIMGDTLGGLTIR	D		1	2338.21	ECH1_DIL50_130416074636.5516.5516.3.dta	3	gi|30023381|ref|NP_835012.1|	bacillolysin [Bacillus cereus ATCC 14579],	ECH1	ECH1$gi|30023381|ref|NP_835012.1|	38
4502	1228.61	2455.2	2455.2	1.15876	0	64.69	64.69	160	181	R	DIVQIPSDAVETEFSSETVVYK	K		1	2500.69	ECH1_DIL50_130416074636.5934.5934.2.dta	2	gi|30023381|ref|NP_835012.1|	bacillolysin [Bacillus cereus ATCC 14579],	ECH1	ECH1$gi|30023381|ref|NP_835012.1|	38
4501	819.408	2455.2	2455.2	1.02191	0	28.38	28.38	160	181	R	DIVQIPSDAVETEFSSETVVYK	K		1	2503.38	ECH1_DIL50_130416074636.5941.5941.3.dta	3	gi|30023381|ref|NP_835012.1|	bacillolysin [Bacillus cereus ATCC 14579],	ECH1	ECH1$gi|30023381|ref|NP_835012.1|	38
4503	1228.61	2455.2	2455.2	1.75342	0	73.39	73.39	160	181	R	DIVQIPSDAVETEFSSETVVYK	K		1	2503.76	ECH1_DIL50_130416074636.5942.5942.2.dta	2	gi|30023381|ref|NP_835012.1|	bacillolysin [Bacillus cereus ATCC 14579],	ECH1	ECH1$gi|30023381|ref|NP_835012.1|	38
4500	819.408	2455.2	2455.2	0.948599	0	32.14	32.14	160	181	R	DIVQIPSDAVETEFSSETVVYK	K		1	2506.53	ECH1_DIL50_130416074636.5949.5949.3.dta	3	gi|30023381|ref|NP_835012.1|	bacillolysin [Bacillus cereus ATCC 14579],	ECH1	ECH1$gi|30023381|ref|NP_835012.1|	38
2258	802.417	1602.82	1602.82	0.231467	0	43.3	43.3	444	458	K	GNWIMGDTLGGLTIR	D		1	2513.5	ECH1_DIL50_130416074636.5967.5967.2.dta	2	gi|30023381|ref|NP_835012.1|	bacillolysin [Bacillus cereus ATCC 14579],	ECH1	ECH1$gi|30023381|ref|NP_835012.1|	38
2238	400.723	1598.86	1598.86	-0.0531628	2	22.64	22.64	263	278	R	AKAEAAAKAEQEALAK	A		1	683.674	ECH1_DIL50_130416074636.1061.1061.4.dta	4	gi|30018861|ref|NP_830492.1|	cell wall-binding protein [Bacillus cereus ATCC 14579],	ECH1	ECH1$gi|30018861|ref|NP_830492.1|	37
2241	400.723	1598.86	1598.86	0.0969439	2	37.16	37.16	263	278	R	AKAEAAAKAEQEALAK	A		1	684.532	ECH1_DIL50_130416074636.1063.1063.4.dta	4	gi|30018861|ref|NP_830492.1|	cell wall-binding protein [Bacillus cereus ATCC 14579],	ECH1	ECH1$gi|30018861|ref|NP_830492.1|	37
2239	533.961	1598.86	1598.86	-0.0369012	2	29.71	29.71	263	278	R	AKAEAAAKAEQEALAK	A		1	690.535	ECH1_DIL50_130416074636.1078.1078.3.dta	3	gi|30018861|ref|NP_830492.1|	cell wall-binding protein [Bacillus cereus ATCC 14579],	ECH1	ECH1$gi|30018861|ref|NP_830492.1|	37
2240	533.962	1598.86	1598.86	0.0756788	2	36.63	36.63	263	278	R	AKAEAAAKAEQEALAK	A		1	692.058	ECH1_DIL50_130416074636.1082.1082.3.dta	3	gi|30018861|ref|NP_830492.1|	cell wall-binding protein [Bacillus cereus ATCC 14579],	ECH1	ECH1$gi|30018861|ref|NP_830492.1|	37
1865	498.241	1491.7	1491.7	-0.168934	1	22.76	22.76	70	82	R	HMGTDYKVEVEGK	D		1	754.556	ECH1_DIL50_130416074636.1239.1239.3.dta	3	gi|30022393|ref|NP_834024.1|	molecular chaperone DnaK [Bacillus cereus ATCC 14579],	ECH1	ECH1$gi|30022393|ref|NP_834024.1|	37
2211	530.287	1587.84	1587.84	0.20531	1	24.54	22.5833	56	69	R	QAITNPNTIMSVKR	H	Oxidation (M) [10]	1	821.19	ECH1_DIL50_130416074636.1411.1411.3.dta	3	gi|30022393|ref|NP_834024.1|	molecular chaperone DnaK [Bacillus cereus ATCC 14579],	ECH1	ECH1$gi|30022393|ref|NP_834024.1|	37
2210	530.287	1587.84	1587.84	-0.0214127	1	17.57	15.6133	56	69	R	QAITNPNTIMSVKR	H	Oxidation (M) [10]	1	822.707	ECH1_DIL50_130416074636.1415.1415.3.dta	3	gi|30022393|ref|NP_834024.1|	molecular chaperone DnaK [Bacillus cereus ATCC 14579],	ECH1	ECH1$gi|30022393|ref|NP_834024.1|	37
2782	582.284	1743.83	1743.83	0.285579	0	25.63	25.63	220	235	R	VLTAMGHDLTANPNMK	M	Oxidation (M) [5], Oxidation (M) [15]	2	824.137	ECH1_DIL50_130416074636.1419.1419.3.dta	3	gi|30023271|ref|NP_834902.1|	enterotoxin / cell-wall binding protein [Bacillus cereus ATCC 14579],	ECH1	ECH1$gi|30023271|ref|NP_834902.1|	37
2783	582.284	1743.83	1743.83	0.3888	0	32.34	32.34	220	235	R	VLTAMGHDLTANPNMK	M	Oxidation (M) [5], Oxidation (M) [15]	2	825.233	ECH1_DIL50_130416074636.1422.1422.3.dta	3	gi|30023271|ref|NP_834902.1|	enterotoxin / cell-wall binding protein [Bacillus cereus ATCC 14579],	ECH1	ECH1$gi|30023271|ref|NP_834902.1|	37
2784	872.923	1743.83	1743.83	1.65383	0	60.36	60.36	220	235	R	VLTAMGHDLTANPNMK	M	Oxidation (M) [5], Oxidation (M) [15]	2	836.228	ECH1_DIL50_130416074636.1451.1451.2.dta	2	gi|30023271|ref|NP_834902.1|	enterotoxin / cell-wall binding protein [Bacillus cereus ATCC 14579],	ECH1	ECH1$gi|30023271|ref|NP_834902.1|	37
2785	872.923	1743.83	1743.83	1.65383	0	42.76	42.76	220	235	R	VLTAMGHDLTANPNMK	M	Oxidation (M) [5], Oxidation (M) [15]	2	837.743	ECH1_DIL50_130416074636.1455.1455.2.dta	2	gi|30023271|ref|NP_834902.1|	enterotoxin / cell-wall binding protein [Bacillus cereus ATCC 14579],	ECH1	ECH1$gi|30023271|ref|NP_834902.1|	37
637	565.296	1128.58	1128.58	-0.0894932	0	30.3	30.3	198	207	K	AQAELQDNLK	K		1	867.264	ECH1_DIL50_130416074636.1534.1534.2.dta	2	gi|30018861|ref|NP_830492.1|	cell wall-binding protein [Bacillus cereus ATCC 14579],	ECH1	ECH1$gi|30018861|ref|NP_830492.1|	37
638	565.296	1128.58	1128.58	0.229492	0	37.7	37.7	198	207	K	AQAELQDNLK	K		1	869.061	ECH1_DIL50_130416074636.1539.1539.2.dta	2	gi|30018861|ref|NP_830492.1|	cell wall-binding protein [Bacillus cereus ATCC 14579],	ECH1	ECH1$gi|30018861|ref|NP_830492.1|	37
813	591.285	1180.55	1180.55	0.0220235	0	24.17	24.17	359	369	K	GYNLTANPGMK	L	Oxidation (M) [10]	1	887.379	ECH1_DIL50_130416074636.1587.1587.2.dta	2	gi|30018861|ref|NP_830492.1|	cell wall-binding protein [Bacillus cereus ATCC 14579],	ECH1	ECH1$gi|30018861|ref|NP_830492.1|	37
619	375.564	1123.67	1123.67	-0.452089	1	17.07	17.07	316	325	R	IPAVQEAIKR	E		1	893.144	ECH1_DIL50_130416074636.1602.1602.3.dta	3	gi|30022393|ref|NP_834024.1|	molecular chaperone DnaK [Bacillus cereus ATCC 14579],	ECH1	ECH1$gi|30022393|ref|NP_834024.1|	37
814	591.285	1180.56	1180.55	0.631906	0	15.55	15.55	359	369	K	GYNLTANPGMK	L	Oxidation (M) [10]	1	893.487	ECH1_DIL50_130416074636.1603.1603.2.dta	2	gi|30018861|ref|NP_830492.1|	cell wall-binding protein [Bacillus cereus ATCC 14579],	ECH1	ECH1$gi|30018861|ref|NP_830492.1|	37
620	375.564	1123.67	1123.67	-0.371995	1	25.11	25.11	316	325	R	IPAVQEAIKR	E		1	894.258	ECH1_DIL50_130416074636.1605.1605.3.dta	3	gi|30022393|ref|NP_834024.1|	molecular chaperone DnaK [Bacillus cereus ATCC 14579],	ECH1	ECH1$gi|30022393|ref|NP_834024.1|	37
2629	568.312	1701.91	1701.91	-0.172747	2	40.74	40.74	180	194	K	TIDEKEASLVVDKQK	L		1	895.751	ECH1_DIL50_130416074636.1609.1609.3.dta	3	gi|30018861|ref|NP_830492.1|	cell wall-binding protein [Bacillus cereus ATCC 14579],	ECH1	ECH1$gi|30018861|ref|NP_830492.1|	37
2632	568.312	1701.92	1701.91	0.47946	2	46.55	46.55	180	194	K	TIDEKEASLVVDKQK	L		1	897.547	ECH1_DIL50_130416074636.1614.1614.3.dta	3	gi|30018861|ref|NP_830492.1|	cell wall-binding protein [Bacillus cereus ATCC 14579],	ECH1	ECH1$gi|30018861|ref|NP_830492.1|	37
2706	576.952	1727.83	1727.83	0.234976	0	22.01	22.01	220	235	R	VLTAMGHDLTANPNMK	M	Oxidation (M) [5]	2	999.153	ECH1_DIL50_130416074636.1889.1889.3.dta	3	gi|30023271|ref|NP_834902.1|	enterotoxin / cell-wall binding protein [Bacillus cereus ATCC 14579],	ECH1	ECH1$gi|30023271|ref|NP_834902.1|	37
2707	576.952	1727.83	1727.83	0.234976	0	28.33	28.33	220	235	R	VLTAMGHDLTANPNMK	M	Oxidation (M) [5]	2	1000.99	ECH1_DIL50_130416074636.1894.1894.3.dta	3	gi|30023271|ref|NP_834902.1|	enterotoxin / cell-wall binding protein [Bacillus cereus ATCC 14579],	ECH1	ECH1$gi|30023271|ref|NP_834902.1|	37
1620	716.877	1431.74	1431.74	0.822077	0	25.1	25.1	56	68	R	QAITNPNTIMSVK	R	Oxidation (M) [10]	1	1009.92	ECH1_DIL50_130416074636.1919.1919.2.dta	2	gi|30022393|ref|NP_834024.1|	molecular chaperone DnaK [Bacillus cereus ATCC 14579],	ECH1	ECH1$gi|30022393|ref|NP_834024.1|	37
1306	672.855	1343.69	1343.69	1.15428	1	37.6	37.6	522	534	K	DLEGKVDAAEVAK	A		1	1018.78	ECH1_DIL50_130416074636.1943.1943.2.dta	2	gi|30022393|ref|NP_834024.1|	molecular chaperone DnaK [Bacillus cereus ATCC 14579],	ECH1	ECH1$gi|30022393|ref|NP_834024.1|	37
1305	672.854	1343.69	1343.69	0.439833	1	38.74	38.74	522	534	K	DLEGKVDAAEVAK	A		1	1020.23	ECH1_DIL50_130416074636.1947.1947.2.dta	2	gi|30022393|ref|NP_834024.1|	molecular chaperone DnaK [Bacillus cereus ATCC 14579],	ECH1	ECH1$gi|30022393|ref|NP_834024.1|	37
762	583.287	1164.56	1164.56	-0.888748	0	42.56	42.56	359	369	K	GYNLTANPGMK	L		1	1093.45	ECH1_DIL50_130416074636.2147.2147.2.dta	2	gi|30018861|ref|NP_830492.1|	cell wall-binding protein [Bacillus cereus ATCC 14579],	ECH1	ECH1$gi|30018861|ref|NP_830492.1|	37
763	583.287	1164.56	1164.56	-0.682661	0	37.96	37.96	359	369	K	GYNLTANPGMK	L		1	1094.82	ECH1_DIL50_130416074636.2151.2151.2.dta	2	gi|30018861|ref|NP_830492.1|	cell wall-binding protein [Bacillus cereus ATCC 14579],	ECH1	ECH1$gi|30018861|ref|NP_830492.1|	37
219	443.753	885.492	885.492	0.507063	0	37.54	37.54	134	141	R	IAGLEVER	I		1	1095.87	ECH1_DIL50_130416074636.2154.2154.2.dta	2	gi|30022393|ref|NP_834024.1|	molecular chaperone DnaK [Bacillus cereus ATCC 14579],	ECH1	ECH1$gi|30022393|ref|NP_834024.1|	37
218	443.753	885.492	885.492	0.0101638	0	30.86	30.86	134	141	R	IAGLEVER	I		1	1096.94	ECH1_DIL50_130416074636.2157.2157.2.dta	2	gi|30022393|ref|NP_834024.1|	molecular chaperone DnaK [Bacillus cereus ATCC 14579],	ECH1	ECH1$gi|30022393|ref|NP_834024.1|	37
4267	768.7	2303.08	2303.08	0.263995	0	65.25	65.25	572	595	K	LYEQAQAAAGQAEGAQGAQDAGAK	K		1	1122.38	ECH1_DIL50_130416074636.2226.2226.3.dta	3	gi|30022393|ref|NP_834024.1|	molecular chaperone DnaK [Bacillus cereus ATCC 14579],	ECH1	ECH1$gi|30022393|ref|NP_834024.1|	37
4268	768.701	2303.08	2303.08	0.902271	0	84.4	84.4	572	595	K	LYEQAQAAAGQAEGAQGAQDAGAK	K		1	1123.91	ECH1_DIL50_130416074636.2230.2230.3.dta	3	gi|30022393|ref|NP_834024.1|	molecular chaperone DnaK [Bacillus cereus ATCC 14579],	ECH1	ECH1$gi|30022393|ref|NP_834024.1|	37
2709	576.952	1727.83	1727.83	0.773223	0	26.58	26.58	220	235	R	VLTAMGHDLTANPNMK	M	Oxidation (M) [15]	2	1153.24	ECH1_DIL50_130416074636.2313.2313.3.dta	3	gi|30023271|ref|NP_834902.1|	enterotoxin / cell-wall binding protein [Bacillus cereus ATCC 14579],	ECH1	ECH1$gi|30023271|ref|NP_834902.1|	37
2708	576.952	1727.83	1727.83	0.460693	0	22.92	22.92	220	235	R	VLTAMGHDLTANPNMK	M	Oxidation (M) [15]	2	1154.69	ECH1_DIL50_130416074636.2317.2317.3.dta	3	gi|30023271|ref|NP_834902.1|	enterotoxin / cell-wall binding protein [Bacillus cereus ATCC 14579],	ECH1	ECH1$gi|30023271|ref|NP_834902.1|	37
914	608.346	1214.68	1214.68	0.977215	1	41.82	41.82	100	109	K	KEEIIVLEDK	V		1	1164.96	ECH1_DIL50_130416074636.2346.2346.2.dta	2	gi|30018861|ref|NP_830492.1|	cell wall-binding protein [Bacillus cereus ATCC 14579],	ECH1	ECH1$gi|30018861|ref|NP_830492.1|	37
913	608.346	1214.68	1214.68	0.68084	1	39.32	39.32	100	109	K	KEEIIVLEDK	V		1	1166.33	ECH1_DIL50_130416074636.2350.2350.2.dta	2	gi|30018861|ref|NP_830492.1|	cell wall-binding protein [Bacillus cereus ATCC 14579],	ECH1	ECH1$gi|30018861|ref|NP_830492.1|	37
3283	631.974	1892.9	1892.9	0.391991	2	33.07	33.07	596	611	K	KDNVVDAEFEEVKEDK	-		1	1249.57	ECH1_DIL50_130416074636.2585.2585.3.dta	3	gi|30022393|ref|NP_834024.1|	molecular chaperone DnaK [Bacillus cereus ATCC 14579],	ECH1	ECH1$gi|30022393|ref|NP_834024.1|	37
3282	631.974	1892.9	1892.9	0.201807	2	41.96	41.96	596	611	K	KDNVVDAEFEEVKEDK	-		1	1251.29	ECH1_DIL50_130416074636.2590.2590.3.dta	3	gi|30022393|ref|NP_834024.1|	molecular chaperone DnaK [Bacillus cereus ATCC 14579],	ECH1	ECH1$gi|30022393|ref|NP_834024.1|	37
4842	720.363	2877.42	2877.42	0.275594	2	28.27	28.27	458	484	R	AKDLGTSKEQAITIQSSSGLSDEEVER	M		1	1292.32	ECH1_DIL50_130416074636.2705.2705.4.dta	4	gi|30022393|ref|NP_834024.1|	molecular chaperone DnaK [Bacillus cereus ATCC 14579],	ECH1	ECH1$gi|30022393|ref|NP_834024.1|	37
1293	670.341	1338.67	1338.67	0.0306275	0	90.8	90.8	99	111	K	ASAEAYLGETVTK	A		1	1311.41	ECH1_DIL50_130416074636.2757.2757.2.dta	2	gi|30022393|ref|NP_834024.1|	molecular chaperone DnaK [Bacillus cereus ATCC 14579],	ECH1	ECH1$gi|30022393|ref|NP_834024.1|	37
1292	670.341	1338.67	1338.67	0.0306275	0	70.75	70.75	99	111	K	ASAEAYLGETVTK	A		1	1312.49	ECH1_DIL50_130416074636.2760.2760.2.dta	2	gi|30022393|ref|NP_834024.1|	molecular chaperone DnaK [Bacillus cereus ATCC 14579],	ECH1	ECH1$gi|30022393|ref|NP_834024.1|	37
2663	571.62	1711.84	1711.84	0.201538	0	27.61	27.61	220	235	R	VLTAMGHDLTANPNMK	M		2	1323.04	ECH1_DIL50_130416074636.2789.2789.3.dta	3	gi|30023271|ref|NP_834902.1|	enterotoxin / cell-wall binding protein [Bacillus cereus ATCC 14579],	ECH1	ECH1$gi|30023271|ref|NP_834902.1|	37
2662	571.62	1711.84	1711.84	-0.00876251	0	30.2	30.2	220	235	R	VLTAMGHDLTANPNMK	M		2	1324.69	ECH1_DIL50_130416074636.2794.2794.3.dta	3	gi|30023271|ref|NP_834902.1|	enterotoxin / cell-wall binding protein [Bacillus cereus ATCC 14579],	ECH1	ECH1$gi|30023271|ref|NP_834902.1|	37
2665	856.928	1711.84	1711.84	1.16892	0	86.72	86.72	220	235	R	VLTAMGHDLTANPNMK	M		2	1325.42	ECH1_DIL50_130416074636.2796.2796.2.dta	2	gi|30023271|ref|NP_834902.1|	enterotoxin / cell-wall binding protein [Bacillus cereus ATCC 14579],	ECH1	ECH1$gi|30023271|ref|NP_834902.1|	37
2664	856.927	1711.84	1711.84	0.958618	0	92.64	92.64	220	235	R	VLTAMGHDLTANPNMK	M		2	1327.53	ECH1_DIL50_130416074636.2802.2802.2.dta	2	gi|30023271|ref|NP_834902.1|	enterotoxin / cell-wall binding protein [Bacillus cereus ATCC 14579],	ECH1	ECH1$gi|30023271|ref|NP_834902.1|	37
2902	597.961	1790.86	1790.86	-0.0362954	1	32.98	32.98	406	421	R	IDVLMPDKGSSSQWGR	K	Oxidation (M) [5]	1	1380.78	ECH1_DIL50_130416074636.2946.2946.3.dta	3	gi|30018861|ref|NP_830492.1|	cell wall-binding protein [Bacillus cereus ATCC 14579],	ECH1	ECH1$gi|30018861|ref|NP_830492.1|	37
2903	597.962	1790.86	1790.86	0.583518	1	29.56	29.56	406	421	R	IDVLMPDKGSSSQWGR	K	Oxidation (M) [5]	1	1385.18	ECH1_DIL50_130416074636.2958.2958.3.dta	3	gi|30018861|ref|NP_830492.1|	cell wall-binding protein [Bacillus cereus ATCC 14579],	ECH1	ECH1$gi|30018861|ref|NP_830492.1|	37
2462	553.301	1656.88	1656.88	0.62829	1	34.26	34.26	269	284	K	GNRIDILLGSDSAAQK	W		1	1445.5	ECH1_DIL50_130416074636.3125.3125.3.dta	3	gi|30023271|ref|NP_834902.1|	enterotoxin / cell-wall binding protein [Bacillus cereus ATCC 14579],	ECH1	ECH1$gi|30023271|ref|NP_834902.1|	37
2461	553.301	1656.88	1656.88	0.193738	1	30.89	30.89	269	284	K	GNRIDILLGSDSAAQK	W		1	1446.94	ECH1_DIL50_130416074636.3129.3129.3.dta	3	gi|30023271|ref|NP_834902.1|	enterotoxin / cell-wall binding protein [Bacillus cereus ATCC 14579],	ECH1	ECH1$gi|30023271|ref|NP_834902.1|	37
1663	483.596	1447.77	1447.77	0.0297009	1	36.37	36.37	273	285	R	AKFEELSAGLVER	T		1	1482.72	ECH1_DIL50_130416074636.3226.3226.3.dta	3	gi|30022393|ref|NP_834024.1|	molecular chaperone DnaK [Bacillus cereus ATCC 14579],	ECH1	ECH1$gi|30022393|ref|NP_834024.1|	37
1662	483.596	1447.77	1447.77	-0.591946	1	42.03	42.03	273	285	R	AKFEELSAGLVER	T		1	1483.86	ECH1_DIL50_130416074636.3229.3229.3.dta	3	gi|30022393|ref|NP_834024.1|	molecular chaperone DnaK [Bacillus cereus ATCC 14579],	ECH1	ECH1$gi|30022393|ref|NP_834024.1|	37
1665	724.891	1447.77	1447.77	0.503534	1	50.08	50.08	273	285	R	AKFEELSAGLVER	T		1	1486.87	ECH1_DIL50_130416074636.3237.3237.2.dta	2	gi|30022393|ref|NP_834024.1|	molecular chaperone DnaK [Bacillus cereus ATCC 14579],	ECH1	ECH1$gi|30022393|ref|NP_834024.1|	37
1664	724.891	1447.77	1447.77	0.420648	1	55.95	55.95	273	285	R	AKFEELSAGLVER	T		1	1488	ECH1_DIL50_130416074636.3240.3240.2.dta	2	gi|30022393|ref|NP_834024.1|	molecular chaperone DnaK [Bacillus cereus ATCC 14579],	ECH1	ECH1$gi|30022393|ref|NP_834024.1|	37
3778	1039.5	2076.98	2076.98	0.92153	0	113.67	113.67	466	484	K	EQAITIQSSSGLSDEEVER	M		1	1496	ECH1_DIL50_130416074636.3262.3262.2.dta	2	gi|30022393|ref|NP_834024.1|	molecular chaperone DnaK [Bacillus cereus ATCC 14579],	ECH1	ECH1$gi|30022393|ref|NP_834024.1|	37
2558	839.918	1677.82	1677.82	0.789715	0	96.93	96.93	220	234	K	YNEVASQLNLAAEEK	A		1	1545.29	ECH1_DIL50_130416074636.3398.3398.2.dta	2	gi|30018861|ref|NP_830492.1|	cell wall-binding protein [Bacillus cereus ATCC 14579],	ECH1	ECH1$gi|30018861|ref|NP_830492.1|	37
2559	839.918	1677.82	1677.82	0.789715	0	98.79	98.79	220	234	K	YNEVASQLNLAAEEK	A		1	1546.78	ECH1_DIL50_130416074636.3402.3402.2.dta	2	gi|30018861|ref|NP_830492.1|	cell wall-binding protein [Bacillus cereus ATCC 14579],	ECH1	ECH1$gi|30018861|ref|NP_830492.1|	37
2569	560.628	1678.86	1678.86	-0.219196	0	22.63	22.63	63	77	K	GIENELHNLNNTIAK	N		1	1588.03	ECH1_DIL50_130416074636.3514.3514.3.dta	3	gi|30018861|ref|NP_830492.1|	cell wall-binding protein [Bacillus cereus ATCC 14579],	ECH1	ECH1$gi|30018861|ref|NP_830492.1|	37
2568	560.628	1678.86	1678.86	-0.558711	0	36.47	36.47	63	77	K	GIENELHNLNNTIAK	N		1	1590.7	ECH1_DIL50_130416074636.3521.3521.3.dta	3	gi|30018861|ref|NP_830492.1|	cell wall-binding protein [Bacillus cereus ATCC 14579],	ECH1	ECH1$gi|30018861|ref|NP_830492.1|	37
1270	665.864	1329.71	1329.71	0.175978	0	77.85	77.85	272	284	R	IDILLGSDSAAQK	W		1	1614.34	ECH1_DIL50_130416074636.3584.3584.2.dta	2	gi|30023271|ref|NP_834902.1|	enterotoxin / cell-wall binding protein [Bacillus cereus ATCC 14579],	ECH1	ECH1$gi|30023271|ref|NP_834902.1|	37
1269	665.864	1329.71	1329.71	0.175978	0	78.46	78.46	272	284	R	IDILLGSDSAAQK	W		1	1615.79	ECH1_DIL50_130416074636.3588.3588.2.dta	2	gi|30023271|ref|NP_834902.1|	enterotoxin / cell-wall binding protein [Bacillus cereus ATCC 14579],	ECH1	ECH1$gi|30023271|ref|NP_834902.1|	37
2450	552.329	1653.97	1653.97	-0.498196	2	38.04	36.0833	100	113	K	KEEIIVLEDKVLAR	K		1	1677.18	ECH1_DIL50_130416074636.3753.3753.3.dta	3	gi|30018861|ref|NP_830492.1|	cell wall-binding protein [Bacillus cereus ATCC 14579],	ECH1	ECH1$gi|30018861|ref|NP_830492.1|	37
4066	740.707	2219.1	2219.1	0.558786	1	41.76	41.76	250	271	K	VWVEGYGEAIAGDTGGAIKGNR	I		2	1765.91	ECH1_DIL50_130416074636.3993.3993.3.dta	3	gi|30023271|ref|NP_834902.1|	enterotoxin / cell-wall binding protein [Bacillus cereus ATCC 14579],	ECH1	ECH1$gi|30023271|ref|NP_834902.1|	37
4067	740.707	2219.1	2219.1	0.815647	1	73.84	73.84	250	271	K	VWVEGYGEAIAGDTGGAIKGNR	I		2	1767.44	ECH1_DIL50_130416074636.3997.3997.3.dta	3	gi|30023271|ref|NP_834902.1|	enterotoxin / cell-wall binding protein [Bacillus cereus ATCC 14579],	ECH1	ECH1$gi|30023271|ref|NP_834902.1|	37
1031	627.846	1253.68	1253.68	0.214569	0	36.74	36.74	427	437	R	FQLTDLPPAPR	G		1	1796.87	ECH1_DIL50_130416074636.4077.4077.2.dta	2	gi|30022393|ref|NP_834024.1|	molecular chaperone DnaK [Bacillus cereus ATCC 14579],	ECH1	ECH1$gi|30022393|ref|NP_834024.1|	37
1032	627.846	1253.68	1253.68	0.421959	0	34.12	34.12	427	437	R	FQLTDLPPAPR	G		1	1798	ECH1_DIL50_130416074636.4080.4080.2.dta	2	gi|30022393|ref|NP_834024.1|	molecular chaperone DnaK [Bacillus cereus ATCC 14579],	ECH1	ECH1$gi|30022393|ref|NP_834024.1|	37
2770	581.305	1740.89	1740.89	0.152221	1	19.39	19.39	71	86	K	ITLDGKDAFVSAEFTK	S		1	1804.52	ECH1_DIL50_130416074636.4098.4098.3.dta	3	gi|30023271|ref|NP_834902.1|	enterotoxin / cell-wall binding protein [Bacillus cereus ATCC 14579],	ECH1	ECH1$gi|30023271|ref|NP_834902.1|	37
2769	581.305	1740.89	1740.89	-0.364755	1	25.71	25.71	71	86	K	ITLDGKDAFVSAEFTK	S		1	1805.26	ECH1_DIL50_130416074636.4100.4100.3.dta	3	gi|30023271|ref|NP_834902.1|	enterotoxin / cell-wall binding protein [Bacillus cereus ATCC 14579],	ECH1	ECH1$gi|30023271|ref|NP_834902.1|	37
2721	577.312	1728.92	1728.92	-0.214585	1	33.48	33.48	272	287	R	IDILLGSDSAAQKWGR	K		1	1844.99	ECH1_DIL50_130416074636.4210.4210.3.dta	3	gi|30023271|ref|NP_834902.1|	enterotoxin / cell-wall binding protein [Bacillus cereus ATCC 14579],	ECH1	ECH1$gi|30023271|ref|NP_834902.1|	37
2723	577.313	1728.92	1728.92	0.0977491	1	49.44	49.44	272	287	R	IDILLGSDSAAQKWGR	K		1	1846.52	ECH1_DIL50_130416074636.4214.4214.3.dta	3	gi|30023271|ref|NP_834902.1|	enterotoxin / cell-wall binding protein [Bacillus cereus ATCC 14579],	ECH1	ECH1$gi|30023271|ref|NP_834902.1|	37
4791	693.127	2768.48	2768.47	1.82483	1	18.56	18.56	137	162	K	TAYVHVPFLTGTAPVIEKQETTAPAK	A		1	1861.62	ECH1_DIL50_130416074636.4254.4254.4.dta	4	gi|30023271|ref|NP_834902.1|	enterotoxin / cell-wall binding protein [Bacillus cereus ATCC 14579],	ECH1	ECH1$gi|30023271|ref|NP_834902.1|	37
4792	923.834	2768.48	2768.47	1.95342	1	27.17	27.17	137	162	K	TAYVHVPFLTGTAPVIEKQETTAPAK	A		1	1869.04	ECH1_DIL50_130416074636.4274.4274.3.dta	3	gi|30023271|ref|NP_834902.1|	enterotoxin / cell-wall binding protein [Bacillus cereus ATCC 14579],	ECH1	ECH1$gi|30023271|ref|NP_834902.1|	37
4790	923.834	2768.48	2768.47	1.69335	1	28.16	28.16	137	162	K	TAYVHVPFLTGTAPVIEKQETTAPAK	A		1	1870.59	ECH1_DIL50_130416074636.4278.4278.3.dta	3	gi|30023271|ref|NP_834902.1|	enterotoxin / cell-wall binding protein [Bacillus cereus ATCC 14579],	ECH1	ECH1$gi|30023271|ref|NP_834902.1|	37
4105	745.058	2232.15	2232.15	0.687678	1	40.67	40.67	383	405	K	TVNVEGYGVAIAADTGGAIKGNR	I		1	1872.93	ECH1_DIL50_130416074636.4284.4284.3.dta	3	gi|30018861|ref|NP_830492.1|	cell wall-binding protein [Bacillus cereus ATCC 14579],	ECH1	ECH1$gi|30018861|ref|NP_830492.1|	37
4104	745.058	2232.15	2232.15	0.526398	1	42.1	42.1	383	405	K	TVNVEGYGVAIAADTGGAIKGNR	I		1	1874.78	ECH1_DIL50_130416074636.4289.4289.3.dta	3	gi|30018861|ref|NP_830492.1|	cell wall-binding protein [Bacillus cereus ATCC 14579],	ECH1	ECH1$gi|30018861|ref|NP_830492.1|	37
366	505.756	1009.5	1009.5	0.0247648	0	34.86	34.86	142	149	K	NFADFLQR	M		1	1890.87	ECH1_DIL50_130416074636.4332.4332.2.dta	2	gi|30018861|ref|NP_830492.1|	cell wall-binding protein [Bacillus cereus ATCC 14579],	ECH1	ECH1$gi|30018861|ref|NP_830492.1|	37
365	505.756	1009.5	1009.5	-0.0346707	0	37.87	37.87	142	149	K	NFADFLQR	M		1	1893.85	ECH1_DIL50_130416074636.4340.4340.2.dta	2	gi|30018861|ref|NP_830492.1|	cell wall-binding protein [Bacillus cereus ATCC 14579],	ECH1	ECH1$gi|30018861|ref|NP_830492.1|	37
2123	783.402	1564.79	1564.79	0.552151	0	19.54	19.54	112	125	K	AVITVPAYFNDAER	Q		1	1973.8	ECH1_DIL50_130416074636.4561.4561.2.dta	2	gi|30022393|ref|NP_834024.1|	molecular chaperone DnaK [Bacillus cereus ATCC 14579],	ECH1	ECH1$gi|30022393|ref|NP_834024.1|	37
2124	783.402	1564.79	1564.79	0.628839	0	38.45	38.45	112	125	K	AVITVPAYFNDAER	Q		1	1975.66	ECH1_DIL50_130416074636.4566.4566.2.dta	2	gi|30022393|ref|NP_834024.1|	molecular chaperone DnaK [Bacillus cereus ATCC 14579],	ECH1	ECH1$gi|30022393|ref|NP_834024.1|	37
3280	946.975	1891.93	1891.93	1.56084	0	107.49	107.49	250	268	K	VWVEGYGEAIAGDTGGAIK	G		2	1990.8	ECH1_DIL50_130416074636.4606.4606.2.dta	2	gi|30023271|ref|NP_834902.1|	enterotoxin / cell-wall binding protein [Bacillus cereus ATCC 14579],	ECH1	ECH1$gi|30023271|ref|NP_834902.1|	37
3281	946.975	1891.93	1891.93	1.62427	0	113.02	113.02	250	268	K	VWVEGYGEAIAGDTGGAIK	G		2	1991.94	ECH1_DIL50_130416074636.4609.4609.2.dta	2	gi|30023271|ref|NP_834902.1|	enterotoxin / cell-wall binding protein [Bacillus cereus ATCC 14579],	ECH1	ECH1$gi|30023271|ref|NP_834902.1|	37
3279	631.651	1891.93	1891.93	0.26798	0	49.32	49.32	250	268	K	VWVEGYGEAIAGDTGGAIK	G		2	1994.9	ECH1_DIL50_130416074636.4617.4617.3.dta	3	gi|30023271|ref|NP_834902.1|	enterotoxin / cell-wall binding protein [Bacillus cereus ATCC 14579],	ECH1	ECH1$gi|30023271|ref|NP_834902.1|	37
3278	631.651	1891.93	1891.93	0.26798	0	52.06	52.06	250	268	K	VWVEGYGEAIAGDTGGAIK	G		2	1996.42	ECH1_DIL50_130416074636.4621.4621.3.dta	3	gi|30023271|ref|NP_834902.1|	enterotoxin / cell-wall binding protein [Bacillus cereus ATCC 14579],	ECH1	ECH1$gi|30023271|ref|NP_834902.1|	37
4327	586.827	2343.28	2343.28	-0.129733	2	21.87	21.87	293	315	R	ALKDAGFAPSELDKVILVGGSTR	I		1	2044.39	ECH1_DIL50_130416074636.4749.4749.4.dta	4	gi|30022393|ref|NP_834024.1|	molecular chaperone DnaK [Bacillus cereus ATCC 14579],	ECH1	ECH1$gi|30022393|ref|NP_834024.1|	37
4329	782.101	2343.28	2343.28	1.072	2	24.28	24.28	293	315	R	ALKDAGFAPSELDKVILVGGSTR	I		1	2045.91	ECH1_DIL50_130416074636.4753.4753.3.dta	3	gi|30022393|ref|NP_834024.1|	molecular chaperone DnaK [Bacillus cereus ATCC 14579],	ECH1	ECH1$gi|30022393|ref|NP_834024.1|	37
3317	953.5	1904.99	1904.98	0.886097	0	107.67	107.67	383	402	K	TVNVEGYGVAIAADTGGAIK	G		1	2057.28	ECH1_DIL50_130416074636.4783.4783.2.dta	2	gi|30018861|ref|NP_830492.1|	cell wall-binding protein [Bacillus cereus ATCC 14579],	ECH1	ECH1$gi|30018861|ref|NP_830492.1|	37
3318	953.5	1904.99	1904.98	0.886097	0	104.25	104.25	383	402	K	TVNVEGYGVAIAADTGGAIK	G		1	2058.46	ECH1_DIL50_130416074636.4786.4786.2.dta	2	gi|30018861|ref|NP_830492.1|	cell wall-binding protein [Bacillus cereus ATCC 14579],	ECH1	ECH1$gi|30018861|ref|NP_830492.1|	37
3316	636.003	1904.99	1904.98	0.68872	0	53.32	53.32	383	402	K	TVNVEGYGVAIAADTGGAIK	G		1	2062.62	ECH1_DIL50_130416074636.4797.4797.3.dta	3	gi|30018861|ref|NP_830492.1|	cell wall-binding protein [Bacillus cereus ATCC 14579],	ECH1	ECH1$gi|30018861|ref|NP_830492.1|	37
3315	636.002	1904.98	1904.98	0.216275	0	44.59	44.59	383	402	K	TVNVEGYGVAIAADTGGAIK	G		1	2064.93	ECH1_DIL50_130416074636.4803.4803.3.dta	3	gi|30018861|ref|NP_830492.1|	cell wall-binding protein [Bacillus cereus ATCC 14579],	ECH1	ECH1$gi|30018861|ref|NP_830492.1|	37
3419	648.36	1942.06	1942.06	0.226564	0	45.35	45.35	137	154	K	TAYVHVPFLTGTAPVIEK	Q		1	2085.8	ECH1_DIL50_130416074636.4858.4858.3.dta	3	gi|30023271|ref|NP_834902.1|	enterotoxin / cell-wall binding protein [Bacillus cereus ATCC 14579],	ECH1	ECH1$gi|30023271|ref|NP_834902.1|	37
3420	648.36	1942.06	1942.06	1.07618	0	32.6	32.6	137	154	K	TAYVHVPFLTGTAPVIEK	Q		1	2086.98	ECH1_DIL50_130416074636.4861.4861.3.dta	3	gi|30023271|ref|NP_834902.1|	enterotoxin / cell-wall binding protein [Bacillus cereus ATCC 14579],	ECH1	ECH1$gi|30023271|ref|NP_834902.1|	37
1942	756.415	1510.82	1510.81	1.341	0	62.27	62.27	87	99	K	SIYYVTANVLNVR	A		1	2093.36	ECH1_DIL50_130416074636.4878.4878.2.dta	2	gi|30023271|ref|NP_834902.1|	enterotoxin / cell-wall binding protein [Bacillus cereus ATCC 14579],	ECH1	ECH1$gi|30023271|ref|NP_834902.1|	37
1941	756.415	1510.82	1510.81	0.851197	0	65.57	65.57	87	99	K	SIYYVTANVLNVR	A		1	2094.51	ECH1_DIL50_130416074636.4881.4881.2.dta	2	gi|30023271|ref|NP_834902.1|	enterotoxin / cell-wall binding protein [Bacillus cereus ATCC 14579],	ECH1	ECH1$gi|30023271|ref|NP_834902.1|	37
1939	504.612	1510.81	1510.81	-0.681752	0	40.55	40.55	87	99	K	SIYYVTANVLNVR	A		1	2098.18	ECH1_DIL50_130416074636.4891.4891.3.dta	3	gi|30023271|ref|NP_834902.1|	enterotoxin / cell-wall binding protein [Bacillus cereus ATCC 14579],	ECH1	ECH1$gi|30023271|ref|NP_834902.1|	37
1940	504.612	1510.81	1510.81	-0.681752	0	41.96	41.96	87	99	K	SIYYVTANVLNVR	A		1	2099.65	ECH1_DIL50_130416074636.4895.4895.3.dta	3	gi|30023271|ref|NP_834902.1|	enterotoxin / cell-wall binding protein [Bacillus cereus ATCC 14579],	ECH1	ECH1$gi|30023271|ref|NP_834902.1|	37
3421	972.037	1942.06	1942.06	1.29553	0	36.45	36.45	137	154	K	TAYVHVPFLTGTAPVIEK	Q		1	2102.34	ECH1_DIL50_130416074636.4902.4902.2.dta	2	gi|30023271|ref|NP_834902.1|	enterotoxin / cell-wall binding protein [Bacillus cereus ATCC 14579],	ECH1	ECH1$gi|30023271|ref|NP_834902.1|	37
3418	972.036	1942.06	1942.06	0.100924	0	36.97	36.97	137	154	K	TAYVHVPFLTGTAPVIEK	Q		1	2106.79	ECH1_DIL50_130416074636.4914.4914.2.dta	2	gi|30023271|ref|NP_834902.1|	enterotoxin / cell-wall binding protein [Bacillus cereus ATCC 14579],	ECH1	ECH1$gi|30023271|ref|NP_834902.1|	37
2993	606.993	1817.96	1817.96	0.502763	1	46.34	46.34	150	165	R	MNAVSTILEADKEILR	L	Oxidation (M) [1]	1	2177.33	ECH1_DIL50_130416074636.5098.5098.3.dta	3	gi|30018861|ref|NP_830492.1|	cell wall-binding protein [Bacillus cereus ATCC 14579],	ECH1	ECH1$gi|30018861|ref|NP_830492.1|	37
2991	606.993	1817.96	1817.96	0.0902112	1	38.55	38.55	150	165	R	MNAVSTILEADKEILR	L	Oxidation (M) [1]	1	2178.82	ECH1_DIL50_130416074636.5102.5102.3.dta	3	gi|30018861|ref|NP_830492.1|	cell wall-binding protein [Bacillus cereus ATCC 14579],	ECH1	ECH1$gi|30018861|ref|NP_830492.1|	37
2992	909.985	1817.96	1817.96	0.335542	1	48.98	48.98	150	165	R	MNAVSTILEADKEILR	L	Oxidation (M) [1]	1	2186.74	ECH1_DIL50_130416074636.5123.5123.2.dta	2	gi|30018861|ref|NP_830492.1|	cell wall-binding protein [Bacillus cereus ATCC 14579],	ECH1	ECH1$gi|30018861|ref|NP_830492.1|	37
2994	909.986	1817.96	1817.96	0.742592	1	40.01	40.01	150	165	R	MNAVSTILEADKEILR	L	Oxidation (M) [1]	1	2189.07	ECH1_DIL50_130416074636.5129.5129.2.dta	2	gi|30018861|ref|NP_830492.1|	cell wall-binding protein [Bacillus cereus ATCC 14579],	ECH1	ECH1$gi|30018861|ref|NP_830492.1|	37
3683	678.029	2031.07	2031.06	0.722282	1	24.46	24.46	296	315	K	DAGFAPSELDKVILVGGSTR	I		1	2273.09	ECH1_DIL50_130416074636.5347.5347.3.dta	3	gi|30022393|ref|NP_834024.1|	molecular chaperone DnaK [Bacillus cereus ATCC 14579],	ECH1	ECH1$gi|30022393|ref|NP_834024.1|	37
3684	678.029	2031.07	2031.06	0.899529	1	35.65	35.65	296	315	K	DAGFAPSELDKVILVGGSTR	I		1	2274.59	ECH1_DIL50_130416074636.5351.5351.3.dta	3	gi|30022393|ref|NP_834024.1|	molecular chaperone DnaK [Bacillus cereus ATCC 14579],	ECH1	ECH1$gi|30022393|ref|NP_834024.1|	37
2940	601.661	1801.96	1801.96	-0.142622	1	26.75	26.75	150	165	R	MNAVSTILEADKEILR	L		1	2330.82	ECH1_DIL50_130416074636.5497.5497.3.dta	3	gi|30018861|ref|NP_830492.1|	cell wall-binding protein [Bacillus cereus ATCC 14579],	ECH1	ECH1$gi|30018861|ref|NP_830492.1|	37
2941	601.661	1801.96	1801.96	0.456725	1	20.01	20.01	150	165	R	MNAVSTILEADKEILR	L		1	2331.99	ECH1_DIL50_130416074636.5500.5500.3.dta	3	gi|30018861|ref|NP_830492.1|	cell wall-binding protein [Bacillus cereus ATCC 14579],	ECH1	ECH1$gi|30018861|ref|NP_830492.1|	37
2943	901.988	1801.96	1801.96	0.770827	1	58.65	58.65	150	165	R	MNAVSTILEADKEILR	L		1	2336.63	ECH1_DIL50_130416074636.5512.5512.2.dta	2	gi|30018861|ref|NP_830492.1|	cell wall-binding protein [Bacillus cereus ATCC 14579],	ECH1	ECH1$gi|30018861|ref|NP_830492.1|	37
2942	901.988	1801.96	1801.96	0.704233	1	63.45	63.45	150	165	R	MNAVSTILEADKEILR	L		1	2339.42	ECH1_DIL50_130416074636.5519.5519.2.dta	2	gi|30018861|ref|NP_830492.1|	cell wall-binding protein [Bacillus cereus ATCC 14579],	ECH1	ECH1$gi|30018861|ref|NP_830492.1|	37
1828	742.92	1483.82	1483.82	0.0593062	0	63.77	63.77	559	571	K	DALQEIVQQLTVK	L		1	2879.25	ECH1_DIL50_130416074636.6856.6856.2.dta	2	gi|30022393|ref|NP_834024.1|	molecular chaperone DnaK [Bacillus cereus ATCC 14579],	ECH1	ECH1$gi|30022393|ref|NP_834024.1|	37
1829	742.92	1483.83	1483.82	0.463667	0	72.79	72.79	559	571	K	DALQEIVQQLTVK	L		1	2880.83	ECH1_DIL50_130416074636.6860.6860.2.dta	2	gi|30022393|ref|NP_834024.1|	molecular chaperone DnaK [Bacillus cereus ATCC 14579],	ECH1	ECH1$gi|30022393|ref|NP_834024.1|	37
1827	495.615	1483.82	1483.82	-0.558017	0	16.13	16.13	559	571	K	DALQEIVQQLTVK	L		1	2885.61	ECH1_DIL50_130416074636.6872.6872.3.dta	3	gi|30022393|ref|NP_834024.1|	molecular chaperone DnaK [Bacillus cereus ATCC 14579],	ECH1	ECH1$gi|30022393|ref|NP_834024.1|	37
3109	923.501	1844.99	1844.99	-0.11599	0	54.95	54.95	83	98	K	DYTPQEISAIILQNLK	A		1	3136.02	ECH1_DIL50_130416074636.7367.7367.2.dta	2	gi|30022393|ref|NP_834024.1|	molecular chaperone DnaK [Bacillus cereus ATCC 14579],	ECH1	ECH1$gi|30022393|ref|NP_834024.1|	37
3110	923.503	1844.99	1844.99	1.6076	0	33.49	33.49	83	98	K	DYTPQEISAIILQNLK	A		1	3136.87	ECH1_DIL50_130416074636.7369.7369.2.dta	2	gi|30022393|ref|NP_834024.1|	molecular chaperone DnaK [Bacillus cereus ATCC 14579],	ECH1	ECH1$gi|30022393|ref|NP_834024.1|	37
3107	616.003	1844.99	1844.99	-1.15448	0	17.51	17.51	83	98	K	DYTPQEISAIILQNLK	A		1	3139.41	ECH1_DIL50_130416074636.7373.7373.3.dta	3	gi|30022393|ref|NP_834024.1|	molecular chaperone DnaK [Bacillus cereus ATCC 14579],	ECH1	ECH1$gi|30022393|ref|NP_834024.1|	37
3108	616.003	1844.99	1844.99	-0.260164	0	36.3	36.3	83	98	K	DYTPQEISAIILQNLK	A		1	3140.29	ECH1_DIL50_130416074636.7375.7375.3.dta	3	gi|30022393|ref|NP_834024.1|	molecular chaperone DnaK [Bacillus cereus ATCC 14579],	ECH1	ECH1$gi|30022393|ref|NP_834024.1|	37
233	452.261	902.507	902.507	-0.206093	0	21.71	21.71	69	77	R	ALDSGVTLK	G		1	1031.82	ECH1_DIL50_130416074636.1979.1979.2.dta	2	gi|30019391|ref|NP_831022.1|	tryptophan synthase subunit alpha [Bacillus cereus ATCC 14579],	ECH1	ECH1$gi|30019391|ref|NP_831022.1|	36
234	452.261	902.507	902.507	-0.139611	0	28.96	28.96	69	77	R	ALDSGVTLK	G		1	1032.58	ECH1_DIL50_130416074636.1981.1981.2.dta	2	gi|30019391|ref|NP_831022.1|	tryptophan synthase subunit alpha [Bacillus cereus ATCC 14579],	ECH1	ECH1$gi|30019391|ref|NP_831022.1|	36
1000	414.906	1241.7	1241.7	-0.357575	1	16.52	16.52	233	242	K	VIELLENEKR	E		1	1148.8	ECH1_DIL50_130416074636.2301.2301.3.dta	3	gi|30019391|ref|NP_831022.1|	tryptophan synthase subunit alpha [Bacillus cereus ATCC 14579],	ECH1	ECH1$gi|30019391|ref|NP_831022.1|	36
1002	621.856	1241.7	1241.7	0.146573	1	33.55	33.55	233	242	K	VIELLENEKR	E		1	1150.64	ECH1_DIL50_130416074636.2306.2306.2.dta	2	gi|30019391|ref|NP_831022.1|	tryptophan synthase subunit alpha [Bacillus cereus ATCC 14579],	ECH1	ECH1$gi|30019391|ref|NP_831022.1|	36
3611	668.653	2002.94	2002.93	1.50579	0	29.83	29.83	215	232	K	EHVEEMVTICDGVVVGSK	V	Oxidation (M) [6]	1	1361.34	ECH1_DIL50_130416074636.2894.2894.3.dta	3	gi|30019391|ref|NP_831022.1|	tryptophan synthase subunit alpha [Bacillus cereus ATCC 14579],	ECH1	ECH1$gi|30019391|ref|NP_831022.1|	36
3610	668.652	2002.93	2002.93	-0.0369458	0	25.16	25.16	215	232	K	EHVEEMVTICDGVVVGSK	V	Oxidation (M) [6]	1	1362.49	ECH1_DIL50_130416074636.2897.2897.3.dta	3	gi|30019391|ref|NP_831022.1|	tryptophan synthase subunit alpha [Bacillus cereus ATCC 14579],	ECH1	ECH1$gi|30019391|ref|NP_831022.1|	36
972	411.243	1230.71	1230.71	-0.489962	1	17.49	17.49	78	88	K	GIFQALAEVRK	E		1	1771.52	ECH1_DIL50_130416074636.4008.4008.3.dta	3	gi|30019391|ref|NP_831022.1|	tryptophan synthase subunit alpha [Bacillus cereus ATCC 14579],	ECH1	ECH1$gi|30019391|ref|NP_831022.1|	36
2134	785.385	1568.76	1568.75	0.778962	0	29.74	29.74	16	30	K	AFIPYVMGGDGGLEK	L	Oxidation (M) [7]	1	1835.7	ECH1_DIL50_130416074636.4184.4184.2.dta	2	gi|30019391|ref|NP_831022.1|	tryptophan synthase subunit alpha [Bacillus cereus ATCC 14579],	ECH1	ECH1$gi|30019391|ref|NP_831022.1|	36
2135	785.386	1568.76	1568.75	1.55665	0	37.99	37.99	16	30	K	AFIPYVMGGDGGLEK	L	Oxidation (M) [7]	1	1837.1	ECH1_DIL50_130416074636.4188.4188.2.dta	2	gi|30019391|ref|NP_831022.1|	tryptophan synthase subunit alpha [Bacillus cereus ATCC 14579],	ECH1	ECH1$gi|30019391|ref|NP_831022.1|	36
1402	684.84	1367.66	1367.66	0.393371	0	54.48	54.48	243	253	R	EEICELIYATK	Q		1	1881.9	ECH1_DIL50_130416074636.4308.4308.2.dta	2	gi|30019391|ref|NP_831022.1|	tryptophan synthase subunit alpha [Bacillus cereus ATCC 14579],	ECH1	ECH1$gi|30019391|ref|NP_831022.1|	36
2351	542.638	1624.89	1624.89	-0.261556	0	32.4	32.4	199	214	K	SHVNLPVVAGFGISTK	E		1	1883.39	ECH1_DIL50_130416074636.4312.4312.3.dta	3	gi|30019391|ref|NP_831022.1|	tryptophan synthase subunit alpha [Bacillus cereus ATCC 14579],	ECH1	ECH1$gi|30019391|ref|NP_831022.1|	36
1403	684.84	1367.67	1367.66	1.02218	0	43.2	43.2	243	253	R	EEICELIYATK	Q		1	1883.74	ECH1_DIL50_130416074636.4313.4313.2.dta	2	gi|30019391|ref|NP_831022.1|	tryptophan synthase subunit alpha [Bacillus cereus ATCC 14579],	ECH1	ECH1$gi|30019391|ref|NP_831022.1|	36
2352	542.639	1624.89	1624.89	0.18155	0	41.91	41.91	199	214	K	SHVNLPVVAGFGISTK	E		1	1885.22	ECH1_DIL50_130416074636.4317.4317.3.dta	3	gi|30019391|ref|NP_831022.1|	tryptophan synthase subunit alpha [Bacillus cereus ATCC 14579],	ECH1	ECH1$gi|30019391|ref|NP_831022.1|	36
2085	777.387	1552.76	1552.76	0.425694	0	56.39	56.39	16	30	K	AFIPYVMGGDGGLEK	L		1	2134.5	ECH1_DIL50_130416074636.4987.4987.2.dta	2	gi|30019391|ref|NP_831022.1|	tryptophan synthase subunit alpha [Bacillus cereus ATCC 14579],	ECH1	ECH1$gi|30019391|ref|NP_831022.1|	36
2084	777.387	1552.76	1552.76	-0.0508772	0	60.12	60.12	16	30	K	AFIPYVMGGDGGLEK	L		1	2136.04	ECH1_DIL50_130416074636.4991.4991.2.dta	2	gi|30019391|ref|NP_831022.1|	tryptophan synthase subunit alpha [Bacillus cereus ATCC 14579],	ECH1	ECH1$gi|30019391|ref|NP_831022.1|	36
528	552.314	1102.61	1102.61	0.0253942	0	59.35	59.35	78	87	K	GIFQALAEVR	K		1	2177.71	ECH1_DIL50_130416074636.5099.5099.2.dta	2	gi|30019391|ref|NP_831022.1|	tryptophan synthase subunit alpha [Bacillus cereus ATCC 14579],	ECH1	ECH1$gi|30019391|ref|NP_831022.1|	36
529	552.314	1102.61	1102.61	0.134227	0	53.03	53.03	78	87	K	GIFQALAEVR	K		1	2178.48	ECH1_DIL50_130416074636.5101.5101.2.dta	2	gi|30019391|ref|NP_831022.1|	tryptophan synthase subunit alpha [Bacillus cereus ATCC 14579],	ECH1	ECH1$gi|30019391|ref|NP_831022.1|	36
4627	864.793	2591.36	2591.35	1.69564	2	17.47	17.47	233	253	K	VIELLENEKREEICELIYATK	Q		1	2196.58	ECH1_DIL50_130416074636.5149.5149.3.dta	3	gi|30019391|ref|NP_831022.1|	tryptophan synthase subunit alpha [Bacillus cereus ATCC 14579],	ECH1	ECH1$gi|30019391|ref|NP_831022.1|	36
4626	864.792	2591.35	2591.35	0.919983	2	22.26	22.26	233	253	K	VIELLENEKREEICELIYATK	Q		1	2197.72	ECH1_DIL50_130416074636.5152.5152.3.dta	3	gi|30019391|ref|NP_831022.1|	tryptophan synthase subunit alpha [Bacillus cereus ATCC 14579],	ECH1	ECH1$gi|30019391|ref|NP_831022.1|	36
3909	714.708	2141.1	2141.1	1.05693	0	35.87	35.87	163	183	K	ITSESEGFVYAVTVAGVTGVR	Q		1	2506.88	ECH1_DIL50_130416074636.5950.5950.3.dta	3	gi|30019391|ref|NP_831022.1|	tryptophan synthase subunit alpha [Bacillus cereus ATCC 14579],	ECH1	ECH1$gi|30019391|ref|NP_831022.1|	36
3908	1071.56	2141.1	2141.1	0.891598	0	74.86	74.86	163	183	K	ITSESEGFVYAVTVAGVTGVR	Q		1	2508.09	ECH1_DIL50_130416074636.5953.5953.2.dta	2	gi|30019391|ref|NP_831022.1|	tryptophan synthase subunit alpha [Bacillus cereus ATCC 14579],	ECH1	ECH1$gi|30019391|ref|NP_831022.1|	36
3910	1071.56	2141.1	2141.1	1.34931	0	80.15	80.15	163	183	K	ITSESEGFVYAVTVAGVTGVR	Q		1	2509.63	ECH1_DIL50_130416074636.5957.5957.2.dta	2	gi|30019391|ref|NP_831022.1|	tryptophan synthase subunit alpha [Bacillus cereus ATCC 14579],	ECH1	ECH1$gi|30019391|ref|NP_831022.1|	36
3907	714.708	2141.1	2141.1	0.538508	0	46.63	46.63	163	183	K	ITSESEGFVYAVTVAGVTGVR	Q		1	2510.01	ECH1_DIL50_130416074636.5958.5958.3.dta	3	gi|30019391|ref|NP_831022.1|	tryptophan synthase subunit alpha [Bacillus cereus ATCC 14579],	ECH1	ECH1$gi|30019391|ref|NP_831022.1|	36
4318	778.793	2333.36	2333.36	0.513423	1	21.69	21.69	142	162	R	EVNIALIPLVTVTSPIERIEK	I		1	2739.24	ECH1_DIL50_130416074636.6530.6530.3.dta	3	gi|30019391|ref|NP_831022.1|	tryptophan synthase subunit alpha [Bacillus cereus ATCC 14579],	ECH1	ECH1$gi|30019391|ref|NP_831022.1|	36
4320	1167.69	2333.36	2333.36	1.28742	1	33.54	33.54	142	162	R	EVNIALIPLVTVTSPIERIEK	I		1	2742.72	ECH1_DIL50_130416074636.6539.6539.2.dta	2	gi|30019391|ref|NP_831022.1|	tryptophan synthase subunit alpha [Bacillus cereus ATCC 14579],	ECH1	ECH1$gi|30019391|ref|NP_831022.1|	36
3494	982.576	1963.14	1963.14	1.23629	0	34.15	34.15	142	159	R	EVNIALIPLVTVTSPIER	I		1	2862.3	ECH1_DIL50_130416074636.6814.6814.2.dta	2	gi|30019391|ref|NP_831022.1|	tryptophan synthase subunit alpha [Bacillus cereus ATCC 14579],	ECH1	ECH1$gi|30019391|ref|NP_831022.1|	36
3491	982.575	1963.14	1963.14	0.0545046	0	52.41	52.41	142	159	R	EVNIALIPLVTVTSPIER	I		1	2863.91	ECH1_DIL50_130416074636.6818.6818.2.dta	2	gi|30019391|ref|NP_831022.1|	tryptophan synthase subunit alpha [Bacillus cereus ATCC 14579],	ECH1	ECH1$gi|30019391|ref|NP_831022.1|	36
3492	655.386	1963.14	1963.14	0.489523	0	35.65	35.65	142	159	R	EVNIALIPLVTVTSPIER	I		1	2866.67	ECH1_DIL50_130416074636.6825.6825.3.dta	3	gi|30019391|ref|NP_831022.1|	tryptophan synthase subunit alpha [Bacillus cereus ATCC 14579],	ECH1	ECH1$gi|30019391|ref|NP_831022.1|	36
3493	655.386	1963.14	1963.14	0.764593	0	26.78	26.78	142	159	R	EVNIALIPLVTVTSPIER	I		1	2868.29	ECH1_DIL50_130416074636.6829.6829.3.dta	3	gi|30019391|ref|NP_831022.1|	tryptophan synthase subunit alpha [Bacillus cereus ATCC 14579],	ECH1	ECH1$gi|30019391|ref|NP_831022.1|	36
4877	972.167	2913.48	2913.48	1.13576	0	54.88	54.88	37	64	R	FLDEAGASIVEIGIPFSDPVADGPTIQR	A		1	2976.61	ECH1_DIL50_130416074636.7067.7067.3.dta	3	gi|30019391|ref|NP_831022.1|	tryptophan synthase subunit alpha [Bacillus cereus ATCC 14579],	ECH1	ECH1$gi|30019391|ref|NP_831022.1|	36
4878	972.167	2913.48	2913.48	1.51674	0	44.42	44.42	37	64	R	FLDEAGASIVEIGIPFSDPVADGPTIQR	A		1	2978.2	ECH1_DIL50_130416074636.7071.7071.3.dta	3	gi|30019391|ref|NP_831022.1|	tryptophan synthase subunit alpha [Bacillus cereus ATCC 14579],	ECH1	ECH1$gi|30019391|ref|NP_831022.1|	36
4879	1457.75	2913.49	2913.48	4.07589	0	21.4	21.4	37	64	R	FLDEAGASIVEIGIPFSDPVADGPTIQR	A		1	2989.24	ECH1_DIL50_130416074636.7096.7096.2.dta	2	gi|30019391|ref|NP_831022.1|	tryptophan synthase subunit alpha [Bacillus cereus ATCC 14579],	ECH1	ECH1$gi|30019391|ref|NP_831022.1|	36
4308	1165.1	2328.19	2328.19	1.56516	0	19.86	19.86	89	108	K	EVQMPFVLMTYLNPVLAFGK	E	Oxidation (M) [4], Oxidation (M) [9]	1	3021.63	ECH1_DIL50_130416074636.7172.7172.2.dta	2	gi|30019391|ref|NP_831022.1|	tryptophan synthase subunit alpha [Bacillus cereus ATCC 14579],	ECH1	ECH1$gi|30019391|ref|NP_831022.1|	36
4305	1165.1	2328.19	2328.19	-1.78508	0	29.5	29.5	89	108	K	EVQMPFVLMTYLNPVLAFGK	E	Oxidation (M) [4], Oxidation (M) [9]	1	3026.6	ECH1_DIL50_130416074636.7179.7179.2.dta	2	gi|30019391|ref|NP_831022.1|	tryptophan synthase subunit alpha [Bacillus cereus ATCC 14579],	ECH1	ECH1$gi|30019391|ref|NP_831022.1|	36
4307	777.071	2328.19	2328.19	1.11589	0	26.25	26.25	89	108	K	EVQMPFVLMTYLNPVLAFGK	E	Oxidation (M) [4], Oxidation (M) [9]	1	3031.96	ECH1_DIL50_130416074636.7188.7188.3.dta	3	gi|30019391|ref|NP_831022.1|	tryptophan synthase subunit alpha [Bacillus cereus ATCC 14579],	ECH1	ECH1$gi|30019391|ref|NP_831022.1|	36
4306	777.071	2328.19	2328.19	0.252557	0	16.15	16.15	89	108	K	EVQMPFVLMTYLNPVLAFGK	E	Oxidation (M) [4], Oxidation (M) [9]	1	3033.65	ECH1_DIL50_130416074636.7192.7192.3.dta	3	gi|30019391|ref|NP_831022.1|	tryptophan synthase subunit alpha [Bacillus cereus ATCC 14579],	ECH1	ECH1$gi|30019391|ref|NP_831022.1|	36
1519	467.936	1400.79	1400.79	-0.31982	2	21.41	21.41	85	96	K	KVADTEQLIEKK	N		1	686.12	ECH1_DIL50_130416074636.1067.1067.3.dta	3	gi|30023229|ref|NP_834860.1|	N-acetylmuramoyl-L-alanine amidase [Bacillus cereus ATCC 14579],	ECH1	ECH1$gi|30023229|ref|NP_834860.1|	33
1520	467.936	1400.79	1400.79	-0.255571	2	32.65	32.65	85	96	K	KVADTEQLIEKK	N		1	687.697	ECH1_DIL50_130416074636.1071.1071.3.dta	3	gi|30023229|ref|NP_834860.1|	N-acetylmuramoyl-L-alanine amidase [Bacillus cereus ATCC 14579],	ECH1	ECH1$gi|30023229|ref|NP_834860.1|	33
2011	767.392	1532.77	1532.77	0.704608	1	57.93	57.93	71	84	K	SVQENAAKLDETTK	K		1	706.625	ECH1_DIL50_130416074636.1117.1117.2.dta	2	gi|30023229|ref|NP_834860.1|	N-acetylmuramoyl-L-alanine amidase [Bacillus cereus ATCC 14579],	ECH1	ECH1$gi|30023229|ref|NP_834860.1|	33
2010	767.392	1532.77	1532.77	0.45669	1	50.13	50.13	71	84	K	SVQENAAKLDETTK	K		1	708.686	ECH1_DIL50_130416074636.1122.1122.2.dta	2	gi|30023229|ref|NP_834860.1|	N-acetylmuramoyl-L-alanine amidase [Bacillus cereus ATCC 14579],	ECH1	ECH1$gi|30023229|ref|NP_834860.1|	33
4483	817.736	2450.19	2450.18	0.659542	2	43.31	43.31	153	173	K	ILESDEDIMKTQQEDQASVKK	D	Oxidation (M) [9]	1	879.6	ECH1_DIL50_130416074636.1567.1567.3.dta	3	gi|30023229|ref|NP_834860.1|	N-acetylmuramoyl-L-alanine amidase [Bacillus cereus ATCC 14579],	ECH1	ECH1$gi|30023229|ref|NP_834860.1|	33
4484	817.736	2450.19	2450.18	0.879934	2	32.87	32.87	153	173	K	ILESDEDIMKTQQEDQASVKK	D	Oxidation (M) [9]	1	883.475	ECH1_DIL50_130416074636.1577.1577.3.dta	3	gi|30023229|ref|NP_834860.1|	N-acetylmuramoyl-L-alanine amidase [Bacillus cereus ATCC 14579],	ECH1	ECH1$gi|30023229|ref|NP_834860.1|	33
888	604.79	1207.56	1207.56	0.591273	0	38.73	38.73	153	162	K	ILESDEDIMK	T	Oxidation (M) [9]	1	912.699	ECH1_DIL50_130416074636.1655.1655.2.dta	2	gi|30023229|ref|NP_834860.1|	N-acetylmuramoyl-L-alanine amidase [Bacillus cereus ATCC 14579],	ECH1	ECH1$gi|30023229|ref|NP_834860.1|	33
889	604.79	1207.57	1207.56	0.905956	0	52.39	52.39	153	162	K	ILESDEDIMK	T	Oxidation (M) [9]	1	913.835	ECH1_DIL50_130416074636.1658.1658.2.dta	2	gi|30023229|ref|NP_834860.1|	N-acetylmuramoyl-L-alanine amidase [Bacillus cereus ATCC 14579],	ECH1	ECH1$gi|30023229|ref|NP_834860.1|	33
504	545.275	1088.54	1088.53	0.280193	0	45.27	45.27	44	54	R	GEVDEAIASAK	E		1	1005.12	ECH1_DIL50_130416074636.1906.1906.2.dta	2	gi|30019023|ref|NP_830654.1|	NADP-dependent glyceraldehyde-3-phosphate dehydrogenase [Bacillus cereus ATCC 14579],	ECH1	ECH1$gi|30019023|ref|NP_830654.1|	33
697	573.306	1144.6	1144.6	0.0690199	0	46.39	46.39	86	95	K	VADTEQLIEK	K		1	1019.89	ECH1_DIL50_130416074636.1946.1946.2.dta	2	gi|30023229|ref|NP_834860.1|	N-acetylmuramoyl-L-alanine amidase [Bacillus cereus ATCC 14579],	ECH1	ECH1$gi|30023229|ref|NP_834860.1|	33
698	573.306	1144.6	1144.6	0.278701	0	53.8	53.8	86	95	K	VADTEQLIEK	K		1	1024.24	ECH1_DIL50_130416074636.1958.1958.2.dta	2	gi|30023229|ref|NP_834860.1|	N-acetylmuramoyl-L-alanine amidase [Bacillus cereus ATCC 14579],	ECH1	ECH1$gi|30023229|ref|NP_834860.1|	33
220	443.759	885.504	885.503	0.325239	0	36.91	36.91	205	213	K	GLVNVATGR	G		1	1031.13	ECH1_DIL50_130416074636.1977.1977.2.dta	2	gi|30019023|ref|NP_830654.1|	NADP-dependent glyceraldehyde-3-phosphate dehydrogenase [Bacillus cereus ATCC 14579],	ECH1	ECH1$gi|30019023|ref|NP_830654.1|	33
1524	702.355	1402.7	1402.69	0.951027	0	73.95	73.95	392	404	R	VSSDEQAIEIANK	S		1	1049.64	ECH1_DIL50_130416074636.2026.2026.2.dta	2	gi|30019023|ref|NP_830654.1|	NADP-dependent glyceraldehyde-3-phosphate dehydrogenase [Bacillus cereus ATCC 14579],	ECH1	ECH1$gi|30019023|ref|NP_830654.1|	33
1523	702.354	1402.69	1402.69	0.0812722	0	69.78	69.78	392	404	R	VSSDEQAIEIANK	S		1	1051.4	ECH1_DIL50_130416074636.2031.2031.2.dta	2	gi|30019023|ref|NP_830654.1|	NADP-dependent glyceraldehyde-3-phosphate dehydrogenase [Bacillus cereus ATCC 14579],	ECH1	ECH1$gi|30019023|ref|NP_830654.1|	33
4300	775.038	2322.09	2322.09	1.02968	1	69.82	69.82	153	172	K	ILESDEDIMKTQQEDQASVK	K	Oxidation (M) [9]	1	1052.79	ECH1_DIL50_130416074636.2035.2035.3.dta	3	gi|30023229|ref|NP_834860.1|	N-acetylmuramoyl-L-alanine amidase [Bacillus cereus ATCC 14579],	ECH1	ECH1$gi|30023229|ref|NP_834860.1|	33
4299	775.037	2322.09	2322.09	0.164076	1	57.51	57.51	153	172	K	ILESDEDIMKTQQEDQASVK	K	Oxidation (M) [9]	1	1053.93	ECH1_DIL50_130416074636.2038.2038.3.dta	3	gi|30023229|ref|NP_834860.1|	N-acetylmuramoyl-L-alanine amidase [Bacillus cereus ATCC 14579],	ECH1	ECH1$gi|30023229|ref|NP_834860.1|	33
228	451.241	900.468	900.466	1.1283	0	15.14	15.14	139	146	K	NVADLVDR	L		1	1157.44	ECH1_DIL50_130416074636.2325.2325.2.dta	2	gi|30023229|ref|NP_834860.1|	N-acetylmuramoyl-L-alanine amidase [Bacillus cereus ATCC 14579],	ECH1	ECH1$gi|30023229|ref|NP_834860.1|	33
1960	760.851	1519.69	1519.69	0.583015	0	75.79	75.79	129	141	R	VMTEDAAQTYTFK	N	Oxidation (M) [2]	1	1176.68	ECH1_DIL50_130416074636.2379.2379.2.dta	2	gi|30022058|ref|NP_833689.1|	dihydrolipoamide dehydrogenase [Bacillus cereus ATCC 14579],	ECH1	ECH1$gi|30022058|ref|NP_833689.1|	33
1961	760.851	1519.69	1519.69	0.819906	0	73.98	73.98	129	141	R	VMTEDAAQTYTFK	N	Oxidation (M) [2]	1	1178.84	ECH1_DIL50_130416074636.2385.2385.2.dta	2	gi|30022058|ref|NP_833689.1|	dihydrolipoamide dehydrogenase [Bacillus cereus ATCC 14579],	ECH1	ECH1$gi|30022058|ref|NP_833689.1|	33
757	581.778	1161.54	1161.54	-0.275496	0	49.9	49.9	59	68	K	SWAEASLQDR	A		1	1198.27	ECH1_DIL50_130416074636.2442.2442.2.dta	2	gi|30019023|ref|NP_830654.1|	NADP-dependent glyceraldehyde-3-phosphate dehydrogenase [Bacillus cereus ATCC 14579],	ECH1	ECH1$gi|30019023|ref|NP_830654.1|	33
758	581.778	1161.54	1161.54	0.034437	0	47.08	47.08	59	68	K	SWAEASLQDR	A		1	1202.5	ECH1_DIL50_130416074636.2454.2454.2.dta	2	gi|30019023|ref|NP_830654.1|	NADP-dependent glyceraldehyde-3-phosphate dehydrogenase [Bacillus cereus ATCC 14579],	ECH1	ECH1$gi|30019023|ref|NP_830654.1|	33
2504	556.641	1666.9	1666.9	0.335353	0	49.6	49.6	276	290	R	RPNTQEIGLEQVGVK	M		1	1205.34	ECH1_DIL50_130416074636.2462.2462.3.dta	3	gi|30022058|ref|NP_833689.1|	dihydrolipoamide dehydrogenase [Bacillus cereus ATCC 14579],	ECH1	ECH1$gi|30022058|ref|NP_833689.1|	33
2506	556.641	1666.9	1666.9	1.10924	0	46.1	46.1	276	290	R	RPNTQEIGLEQVGVK	M		1	1206.47	ECH1_DIL50_130416074636.2465.2465.3.dta	3	gi|30022058|ref|NP_833689.1|	dihydrolipoamide dehydrogenase [Bacillus cereus ATCC 14579],	ECH1	ECH1$gi|30022058|ref|NP_833689.1|	33
2505	834.458	1666.9	1666.9	0.674905	0	29.75	29.75	276	290	R	RPNTQEIGLEQVGVK	M		1	1218.37	ECH1_DIL50_130416074636.2498.2498.2.dta	2	gi|30022058|ref|NP_833689.1|	dihydrolipoamide dehydrogenase [Bacillus cereus ATCC 14579],	ECH1	ECH1$gi|30022058|ref|NP_833689.1|	33
1997	765.366	1528.72	1528.72	0.895523	0	68.11	68.11	414	427	K	GIAYGDINSSYNQK	H		1	1232.85	ECH1_DIL50_130416074636.2537.2537.2.dta	2	gi|30023229|ref|NP_834860.1|	N-acetylmuramoyl-L-alanine amidase [Bacillus cereus ATCC 14579],	ECH1	ECH1$gi|30023229|ref|NP_834860.1|	33
1996	765.366	1528.72	1528.72	0.817026	0	76.5	76.5	414	427	K	GIAYGDINSSYNQK	H		1	1234.26	ECH1_DIL50_130416074636.2541.2541.2.dta	2	gi|30023229|ref|NP_834860.1|	N-acetylmuramoyl-L-alanine amidase [Bacillus cereus ATCC 14579],	ECH1	ECH1$gi|30023229|ref|NP_834860.1|	33
838	596.792	1191.57	1191.57	-0.17372	0	33.52	33.52	153	162	K	ILESDEDIMK	T		1	1310.34	ECH1_DIL50_130416074636.2754.2754.2.dta	2	gi|30023229|ref|NP_834860.1|	N-acetylmuramoyl-L-alanine amidase [Bacillus cereus ATCC 14579],	ECH1	ECH1$gi|30023229|ref|NP_834860.1|	33
839	596.792	1191.57	1191.57	0.548017	0	33.09	33.09	153	162	K	ILESDEDIMK	T		1	1311.75	ECH1_DIL50_130416074636.2758.2758.2.dta	2	gi|30023229|ref|NP_834860.1|	N-acetylmuramoyl-L-alanine amidase [Bacillus cereus ATCC 14579],	ECH1	ECH1$gi|30023229|ref|NP_834860.1|	33
975	616.801	1231.59	1231.59	0.371878	0	43.02	43.02	295	304	R	GIIEIDEQCR	T		1	1315.34	ECH1_DIL50_130416074636.2768.2768.2.dta	2	gi|30022058|ref|NP_833689.1|	dihydrolipoamide dehydrogenase [Bacillus cereus ATCC 14579],	ECH1	ECH1$gi|30022058|ref|NP_833689.1|	33
974	616.801	1231.59	1231.59	0.371878	0	49.54	49.54	295	304	R	GIIEIDEQCR	T		1	1317.18	ECH1_DIL50_130416074636.2773.2773.2.dta	2	gi|30022058|ref|NP_833689.1|	dihydrolipoamide dehydrogenase [Bacillus cereus ATCC 14579],	ECH1	ECH1$gi|30022058|ref|NP_833689.1|	33
1916	752.853	1503.69	1503.69	0.0558625	0	63.62	63.62	129	141	R	VMTEDAAQTYTFK	N		1	1366.68	ECH1_DIL50_130416074636.2908.2908.2.dta	2	gi|30022058|ref|NP_833689.1|	dihydrolipoamide dehydrogenase [Bacillus cereus ATCC 14579],	ECH1	ECH1$gi|30022058|ref|NP_833689.1|	33
1917	752.853	1503.69	1503.69	0.21547	0	67.35	67.35	129	141	R	VMTEDAAQTYTFK	N		1	1369.61	ECH1_DIL50_130416074636.2916.2916.2.dta	2	gi|30022058|ref|NP_833689.1|	dihydrolipoamide dehydrogenase [Bacillus cereus ATCC 14579],	ECH1	ECH1$gi|30022058|ref|NP_833689.1|	33
349	498.756	995.498	995.498	-0.214968	1	15.29	15.29	428	435	K	HFLGYGRF	-		1	1426.55	ECH1_DIL50_130416074636.3072.3072.2.dta	2	gi|30023229|ref|NP_834860.1|	N-acetylmuramoyl-L-alanine amidase [Bacillus cereus ATCC 14579],	ECH1	ECH1$gi|30023229|ref|NP_834860.1|	33
2233	400.712	1598.82	1598.82	-0.253312	1	18.27	18.27	439	452	R	TERGPDHFPFIGVK	G		1	1473.93	ECH1_DIL50_130416074636.3202.3202.4.dta	4	gi|30019023|ref|NP_830654.1|	NADP-dependent glyceraldehyde-3-phosphate dehydrogenase [Bacillus cereus ATCC 14579],	ECH1	ECH1$gi|30019023|ref|NP_830654.1|	33
1332	677.326	1352.64	1352.64	0.82062	0	57.8	57.8	364	375	R	QDVAGYWNSVSK	V		1	1533.73	ECH1_DIL50_130416074636.3366.3366.2.dta	2	gi|30023229|ref|NP_834860.1|	N-acetylmuramoyl-L-alanine amidase [Bacillus cereus ATCC 14579],	ECH1	ECH1$gi|30023229|ref|NP_834860.1|	33
1331	677.326	1352.64	1352.64	0.450971	0	76.9	76.9	364	375	R	QDVAGYWNSVSK	V		1	1536.09	ECH1_DIL50_130416074636.3373.3373.2.dta	2	gi|30023229|ref|NP_834860.1|	N-acetylmuramoyl-L-alanine amidase [Bacillus cereus ATCC 14579],	ECH1	ECH1$gi|30023229|ref|NP_834860.1|	33
336	493.798	985.581	985.581	-0.128858	0	34.52	34.52	99	108	K	LTGGVEGLLK	G		1	1550.59	ECH1_DIL50_130416074636.3412.3412.2.dta	2	gi|30022058|ref|NP_833689.1|	dihydrolipoamide dehydrogenase [Bacillus cereus ATCC 14579],	ECH1	ECH1$gi|30022058|ref|NP_833689.1|	33
2699	864.414	1726.81	1726.81	0.912665	0	69.06	69.06	217	232	K	MDTVVTSMTSTEGQLK	E		1	1606.08	ECH1_DIL50_130416074636.3562.3562.2.dta	2	gi|30023229|ref|NP_834860.1|	N-acetylmuramoyl-L-alanine amidase [Bacillus cereus ATCC 14579],	ECH1	ECH1$gi|30023229|ref|NP_834860.1|	33
2698	864.414	1726.81	1726.81	0.77368	0	61.3	61.3	217	232	K	MDTVVTSMTSTEGQLK	E		1	1610.55	ECH1_DIL50_130416074636.3574.3574.2.dta	2	gi|30023229|ref|NP_834860.1|	N-acetylmuramoyl-L-alanine amidase [Bacillus cereus ATCC 14579],	ECH1	ECH1$gi|30023229|ref|NP_834860.1|	33
1338	678.333	1354.65	1354.65	0.346953	0	41.3	41.3	117	128	R	GEAYFVDANTLR	V		1	1625.47	ECH1_DIL50_130416074636.3614.3614.2.dta	2	gi|30022058|ref|NP_833689.1|	dihydrolipoamide dehydrogenase [Bacillus cereus ATCC 14579],	ECH1	ECH1$gi|30022058|ref|NP_833689.1|	33
1339	678.334	1354.65	1354.65	0.981802	0	51.12	51.12	117	128	R	GEAYFVDANTLR	V		1	1626.94	ECH1_DIL50_130416074636.3618.3618.2.dta	2	gi|30022058|ref|NP_833689.1|	dihydrolipoamide dehydrogenase [Bacillus cereus ATCC 14579],	ECH1	ECH1$gi|30022058|ref|NP_833689.1|	33
905	405.217	1212.63	1212.63	-0.564064	0	21.97	21.97	442	452	R	GPDHFPFIGVK	G		1	1680.54	ECH1_DIL50_130416074636.3762.3762.3.dta	3	gi|30019023|ref|NP_830654.1|	NADP-dependent glyceraldehyde-3-phosphate dehydrogenase [Bacillus cereus ATCC 14579],	ECH1	ECH1$gi|30019023|ref|NP_830654.1|	33
906	405.217	1212.63	1212.63	-0.341407	0	24.03	24.03	442	452	R	GPDHFPFIGVK	G		1	1682.04	ECH1_DIL50_130416074636.3766.3766.3.dta	3	gi|30019023|ref|NP_830654.1|	NADP-dependent glyceraldehyde-3-phosphate dehydrogenase [Bacillus cereus ATCC 14579],	ECH1	ECH1$gi|30019023|ref|NP_830654.1|	33
4169	755.738	2264.19	2264.19	0.756562	2	43.94	43.94	109	128	K	GNKVEIIRGEAYFVDANTLR	V		1	1706.78	ECH1_DIL50_130416074636.3833.3833.3.dta	3	gi|30022058|ref|NP_833689.1|	dihydrolipoamide dehydrogenase [Bacillus cereus ATCC 14579],	ECH1	ECH1$gi|30022058|ref|NP_833689.1|	33
4168	567.055	2264.19	2264.19	-0.195655	2	27.4	27.4	109	128	K	GNKVEIIRGEAYFVDANTLR	V		1	1707.16	ECH1_DIL50_130416074636.3834.3834.4.dta	4	gi|30022058|ref|NP_833689.1|	dihydrolipoamide dehydrogenase [Bacillus cereus ATCC 14579],	ECH1	ECH1$gi|30022058|ref|NP_833689.1|	33
2466	829.922	1657.83	1657.83	1.08877	0	40.2	40.2	41	56	K	ANLGGVCLNVGCIPSK	A		1	1861.25	ECH1_DIL50_130416074636.4253.4253.2.dta	2	gi|30022058|ref|NP_833689.1|	dihydrolipoamide dehydrogenase [Bacillus cereus ATCC 14579],	ECH1	ECH1$gi|30022058|ref|NP_833689.1|	33
2465	829.922	1657.83	1657.83	0.642407	0	39.58	39.58	41	56	K	ANLGGVCLNVGCIPSK	A		1	1862.42	ECH1_DIL50_130416074636.4256.4256.2.dta	2	gi|30022058|ref|NP_833689.1|	dihydrolipoamide dehydrogenase [Bacillus cereus ATCC 14579],	ECH1	ECH1$gi|30022058|ref|NP_833689.1|	33
369	507.813	1013.61	1013.61	-0.476514	1	38.64	38.64	471	479	R	EKVTVLNLV	-		1	1946.01	ECH1_DIL50_130416074636.4487.4487.2.dta	2	gi|30019023|ref|NP_830654.1|	NADP-dependent glyceraldehyde-3-phosphate dehydrogenase [Bacillus cereus ATCC 14579],	ECH1	ECH1$gi|30019023|ref|NP_830654.1|	33
370	507.813	1013.61	1013.61	-0.298931	1	38.55	38.55	471	479	R	EKVTVLNLV	-		1	1947.08	ECH1_DIL50_130416074636.4490.4490.2.dta	2	gi|30019023|ref|NP_830654.1|	NADP-dependent glyceraldehyde-3-phosphate dehydrogenase [Bacillus cereus ATCC 14579],	ECH1	ECH1$gi|30019023|ref|NP_830654.1|	33
1958	758.921	1515.83	1515.83	1.1215	1	48.99	48.99	139	152	K	NVADLVDRLTSVSK	I		1	2129.27	ECH1_DIL50_130416074636.4973.4973.2.dta	2	gi|30023229|ref|NP_834860.1|	N-acetylmuramoyl-L-alanine amidase [Bacillus cereus ATCC 14579],	ECH1	ECH1$gi|30023229|ref|NP_834860.1|	33
1957	758.921	1515.83	1515.83	0.963171	1	54.17	54.17	139	152	K	NVADLVDRLTSVSK	I		1	2130.74	ECH1_DIL50_130416074636.4977.4977.2.dta	2	gi|30023229|ref|NP_834860.1|	N-acetylmuramoyl-L-alanine amidase [Bacillus cereus ATCC 14579],	ECH1	ECH1$gi|30023229|ref|NP_834860.1|	33
4522	833.146	2496.42	2496.41	1.4657	0	22.4	22.4	168	192	K	LAPALIMGNAVIFKPATQGAISGIK	M	Oxidation (M) [7]	1	2135.27	ECH1_DIL50_130416074636.4989.4989.3.dta	3	gi|30019023|ref|NP_830654.1|	NADP-dependent glyceraldehyde-3-phosphate dehydrogenase [Bacillus cereus ATCC 14579],	ECH1	ECH1$gi|30019023|ref|NP_830654.1|	33
3081	920.469	1838.92	1838.92	1.35623	0	81.94	81.94	376	392	K	VGSPQPGDLVFFQGTYK	A		1	2168.31	ECH1_DIL50_130416074636.5075.5075.2.dta	2	gi|30023229|ref|NP_834860.1|	N-acetylmuramoyl-L-alanine amidase [Bacillus cereus ATCC 14579],	ECH1	ECH1$gi|30023229|ref|NP_834860.1|	33
3082	920.469	1838.92	1838.92	1.68251	0	66.83	66.83	376	392	K	VGSPQPGDLVFFQGTYK	A		1	2169.11	ECH1_DIL50_130416074636.5077.5077.2.dta	2	gi|30023229|ref|NP_834860.1|	N-acetylmuramoyl-L-alanine amidase [Bacillus cereus ATCC 14579],	ECH1	ECH1$gi|30023229|ref|NP_834860.1|	33
3079	613.98	1838.92	1838.92	-0.408936	0	18.61	18.61	376	392	K	VGSPQPGDLVFFQGTYK	A		1	2173	ECH1_DIL50_130416074636.5087.5087.3.dta	3	gi|30023229|ref|NP_834860.1|	N-acetylmuramoyl-L-alanine amidase [Bacillus cereus ATCC 14579],	ECH1	ECH1$gi|30023229|ref|NP_834860.1|	33
3080	613.981	1838.92	1838.92	0.781981	0	33.08	33.08	376	392	K	VGSPQPGDLVFFQGTYK	A		1	2175.76	ECH1_DIL50_130416074636.5094.5094.3.dta	3	gi|30023229|ref|NP_834860.1|	N-acetylmuramoyl-L-alanine amidase [Bacillus cereus ATCC 14579],	ECH1	ECH1$gi|30023229|ref|NP_834860.1|	33
2667	857.973	1713.93	1713.93	0.722316	0	69.46	69.46	142	158	K	NAVLATGSTPIEIPGFK	Y		1	2234.29	ECH1_DIL50_130416074636.5246.5246.2.dta	2	gi|30022058|ref|NP_833689.1|	dihydrolipoamide dehydrogenase [Bacillus cereus ATCC 14579],	ECH1	ECH1$gi|30022058|ref|NP_833689.1|	33
2668	857.973	1713.93	1713.93	0.722316	0	52.23	52.23	142	158	K	NAVLATGSTPIEIPGFK	Y		1	2236.18	ECH1_DIL50_130416074636.5251.5251.2.dta	2	gi|30022058|ref|NP_833689.1|	dihydrolipoamide dehydrogenase [Bacillus cereus ATCC 14579],	ECH1	ECH1$gi|30022058|ref|NP_833689.1|	33
4480	817.711	2450.11	2450.11	0.47304	0	52.81	52.81	265	287	R	EDADLQDAANHIVSGAFSYSGQR	C		1	2242.02	ECH1_DIL50_130416074636.5266.5266.3.dta	3	gi|30019023|ref|NP_830654.1|	NADP-dependent glyceraldehyde-3-phosphate dehydrogenase [Bacillus cereus ATCC 14579],	ECH1	ECH1$gi|30019023|ref|NP_830654.1|	33
4479	817.711	2450.11	2450.11	0.47304	0	48.99	48.99	265	287	R	EDADLQDAANHIVSGAFSYSGQR	C		1	2245.12	ECH1_DIL50_130416074636.5274.5274.3.dta	3	gi|30019023|ref|NP_830654.1|	NADP-dependent glyceraldehyde-3-phosphate dehydrogenase [Bacillus cereus ATCC 14579],	ECH1	ECH1$gi|30019023|ref|NP_830654.1|	33
4535	837.767	2510.28	2510.28	1.11342	0	30.17	30.17	310	333	K	AQVAELSVGSPEQDSTIVPLIDDK	S		1	2309.37	ECH1_DIL50_130416074636.5442.5442.3.dta	3	gi|30019023|ref|NP_830654.1|	NADP-dependent glyceraldehyde-3-phosphate dehydrogenase [Bacillus cereus ATCC 14579],	ECH1	ECH1$gi|30019023|ref|NP_830654.1|	33
4534	837.766	2510.28	2510.28	0.898308	0	27.12	27.12	310	333	K	AQVAELSVGSPEQDSTIVPLIDDK	S		1	2310.18	ECH1_DIL50_130416074636.5444.5444.3.dta	3	gi|30019023|ref|NP_830654.1|	NADP-dependent glyceraldehyde-3-phosphate dehydrogenase [Bacillus cereus ATCC 14579],	ECH1	ECH1$gi|30019023|ref|NP_830654.1|	33
4536	1256.15	2510.28	2510.28	1.5819	0	26.21	26.21	310	333	K	AQVAELSVGSPEQDSTIVPLIDDK	S		1	2315.18	ECH1_DIL50_130416074636.5457.5457.2.dta	2	gi|30019023|ref|NP_830654.1|	NADP-dependent glyceraldehyde-3-phosphate dehydrogenase [Bacillus cereus ATCC 14579],	ECH1	ECH1$gi|30019023|ref|NP_830654.1|	33
2217	796.894	1591.77	1591.77	0.733773	0	61.86	61.86	334	348	K	SADFVQGLVDDAVEK	G		1	2315.55	ECH1_DIL50_130416074636.5458.5458.2.dta	2	gi|30019023|ref|NP_830654.1|	NADP-dependent glyceraldehyde-3-phosphate dehydrogenase [Bacillus cereus ATCC 14579],	ECH1	ECH1$gi|30019023|ref|NP_830654.1|	33
2216	796.894	1591.77	1591.77	0.495045	0	74.02	74.02	334	348	K	SADFVQGLVDDAVEK	G		1	2316.73	ECH1_DIL50_130416074636.5461.5461.2.dta	2	gi|30019023|ref|NP_830654.1|	NADP-dependent glyceraldehyde-3-phosphate dehydrogenase [Bacillus cereus ATCC 14579],	ECH1	ECH1$gi|30019023|ref|NP_830654.1|	33
4537	1256.15	2510.28	2510.28	2.9443	0	49.44	49.44	310	333	K	AQVAELSVGSPEQDSTIVPLIDDK	S		1	2317.08	ECH1_DIL50_130416074636.5462.5462.2.dta	2	gi|30019023|ref|NP_830654.1|	NADP-dependent glyceraldehyde-3-phosphate dehydrogenase [Bacillus cereus ATCC 14579],	ECH1	ECH1$gi|30019023|ref|NP_830654.1|	33
4246	765.757	2294.25	2294.25	0.777161	0	35.38	35.38	118	138	R	LVALQEQPNTNVVTEVLVNSK	N		1	2325.36	ECH1_DIL50_130416074636.5483.5483.3.dta	3	gi|30023229|ref|NP_834860.1|	N-acetylmuramoyl-L-alanine amidase [Bacillus cereus ATCC 14579],	ECH1	ECH1$gi|30023229|ref|NP_834860.1|	33
4248	1148.13	2294.25	2294.25	2.0133	0	44.3	44.3	118	138	R	LVALQEQPNTNVVTEVLVNSK	N		1	2325.74	ECH1_DIL50_130416074636.5484.5484.2.dta	2	gi|30023229|ref|NP_834860.1|	N-acetylmuramoyl-L-alanine amidase [Bacillus cereus ATCC 14579],	ECH1	ECH1$gi|30023229|ref|NP_834860.1|	33
4245	765.757	2294.25	2294.25	0.463333	0	31.28	31.28	118	138	R	LVALQEQPNTNVVTEVLVNSK	N		1	2326.94	ECH1_DIL50_130416074636.5487.5487.3.dta	3	gi|30023229|ref|NP_834860.1|	N-acetylmuramoyl-L-alanine amidase [Bacillus cereus ATCC 14579],	ECH1	ECH1$gi|30023229|ref|NP_834860.1|	33
4247	1148.13	2294.25	2294.25	1.89997	0	62.57	62.57	118	138	R	LVALQEQPNTNVVTEVLVNSK	N		1	2327.33	ECH1_DIL50_130416074636.5488.5488.2.dta	2	gi|30023229|ref|NP_834860.1|	N-acetylmuramoyl-L-alanine amidase [Bacillus cereus ATCC 14579],	ECH1	ECH1$gi|30023229|ref|NP_834860.1|	33
3998	729.403	2185.19	2185.19	-0.804049	0	23.5	23.5	305	325	R	TNVPNIYAIGDIVPGPPLAHK	A		1	2334.78	ECH1_DIL50_130416074636.5507.5507.3.dta	3	gi|30022058|ref|NP_833689.1|	dihydrolipoamide dehydrogenase [Bacillus cereus ATCC 14579],	ECH1	ECH1$gi|30022058|ref|NP_833689.1|	33
3999	729.404	2185.19	2185.19	0.0334067	0	19.02	19.02	305	325	R	TNVPNIYAIGDIVPGPPLAHK	A		1	2336.31	ECH1_DIL50_130416074636.5511.5511.3.dta	3	gi|30022058|ref|NP_833689.1|	dihydrolipoamide dehydrogenase [Bacillus cereus ATCC 14579],	ECH1	ECH1$gi|30022058|ref|NP_833689.1|	33
3128	924.991	1847.97	1847.96	1.96	0	55.36	55.36	259	275	K	GEIQTVEADYVLVTVGR	R		1	2371.89	ECH1_DIL50_130416074636.5603.5603.2.dta	2	gi|30022058|ref|NP_833689.1|	dihydrolipoamide dehydrogenase [Bacillus cereus ATCC 14579],	ECH1	ECH1$gi|30022058|ref|NP_833689.1|	33
3127	924.99	1847.96	1847.96	0.964305	0	74.32	74.32	259	275	K	GEIQTVEADYVLVTVGR	R		1	2373.08	ECH1_DIL50_130416074636.5606.5606.2.dta	2	gi|30022058|ref|NP_833689.1|	dihydrolipoamide dehydrogenase [Bacillus cereus ATCC 14579],	ECH1	ECH1$gi|30022058|ref|NP_833689.1|	33
3126	616.995	1847.96	1847.96	0.53356	0	35.12	35.12	259	275	K	GEIQTVEADYVLVTVGR	R		1	2376.57	ECH1_DIL50_130416074636.5615.5615.3.dta	3	gi|30022058|ref|NP_833689.1|	dihydrolipoamide dehydrogenase [Bacillus cereus ATCC 14579],	ECH1	ECH1$gi|30022058|ref|NP_833689.1|	33
3125	616.995	1847.96	1847.96	-0.456719	0	27.1	27.1	259	275	K	GEIQTVEADYVLVTVGR	R		1	2379.32	ECH1_DIL50_130416074636.5622.5622.3.dta	3	gi|30022058|ref|NP_833689.1|	dihydrolipoamide dehydrogenase [Bacillus cereus ATCC 14579],	ECH1	ECH1$gi|30022058|ref|NP_833689.1|	33
4519	827.814	2480.42	2480.42	0.555551	0	31.18	31.18	168	192	K	LAPALIMGNAVIFKPATQGAISGIK	M		1	2404.7	ECH1_DIL50_130416074636.5687.5687.3.dta	3	gi|30019023|ref|NP_830654.1|	NADP-dependent glyceraldehyde-3-phosphate dehydrogenase [Bacillus cereus ATCC 14579],	ECH1	ECH1$gi|30019023|ref|NP_830654.1|	33
4518	827.814	2480.42	2480.42	0.337846	0	36.5	36.5	168	192	K	LAPALIMGNAVIFKPATQGAISGIK	M		1	2406.28	ECH1_DIL50_130416074636.5691.5691.3.dta	3	gi|30019023|ref|NP_830654.1|	NADP-dependent glyceraldehyde-3-phosphate dehydrogenase [Bacillus cereus ATCC 14579],	ECH1	ECH1$gi|30019023|ref|NP_830654.1|	33
4796	928.118	2781.33	2781.33	1.28859	0	42.48	42.48	214	240	R	GSVIGDYLVEHEGINMVSFTGGTNTGK	H		1	2436.72	ECH1_DIL50_130416074636.5771.5771.3.dta	3	gi|30019023|ref|NP_830654.1|	NADP-dependent glyceraldehyde-3-phosphate dehydrogenase [Bacillus cereus ATCC 14579],	ECH1	ECH1$gi|30019023|ref|NP_830654.1|	33
4795	928.117	2781.33	2781.33	0.565917	0	44.32	44.32	214	240	R	GSVIGDYLVEHEGINMVSFTGGTNTGK	H		1	2443.79	ECH1_DIL50_130416074636.5789.5789.3.dta	3	gi|30019023|ref|NP_830654.1|	NADP-dependent glyceraldehyde-3-phosphate dehydrogenase [Bacillus cereus ATCC 14579],	ECH1	ECH1$gi|30019023|ref|NP_830654.1|	33
2870	593.34	1777	1777	-0.0523354	0	32.73	32.73	294	309	R	VLVHENVADELVSLLK	A		1	2592.32	ECH1_DIL50_130416074636.6167.6167.3.dta	3	gi|30019023|ref|NP_830654.1|	NADP-dependent glyceraldehyde-3-phosphate dehydrogenase [Bacillus cereus ATCC 14579],	ECH1	ECH1$gi|30019023|ref|NP_830654.1|	33
2871	593.34	1777	1777	0.048959	0	46.41	46.41	294	309	R	VLVHENVADELVSLLK	A		1	2593.87	ECH1_DIL50_130416074636.6171.6171.3.dta	3	gi|30019023|ref|NP_830654.1|	NADP-dependent glyceraldehyde-3-phosphate dehydrogenase [Bacillus cereus ATCC 14579],	ECH1	ECH1$gi|30019023|ref|NP_830654.1|	33
2872	889.507	1777	1777	0.806416	0	65.03	65.03	294	309	R	VLVHENVADELVSLLK	A		1	2604.14	ECH1_DIL50_130416074636.6198.6198.2.dta	2	gi|30019023|ref|NP_830654.1|	NADP-dependent glyceraldehyde-3-phosphate dehydrogenase [Bacillus cereus ATCC 14579],	ECH1	ECH1$gi|30019023|ref|NP_830654.1|	33
2743	867.973	1733.93	1733.93	0.524819	0	67.23	67.23	389	404	R	ALSLNSTDGFLQLVTR	K		1	2641.1	ECH1_DIL50_130416074636.6292.6292.2.dta	2	gi|30022058|ref|NP_833689.1|	dihydrolipoamide dehydrogenase [Bacillus cereus ATCC 14579],	ECH1	ECH1$gi|30022058|ref|NP_833689.1|	33
2744	867.974	1733.93	1733.93	1.09001	0	72.73	72.73	389	404	R	ALSLNSTDGFLQLVTR	K		1	2641.92	ECH1_DIL50_130416074636.6294.6294.2.dta	2	gi|30022058|ref|NP_833689.1|	dihydrolipoamide dehydrogenase [Bacillus cereus ATCC 14579],	ECH1	ECH1$gi|30022058|ref|NP_833689.1|	33
2742	578.985	1733.93	1733.93	0.273367	0	18.08	18.08	389	404	R	ALSLNSTDGFLQLVTR	K		1	2649.25	ECH1_DIL50_130416074636.6310.6310.3.dta	3	gi|30022058|ref|NP_833689.1|	dihydrolipoamide dehydrogenase [Bacillus cereus ATCC 14579],	ECH1	ECH1$gi|30022058|ref|NP_833689.1|	33
2741	578.984	1733.93	1733.93	-1.11077	0	22.44	22.44	389	404	R	ALSLNSTDGFLQLVTR	K		1	2650.79	ECH1_DIL50_130416074636.6314.6314.3.dta	3	gi|30022058|ref|NP_833689.1|	dihydrolipoamide dehydrogenase [Bacillus cereus ATCC 14579],	ECH1	ECH1$gi|30022058|ref|NP_833689.1|	33
5014	1207.94	3620.81	3620.81	1.28728	0	22.39	22.39	332	366	K	VAVEAISGHASAIDYIGIPAVCFTDPELASVGYTK	K		1	2748.65	ECH1_DIL50_130416074636.6552.6552.3.dta	3	gi|30022058|ref|NP_833689.1|	dihydrolipoamide dehydrogenase [Bacillus cereus ATCC 14579],	ECH1	ECH1$gi|30022058|ref|NP_833689.1|	33
4596	857.801	2570.38	2570.37	2.27632	0	58.86	58.86	2	27	M	VVGDFPIELDTVVVGAGPGGYVAAIR	A		1	2937.8	ECH1_DIL50_130416074636.6982.6982.3.dta	3	gi|30022058|ref|NP_833689.1|	dihydrolipoamide dehydrogenase [Bacillus cereus ATCC 14579],	ECH1	ECH1$gi|30022058|ref|NP_833689.1|	33
4594	857.8	2570.38	2570.37	1.35428	0	72.45	72.45	2	27	M	VVGDFPIELDTVVVGAGPGGYVAAIR	A		1	2940.3	ECH1_DIL50_130416074636.6986.6986.3.dta	3	gi|30022058|ref|NP_833689.1|	dihydrolipoamide dehydrogenase [Bacillus cereus ATCC 14579],	ECH1	ECH1$gi|30022058|ref|NP_833689.1|	33
4597	1286.2	2570.38	2570.37	2.51598	0	50.67	50.67	2	27	M	VVGDFPIELDTVVVGAGPGGYVAAIR	A		1	2943.68	ECH1_DIL50_130416074636.6992.6992.2.dta	2	gi|30022058|ref|NP_833689.1|	dihydrolipoamide dehydrogenase [Bacillus cereus ATCC 14579],	ECH1	ECH1$gi|30022058|ref|NP_833689.1|	33
4595	1286.2	2570.38	2570.37	2.23586	0	54.13	54.13	2	27	M	VVGDFPIELDTVVVGAGPGGYVAAIR	A		1	2944.52	ECH1_DIL50_130416074636.6994.6994.2.dta	2	gi|30022058|ref|NP_833689.1|	dihydrolipoamide dehydrogenase [Bacillus cereus ATCC 14579],	ECH1	ECH1$gi|30022058|ref|NP_833689.1|	33
4077	742.429	2224.26	2224.26	0.977403	0	20.5	20.5	146	167	R	APLGVVLAIAPFNYPVNLSAAK	L		1	2972.58	ECH1_DIL50_130416074636.7057.7057.3.dta	3	gi|30019023|ref|NP_830654.1|	NADP-dependent glyceraldehyde-3-phosphate dehydrogenase [Bacillus cereus ATCC 14579],	ECH1	ECH1$gi|30019023|ref|NP_830654.1|	33
4075	742.428	2224.26	2224.26	0.559287	0	31.22	31.22	146	167	R	APLGVVLAIAPFNYPVNLSAAK	L		1	2973.81	ECH1_DIL50_130416074636.7060.7060.3.dta	3	gi|30019023|ref|NP_830654.1|	NADP-dependent glyceraldehyde-3-phosphate dehydrogenase [Bacillus cereus ATCC 14579],	ECH1	ECH1$gi|30019023|ref|NP_830654.1|	33
4076	1113.14	2224.26	2224.26	0.602447	0	37.96	37.96	146	167	R	APLGVVLAIAPFNYPVNLSAAK	L		1	2975.04	ECH1_DIL50_130416074636.7063.7063.2.dta	2	gi|30019023|ref|NP_830654.1|	NADP-dependent glyceraldehyde-3-phosphate dehydrogenase [Bacillus cereus ATCC 14579],	ECH1	ECH1$gi|30019023|ref|NP_830654.1|	33
2756	868.991	1735.97	1735.97	0.37904	0	31.49	31.49	377	391	K	VAWEEPFGPILPIIR	V		1	2975.41	ECH1_DIL50_130416074636.7064.7064.2.dta	2	gi|30019023|ref|NP_830654.1|	NADP-dependent glyceraldehyde-3-phosphate dehydrogenase [Bacillus cereus ATCC 14579],	ECH1	ECH1$gi|30019023|ref|NP_830654.1|	33
4078	1113.14	2224.27	2224.26	1.69944	0	74.73	74.73	146	167	R	APLGVVLAIAPFNYPVNLSAAK	L		1	2976.99	ECH1_DIL50_130416074636.7068.7068.2.dta	2	gi|30019023|ref|NP_830654.1|	NADP-dependent glyceraldehyde-3-phosphate dehydrogenase [Bacillus cereus ATCC 14579],	ECH1	ECH1$gi|30019023|ref|NP_830654.1|	33
2757	868.991	1735.97	1735.97	1.22007	0	53.34	53.34	377	391	K	VAWEEPFGPILPIIR	V		1	2977.36	ECH1_DIL50_130416074636.7069.7069.2.dta	2	gi|30019023|ref|NP_830654.1|	NADP-dependent glyceraldehyde-3-phosphate dehydrogenase [Bacillus cereus ATCC 14579],	ECH1	ECH1$gi|30019023|ref|NP_830654.1|	33
2202	529.63	1585.87	1585.87	-0.129267	2	22.51	22.51	184	197	K	ELKEAQAQIETAKK	E		1	601.706	ECH1_DIL50_130416074636.888.888.3.dta	3	gi|30023229|ref|NP_834860.1|	N-acetylmuramoyl-L-alanine amidase [Bacillus cereus ATCC 14579],	ECH1	ECH1$gi|30023229|ref|NP_834860.1|	33
1835	496.582	1486.72	1486.72	-0.254923	0	17.7	17.7	496	509	K	AGGPDYLALHMQAK	T	Oxidation (M) [11]	1	1017.26	ECH1_DIL50_130416074636.1939.1939.3.dta	3	gi|30018552|ref|NP_830183.1|	1-pyrroline-5-carboxylate dehydrogenase [Bacillus cereus ATCC 14579],	ECH1	ECH1$gi|30018552|ref|NP_830183.1|	32
1834	496.582	1486.72	1486.72	-0.517245	0	28.94	28.94	496	509	K	AGGPDYLALHMQAK	T	Oxidation (M) [11]	1	1018.42	ECH1_DIL50_130416074636.1942.1942.3.dta	3	gi|30018552|ref|NP_830183.1|	1-pyrroline-5-carboxylate dehydrogenase [Bacillus cereus ATCC 14579],	ECH1	ECH1$gi|30018552|ref|NP_830183.1|	32
3251	629.343	1885.01	1885.01	0.0212201	1	17.44	17.44	151	166	K	LKDGIPVESRPIEYNR	F		1	1107.87	ECH1_DIL50_130416074636.2187.2187.3.dta	3	gi|30018552|ref|NP_830183.1|	1-pyrroline-5-carboxylate dehydrogenase [Bacillus cereus ATCC 14579],	ECH1	ECH1$gi|30018552|ref|NP_830183.1|	32
2347	542.305	1623.89	1623.89	-0.309133	1	34.4	34.4	52	66	K	IVSVNPANKEELVGR	V		1	1111.79	ECH1_DIL50_130416074636.2197.2197.3.dta	3	gi|30018552|ref|NP_830183.1|	1-pyrroline-5-carboxylate dehydrogenase [Bacillus cereus ATCC 14579],	ECH1	ECH1$gi|30018552|ref|NP_830183.1|	32
2348	542.305	1623.89	1623.89	-0.0874441	1	33.51	33.51	52	66	K	IVSVNPANKEELVGR	V		1	1113.27	ECH1_DIL50_130416074636.2201.2201.3.dta	3	gi|30018552|ref|NP_830183.1|	1-pyrroline-5-carboxylate dehydrogenase [Bacillus cereus ATCC 14579],	ECH1	ECH1$gi|30018552|ref|NP_830183.1|	32
2567	560.622	1678.84	1678.84	0.44078	0	32.72	32.72	326	339	R	AVIHEDVYDHVLNR	A		1	1267.51	ECH1_DIL50_130416074636.2636.2636.3.dta	3	gi|30018552|ref|NP_830183.1|	1-pyrroline-5-carboxylate dehydrogenase [Bacillus cereus ATCC 14579],	ECH1	ECH1$gi|30018552|ref|NP_830183.1|	32
2566	560.622	1678.84	1678.84	0.44078	0	37.48	37.48	326	339	R	AVIHEDVYDHVLNR	A		1	1268.91	ECH1_DIL50_130416074636.2640.2640.3.dta	3	gi|30018552|ref|NP_830183.1|	1-pyrroline-5-carboxylate dehydrogenase [Bacillus cereus ATCC 14579],	ECH1	ECH1$gi|30018552|ref|NP_830183.1|	32
4286	771.42	2311.24	2311.24	0.315848	2	63.94	63.94	46	66	K	ITTEDKIVSVNPANKEELVGR	V		1	1316.05	ECH1_DIL50_130416074636.2770.2770.3.dta	3	gi|30018552|ref|NP_830183.1|	1-pyrroline-5-carboxylate dehydrogenase [Bacillus cereus ATCC 14579],	ECH1	ECH1$gi|30018552|ref|NP_830183.1|	32
4284	771.42	2311.24	2311.24	0.147107	2	66.2	66.2	46	66	K	ITTEDKIVSVNPANKEELVGR	V		1	1317.48	ECH1_DIL50_130416074636.2774.2774.3.dta	3	gi|30018552|ref|NP_830183.1|	1-pyrroline-5-carboxylate dehydrogenase [Bacillus cereus ATCC 14579],	ECH1	ECH1$gi|30018552|ref|NP_830183.1|	32
4285	578.817	2311.24	2311.24	0.166145	2	19.41	19.41	46	66	K	ITTEDKIVSVNPANKEELVGR	V		1	1318.27	ECH1_DIL50_130416074636.2776.2776.4.dta	4	gi|30018552|ref|NP_830183.1|	1-pyrroline-5-carboxylate dehydrogenase [Bacillus cereus ATCC 14579],	ECH1	ECH1$gi|30018552|ref|NP_830183.1|	32
235	453.75	905.485	905.486	-0.796258	0	23	23	20	27	K	LAFEEGLK	K		1	1356.51	ECH1_DIL50_130416074636.2881.2881.2.dta	2	gi|30018552|ref|NP_830183.1|	1-pyrroline-5-carboxylate dehydrogenase [Bacillus cereus ATCC 14579],	ECH1	ECH1$gi|30018552|ref|NP_830183.1|	32
53	367.713	733.412	733.412	-0.673564	0	31.32	31.32	98	103	R	ADILFR	A		1	1361.02	ECH1_DIL50_130416074636.2893.2893.2.dta	2	gi|30018552|ref|NP_830183.1|	1-pyrroline-5-carboxylate dehydrogenase [Bacillus cereus ATCC 14579],	ECH1	ECH1$gi|30018552|ref|NP_830183.1|	32
56	367.713	733.412	733.412	-0.0736284	0	31.55	31.55	98	103	R	ADILFR	A		1	1362.17	ECH1_DIL50_130416074636.2896.2896.2.dta	2	gi|30018552|ref|NP_830183.1|	1-pyrroline-5-carboxylate dehydrogenase [Bacillus cereus ATCC 14579],	ECH1	ECH1$gi|30018552|ref|NP_830183.1|	32
1758	491.25	1470.73	1470.73	-0.0135987	0	18.03	18.03	496	509	K	AGGPDYLALHMQAK	T		1	1371.11	ECH1_DIL50_130416074636.2920.2920.3.dta	3	gi|30018552|ref|NP_830183.1|	1-pyrroline-5-carboxylate dehydrogenase [Bacillus cereus ATCC 14579],	ECH1	ECH1$gi|30018552|ref|NP_830183.1|	32
4556	633.587	2530.32	2530.32	0.199184	2	21.95	21.95	283	306	R	VIAEMGGKDTIVVDKEADLELAAK	S	Oxidation (M) [5]	1	1524.62	ECH1_DIL50_130416074636.3340.3340.4.dta	4	gi|30018552|ref|NP_830183.1|	1-pyrroline-5-carboxylate dehydrogenase [Bacillus cereus ATCC 14579],	ECH1	ECH1$gi|30018552|ref|NP_830183.1|	32
4557	633.588	2530.32	2530.32	0.784091	2	22.76	22.76	283	306	R	VIAEMGGKDTIVVDKEADLELAAK	S	Oxidation (M) [5]	1	1526.71	ECH1_DIL50_130416074636.3346.3346.4.dta	4	gi|30018552|ref|NP_830183.1|	1-pyrroline-5-carboxylate dehydrogenase [Bacillus cereus ATCC 14579],	ECH1	ECH1$gi|30018552|ref|NP_830183.1|	32
2230	799.867	1597.72	1597.72	0.281651	0	49.45	49.45	78	90	K	AMQVADETFQTWR	K	Oxidation (M) [2]	1	1543.79	ECH1_DIL50_130416074636.3394.3394.2.dta	2	gi|30018552|ref|NP_830183.1|	1-pyrroline-5-carboxylate dehydrogenase [Bacillus cereus ATCC 14579],	ECH1	ECH1$gi|30018552|ref|NP_830183.1|	32
2759	435.217	1736.84	1736.84	0.235485	1	16.11	16.11	459	472	K	AREDFHVGNLYFNR	G		1	1564.51	ECH1_DIL50_130416074636.3450.3450.4.dta	4	gi|30018552|ref|NP_830183.1|	1-pyrroline-5-carboxylate dehydrogenase [Bacillus cereus ATCC 14579],	ECH1	ECH1$gi|30018552|ref|NP_830183.1|	32
436	527.806	1053.6	1053.6	-0.0749812	0	23.84	23.84	273	281	K	VNPGQIWLK	R		1	1602.72	ECH1_DIL50_130416074636.3553.3553.2.dta	2	gi|30018552|ref|NP_830183.1|	1-pyrroline-5-carboxylate dehydrogenase [Bacillus cereus ATCC 14579],	ECH1	ECH1$gi|30018552|ref|NP_830183.1|	32
2720	577.312	1728.92	1728.91	0.353979	1	37.72	37.72	291	306	K	DTIVVDKEADLELAAK	S		1	1621.73	ECH1_DIL50_130416074636.3604.3604.3.dta	3	gi|30018552|ref|NP_830183.1|	1-pyrroline-5-carboxylate dehydrogenase [Bacillus cereus ATCC 14579],	ECH1	ECH1$gi|30018552|ref|NP_830183.1|	32
2722	577.313	1728.92	1728.91	0.770426	1	29.02	29.02	291	306	K	DTIVVDKEADLELAAK	S		1	1623.6	ECH1_DIL50_130416074636.3609.3609.3.dta	3	gi|30018552|ref|NP_830183.1|	1-pyrroline-5-carboxylate dehydrogenase [Bacillus cereus ATCC 14579],	ECH1	ECH1$gi|30018552|ref|NP_830183.1|	32
1149	649.841	1297.67	1297.67	0.332905	0	86.6	86.6	307	319	K	SIVASAFGFSGQK	C		1	1792.6	ECH1_DIL50_130416074636.4065.4065.2.dta	2	gi|30018552|ref|NP_830183.1|	1-pyrroline-5-carboxylate dehydrogenase [Bacillus cereus ATCC 14579],	ECH1	ECH1$gi|30018552|ref|NP_830183.1|	32
1150	649.841	1297.67	1297.67	0.795274	0	90.23	90.23	307	319	K	SIVASAFGFSGQK	C		1	1794.04	ECH1_DIL50_130416074636.4069.4069.2.dta	2	gi|30018552|ref|NP_830183.1|	1-pyrroline-5-carboxylate dehydrogenase [Bacillus cereus ATCC 14579],	ECH1	ECH1$gi|30018552|ref|NP_830183.1|	32
3626	670.358	2008.05	2008.05	0.199198	1	52.44	52.44	28	45	K	KVESYLGQDYPLIIGGEK	I		1	1933.65	ECH1_DIL50_130416074636.4454.4454.3.dta	3	gi|30018552|ref|NP_830183.1|	1-pyrroline-5-carboxylate dehydrogenase [Bacillus cereus ATCC 14579],	ECH1	ECH1$gi|30018552|ref|NP_830183.1|	32
3627	670.358	2008.05	2008.05	0.288837	1	54.27	54.27	28	45	K	KVESYLGQDYPLIIGGEK	I		1	1935.25	ECH1_DIL50_130416074636.4458.4458.3.dta	3	gi|30018552|ref|NP_830183.1|	1-pyrroline-5-carboxylate dehydrogenase [Bacillus cereus ATCC 14579],	ECH1	ECH1$gi|30018552|ref|NP_830183.1|	32
2843	589.977	1766.91	1766.91	-0.240533	1	26.5	26.5	412	426	R	LMKEEIFGPVVAFCK	A		1	2069.24	ECH1_DIL50_130416074636.4814.4814.3.dta	3	gi|30018552|ref|NP_830183.1|	1-pyrroline-5-carboxylate dehydrogenase [Bacillus cereus ATCC 14579],	ECH1	ECH1$gi|30018552|ref|NP_830183.1|	32
2842	589.977	1766.91	1766.91	-0.342406	1	27.83	27.83	412	426	R	LMKEEIFGPVVAFCK	A		1	2070.78	ECH1_DIL50_130416074636.4818.4818.3.dta	3	gi|30018552|ref|NP_830183.1|	1-pyrroline-5-carboxylate dehydrogenase [Bacillus cereus ATCC 14579],	ECH1	ECH1$gi|30018552|ref|NP_830183.1|	32
4886	977.49	2929.45	2929.45	0.748264	1	41.92	41.92	384	411	R	ILAGGEGDDSKGWFIQPTIVADVAEDAR	L		1	2588.91	ECH1_DIL50_130416074636.6158.6158.3.dta	3	gi|30018552|ref|NP_830183.1|	1-pyrroline-5-carboxylate dehydrogenase [Bacillus cereus ATCC 14579],	ECH1	ECH1$gi|30018552|ref|NP_830183.1|	32
4885	977.49	2929.45	2929.45	0.686819	1	51.91	51.91	384	411	R	ILAGGEGDDSKGWFIQPTIVADVAEDAR	L		1	2590.82	ECH1_DIL50_130416074636.6163.6163.3.dta	3	gi|30018552|ref|NP_830183.1|	1-pyrroline-5-carboxylate dehydrogenase [Bacillus cereus ATCC 14579],	ECH1	ECH1$gi|30018552|ref|NP_830183.1|	32
4818	950.418	2848.23	2848.23	1.0252	0	33.89	33.89	122	146	K	EAGKPWNEADADTAEAIDFMEYYGR	Q		1	2618.21	ECH1_DIL50_130416074636.6234.6234.3.dta	3	gi|30018552|ref|NP_830183.1|	1-pyrroline-5-carboxylate dehydrogenase [Bacillus cereus ATCC 14579],	ECH1	ECH1$gi|30018552|ref|NP_830183.1|	32
4819	950.419	2848.23	2848.23	1.86783	0	29.54	29.54	122	146	K	EAGKPWNEADADTAEAIDFMEYYGR	Q		1	2620.55	ECH1_DIL50_130416074636.6240.6240.3.dta	3	gi|30018552|ref|NP_830183.1|	1-pyrroline-5-carboxylate dehydrogenase [Bacillus cereus ATCC 14579],	ECH1	ECH1$gi|30018552|ref|NP_830183.1|	32
3265	629.991	1886.95	1886.95	-0.267627	0	21.68	21.68	395	411	K	GWFIQPTIVADVAEDAR	L		1	2744.51	ECH1_DIL50_130416074636.6543.6543.3.dta	3	gi|30018552|ref|NP_830183.1|	1-pyrroline-5-carboxylate dehydrogenase [Bacillus cereus ATCC 14579],	ECH1	ECH1$gi|30018552|ref|NP_830183.1|	32
2204	529.954	1586.84	1586.84	-0.152504	0	36.29	36.29	115	129	K	AYHAISQGVVSSIQK	I		1	1097.24	ECH1_DIL50_130416074636.2158.2158.3.dta	3	gi|29899113|ref|NP_829890.1|	hypothetical protein BCp0002 [Bacillus cereus ATCC 14579 plasmide pBClin15],	ECH1	ECH1$gi|29899113|ref|NP_829890.1|	31
2205	529.954	1586.84	1586.84	-0.0390713	0	43.17	43.17	115	129	K	AYHAISQGVVSSIQK	I		1	1098.39	ECH1_DIL50_130416074636.2161.2161.3.dta	3	gi|29899113|ref|NP_829890.1|	hypothetical protein BCp0002 [Bacillus cereus ATCC 14579 plasmide pBClin15],	ECH1	ECH1$gi|29899113|ref|NP_829890.1|	31
2206	794.429	1586.84	1586.84	0.544478	0	59.52	59.52	115	129	K	AYHAISQGVVSSIQK	I		1	1100.41	ECH1_DIL50_130416074636.2167.2167.2.dta	2	gi|29899113|ref|NP_829890.1|	hypothetical protein BCp0002 [Bacillus cereus ATCC 14579 plasmide pBClin15],	ECH1	ECH1$gi|29899113|ref|NP_829890.1|	31
2207	794.429	1586.84	1586.84	1.07383	0	80.31	80.31	115	129	K	AYHAISQGVVSSIQK	I		1	1101.19	ECH1_DIL50_130416074636.2169.2169.2.dta	2	gi|29899113|ref|NP_829890.1|	hypothetical protein BCp0002 [Bacillus cereus ATCC 14579 plasmide pBClin15],	ECH1	ECH1$gi|29899113|ref|NP_829890.1|	31
3272	630.002	1886.99	1886.99	0.156864	1	51.1	51.1	112	129	K	DGKAYHAISQGVVSSIQK	I		1	1226.41	ECH1_DIL50_130416074636.2520.2520.3.dta	3	gi|29899113|ref|NP_829890.1|	hypothetical protein BCp0002 [Bacillus cereus ATCC 14579 plasmide pBClin15],	ECH1	ECH1$gi|29899113|ref|NP_829890.1|	31
3273	630.003	1886.99	1886.99	0.347645	1	31.7	31.7	112	129	K	DGKAYHAISQGVVSSIQK	I		1	1227.93	ECH1_DIL50_130416074636.2524.2524.3.dta	3	gi|29899113|ref|NP_829890.1|	hypothetical protein BCp0002 [Bacillus cereus ATCC 14579 plasmide pBClin15],	ECH1	ECH1$gi|29899113|ref|NP_829890.1|	31
2948	602.613	1804.82	1804.82	-0.105828	0	26.85	26.85	61	76	K	MYNAINSSENALADHR	G		1	1284.17	ECH1_DIL50_130416074636.2682.2682.3.dta	3	gi|29899113|ref|NP_829890.1|	hypothetical protein BCp0002 [Bacillus cereus ATCC 14579 plasmide pBClin15],	ECH1	ECH1$gi|29899113|ref|NP_829890.1|	31
2949	602.613	1804.82	1804.82	-0.0060948	0	41.47	41.47	61	76	K	MYNAINSSENALADHR	G		1	1285.27	ECH1_DIL50_130416074636.2685.2685.3.dta	3	gi|29899113|ref|NP_829890.1|	hypothetical protein BCp0002 [Bacillus cereus ATCC 14579 plasmide pBClin15],	ECH1	ECH1$gi|29899113|ref|NP_829890.1|	31
1986	509.932	1526.77	1526.77	0.182738	1	26.99	26.99	44	56	K	EVFFSSIQATDRK	S		1	1409.4	ECH1_DIL50_130416074636.3024.3024.3.dta	3	gi|29899113|ref|NP_829890.1|	hypothetical protein BCp0002 [Bacillus cereus ATCC 14579 plasmide pBClin15],	ECH1	ECH1$gi|29899113|ref|NP_829890.1|	31
1989	764.394	1526.77	1526.77	0.566554	1	69.43	69.43	44	56	K	EVFFSSIQATDRK	S		1	1409.69	ECH1_DIL50_130416074636.3025.3025.2.dta	2	gi|29899113|ref|NP_829890.1|	hypothetical protein BCp0002 [Bacillus cereus ATCC 14579 plasmide pBClin15],	ECH1	ECH1$gi|29899113|ref|NP_829890.1|	31
1988	764.394	1526.77	1526.77	0.252166	1	71.86	71.86	44	56	K	EVFFSSIQATDRK	S		1	1410.86	ECH1_DIL50_130416074636.3028.3028.2.dta	2	gi|29899113|ref|NP_829890.1|	hypothetical protein BCp0002 [Bacillus cereus ATCC 14579 plasmide pBClin15],	ECH1	ECH1$gi|29899113|ref|NP_829890.1|	31
932	610.319	1218.62	1218.62	-1.06924	0	26.5	26.5	32	43	K	VTPNIFAADGSK	E		1	1411.22	ECH1_DIL50_130416074636.3029.3029.2.dta	2	gi|29899113|ref|NP_829890.1|	hypothetical protein BCp0002 [Bacillus cereus ATCC 14579 plasmide pBClin15],	ECH1	ECH1$gi|29899113|ref|NP_829890.1|	31
933	610.319	1218.62	1218.62	-0.379937	0	28.74	28.74	32	43	K	VTPNIFAADGSK	E		1	1412.29	ECH1_DIL50_130416074636.3032.3032.2.dta	2	gi|29899113|ref|NP_829890.1|	hypothetical protein BCp0002 [Bacillus cereus ATCC 14579 plasmide pBClin15],	ECH1	ECH1$gi|29899113|ref|NP_829890.1|	31
1511	700.347	1398.68	1398.68	0.529071	0	78.03	78.03	44	55	K	EVFFSSIQATDR	K		1	1739.05	ECH1_DIL50_130416074636.3920.3920.2.dta	2	gi|29899113|ref|NP_829890.1|	hypothetical protein BCp0002 [Bacillus cereus ATCC 14579 plasmide pBClin15],	ECH1	ECH1$gi|29899113|ref|NP_829890.1|	31
1510	700.347	1398.68	1398.68	0.443276	0	61.4	61.4	44	55	K	EVFFSSIQATDR	K		1	1740.54	ECH1_DIL50_130416074636.3924.3924.2.dta	2	gi|29899113|ref|NP_829890.1|	hypothetical protein BCp0002 [Bacillus cereus ATCC 14579 plasmide pBClin15],	ECH1	ECH1$gi|29899113|ref|NP_829890.1|	31
199	437.256	872.497	872.497	-0.145559	0	47.64	47.64	158	165	K	TLTLQLQG	-		1	1803.17	ECH1_DIL50_130416074636.4094.4094.2.dta	2	gi|29899113|ref|NP_829890.1|	hypothetical protein BCp0002 [Bacillus cereus ATCC 14579 plasmide pBClin15],	ECH1	ECH1$gi|29899113|ref|NP_829890.1|	31
200	437.256	872.497	872.497	-0.0767911	0	49.22	49.22	158	165	K	TLTLQLQG	-		1	1804.2	ECH1_DIL50_130416074636.4097.4097.2.dta	2	gi|29899113|ref|NP_829890.1|	hypothetical protein BCp0002 [Bacillus cereus ATCC 14579 plasmide pBClin15],	ECH1	ECH1$gi|29899113|ref|NP_829890.1|	31
4456	810.081	2427.22	2427.22	0.727581	0	35.72	35.72	77	98	R	GEVLQITDMVAHAITLEDEVTK	E	Oxidation (M) [9]	1	2555.85	ECH1_DIL50_130416074636.6074.6074.3.dta	3	gi|29899113|ref|NP_829890.1|	hypothetical protein BCp0002 [Bacillus cereus ATCC 14579 plasmide pBClin15],	ECH1	ECH1$gi|29899113|ref|NP_829890.1|	31
4455	810.081	2427.22	2427.22	0.0477913	0	32.11	32.11	77	98	R	GEVLQITDMVAHAITLEDEVTK	E	Oxidation (M) [9]	1	2556.68	ECH1_DIL50_130416074636.6076.6076.3.dta	3	gi|29899113|ref|NP_829890.1|	hypothetical protein BCp0002 [Bacillus cereus ATCC 14579 plasmide pBClin15],	ECH1	ECH1$gi|29899113|ref|NP_829890.1|	31
4964	807.164	3224.63	3224.62	1.14029	1	24.94	24.94	77	105	R	GEVLQITDMVAHAITLEDEVTKENVDALR	V	Oxidation (M) [9]	1	2717.53	ECH1_DIL50_130416074636.6476.6476.4.dta	4	gi|29899113|ref|NP_829890.1|	hypothetical protein BCp0002 [Bacillus cereus ATCC 14579 plasmide pBClin15],	ECH1	ECH1$gi|29899113|ref|NP_829890.1|	31
4963	807.164	3224.63	3224.62	0.606893	1	31.73	31.73	77	105	R	GEVLQITDMVAHAITLEDEVTKENVDALR	V	Oxidation (M) [9]	1	2718.76	ECH1_DIL50_130416074636.6479.6479.4.dta	4	gi|29899113|ref|NP_829890.1|	hypothetical protein BCp0002 [Bacillus cereus ATCC 14579 plasmide pBClin15],	ECH1	ECH1$gi|29899113|ref|NP_829890.1|	31
4966	1075.88	3224.63	3224.62	2.56557	1	48.39	48.39	77	105	R	GEVLQITDMVAHAITLEDEVTKENVDALR	V	Oxidation (M) [9]	1	2726.07	ECH1_DIL50_130416074636.6497.6497.3.dta	3	gi|29899113|ref|NP_829890.1|	hypothetical protein BCp0002 [Bacillus cereus ATCC 14579 plasmide pBClin15],	ECH1	ECH1$gi|29899113|ref|NP_829890.1|	31
4965	1075.88	3224.63	3224.62	1.88642	1	48.16	48.16	77	105	R	GEVLQITDMVAHAITLEDEVTKENVDALR	V	Oxidation (M) [9]	1	2727.67	ECH1_DIL50_130416074636.6501.6501.3.dta	3	gi|29899113|ref|NP_829890.1|	hypothetical protein BCp0002 [Bacillus cereus ATCC 14579 plasmide pBClin15],	ECH1	ECH1$gi|29899113|ref|NP_829890.1|	31
4403	1200.18	2398.36	2398.35	1.62695	0	37.33	37.33	130	151	K	IISIVGPAPWNEPLEIVPVEVK	T		1	2997.86	ECH1_DIL50_130416074636.7114.7114.2.dta	2	gi|29899113|ref|NP_829890.1|	hypothetical protein BCp0002 [Bacillus cereus ATCC 14579 plasmide pBClin15],	ECH1	ECH1$gi|29899113|ref|NP_829890.1|	31
4398	800.458	2398.35	2398.35	0.269352	0	40.94	40.94	130	151	K	IISIVGPAPWNEPLEIVPVEVK	T		1	2998.23	ECH1_DIL50_130416074636.7115.7115.3.dta	3	gi|29899113|ref|NP_829890.1|	hypothetical protein BCp0002 [Bacillus cereus ATCC 14579 plasmide pBClin15],	ECH1	ECH1$gi|29899113|ref|NP_829890.1|	31
4401	1200.18	2398.35	2398.35	1.22668	0	50.12	50.12	130	151	K	IISIVGPAPWNEPLEIVPVEVK	T		1	2999.46	ECH1_DIL50_130416074636.7118.7118.2.dta	2	gi|29899113|ref|NP_829890.1|	hypothetical protein BCp0002 [Bacillus cereus ATCC 14579 plasmide pBClin15],	ECH1	ECH1$gi|29899113|ref|NP_829890.1|	31
4400	800.459	2398.35	2398.35	1.11994	0	51.88	51.88	130	151	K	IISIVGPAPWNEPLEIVPVEVK	T		1	2999.83	ECH1_DIL50_130416074636.7119.7119.3.dta	3	gi|29899113|ref|NP_829890.1|	hypothetical protein BCp0002 [Bacillus cereus ATCC 14579 plasmide pBClin15],	ECH1	ECH1$gi|29899113|ref|NP_829890.1|	31
4399	1200.18	2398.35	2398.35	1.11827	0	22.98	22.98	130	151	K	IISIVGPAPWNEPLEIVPVEVK	T		1	3060.38	ECH1_DIL50_130416074636.7238.7238.2.dta	2	gi|29899113|ref|NP_829890.1|	hypothetical protein BCp0002 [Bacillus cereus ATCC 14579 plasmide pBClin15],	ECH1	ECH1$gi|29899113|ref|NP_829890.1|	31
4397	1200.18	2398.35	2398.35	0.200971	0	25.79	25.79	130	151	K	IISIVGPAPWNEPLEIVPVEVK	T		1	3061.6	ECH1_DIL50_130416074636.7241.7241.2.dta	2	gi|29899113|ref|NP_829890.1|	hypothetical protein BCp0002 [Bacillus cereus ATCC 14579 plasmide pBClin15],	ECH1	ECH1$gi|29899113|ref|NP_829890.1|	31
4402	800.459	2398.35	2398.35	1.42014	0	22.38	22.38	130	151	K	IISIVGPAPWNEPLEIVPVEVK	T		1	3063.26	ECH1_DIL50_130416074636.7244.7244.3.dta	3	gi|29899113|ref|NP_829890.1|	hypothetical protein BCp0002 [Bacillus cereus ATCC 14579 plasmide pBClin15],	ECH1	ECH1$gi|29899113|ref|NP_829890.1|	31
4404	800.459	2398.36	2398.35	2.03306	0	17.1	17.1	130	151	K	IISIVGPAPWNEPLEIVPVEVK	T		1	3076.87	ECH1_DIL50_130416074636.7266.7266.3.dta	3	gi|29899113|ref|NP_829890.1|	hypothetical protein BCp0002 [Bacillus cereus ATCC 14579 plasmide pBClin15],	ECH1	ECH1$gi|29899113|ref|NP_829890.1|	31
1213	438.898	1313.67	1313.67	-0.504692	2	29.19	29.19	2	11	M	SRYTKEDIFR	L		1	814.982	ECH1_DIL50_130416074636.1395.1395.3.dta	3	gi|XX|ref|AE016877_ATCC14579_4_pos3670539@3669373|	Glutamine synthetase, type I,	ECH1	ECH1$gi|XX|ref|AE016877_ATCC14579_4_pos3670539@3669373|	30
1214	438.898	1313.67	1313.67	-0.230651	2	22.86	22.86	2	11	M	SRYTKEDIFR	L		1	816.21	ECH1_DIL50_130416074636.1398.1398.3.dta	3	gi|XX|ref|AE016877_ATCC14579_4_pos3670539@3669373|	Glutamine synthetase, type I,	ECH1	ECH1$gi|XX|ref|AE016877_ATCC14579_4_pos3670539@3669373|	30
478	357.854	1070.54	1070.54	0.242868	1	17.31	17.31	4	11	R	YTKEDIFR	L		1	939.211	ECH1_DIL50_130416074636.1726.1726.3.dta	3	gi|XX|ref|AE016877_ATCC14579_4_pos3670539@3669373|	Glutamine synthetase, type I,	ECH1	ECH1$gi|XX|ref|AE016877_ATCC14579_4_pos3670539@3669373|	30
564	557.248	1112.48	1112.48	-0.132137	0	23.62	23.62	207	215	R	SCDDIQTFK	L		1	954.318	ECH1_DIL50_130416074636.1767.1767.2.dta	2	gi|XX|ref|AE016877_ATCC14579_4_pos3670539@3669373|	Glutamine synthetase, type I,	ECH1	ECH1$gi|XX|ref|AE016877_ATCC14579_4_pos3670539@3669373|	30
565	557.248	1112.48	1112.48	0.407198	0	21.82	21.82	207	215	R	SCDDIQTFK	L		1	955.096	ECH1_DIL50_130416074636.1769.1769.2.dta	2	gi|XX|ref|AE016877_ATCC14579_4_pos3670539@3669373|	Glutamine synthetase, type I,	ECH1	ECH1$gi|XX|ref|AE016877_ATCC14579_4_pos3670539@3669373|	30
226	449.779	897.543	897.544	-0.336474	0	17.02	17.02	273	280	R	HFIAGILK	H		1	1282.41	ECH1_DIL50_130416074636.2677.2677.2.dta	2	gi|XX|ref|AE016877_ATCC14579_4_pos3670539@3669373|	Glutamine synthetase, type I,	ECH1	ECH1$gi|XX|ref|AE016877_ATCC14579_4_pos3670539@3669373|	30
227	449.779	897.543	897.544	-0.202776	0	17.43	17.43	273	280	R	HFIAGILK	H		1	1283.49	ECH1_DIL50_130416074636.2680.2680.2.dta	2	gi|XX|ref|AE016877_ATCC14579_4_pos3670539@3669373|	Glutamine synthetase, type I,	ECH1	ECH1$gi|XX|ref|AE016877_ATCC14579_4_pos3670539@3669373|	30
2937	601.313	1800.92	1800.92	0.910092	0	39.28	39.28	281	297	K	HAPAFTAIANPTVNSYK	R		1	1435.21	ECH1_DIL50_130416074636.3097.3097.3.dta	3	gi|XX|ref|AE016877_ATCC14579_4_pos3670539@3669373|	Glutamine synthetase, type I,	ECH1	ECH1$gi|XX|ref|AE016877_ATCC14579_4_pos3670539@3669373|	30
2936	601.313	1800.92	1800.92	0.0938411	0	40.68	40.68	281	297	K	HAPAFTAIANPTVNSYK	R		1	1438.17	ECH1_DIL50_130416074636.3105.3105.3.dta	3	gi|XX|ref|AE016877_ATCC14579_4_pos3670539@3669373|	Glutamine synthetase, type I,	ECH1	ECH1$gi|XX|ref|AE016877_ATCC14579_4_pos3670539@3669373|	30
3732	683.652	2047.93	2047.93	0.0786158	1	22.37	22.37	45	62	K	ALDNKMMFDGSSIEGFVR	I	Oxidation (M) [6], Oxidation (M) [7]	1	1747.25	ECH1_DIL50_130416074636.3942.3942.3.dta	3	gi|XX|ref|AE016877_ATCC14579_4_pos3670539@3669373|	Glutamine synthetase, type I,	ECH1	ECH1$gi|XX|ref|AE016877_ATCC14579_4_pos3670539@3669373|	30
3733	683.653	2047.94	2047.93	0.708519	1	41.77	41.77	45	62	K	ALDNKMMFDGSSIEGFVR	I	Oxidation (M) [6], Oxidation (M) [7]	1	1748.77	ECH1_DIL50_130416074636.3946.3946.3.dta	3	gi|XX|ref|AE016877_ATCC14579_4_pos3670539@3669373|	Glutamine synthetase, type I,	ECH1	ECH1$gi|XX|ref|AE016877_ATCC14579_4_pos3670539@3669373|	30
1920	754.332	1506.65	1506.65	0.300667	0	42.78	42.78	50	62	K	MMFDGSSIEGFVR	I	Oxidation (M) [1], Oxidation (M) [2]	1	1868.73	ECH1_DIL50_130416074636.4273.4273.2.dta	2	gi|XX|ref|AE016877_ATCC14579_4_pos3670539@3669373|	Glutamine synthetase, type I,	ECH1	ECH1$gi|XX|ref|AE016877_ATCC14579_4_pos3670539@3669373|	30
1921	754.332	1506.65	1506.65	0.552883	0	42.31	42.31	50	62	K	MMFDGSSIEGFVR	I	Oxidation (M) [1], Oxidation (M) [2]	1	1869.85	ECH1_DIL50_130416074636.4276.4276.2.dta	2	gi|XX|ref|AE016877_ATCC14579_4_pos3670539@3669373|	Glutamine synthetase, type I,	ECH1	ECH1$gi|XX|ref|AE016877_ATCC14579_4_pos3670539@3669373|	30
3788	694.336	2079.98	2079.98	0.60337	0	20.53	20.53	299	316	R	LVPGYEAPCYVAWSAQNR	S		1	1977.12	ECH1_DIL50_130416074636.4570.4570.3.dta	3	gi|XX|ref|AE016877_ATCC14579_4_pos3670539@3669373|	Glutamine synthetase, type I,	ECH1	ECH1$gi|XX|ref|AE016877_ATCC14579_4_pos3670539@3669373|	30
3790	1041	2079.99	2079.98	1.6928	0	50.73	50.73	299	316	R	LVPGYEAPCYVAWSAQNR	S		1	1977.5	ECH1_DIL50_130416074636.4571.4571.2.dta	2	gi|XX|ref|AE016877_ATCC14579_4_pos3670539@3669373|	Glutamine synthetase, type I,	ECH1	ECH1$gi|XX|ref|AE016877_ATCC14579_4_pos3670539@3669373|	30
3787	694.335	2079.98	2079.98	0.430292	0	26.58	26.58	299	316	R	LVPGYEAPCYVAWSAQNR	S		1	1978.3	ECH1_DIL50_130416074636.4573.4573.3.dta	3	gi|XX|ref|AE016877_ATCC14579_4_pos3670539@3669373|	Glutamine synthetase, type I,	ECH1	ECH1$gi|XX|ref|AE016877_ATCC14579_4_pos3670539@3669373|	30
3789	1041	2079.99	2079.98	1.57742	0	54.62	54.62	299	316	R	LVPGYEAPCYVAWSAQNR	S		1	1978.69	ECH1_DIL50_130416074636.4574.4574.2.dta	2	gi|XX|ref|AE016877_ATCC14579_4_pos3670539@3669373|	Glutamine synthetase, type I,	ECH1	ECH1$gi|XX|ref|AE016877_ATCC14579_4_pos3670539@3669373|	30
3701	1019.96	2037.91	2037.91	1.09475	0	80.25	80.25	92	109	R	LICDIYNADGTPFDGDPR	N		1	1994.1	ECH1_DIL50_130416074636.4615.4615.2.dta	2	gi|XX|ref|AE016877_ATCC14579_4_pos3670539@3669373|	Glutamine synthetase, type I,	ECH1	ECH1$gi|XX|ref|AE016877_ATCC14579_4_pos3670539@3669373|	30
3702	1019.96	2037.91	2037.91	1.51675	0	69.91	69.91	92	109	R	LICDIYNADGTPFDGDPR	N		1	1995.25	ECH1_DIL50_130416074636.4618.4618.2.dta	2	gi|XX|ref|AE016877_ATCC14579_4_pos3670539@3669373|	Glutamine synthetase, type I,	ECH1	ECH1$gi|XX|ref|AE016877_ATCC14579_4_pos3670539@3669373|	30
3700	680.311	2037.91	2037.91	-0.193826	0	22.26	22.26	92	109	R	LICDIYNADGTPFDGDPR	N		1	2000.1	ECH1_DIL50_130416074636.4631.4631.3.dta	3	gi|XX|ref|AE016877_ATCC14579_4_pos3670539@3669373|	Glutamine synthetase, type I,	ECH1	ECH1$gi|XX|ref|AE016877_ATCC14579_4_pos3670539@3669373|	30
1771	738.337	1474.66	1474.66	0.956154	0	80.23	80.23	50	62	K	MMFDGSSIEGFVR	I		1	2300.04	ECH1_DIL50_130416074636.5418.5418.2.dta	2	gi|XX|ref|AE016877_ATCC14579_4_pos3670539@3669373|	Glutamine synthetase, type I,	ECH1	ECH1$gi|XX|ref|AE016877_ATCC14579_4_pos3670539@3669373|	30
1770	738.337	1474.66	1474.66	0.454342	0	82.56	82.56	50	62	K	MMFDGSSIEGFVR	I		1	2300.83	ECH1_DIL50_130416074636.5420.5420.2.dta	2	gi|XX|ref|AE016877_ATCC14579_4_pos3670539@3669373|	Glutamine synthetase, type I,	ECH1	ECH1$gi|XX|ref|AE016877_ATCC14579_4_pos3670539@3669373|	30
1010	623.874	1245.73	1245.73	-0.407792	0	43.19	43.19	23	33	R	LQFTDLLGVIK	N		1	2774.22	ECH1_DIL50_130416074636.6612.6612.2.dta	2	gi|XX|ref|AE016877_ATCC14579_4_pos3670539@3669373|	Glutamine synthetase, type I,	ECH1	ECH1$gi|XX|ref|AE016877_ATCC14579_4_pos3670539@3669373|	30
1011	623.874	1245.73	1245.73	0.26651	0	51.71	51.71	23	33	R	LQFTDLLGVIK	N		1	2775.41	ECH1_DIL50_130416074636.6615.6615.2.dta	2	gi|XX|ref|AE016877_ATCC14579_4_pos3670539@3669373|	Glutamine synthetase, type I,	ECH1	ECH1$gi|XX|ref|AE016877_ATCC14579_4_pos3670539@3669373|	30
4420	806.098	2415.27	2415.27	-0.246349	0	30.8	30.8	336	359	R	SVDPAANPYLVMATLLAAGLDGIK	N	Oxidation (M) [12]	1	3157.53	ECH1_DIL50_130416074636.7406.7406.3.dta	3	gi|XX|ref|AE016877_ATCC14579_4_pos3670539@3669373|	Glutamine synthetase, type I,	ECH1	ECH1$gi|XX|ref|AE016877_ATCC14579_4_pos3670539@3669373|	30
4422	1208.64	2415.27	2415.27	1.26735	0	22.45	22.45	336	359	R	SVDPAANPYLVMATLLAAGLDGIK	N	Oxidation (M) [12]	1	3159.35	ECH1_DIL50_130416074636.7410.7410.2.dta	2	gi|XX|ref|AE016877_ATCC14579_4_pos3670539@3669373|	Glutamine synthetase, type I,	ECH1	ECH1$gi|XX|ref|AE016877_ATCC14579_4_pos3670539@3669373|	30
4423	1208.65	2415.28	2415.27	1.77247	0	28.97	28.97	336	359	R	SVDPAANPYLVMATLLAAGLDGIK	N	Oxidation (M) [12]	1	3160.59	ECH1_DIL50_130416074636.7413.7413.2.dta	2	gi|XX|ref|AE016877_ATCC14579_4_pos3670539@3669373|	Glutamine synthetase, type I,	ECH1	ECH1$gi|XX|ref|AE016877_ATCC14579_4_pos3670539@3669373|	30
4421	806.098	2415.27	2415.27	0.349857	0	53.62	53.62	336	359	R	SVDPAANPYLVMATLLAAGLDGIK	N	Oxidation (M) [12]	1	3161.82	ECH1_DIL50_130416074636.7416.7416.3.dta	3	gi|XX|ref|AE016877_ATCC14579_4_pos3670539@3669373|	Glutamine synthetase, type I,	ECH1	ECH1$gi|XX|ref|AE016877_ATCC14579_4_pos3670539@3669373|	30
4669	881.479	2641.42	2641.41	0.176421	1	16.77	16.77	336	361	R	SVDPAANPYLVMATLLAAGLDGIKNK	L		1	3474.61	ECH1_DIL50_130416074636.7894.7894.3.dta	3	gi|XX|ref|AE016877_ATCC14579_4_pos3670539@3669373|	Glutamine synthetase, type I,	ECH1	ECH1$gi|XX|ref|AE016877_ATCC14579_4_pos3670539@3669373|	30
4405	800.767	2399.28	2399.28	1.01447	0	25.15	25.15	336	359	R	SVDPAANPYLVMATLLAAGLDGIK	N		1	3845	ECH1_DIL50_130416074636.8445.8445.3.dta	3	gi|XX|ref|AE016877_ATCC14579_4_pos3670539@3669373|	Glutamine synthetase, type I,	ECH1	ECH1$gi|XX|ref|AE016877_ATCC14579_4_pos3670539@3669373|	30
1050	629.817	1257.62	1257.62	-0.562968	0	46.54	46.54	290	300	K	ELDNAQAEIQK	I		1	826.719	ECH1_DIL50_130416074636.1426.1426.2.dta	2	gi|30019952|ref|NP_831583.1|	non-hemolytic enterotoxin lytic component L1 [Bacillus cereus ATCC 14579],	ECH1	ECH1$gi|30019952|ref|NP_831583.1|	29
1052	629.817	1257.62	1257.62	0.3117	0	56.03	56.03	290	300	K	ELDNAQAEIQK	I		1	828.24	ECH1_DIL50_130416074636.1430.1430.2.dta	2	gi|30019952|ref|NP_831583.1|	non-hemolytic enterotoxin lytic component L1 [Bacillus cereus ATCC 14579],	ECH1	ECH1$gi|30019952|ref|NP_831583.1|	29
1500	697.383	1392.75	1392.75	1.10357	1	52.25	52.25	389	400	K	IYAEDIKVVDTK	K		1	1195.13	ECH1_DIL50_130416074636.2433.2433.2.dta	2	gi|30019952|ref|NP_831583.1|	non-hemolytic enterotoxin lytic component L1 [Bacillus cereus ATCC 14579],	ECH1	ECH1$gi|30019952|ref|NP_831583.1|	29
1498	697.382	1392.75	1392.75	-0.0452342	1	50.81	50.81	389	400	K	IYAEDIKVVDTK	K		1	1196.83	ECH1_DIL50_130416074636.2438.2438.2.dta	2	gi|30019952|ref|NP_831583.1|	non-hemolytic enterotoxin lytic component L1 [Bacillus cereus ATCC 14579],	ECH1	ECH1$gi|30019952|ref|NP_831583.1|	29
1460	462.593	1384.76	1384.76	-0.171871	1	24.52	24.52	174	185	K	AQVDQLVEDLKK	F		1	1533.17	ECH1_DIL50_130416074636.3364.3364.3.dta	3	gi|30019952|ref|NP_831583.1|	non-hemolytic enterotoxin lytic component L1 [Bacillus cereus ATCC 14579],	ECH1	ECH1$gi|30019952|ref|NP_831583.1|	29
1459	462.593	1384.76	1384.76	-0.301858	1	18.9	18.9	174	185	K	AQVDQLVEDLKK	F		1	1534.49	ECH1_DIL50_130416074636.3368.3368.3.dta	3	gi|30019952|ref|NP_831583.1|	non-hemolytic enterotoxin lytic component L1 [Bacillus cereus ATCC 14579],	ECH1	ECH1$gi|30019952|ref|NP_831583.1|	29
1462	693.386	1384.76	1384.76	0.453509	1	64.3	64.3	174	185	K	AQVDQLVEDLKK	F		1	1535.04	ECH1_DIL50_130416074636.3370.3370.2.dta	2	gi|30019952|ref|NP_831583.1|	non-hemolytic enterotoxin lytic component L1 [Bacillus cereus ATCC 14579],	ECH1	ECH1$gi|30019952|ref|NP_831583.1|	29
1461	693.385	1384.76	1384.76	0.0202202	1	58.47	58.47	174	185	K	AQVDQLVEDLKK	F		1	1536.4	ECH1_DIL50_130416074636.3374.3374.2.dta	2	gi|30019952|ref|NP_831583.1|	non-hemolytic enterotoxin lytic component L1 [Bacillus cereus ATCC 14579],	ECH1	ECH1$gi|30019952|ref|NP_831583.1|	29
3310	635.665	1903.97	1903.98	-0.318807	1	32.93	32.93	84	102	K	QGNVNFGNVSSVDAALKGK	V		1	1587.31	ECH1_DIL50_130416074636.3512.3512.3.dta	3	gi|30019952|ref|NP_831583.1|	non-hemolytic enterotoxin lytic component L1 [Bacillus cereus ATCC 14579],	ECH1	ECH1$gi|30019952|ref|NP_831583.1|	29
3311	635.666	1903.98	1903.98	0.736879	1	19.57	19.57	84	102	K	QGNVNFGNVSSVDAALKGK	V		1	1589.21	ECH1_DIL50_130416074636.3517.3517.3.dta	3	gi|30019952|ref|NP_831583.1|	non-hemolytic enterotoxin lytic component L1 [Bacillus cereus ATCC 14579],	ECH1	ECH1$gi|30019952|ref|NP_831583.1|	29
4509	822.697	2465.07	2465.07	0.147258	1	50.81	50.81	46	66	K	AYNDYEEYSLGPEGLKDAMER	T	Oxidation (M) [19]	1	1694.08	ECH1_DIL50_130416074636.3798.3798.3.dta	3	gi|30019952|ref|NP_831583.1|	non-hemolytic enterotoxin lytic component L1 [Bacillus cereus ATCC 14579],	ECH1	ECH1$gi|30019952|ref|NP_831583.1|	29
4510	822.698	2465.07	2465.07	0.88963	1	69.4	69.4	46	66	K	AYNDYEEYSLGPEGLKDAMER	T	Oxidation (M) [19]	1	1695.23	ECH1_DIL50_130416074636.3801.3801.3.dta	3	gi|30019952|ref|NP_831583.1|	non-hemolytic enterotoxin lytic component L1 [Bacillus cereus ATCC 14579],	ECH1	ECH1$gi|30019952|ref|NP_831583.1|	29
2682	860.437	1718.86	1718.86	0.408992	0	82.13	82.13	84	100	K	QGNVNFGNVSSVDAALK	G		1	1755.42	ECH1_DIL50_130416074636.3964.3964.2.dta	2	gi|30019952|ref|NP_831583.1|	non-hemolytic enterotoxin lytic component L1 [Bacillus cereus ATCC 14579],	ECH1	ECH1$gi|30019952|ref|NP_831583.1|	29
2683	860.437	1718.86	1718.86	0.699883	0	83.02	83.02	84	100	K	QGNVNFGNVSSVDAALK	G		1	1756.91	ECH1_DIL50_130416074636.3968.3968.2.dta	2	gi|30019952|ref|NP_831583.1|	non-hemolytic enterotoxin lytic component L1 [Bacillus cereus ATCC 14579],	ECH1	ECH1$gi|30019952|ref|NP_831583.1|	29
4336	786.756	2357.24	2357.24	0.444587	2	34.41	34.41	165	185	R	LSSSINENKAQVDQLVEDLKK	F		1	1816.67	ECH1_DIL50_130416074636.4132.4132.3.dta	3	gi|30019952|ref|NP_831583.1|	non-hemolytic enterotoxin lytic component L1 [Bacillus cereus ATCC 14579],	ECH1	ECH1$gi|30019952|ref|NP_831583.1|	29
4337	786.756	2357.25	2357.24	0.762755	2	25.08	25.08	165	185	R	LSSSINENKAQVDQLVEDLKK	F		1	1818.15	ECH1_DIL50_130416074636.4136.4136.3.dta	3	gi|30019952|ref|NP_831583.1|	non-hemolytic enterotoxin lytic component L1 [Bacillus cereus ATCC 14579],	ECH1	ECH1$gi|30019952|ref|NP_831583.1|	29
3458	653.036	1956.09	1956.09	-1.05057	0	32.82	32.82	301	319	K	ITGQVTTAQLEVAGLTNIK	T		1	2080.98	ECH1_DIL50_130416074636.4845.4845.3.dta	3	gi|30019952|ref|NP_831583.1|	non-hemolytic enterotoxin lytic component L1 [Bacillus cereus ATCC 14579],	ECH1	ECH1$gi|30019952|ref|NP_831583.1|	29
3459	653.036	1956.09	1956.09	-0.851188	0	42.51	42.51	301	319	K	ITGQVTTAQLEVAGLTNIK	T		1	2082.51	ECH1_DIL50_130416074636.4849.4849.3.dta	3	gi|30019952|ref|NP_831583.1|	non-hemolytic enterotoxin lytic component L1 [Bacillus cereus ATCC 14579],	ECH1	ECH1$gi|30019952|ref|NP_831583.1|	29
3460	979.053	1956.09	1956.09	0.895153	0	90.94	90.94	301	319	K	ITGQVTTAQLEVAGLTNIK	T		1	2082.88	ECH1_DIL50_130416074636.4850.4850.2.dta	2	gi|30019952|ref|NP_831583.1|	non-hemolytic enterotoxin lytic component L1 [Bacillus cereus ATCC 14579],	ECH1	ECH1$gi|30019952|ref|NP_831583.1|	29
3461	979.053	1956.09	1956.09	1.08942	0	96.55	96.55	301	319	K	ITGQVTTAQLEVAGLTNIK	T		1	2084.01	ECH1_DIL50_130416074636.4853.4853.2.dta	2	gi|30019952|ref|NP_831583.1|	non-hemolytic enterotoxin lytic component L1 [Bacillus cereus ATCC 14579],	ECH1	ECH1$gi|30019952|ref|NP_831583.1|	29
2676	859.426	1716.84	1716.84	1.43054	0	55.86	55.86	139	153	K	FQNYYDTLVAAVDAK	D		1	2407.85	ECH1_DIL50_130416074636.5695.5695.2.dta	2	gi|30019952|ref|NP_831583.1|	non-hemolytic enterotoxin lytic component L1 [Bacillus cereus ATCC 14579],	ECH1	ECH1$gi|30019952|ref|NP_831583.1|	29
2675	859.426	1716.84	1716.84	0.580137	0	76.77	76.77	139	153	K	FQNYYDTLVAAVDAK	D		1	2409.39	ECH1_DIL50_130416074636.5699.5699.2.dta	2	gi|30019952|ref|NP_831583.1|	non-hemolytic enterotoxin lytic component L1 [Bacillus cereus ATCC 14579],	ECH1	ECH1$gi|30019952|ref|NP_831583.1|	29
4769	915.165	2742.47	2742.47	1.30685	0	36.05	36.05	116	138	K	QWLDVLKPQLISTNQNIINYNTK	F		1	2474.1	ECH1_DIL50_130416074636.5866.5866.3.dta	3	gi|30019952|ref|NP_831583.1|	non-hemolytic enterotoxin lytic component L1 [Bacillus cereus ATCC 14579],	ECH1	ECH1$gi|30019952|ref|NP_831583.1|	29
4768	915.165	2742.47	2742.47	1.10995	0	38.43	38.43	116	138	K	QWLDVLKPQLISTNQNIINYNTK	F		1	2475.29	ECH1_DIL50_130416074636.5869.5869.3.dta	3	gi|30019952|ref|NP_831583.1|	non-hemolytic enterotoxin lytic component L1 [Bacillus cereus ATCC 14579],	ECH1	ECH1$gi|30019952|ref|NP_831583.1|	29
4219	1140.1	2278.19	2278.18	1.3581	0	21.79	21.79	350	369	K	YNSLLQNVDSISPNDLVFIK	E		1	2830.92	ECH1_DIL50_130416074636.6743.6743.2.dta	2	gi|30019952|ref|NP_831583.1|	non-hemolytic enterotoxin lytic component L1 [Bacillus cereus ATCC 14579],	ECH1	ECH1$gi|30019952|ref|NP_831583.1|	29
3076	920	1837.99	1837.99	0.213277	0	56.73	56.73	67	83	R	TGSNALVMDLYALTIIK	Q	Oxidation (M) [8]	1	2966.14	ECH1_DIL50_130416074636.7041.7041.2.dta	2	gi|30019952|ref|NP_831583.1|	non-hemolytic enterotoxin lytic component L1 [Bacillus cereus ATCC 14579],	ECH1	ECH1$gi|30019952|ref|NP_831583.1|	29
3078	920.002	1837.99	1837.99	1.47553	0	72.75	72.75	67	83	R	TGSNALVMDLYALTIIK	Q	Oxidation (M) [8]	1	2966.99	ECH1_DIL50_130416074636.7043.7043.2.dta	2	gi|30019952|ref|NP_831583.1|	non-hemolytic enterotoxin lytic component L1 [Bacillus cereus ATCC 14579],	ECH1	ECH1$gi|30019952|ref|NP_831583.1|	29
3077	613.67	1837.99	1837.99	0.492931	0	22	22	67	83	R	TGSNALVMDLYALTIIK	Q	Oxidation (M) [8]	1	2969.35	ECH1_DIL50_130416074636.7049.7049.3.dta	3	gi|30019952|ref|NP_831583.1|	non-hemolytic enterotoxin lytic component L1 [Bacillus cereus ATCC 14579],	ECH1	ECH1$gi|30019952|ref|NP_831583.1|	29
3075	613.669	1837.99	1837.99	0.101198	0	28.53	28.53	67	83	R	TGSNALVMDLYALTIIK	Q	Oxidation (M) [8]	1	2972.2	ECH1_DIL50_130416074636.7056.7056.3.dta	3	gi|30019952|ref|NP_831583.1|	non-hemolytic enterotoxin lytic component L1 [Bacillus cereus ATCC 14579],	ECH1	ECH1$gi|30019952|ref|NP_831583.1|	29
1336	451.917	1352.73	1352.73	-0.142674	0	18.51	18.51	58	69	R	VITEEHVTNLAK	W		1	890.161	ECH1_DIL50_130416074636.1594.1594.3.dta	3	gi|30021715|ref|NP_833346.1|	aconitate hydratase [Bacillus cereus ATCC 14579],	ECH1	ECH1$gi|30021715|ref|NP_833346.1|	26
380	511.269	1020.52	1020.52	-0.0186179	0	25.74	25.74	802	810	K	AVIAESFER	I		1	1194.41	ECH1_DIL50_130416074636.2431.2431.2.dta	2	gi|30021715|ref|NP_833346.1|	aconitate hydratase [Bacillus cereus ATCC 14579],	ECH1	ECH1$gi|30021715|ref|NP_833346.1|	26
381	511.269	1020.52	1020.52	0.275349	0	35.87	35.87	802	810	K	AVIAESFER	I		1	1195.47	ECH1_DIL50_130416074636.2434.2434.2.dta	2	gi|30021715|ref|NP_833346.1|	aconitate hydratase [Bacillus cereus ATCC 14579],	ECH1	ECH1$gi|30021715|ref|NP_833346.1|	26
2897	596.964	1787.87	1787.87	0.10795	0	42.52	42.52	678	695	K	FGDSVTTDHISPAGSIGK	H		1	1281.3	ECH1_DIL50_130416074636.2674.2674.3.dta	3	gi|30021715|ref|NP_833346.1|	aconitate hydratase [Bacillus cereus ATCC 14579],	ECH1	ECH1$gi|30021715|ref|NP_833346.1|	26
2898	596.964	1787.87	1787.87	0.326087	0	30.01	30.01	678	695	K	FGDSVTTDHISPAGSIGK	H		1	1284.94	ECH1_DIL50_130416074636.2684.2684.3.dta	3	gi|30021715|ref|NP_833346.1|	aconitate hydratase [Bacillus cereus ATCC 14579],	ECH1	ECH1$gi|30021715|ref|NP_833346.1|	26
359	502.294	1002.57	1002.57	-0.612423	0	28.12	28.12	467	475	K	GLVVPEYVK	T		1	1500.15	ECH1_DIL50_130416074636.3273.3273.2.dta	2	gi|30021715|ref|NP_833346.1|	aconitate hydratase [Bacillus cereus ATCC 14579],	ECH1	ECH1$gi|30021715|ref|NP_833346.1|	26
358	502.294	1002.57	1002.57	-0.911653	0	29.8	29.8	467	475	K	GLVVPEYVK	T		1	1501.25	ECH1_DIL50_130416074636.3276.3276.2.dta	2	gi|30021715|ref|NP_833346.1|	aconitate hydratase [Bacillus cereus ATCC 14579],	ECH1	ECH1$gi|30021715|ref|NP_833346.1|	26
2427	823.455	1644.9	1644.89	1.32227	0	40.54	40.54	256	272	K	LTGTLPSGTTATDVALK	V		1	1530.91	ECH1_DIL50_130416074636.3358.3358.2.dta	2	gi|30021715|ref|NP_833346.1|	aconitate hydratase [Bacillus cereus ATCC 14579],	ECH1	ECH1$gi|30021715|ref|NP_833346.1|	26
2426	823.455	1644.89	1644.89	0.872397	0	60.5	60.5	256	272	K	LTGTLPSGTTATDVALK	V		1	1531.7	ECH1_DIL50_130416074636.3360.3360.2.dta	2	gi|30021715|ref|NP_833346.1|	aconitate hydratase [Bacillus cereus ATCC 14579],	ECH1	ECH1$gi|30021715|ref|NP_833346.1|	26
1950	505.932	1514.77	1514.77	0.173623	0	18.21	18.21	74	86	K	DVQDIDVPFKPSR	V		1	1556.4	ECH1_DIL50_130416074636.3428.3428.3.dta	3	gi|30021715|ref|NP_833346.1|	aconitate hydratase [Bacillus cereus ATCC 14579],	ECH1	ECH1$gi|30021715|ref|NP_833346.1|	26
1949	505.931	1514.77	1514.77	-0.44033	0	18.6	18.6	74	86	K	DVQDIDVPFKPSR	V		1	1558.25	ECH1_DIL50_130416074636.3433.3433.3.dta	3	gi|30021715|ref|NP_833346.1|	aconitate hydratase [Bacillus cereus ATCC 14579],	ECH1	ECH1$gi|30021715|ref|NP_833346.1|	26
1634	718.323	1434.63	1434.63	0.193778	0	60	60	877	887	R	FDSEVEIDYYR	H		1	1715.91	ECH1_DIL50_130416074636.3858.3858.2.dta	2	gi|30021715|ref|NP_833346.1|	aconitate hydratase [Bacillus cereus ATCC 14579],	ECH1	ECH1$gi|30021715|ref|NP_833346.1|	26
1635	718.323	1434.63	1434.63	0.528359	0	62.12	62.12	877	887	R	FDSEVEIDYYR	H		1	1716.68	ECH1_DIL50_130416074636.3860.3860.2.dta	2	gi|30021715|ref|NP_833346.1|	aconitate hydratase [Bacillus cereus ATCC 14579],	ECH1	ECH1$gi|30021715|ref|NP_833346.1|	26
258	464.795	927.575	927.575	-0.209147	0	49.14	49.14	45	52	K	VLLESVLR	Q		1	1758.9	ECH1_DIL50_130416074636.3974.3974.2.dta	2	gi|30021715|ref|NP_833346.1|	aconitate hydratase [Bacillus cereus ATCC 14579],	ECH1	ECH1$gi|30021715|ref|NP_833346.1|	26
259	464.795	927.575	927.575	-0.0150931	0	53.14	53.14	45	52	K	VLLESVLR	Q		1	1760.34	ECH1_DIL50_130416074636.3978.3978.2.dta	2	gi|30021715|ref|NP_833346.1|	aconitate hydratase [Bacillus cereus ATCC 14579],	ECH1	ECH1$gi|30021715|ref|NP_833346.1|	26
3901	714.416	2140.23	2140.23	0.196708	1	28.47	28.47	87	106	R	VILQDFTGVPAVVDLASLRK	A		1	2605.69	ECH1_DIL50_130416074636.6202.6202.3.dta	3	gi|30021715|ref|NP_833346.1|	aconitate hydratase [Bacillus cereus ATCC 14579],	ECH1	ECH1$gi|30021715|ref|NP_833346.1|	26
3900	714.416	2140.23	2140.23	0.0285017	1	19.4	19.4	87	106	R	VILQDFTGVPAVVDLASLRK	A		1	2607.23	ECH1_DIL50_130416074636.6206.6206.3.dta	3	gi|30021715|ref|NP_833346.1|	aconitate hydratase [Bacillus cereus ATCC 14579],	ECH1	ECH1$gi|30021715|ref|NP_833346.1|	26
3431	650.686	1949.04	1949.04	0.385319	1	15.56	15.56	602	618	K	EIEDVVQSVVTSELFKK	E		1	2634.85	ECH1_DIL50_130416074636.6276.6276.3.dta	3	gi|30021715|ref|NP_833346.1|	aconitate hydratase [Bacillus cereus ATCC 14579],	ECH1	ECH1$gi|30021715|ref|NP_833346.1|	26
3432	975.527	1949.04	1949.04	1.51203	1	40.64	40.64	602	618	K	EIEDVVQSVVTSELFKK	E		1	2640.72	ECH1_DIL50_130416074636.6291.6291.2.dta	2	gi|30021715|ref|NP_833346.1|	aconitate hydratase [Bacillus cereus ATCC 14579],	ECH1	ECH1$gi|30021715|ref|NP_833346.1|	26
3433	975.527	1949.04	1949.04	2.39452	1	36.58	36.58	602	618	K	EIEDVVQSVVTSELFKK	E		1	2642.75	ECH1_DIL50_130416074636.6296.6296.2.dta	2	gi|30021715|ref|NP_833346.1|	aconitate hydratase [Bacillus cereus ATCC 14579],	ECH1	ECH1$gi|30021715|ref|NP_833346.1|	26
3011	911.476	1820.94	1820.94	-1.60192	0	46.38	46.38	602	617	K	EIEDVVQSVVTSELFK	K		1	2959.19	ECH1_DIL50_130416074636.7025.7025.2.dta	2	gi|30021715|ref|NP_833346.1|	aconitate hydratase [Bacillus cereus ATCC 14579],	ECH1	ECH1$gi|30021715|ref|NP_833346.1|	26
3012	911.478	1820.94	1820.94	0.342131	0	31.07	31.07	602	617	K	EIEDVVQSVVTSELFK	K		1	2960.41	ECH1_DIL50_130416074636.7028.7028.2.dta	2	gi|30021715|ref|NP_833346.1|	aconitate hydratase [Bacillus cereus ATCC 14579],	ECH1	ECH1$gi|30021715|ref|NP_833346.1|	26
3639	1007.08	2012.14	2012.13	3.00279	0	43	43	87	105	R	VILQDFTGVPAVVDLASLR	K		1	2965.29	ECH1_DIL50_130416074636.7039.7039.2.dta	2	gi|30021715|ref|NP_833346.1|	aconitate hydratase [Bacillus cereus ATCC 14579],	ECH1	ECH1$gi|30021715|ref|NP_833346.1|	26
3638	1007.07	2012.13	2012.13	1.12418	0	37.77	37.77	87	105	R	VILQDFTGVPAVVDLASLR	K		1	2967.36	ECH1_DIL50_130416074636.7044.7044.2.dta	2	gi|30021715|ref|NP_833346.1|	aconitate hydratase [Bacillus cereus ATCC 14579],	ECH1	ECH1$gi|30021715|ref|NP_833346.1|	26
3636	671.717	2012.13	2012.13	-0.315089	0	23.91	23.91	87	105	R	VILQDFTGVPAVVDLASLR	K		1	2970.57	ECH1_DIL50_130416074636.7052.7052.3.dta	3	gi|30021715|ref|NP_833346.1|	aconitate hydratase [Bacillus cereus ATCC 14579],	ECH1	ECH1$gi|30021715|ref|NP_833346.1|	26
3637	671.717	2012.13	2012.13	-0.121264	0	29.86	29.86	87	105	R	VILQDFTGVPAVVDLASLR	K		1	2971.81	ECH1_DIL50_130416074636.7055.7055.3.dta	3	gi|30021715|ref|NP_833346.1|	aconitate hydratase [Bacillus cereus ATCC 14579],	ECH1	ECH1$gi|30021715|ref|NP_833346.1|	26
438	528.793	1055.57	1055.57	-0.321153	0	37.65	37.65	71	82	K	NAAAGLNLGGAK	T		1	981.958	ECH1_DIL50_130416074636.1842.1842.2.dta	2	gi|30022246|ref|NP_833877.1|	leucine dehydrogenase [Bacillus cereus ATCC 14579],	ECH1	ECH1$gi|30022246|ref|NP_833877.1|	25
437	528.793	1055.57	1055.57	-0.321153	0	31.14	31.14	71	82	K	NAAAGLNLGGAK	T		1	985.212	ECH1_DIL50_130416074636.1851.1851.2.dta	2	gi|30022246|ref|NP_833877.1|	leucine dehydrogenase [Bacillus cereus ATCC 14579],	ECH1	ECH1$gi|30022246|ref|NP_833877.1|	25
196	435.756	869.497	869.497	-0.025302	0	16.29	16.29	83	90	K	TVIIGDPR	K		1	1009.28	ECH1_DIL50_130416074636.1917.1917.2.dta	2	gi|30022246|ref|NP_833877.1|	leucine dehydrogenase [Bacillus cereus ATCC 14579],	ECH1	ECH1$gi|30022246|ref|NP_833877.1|	25
195	435.756	869.497	869.497	-0.393331	0	18.74	18.74	83	90	K	TVIIGDPR	K		1	1010.73	ECH1_DIL50_130416074636.1921.1921.2.dta	2	gi|30022246|ref|NP_833877.1|	leucine dehydrogenase [Bacillus cereus ATCC 14579],	ECH1	ECH1$gi|30022246|ref|NP_833877.1|	25
809	590.778	1179.54	1179.54	0.0822354	0	54.38	54.38	166	176	K	EAFGTDNLEGK	V		1	1099.02	ECH1_DIL50_130416074636.2163.2163.2.dta	2	gi|30022246|ref|NP_833877.1|	leucine dehydrogenase [Bacillus cereus ATCC 14579],	ECH1	ECH1$gi|30022246|ref|NP_833877.1|	25
808	590.778	1179.54	1179.54	-0.121234	0	52.15	52.15	166	176	K	EAFGTDNLEGK	V		1	1100.07	ECH1_DIL50_130416074636.2166.2166.2.dta	2	gi|30022246|ref|NP_833877.1|	leucine dehydrogenase [Bacillus cereus ATCC 14579],	ECH1	ECH1$gi|30022246|ref|NP_833877.1|	25
1879	500.291	1497.85	1497.85	0.0807824	1	32.24	32.24	201	213	K	LIVTDINKEAVQR	A		1	1211.39	ECH1_DIL50_130416074636.2479.2479.3.dta	3	gi|30022246|ref|NP_833877.1|	leucine dehydrogenase [Bacillus cereus ATCC 14579],	ECH1	ECH1$gi|30022246|ref|NP_833877.1|	25
1880	500.291	1497.85	1497.85	0.381213	1	25.94	25.94	201	213	K	LIVTDINKEAVQR	A		1	1212.11	ECH1_DIL50_130416074636.2481.2481.3.dta	3	gi|30022246|ref|NP_833877.1|	leucine dehydrogenase [Bacillus cereus ATCC 14579],	ECH1	ECH1$gi|30022246|ref|NP_833877.1|	25
1882	749.934	1497.85	1497.85	1.10625	1	81.54	81.54	201	213	K	LIVTDINKEAVQR	A		1	1214.25	ECH1_DIL50_130416074636.2487.2487.2.dta	2	gi|30022246|ref|NP_833877.1|	leucine dehydrogenase [Bacillus cereus ATCC 14579],	ECH1	ECH1$gi|30022246|ref|NP_833877.1|	25
1881	749.934	1497.85	1497.85	0.852554	1	89.68	89.68	201	213	K	LIVTDINKEAVQR	A		1	1215.04	ECH1_DIL50_130416074636.2489.2489.2.dta	2	gi|30022246|ref|NP_833877.1|	leucine dehydrogenase [Bacillus cereus ATCC 14579],	ECH1	ECH1$gi|30022246|ref|NP_833877.1|	25
1140	647.854	1293.69	1293.69	0.00541087	1	35.8	35.8	311	321	K	RVESIYDTIAK	V		1	1223.49	ECH1_DIL50_130416074636.2512.2512.2.dta	2	gi|30022246|ref|NP_833877.1|	leucine dehydrogenase [Bacillus cereus ATCC 14579],	ECH1	ECH1$gi|30022246|ref|NP_833877.1|	25
1139	647.854	1293.69	1293.69	-0.0873469	1	38.58	38.58	311	321	K	RVESIYDTIAK	V		1	1224.96	ECH1_DIL50_130416074636.2516.2516.2.dta	2	gi|30022246|ref|NP_833877.1|	leucine dehydrogenase [Bacillus cereus ATCC 14579],	ECH1	ECH1$gi|30022246|ref|NP_833877.1|	25
1142	432.238	1293.69	1293.69	0.480021	1	23.98	23.98	311	321	K	RVESIYDTIAK	V		1	1231	ECH1_DIL50_130416074636.2532.2532.3.dta	3	gi|30022246|ref|NP_833877.1|	leucine dehydrogenase [Bacillus cereus ATCC 14579],	ECH1	ECH1$gi|30022246|ref|NP_833877.1|	25
723	576.288	1150.56	1150.56	0.125156	0	62.57	62.57	329	339	R	DGIATYVAADR	L		1	1371.47	ECH1_DIL50_130416074636.2921.2921.2.dta	2	gi|30022246|ref|NP_833877.1|	leucine dehydrogenase [Bacillus cereus ATCC 14579],	ECH1	ECH1$gi|30022246|ref|NP_833877.1|	25
722	576.288	1150.56	1150.56	0.125156	0	64	64	329	339	R	DGIATYVAADR	L		1	1372.64	ECH1_DIL50_130416074636.2924.2924.2.dta	2	gi|30022246|ref|NP_833877.1|	leucine dehydrogenase [Bacillus cereus ATCC 14579],	ECH1	ECH1$gi|30022246|ref|NP_833877.1|	25
2701	576.647	1726.92	1726.92	0.436037	0	29.19	29.19	177	192	K	VIAVQGVGNVAYHLCK	H		1	1574.33	ECH1_DIL50_130416074636.3477.3477.3.dta	3	gi|30022246|ref|NP_833877.1|	leucine dehydrogenase [Bacillus cereus ATCC 14579],	ECH1	ECH1$gi|30022246|ref|NP_833877.1|	25
2700	576.647	1726.92	1726.92	0.331805	0	17.43	17.43	177	192	K	VIAVQGVGNVAYHLCK	H		1	1575.43	ECH1_DIL50_130416074636.3480.3480.3.dta	3	gi|30022246|ref|NP_833877.1|	leucine dehydrogenase [Bacillus cereus ATCC 14579],	ECH1	ECH1$gi|30022246|ref|NP_833877.1|	25
2703	864.468	1726.92	1726.92	1.22704	0	99	99	177	192	K	VIAVQGVGNVAYHLCK	H		1	1584.29	ECH1_DIL50_130416074636.3504.3504.2.dta	2	gi|30022246|ref|NP_833877.1|	leucine dehydrogenase [Bacillus cereus ATCC 14579],	ECH1	ECH1$gi|30022246|ref|NP_833877.1|	25
2702	864.467	1726.92	1726.92	0.590068	0	71.49	71.49	177	192	K	VIAVQGVGNVAYHLCK	H		1	1586.19	ECH1_DIL50_130416074636.3509.3509.2.dta	2	gi|30022246|ref|NP_833877.1|	leucine dehydrogenase [Bacillus cereus ATCC 14579],	ECH1	ECH1$gi|30022246|ref|NP_833877.1|	25
2862	593.004	1775.99	1775.99	-0.229731	0	29	29	29	46	K	AIIAIHDTTLGPALGGTR	M		1	1738.25	ECH1_DIL50_130416074636.3918.3918.3.dta	3	gi|30022246|ref|NP_833877.1|	leucine dehydrogenase [Bacillus cereus ATCC 14579],	ECH1	ECH1$gi|30022246|ref|NP_833877.1|	25
2863	593.004	1775.99	1775.99	-0.0270272	0	33.56	33.56	29	46	K	AIIAIHDTTLGPALGGTR	M		1	1739.75	ECH1_DIL50_130416074636.3922.3922.3.dta	3	gi|30022246|ref|NP_833877.1|	leucine dehydrogenase [Bacillus cereus ATCC 14579],	ECH1	ECH1$gi|30022246|ref|NP_833877.1|	25
3288	950.425	1898.84	1898.84	0.350741	0	91.87	91.87	47	62	R	MWTYDSEEAAIEDALR	L		1	2551.94	ECH1_DIL50_130416074636.6064.6064.2.dta	2	gi|30022246|ref|NP_833877.1|	leucine dehydrogenase [Bacillus cereus ATCC 14579],	ECH1	ECH1$gi|30022246|ref|NP_833877.1|	25
3289	950.426	1898.84	1898.84	0.487667	0	82.48	82.48	47	62	R	MWTYDSEEAAIEDALR	L		1	2553.89	ECH1_DIL50_130416074636.6069.6069.2.dta	2	gi|30022246|ref|NP_833877.1|	leucine dehydrogenase [Bacillus cereus ATCC 14579],	ECH1	ECH1$gi|30022246|ref|NP_833877.1|	25
3290	633.953	1898.84	1898.84	1.60098	0	17.93	17.93	47	62	R	MWTYDSEEAAIEDALR	L		1	2558.64	ECH1_DIL50_130416074636.6081.6081.3.dta	3	gi|30022246|ref|NP_833877.1|	leucine dehydrogenase [Bacillus cereus ATCC 14579],	ECH1	ECH1$gi|30022246|ref|NP_833877.1|	25
3287	633.952	1898.83	1898.84	-0.421311	0	29.85	29.85	47	62	R	MWTYDSEEAAIEDALR	L		1	2562.21	ECH1_DIL50_130416074636.6090.6090.3.dta	3	gi|30022246|ref|NP_833877.1|	leucine dehydrogenase [Bacillus cereus ATCC 14579],	ECH1	ECH1$gi|30022246|ref|NP_833877.1|	25
1823	742.887	1483.76	1483.76	-2.67159	0	52.42	52.42	147	161	R	TGPSTSHTVLGSVNK	G		1	743.241	ECH1_DIL50_130416074636.1210.1210.2.dta	2	gi|30020092|ref|NP_831723.1|	enterotoxin [Bacillus cereus ATCC 14579],	ECH1	ECH1$gi|30020092|ref|NP_831723.1|	24
1826	742.888	1483.76	1483.76	-0.865367	0	50.94	50.94	147	161	R	TGPSTSHTVLGSVNK	G		1	744.418	ECH1_DIL50_130416074636.1213.1213.2.dta	2	gi|30020092|ref|NP_831723.1|	enterotoxin [Bacillus cereus ATCC 14579],	ECH1	ECH1$gi|30020092|ref|NP_831723.1|	24
1045	629.309	1256.6	1256.6	0.32548	0	43.05	43.05	411	421	R	ISSVSNSYWSK	H		1	1170.89	ECH1_DIL50_130416074636.2363.2363.2.dta	2	gi|30020092|ref|NP_831723.1|	enterotoxin [Bacillus cereus ATCC 14579],	ECH1	ECH1$gi|30020092|ref|NP_831723.1|	24
1044	629.309	1256.6	1256.6	0.32548	0	42.9	42.9	411	421	R	ISSVSNSYWSK	H		1	1171.93	ECH1_DIL50_130416074636.2366.2366.2.dta	2	gi|30020092|ref|NP_831723.1|	enterotoxin [Bacillus cereus ATCC 14579],	ECH1	ECH1$gi|30020092|ref|NP_831723.1|	24
630	563.781	1125.55	1125.55	1.11679	0	42.4	42.4	356	365	R	QTVAGYWSSK	T		1	1189.03	ECH1_DIL50_130416074636.2415.2415.2.dta	2	gi|30020092|ref|NP_831723.1|	enterotoxin [Bacillus cereus ATCC 14579],	ECH1	ECH1$gi|30020092|ref|NP_831723.1|	24
629	563.78	1125.55	1125.55	0.672563	0	43.12	43.12	356	365	R	QTVAGYWSSK	T		1	1190.07	ECH1_DIL50_130416074636.2418.2418.2.dta	2	gi|30020092|ref|NP_831723.1|	enterotoxin [Bacillus cereus ATCC 14579],	ECH1	ECH1$gi|30020092|ref|NP_831723.1|	24
3319	636.653	1906.94	1906.94	0	0	21.25	21.25	301	319	K	DVQKPTTGGDTSSIAGFAR	S		1	1262.24	ECH1_DIL50_130416074636.2621.2621.3.dta	3	gi|30020092|ref|NP_831723.1|	enterotoxin [Bacillus cereus ATCC 14579],	ECH1	ECH1$gi|30020092|ref|NP_831723.1|	24
3320	636.654	1906.94	1906.94	0.188784	0	22.4	22.4	301	319	K	DVQKPTTGGDTSSIAGFAR	S		1	1263.64	ECH1_DIL50_130416074636.2625.2625.3.dta	3	gi|30020092|ref|NP_831723.1|	enterotoxin [Bacillus cereus ATCC 14579],	ECH1	ECH1$gi|30020092|ref|NP_831723.1|	24
1023	625.823	1249.63	1249.63	0.547362	0	44.34	44.34	146	157	K	SGTTTEPALAFR	I		1	1318.61	ECH1_DIL50_130416074636.2777.2777.2.dta	2	gi|30022940|ref|NP_834571.1|	glucose-6-phosphate isomerase [Bacillus cereus ATCC 14579],	ECH1	ECH1$gi|30022940|ref|NP_834571.1|	24
1022	625.823	1249.63	1249.63	0.451333	0	53.68	53.68	146	157	K	SGTTTEPALAFR	I		1	1319.79	ECH1_DIL50_130416074636.2780.2780.2.dta	2	gi|30022940|ref|NP_834571.1|	glucose-6-phosphate isomerase [Bacillus cereus ATCC 14579],	ECH1	ECH1$gi|30022940|ref|NP_834571.1|	24
499	543.777	1085.54	1085.54	-0.284651	0	54.05	54.05	267	276	R	TGYVSADFVK	F		1	1323.39	ECH1_DIL50_130416074636.2790.2790.2.dta	2	gi|30020092|ref|NP_831723.1|	enterotoxin [Bacillus cereus ATCC 14579],	ECH1	ECH1$gi|30020092|ref|NP_831723.1|	24
500	543.777	1085.54	1085.54	-0.174107	0	49	49	267	276	R	TGYVSADFVK	F		1	1324.41	ECH1_DIL50_130416074636.2793.2793.2.dta	2	gi|30020092|ref|NP_831723.1|	enterotoxin [Bacillus cereus ATCC 14579],	ECH1	ECH1$gi|30020092|ref|NP_831723.1|	24
3743	686.364	2056.07	2056.07	1.71541	1	28.77	28.77	110	127	R	KTPQVLFVGQNISSTYMK	D	Oxidation (M) [17]	1	1643.01	ECH1_DIL50_130416074636.3662.3662.3.dta	3	gi|30022940|ref|NP_834571.1|	glucose-6-phosphate isomerase [Bacillus cereus ATCC 14579],	ECH1	ECH1$gi|30022940|ref|NP_834571.1|	24
3744	686.364	2056.07	2056.07	2.43037	1	28.84	28.84	110	127	R	KTPQVLFVGQNISSTYMK	D	Oxidation (M) [17]	1	1646.06	ECH1_DIL50_130416074636.3670.3670.3.dta	3	gi|30022940|ref|NP_834571.1|	glucose-6-phosphate isomerase [Bacillus cereus ATCC 14579],	ECH1	ECH1$gi|30022940|ref|NP_834571.1|	24
1025	625.841	1249.67	1249.67	0.537743	0	57.05	57.05	64	74	K	YTVTADVLNVR	S		1	1666.58	ECH1_DIL50_130416074636.3724.3724.2.dta	2	gi|30020092|ref|NP_831723.1|	enterotoxin [Bacillus cereus ATCC 14579],	ECH1	ECH1$gi|30020092|ref|NP_831723.1|	24
1024	625.841	1249.67	1249.67	0.537743	0	67.37	67.37	64	74	K	YTVTADVLNVR	S		1	1668.31	ECH1_DIL50_130416074636.3729.3729.2.dta	2	gi|30020092|ref|NP_831723.1|	enterotoxin [Bacillus cereus ATCC 14579],	ECH1	ECH1$gi|30020092|ref|NP_831723.1|	24
4227	1142.08	2282.15	2282.15	1.36231	0	109.49	109.49	125	146	K	TGTTVQQGTGTYTVNVSSLNVR	T		1	1681.31	ECH1_DIL50_130416074636.3764.3764.2.dta	2	gi|30020092|ref|NP_831723.1|	enterotoxin [Bacillus cereus ATCC 14579],	ECH1	ECH1$gi|30020092|ref|NP_831723.1|	24
4224	1142.08	2282.15	2282.15	0.6174	0	99.48	99.48	125	146	K	TGTTVQQGTGTYTVNVSSLNVR	T		1	1682.81	ECH1_DIL50_130416074636.3768.3768.2.dta	2	gi|30020092|ref|NP_831723.1|	enterotoxin [Bacillus cereus ATCC 14579],	ECH1	ECH1$gi|30020092|ref|NP_831723.1|	24
4225	761.725	2282.15	2282.15	0.746226	0	46.9	46.9	125	146	K	TGTTVQQGTGTYTVNVSSLNVR	T		1	1688.91	ECH1_DIL50_130416074636.3784.3784.3.dta	3	gi|30020092|ref|NP_831723.1|	enterotoxin [Bacillus cereus ATCC 14579],	ECH1	ECH1$gi|30020092|ref|NP_831723.1|	24
4226	761.725	2282.15	2282.15	0.825099	0	48.34	48.34	125	146	K	TGTTVQQGTGTYTVNVSSLNVR	T		1	1690.43	ECH1_DIL50_130416074636.3788.3788.3.dta	3	gi|30020092|ref|NP_831723.1|	enterotoxin [Bacillus cereus ATCC 14579],	ECH1	ECH1$gi|30020092|ref|NP_831723.1|	24
387	511.78	1021.54	1021.54	0.0636291	0	35.73	35.73	137	145	K	DFSINVISK	S		1	1794.35	ECH1_DIL50_130416074636.4070.4070.2.dta	2	gi|30022940|ref|NP_834571.1|	glucose-6-phosphate isomerase [Bacillus cereus ATCC 14579],	ECH1	ECH1$gi|30022940|ref|NP_834571.1|	24
386	511.779	1021.54	1021.54	-0.230044	0	34.31	34.31	137	145	K	DFSINVISK	S		1	1795.4	ECH1_DIL50_130416074636.4073.4073.2.dta	2	gi|30022940|ref|NP_834571.1|	glucose-6-phosphate isomerase [Bacillus cereus ATCC 14579],	ECH1	ECH1$gi|30022940|ref|NP_834571.1|	24
3520	986.477	1970.94	1970.94	1.32932	0	30.96	30.96	368	384	K	TSNPQPGDLVYFQNTYK	S		1	1863.1	ECH1_DIL50_130416074636.4258.4258.2.dta	2	gi|30020092|ref|NP_831723.1|	enterotoxin [Bacillus cereus ATCC 14579],	ECH1	ECH1$gi|30020092|ref|NP_831723.1|	24
3519	986.477	1970.94	1970.94	0.903124	0	53.21	53.21	368	384	K	TSNPQPGDLVYFQNTYK	S		1	1863.86	ECH1_DIL50_130416074636.4260.4260.2.dta	2	gi|30020092|ref|NP_831723.1|	enterotoxin [Bacillus cereus ATCC 14579],	ECH1	ECH1$gi|30020092|ref|NP_831723.1|	24
3071	613.642	1837.9	1837.9	-0.0418956	0	21.91	21.91	91	106	R	AAIEMLNHSFYNTLSK	E		1	1892.7	ECH1_DIL50_130416074636.4337.4337.3.dta	3	gi|30022940|ref|NP_834571.1|	glucose-6-phosphate isomerase [Bacillus cereus ATCC 14579],	ECH1	ECH1$gi|30022940|ref|NP_834571.1|	24
3072	613.642	1837.9	1837.9	0.15398	0	26.5	26.5	91	106	R	AAIEMLNHSFYNTLSK	E		1	1895.59	ECH1_DIL50_130416074636.4345.4345.3.dta	3	gi|30022940|ref|NP_834571.1|	glucose-6-phosphate isomerase [Bacillus cereus ATCC 14579],	ECH1	ECH1$gi|30022940|ref|NP_834571.1|	24
2434	550.295	1647.86	1647.86	0.219679	0	28.13	28.13	12	25	K	ALSFIGEHEITYLR	D		1	1943.4	ECH1_DIL50_130416074636.4480.4480.3.dta	3	gi|30022940|ref|NP_834571.1|	glucose-6-phosphate isomerase [Bacillus cereus ATCC 14579],	ECH1	ECH1$gi|30022940|ref|NP_834571.1|	24
2433	550.295	1647.86	1647.86	-0.126224	0	38.83	38.83	12	25	K	ALSFIGEHEITYLR	D		1	1945.68	ECH1_DIL50_130416074636.4486.4486.3.dta	3	gi|30022940|ref|NP_834571.1|	glucose-6-phosphate isomerase [Bacillus cereus ATCC 14579],	ECH1	ECH1$gi|30022940|ref|NP_834571.1|	24
2435	824.939	1647.86	1647.86	0.30221	0	54.92	54.92	12	25	K	ALSFIGEHEITYLR	D		1	1948.86	ECH1_DIL50_130416074636.4495.4495.2.dta	2	gi|30022940|ref|NP_834571.1|	glucose-6-phosphate isomerase [Bacillus cereus ATCC 14579],	ECH1	ECH1$gi|30022940|ref|NP_834571.1|	24
2436	824.939	1647.86	1647.86	1.33385	0	63.23	63.23	12	25	K	ALSFIGEHEITYLR	D		1	1950.02	ECH1_DIL50_130416074636.4498.4498.2.dta	2	gi|30022940|ref|NP_834571.1|	glucose-6-phosphate isomerase [Bacillus cereus ATCC 14579],	ECH1	ECH1$gi|30022940|ref|NP_834571.1|	24
4788	923.093	2766.26	2766.25	2.36276	0	58.22	58.22	233	258	K	GAAAGHDDFGTSELEENPAYQYAVVR	N		1	1951.86	ECH1_DIL50_130416074636.4503.4503.3.dta	3	gi|30022940|ref|NP_834571.1|	glucose-6-phosphate isomerase [Bacillus cereus ATCC 14579],	ECH1	ECH1$gi|30022940|ref|NP_834571.1|	24
4787	923.093	2766.26	2766.25	1.3108	0	52.51	52.51	233	258	K	GAAAGHDDFGTSELEENPAYQYAVVR	N		1	1953.02	ECH1_DIL50_130416074636.4506.4506.3.dta	3	gi|30022940|ref|NP_834571.1|	glucose-6-phosphate isomerase [Bacillus cereus ATCC 14579],	ECH1	ECH1$gi|30022940|ref|NP_834571.1|	24
4115	747.066	2238.18	2238.17	1.11028	1	28.23	28.23	55	74	K	TVETTSELKYTVTADVLNVR	S		1	1983.31	ECH1_DIL50_130416074636.4586.4586.3.dta	3	gi|30020092|ref|NP_831723.1|	enterotoxin [Bacillus cereus ATCC 14579],	ECH1	ECH1$gi|30020092|ref|NP_831723.1|	24
4114	747.066	2238.18	2238.17	0.292649	1	31.49	31.49	55	74	K	TVETTSELKYTVTADVLNVR	S		1	1986.25	ECH1_DIL50_130416074636.4594.4594.3.dta	3	gi|30020092|ref|NP_831723.1|	enterotoxin [Bacillus cereus ATCC 14579],	ECH1	ECH1$gi|30020092|ref|NP_831723.1|	24
309	482.771	963.527	963.528	-0.401649	0	19.24	19.24	324	331	R	DLFETVLK	V		1	2136.83	ECH1_DIL50_130416074636.4993.4993.2.dta	2	gi|30022940|ref|NP_834571.1|	glucose-6-phosphate isomerase [Bacillus cereus ATCC 14579],	ECH1	ECH1$gi|30022940|ref|NP_834571.1|	24
310	482.771	963.528	963.528	0.117277	0	21.95	21.95	324	331	R	DLFETVLK	V		1	2138.31	ECH1_DIL50_130416074636.4997.4997.2.dta	2	gi|30022940|ref|NP_834571.1|	glucose-6-phosphate isomerase [Bacillus cereus ATCC 14579],	ECH1	ECH1$gi|30022940|ref|NP_834571.1|	24
3962	1084.51	2167.01	2167.01	1.78587	0	65.01	65.01	189	208	K	TLADNEGYETFVIPDDVGGR	F		1	2190.93	ECH1_DIL50_130416074636.5134.5134.2.dta	2	gi|30022940|ref|NP_834571.1|	glucose-6-phosphate isomerase [Bacillus cereus ATCC 14579],	ECH1	ECH1$gi|30022940|ref|NP_834571.1|	24
3961	1084.51	2167.01	2167.01	1.56437	0	49.17	49.17	189	208	K	TLADNEGYETFVIPDDVGGR	F		1	2191.76	ECH1_DIL50_130416074636.5136.5136.2.dta	2	gi|30022940|ref|NP_834571.1|	glucose-6-phosphate isomerase [Bacillus cereus ATCC 14579],	ECH1	ECH1$gi|30022940|ref|NP_834571.1|	24
3960	723.343	2167.01	2167.01	-0.385786	0	20.83	20.83	189	208	K	TLADNEGYETFVIPDDVGGR	F		1	2196.19	ECH1_DIL50_130416074636.5148.5148.3.dta	3	gi|30022940|ref|NP_834571.1|	glucose-6-phosphate isomerase [Bacillus cereus ATCC 14579],	ECH1	ECH1$gi|30022940|ref|NP_834571.1|	24
4700	670.571	2678.26	2678.25	0.298702	0	19.34	19.34	328	352	R	TAGTTPAGFDCSGFIHYVLNQTGHK	G		1	2262.2	ECH1_DIL50_130416074636.5318.5318.4.dta	4	gi|30020092|ref|NP_831723.1|	enterotoxin [Bacillus cereus ATCC 14579],	ECH1	ECH1$gi|30020092|ref|NP_831723.1|	24
2018	767.899	1533.78	1533.78	0.333815	0	52.1	52.1	164	176	K	TVQVVGEVQDWFK	I		1	2353.84	ECH1_DIL50_130416074636.5556.5556.2.dta	2	gi|30020092|ref|NP_831723.1|	enterotoxin [Bacillus cereus ATCC 14579],	ECH1	ECH1$gi|30020092|ref|NP_831723.1|	24
2019	767.899	1533.78	1533.78	0.659807	0	51.48	51.48	164	176	K	TVQVVGEVQDWFK	I		1	2354.63	ECH1_DIL50_130416074636.5558.5558.2.dta	2	gi|30020092|ref|NP_831723.1|	enterotoxin [Bacillus cereus ATCC 14579],	ECH1	ECH1$gi|30020092|ref|NP_831723.1|	24
3703	680.35	2038.03	2038.03	-0.0289495	1	28.55	28.55	128	145	K	DLMDVLEGKDFSINVISK	S	Oxidation (M) [3]	1	2573.17	ECH1_DIL50_130416074636.6118.6118.3.dta	3	gi|30022940|ref|NP_834571.1|	glucose-6-phosphate isomerase [Bacillus cereus ATCC 14579],	ECH1	ECH1$gi|30022940|ref|NP_834571.1|	24
3704	680.351	2038.03	2038.03	0.427374	1	43.46	43.46	128	145	K	DLMDVLEGKDFSINVISK	S	Oxidation (M) [3]	1	2574.02	ECH1_DIL50_130416074636.6120.6120.3.dta	3	gi|30022940|ref|NP_834571.1|	glucose-6-phosphate isomerase [Bacillus cereus ATCC 14579],	ECH1	ECH1$gi|30022940|ref|NP_834571.1|	24
4623	864.135	2589.38	2589.38	1.53164	0	41.6	41.6	209	232	R	FSVLTPVGLLPIAVSGLNIEEMMK	G	Oxidation (M) [22], Oxidation (M) [23]	1	3291.34	ECH1_DIL50_130416074636.7612.7612.3.dta	3	gi|30022940|ref|NP_834571.1|	glucose-6-phosphate isomerase [Bacillus cereus ATCC 14579],	ECH1	ECH1$gi|30022940|ref|NP_834571.1|	24
4621	864.135	2589.38	2589.38	0.963937	0	27.73	27.73	209	232	R	FSVLTPVGLLPIAVSGLNIEEMMK	G	Oxidation (M) [22], Oxidation (M) [23]	1	3293.02	ECH1_DIL50_130416074636.7615.7615.3.dta	3	gi|30022940|ref|NP_834571.1|	glucose-6-phosphate isomerase [Bacillus cereus ATCC 14579],	ECH1	ECH1$gi|30022940|ref|NP_834571.1|	24
4622	1295.7	2589.38	2589.38	1.30224	0	19.37	19.37	209	232	R	FSVLTPVGLLPIAVSGLNIEEMMK	G	Oxidation (M) [22], Oxidation (M) [23]	1	3297.99	ECH1_DIL50_130416074636.7625.7625.2.dta	2	gi|30022940|ref|NP_834571.1|	glucose-6-phosphate isomerase [Bacillus cereus ATCC 14579],	ECH1	ECH1$gi|30022940|ref|NP_834571.1|	24
2517	557.3	1668.88	1668.88	0.0389483	1	20.56	20.56	147	163	R	TGPSTSHTVLGSVNKGK	T		1	576.606	ECH1_DIL50_130416074636.840.840.3.dta	3	gi|30020092|ref|NP_831723.1|	enterotoxin [Bacillus cereus ATCC 14579],	ECH1	ECH1$gi|30020092|ref|NP_831723.1|	24
595	559.807	1117.6	1117.6	0.633502	0	17.23	17.23	160	171	K	VESVAAGSGTLK	D		1	775.51	ECH1_DIL50_130416074636.1293.1293.2.dta	2	gi|30019390|ref|NP_831021.1|	tryptophan synthase subunit beta [Bacillus cereus ATCC 14579],	ECH1	ECH1$gi|30019390|ref|NP_831021.1|	22
1390	683.354	1364.69	1364.69	-0.0146553	1	29.75	29.75	207	218	R	DFQSVIGNETKK	Q		1	1205.71	ECH1_DIL50_130416074636.2463.2463.2.dta	2	gi|30019390|ref|NP_831021.1|	tryptophan synthase subunit beta [Bacillus cereus ATCC 14579],	ECH1	ECH1$gi|30019390|ref|NP_831021.1|	22
1391	683.354	1364.69	1364.69	0.263795	1	33.68	33.68	207	218	R	DFQSVIGNETKK	Q		1	1209.57	ECH1_DIL50_130416074636.2474.2474.2.dta	2	gi|30019390|ref|NP_831021.1|	tryptophan synthase subunit beta [Bacillus cereus ATCC 14579],	ECH1	ECH1$gi|30019390|ref|NP_831021.1|	22
1773	738.34	1474.67	1474.66	0.776448	0	37.63	37.63	59	70	R	ETPLYYAENMTK	Y	Oxidation (M) [10]	1	1328.68	ECH1_DIL50_130416074636.2805.2805.2.dta	2	gi|30019390|ref|NP_831021.1|	tryptophan synthase subunit beta [Bacillus cereus ATCC 14579],	ECH1	ECH1$gi|30019390|ref|NP_831021.1|	22
1772	738.34	1474.67	1474.66	0.532324	0	66.52	66.52	59	70	R	ETPLYYAENMTK	Y	Oxidation (M) [10]	1	1333.23	ECH1_DIL50_130416074636.2817.2817.2.dta	2	gi|30019390|ref|NP_831021.1|	tryptophan synthase subunit beta [Bacillus cereus ATCC 14579],	ECH1	ECH1$gi|30019390|ref|NP_831021.1|	22
1313	449.575	1345.7	1345.7	-0.412424	1	32.37	32.37	371	382	K	KDEGLVICLSGR	G		1	1412.63	ECH1_DIL50_130416074636.3033.3033.3.dta	3	gi|30019390|ref|NP_831021.1|	tryptophan synthase subunit beta [Bacillus cereus ATCC 14579],	ECH1	ECH1$gi|30019390|ref|NP_831021.1|	22
1314	449.575	1345.7	1345.7	-0.278665	1	33.09	33.09	371	382	K	KDEGLVICLSGR	G		1	1413.78	ECH1_DIL50_130416074636.3036.3036.3.dta	3	gi|30019390|ref|NP_831021.1|	tryptophan synthase subunit beta [Bacillus cereus ATCC 14579],	ECH1	ECH1$gi|30019390|ref|NP_831021.1|	22
1315	673.858	1345.7	1345.7	-0.185033	1	64.53	64.53	371	382	K	KDEGLVICLSGR	G		1	1420.35	ECH1_DIL50_130416074636.3054.3054.2.dta	2	gi|30019390|ref|NP_831021.1|	tryptophan synthase subunit beta [Bacillus cereus ATCC 14579],	ECH1	ECH1$gi|30019390|ref|NP_831021.1|	22
982	619.307	1236.6	1236.6	0.173864	0	44.6	44.6	207	217	R	DFQSVIGNETK	K		1	1480.69	ECH1_DIL50_130416074636.3220.3220.2.dta	2	gi|30019390|ref|NP_831021.1|	tryptophan synthase subunit beta [Bacillus cereus ATCC 14579],	ECH1	ECH1$gi|30019390|ref|NP_831021.1|	22
983	619.307	1236.6	1236.6	0.367945	0	51.92	51.92	207	217	R	DFQSVIGNETK	K		1	1482.09	ECH1_DIL50_130416074636.3224.3224.2.dta	2	gi|30019390|ref|NP_831021.1|	tryptophan synthase subunit beta [Bacillus cereus ATCC 14579],	ECH1	ECH1$gi|30019390|ref|NP_831021.1|	22
3555	663.021	1986.04	1986.04	0.775413	1	38.11	38.11	160	179	K	VESVAAGSGTLKDAVNEALR	Y		1	1806.99	ECH1_DIL50_130416074636.4105.4105.3.dta	3	gi|30019390|ref|NP_831021.1|	tryptophan synthase subunit beta [Bacillus cereus ATCC 14579],	ECH1	ECH1$gi|30019390|ref|NP_831021.1|	22
3556	663.021	1986.04	1986.04	0.956678	1	44.67	44.67	160	179	K	VESVAAGSGTLKDAVNEALR	Y		1	1808.78	ECH1_DIL50_130416074636.4110.4110.3.dta	3	gi|30019390|ref|NP_831021.1|	tryptophan synthase subunit beta [Bacillus cereus ATCC 14579],	ECH1	ECH1$gi|30019390|ref|NP_831021.1|	22
1710	730.343	1458.67	1458.67	0.811698	0	28.84	28.84	59	70	R	ETPLYYAENMTK	Y		1	1817.01	ECH1_DIL50_130416074636.4133.4133.2.dta	2	gi|30019390|ref|NP_831021.1|	tryptophan synthase subunit beta [Bacillus cereus ATCC 14579],	ECH1	ECH1$gi|30019390|ref|NP_831021.1|	22
1442	691.91	1381.81	1381.8	0.741784	0	50.73	50.73	92	104	K	INNTIGQALLAVR	M		1	2011.97	ECH1_DIL50_130416074636.4663.4663.2.dta	2	gi|30019390|ref|NP_831021.1|	tryptophan synthase subunit beta [Bacillus cereus ATCC 14579],	ECH1	ECH1$gi|30019390|ref|NP_831021.1|	22
1441	691.91	1381.8	1381.8	0.568098	0	67.61	67.61	92	104	K	INNTIGQALLAVR	M		1	2013.04	ECH1_DIL50_130416074636.4666.4666.2.dta	2	gi|30019390|ref|NP_831021.1|	tryptophan synthase subunit beta [Bacillus cereus ATCC 14579],	ECH1	ECH1$gi|30019390|ref|NP_831021.1|	22
3203	935.01	1868.01	1868	1.14025	0	47.53	47.53	347	364	K	EGIIPALESSHAVAYALK	L		1	2090.7	ECH1_DIL50_130416074636.4871.4871.2.dta	2	gi|30019390|ref|NP_831021.1|	tryptophan synthase subunit beta [Bacillus cereus ATCC 14579],	ECH1	ECH1$gi|30019390|ref|NP_831021.1|	22
3204	935.011	1868.01	1868	1.46145	0	39.1	39.1	347	364	K	EGIIPALESSHAVAYALK	L		1	2093.72	ECH1_DIL50_130416074636.4879.4879.2.dta	2	gi|30019390|ref|NP_831021.1|	tryptophan synthase subunit beta [Bacillus cereus ATCC 14579],	ECH1	ECH1$gi|30019390|ref|NP_831021.1|	22
4437	606.318	2421.24	2421.24	0.253589	1	43.4	43.4	326	346	R	VSYHSITDEEALEAFQLLTKK	E		1	2385.16	ECH1_DIL50_130416074636.5637.5637.4.dta	4	gi|30019390|ref|NP_831021.1|	tryptophan synthase subunit beta [Bacillus cereus ATCC 14579],	ECH1	ECH1$gi|30019390|ref|NP_831021.1|	22
4439	808.089	2421.24	2421.24	0.850803	1	21.76	21.76	326	346	R	VSYHSITDEEALEAFQLLTKK	E		1	2392.51	ECH1_DIL50_130416074636.5656.5656.3.dta	3	gi|30019390|ref|NP_831021.1|	tryptophan synthase subunit beta [Bacillus cereus ATCC 14579],	ECH1	ECH1$gi|30019390|ref|NP_831021.1|	22
4244	765.391	2293.15	2293.15	1.06666	0	22.01	22.01	326	345	R	VSYHSITDEEALEAFQLLTK	K		1	2654.05	ECH1_DIL50_130416074636.6322.6322.3.dta	3	gi|30019390|ref|NP_831021.1|	tryptophan synthase subunit beta [Bacillus cereus ATCC 14579],	ECH1	ECH1$gi|30019390|ref|NP_831021.1|	22
4243	765.39	2293.15	2293.15	0.752677	0	31.29	31.29	326	345	R	VSYHSITDEEALEAFQLLTK	K		1	2656.49	ECH1_DIL50_130416074636.6328.6328.3.dta	3	gi|30019390|ref|NP_831021.1|	tryptophan synthase subunit beta [Bacillus cereus ATCC 14579],	ECH1	ECH1$gi|30019390|ref|NP_831021.1|	22
3902	1071.54	2141.06	2141.06	0.554398	0	37.15	37.15	19	36	R	YVPETLMQSVLELEEAYK	E		1	3183.69	ECH1_DIL50_130416074636.7452.7452.2.dta	2	gi|30019390|ref|NP_831021.1|	tryptophan synthase subunit beta [Bacillus cereus ATCC 14579],	ECH1	ECH1$gi|30019390|ref|NP_831021.1|	22
1218	438.932	1313.77	1313.77	0.0258796	0	19.21	19.21	60	72	R	ILAIGGKPVATMK	E	Oxidation (M) [12]	1	927.132	ECH1_DIL50_130416074636.1694.1694.3.dta	3	gi|30023083|ref|NP_834714.1|	non-specific DNA-binding protein Dps / Iron-binding ferritin-like antioxidant protein / ferroxidase [Bacillus cereus ATCC 14579],	ECH1	ECH1$gi|30023083|ref|NP_834714.1|	21
1219	657.894	1313.77	1313.77	0.144622	0	26.01	26.01	60	72	R	ILAIGGKPVATMK	E	Oxidation (M) [12]	1	930.164	ECH1_DIL50_130416074636.1702.1702.2.dta	2	gi|30023083|ref|NP_834714.1|	non-specific DNA-binding protein Dps / Iron-binding ferritin-like antioxidant protein / ferroxidase [Bacillus cereus ATCC 14579],	ECH1	ECH1$gi|30023083|ref|NP_834714.1|	21
1217	657.894	1313.77	1313.77	-0.0380583	0	49.06	49.06	60	72	R	ILAIGGKPVATMK	E	Oxidation (M) [12]	1	932.043	ECH1_DIL50_130416074636.1707.1707.2.dta	2	gi|30023083|ref|NP_834714.1|	non-specific DNA-binding protein Dps / Iron-binding ferritin-like antioxidant protein / ferroxidase [Bacillus cereus ATCC 14579],	ECH1	ECH1$gi|30023083|ref|NP_834714.1|	21
278	471.785	941.555	941.555	0.300567	0	19.28	19.28	4	11	K	QVIEVLNK	Q		1	1126.5	ECH1_DIL50_130416074636.2237.2237.2.dta	2	gi|30023083|ref|NP_834714.1|	non-specific DNA-binding protein Dps / Iron-binding ferritin-like antioxidant protein / ferroxidase [Bacillus cereus ATCC 14579],	ECH1	ECH1$gi|30023083|ref|NP_834714.1|	21
277	471.785	941.555	941.555	-0.0180552	0	15.91	15.91	4	11	K	QVIEVLNK	Q		1	1127.85	ECH1_DIL50_130416074636.2241.2241.2.dta	2	gi|30023083|ref|NP_834714.1|	non-specific DNA-binding protein Dps / Iron-binding ferritin-like antioxidant protein / ferroxidase [Bacillus cereus ATCC 14579],	ECH1	ECH1$gi|30023083|ref|NP_834714.1|	21
1156	433.6	1297.78	1297.78	0.163356	0	20.45	20.45	60	72	R	ILAIGGKPVATMK	E		1	1199.65	ECH1_DIL50_130416074636.2446.2446.3.dta	3	gi|30023083|ref|NP_834714.1|	non-specific DNA-binding protein Dps / Iron-binding ferritin-like antioxidant protein / ferroxidase [Bacillus cereus ATCC 14579],	ECH1	ECH1$gi|30023083|ref|NP_834714.1|	21
1154	433.6	1297.78	1297.78	-0.18339	0	19.16	19.16	60	72	R	ILAIGGKPVATMK	E		1	1200.73	ECH1_DIL50_130416074636.2449.2449.3.dta	3	gi|30023083|ref|NP_834714.1|	non-specific DNA-binding protein Dps / Iron-binding ferritin-like antioxidant protein / ferroxidase [Bacillus cereus ATCC 14579],	ECH1	ECH1$gi|30023083|ref|NP_834714.1|	21
1155	649.897	1297.78	1297.78	-0.00924657	0	30.37	30.37	60	72	R	ILAIGGKPVATMK	E		1	1203.95	ECH1_DIL50_130416074636.2458.2458.2.dta	2	gi|30023083|ref|NP_834714.1|	non-specific DNA-binding protein Dps / Iron-binding ferritin-like antioxidant protein / ferroxidase [Bacillus cereus ATCC 14579],	ECH1	ECH1$gi|30023083|ref|NP_834714.1|	21
1153	649.897	1297.78	1297.78	-0.194178	0	60.3	60.3	60	72	R	ILAIGGKPVATMK	E		1	1205.03	ECH1_DIL50_130416074636.2461.2461.2.dta	2	gi|30023083|ref|NP_834714.1|	non-specific DNA-binding protein Dps / Iron-binding ferritin-like antioxidant protein / ferroxidase [Bacillus cereus ATCC 14579],	ECH1	ECH1$gi|30023083|ref|NP_834714.1|	21
870	401.877	1202.61	1202.61	-0.167968	0	25.55	25.55	32	41	K	GPQFFTLHEK	F		1	1314.22	ECH1_DIL50_130416074636.2765.2765.3.dta	3	gi|30023083|ref|NP_834714.1|	non-specific DNA-binding protein Dps / Iron-binding ferritin-like antioxidant protein / ferroxidase [Bacillus cereus ATCC 14579],	ECH1	ECH1$gi|30023083|ref|NP_834714.1|	21
871	401.877	1202.61	1202.61	-0.0931309	0	19.59	19.59	32	41	K	GPQFFTLHEK	F		1	1320.48	ECH1_DIL50_130416074636.2782.2782.3.dta	3	gi|30023083|ref|NP_834714.1|	non-specific DNA-binding protein Dps / Iron-binding ferritin-like antioxidant protein / ferroxidase [Bacillus cereus ATCC 14579],	ECH1	ECH1$gi|30023083|ref|NP_834714.1|	21
3925	718.339	2152	2152	-0.0650559	0	41.44	41.44	42	59	K	FEELYTESATHIDEIAER	I		1	1833.44	ECH1_DIL50_130416074636.4178.4178.3.dta	3	gi|30023083|ref|NP_834714.1|	non-specific DNA-binding protein Dps / Iron-binding ferritin-like antioxidant protein / ferroxidase [Bacillus cereus ATCC 14579],	ECH1	ECH1$gi|30023083|ref|NP_834714.1|	21
3926	718.339	2152	2152	0.283458	0	44.63	44.63	42	59	K	FEELYTESATHIDEIAER	I		1	1834.54	ECH1_DIL50_130416074636.4181.4181.3.dta	3	gi|30023083|ref|NP_834714.1|	non-specific DNA-binding protein Dps / Iron-binding ferritin-like antioxidant protein / ferroxidase [Bacillus cereus ATCC 14579],	ECH1	ECH1$gi|30023083|ref|NP_834714.1|	21
1226	658.81	1315.61	1315.6	0.855121	0	23.21	23.21	99	108	K	DYEMMLIELK	K	Oxidation (M) [4], Oxidation (M) [5]	1	1878.12	ECH1_DIL50_130416074636.4298.4298.2.dta	2	gi|30023083|ref|NP_834714.1|	non-specific DNA-binding protein Dps / Iron-binding ferritin-like antioxidant protein / ferroxidase [Bacillus cereus ATCC 14579],	ECH1	ECH1$gi|30023083|ref|NP_834714.1|	21
1225	658.81	1315.6	1315.6	0.672695	0	27.06	27.06	99	108	K	DYEMMLIELK	K	Oxidation (M) [4], Oxidation (M) [5]	1	1878.9	ECH1_DIL50_130416074636.4300.4300.2.dta	2	gi|30023083|ref|NP_834714.1|	non-specific DNA-binding protein Dps / Iron-binding ferritin-like antioxidant protein / ferroxidase [Bacillus cereus ATCC 14579],	ECH1	ECH1$gi|30023083|ref|NP_834714.1|	21
1159	650.812	1299.61	1299.61	0.249306	0	33.15	33.15	99	108	K	DYEMMLIELK	K	Oxidation (M) [4]	1	2268.64	ECH1_DIL50_130416074636.5335.5335.2.dta	2	gi|30023083|ref|NP_834714.1|	non-specific DNA-binding protein Dps / Iron-binding ferritin-like antioxidant protein / ferroxidase [Bacillus cereus ATCC 14579],	ECH1	ECH1$gi|30023083|ref|NP_834714.1|	21
1160	650.812	1299.61	1299.61	0.618648	0	35.29	35.29	99	108	K	DYEMMLIELK	K	Oxidation (M) [4]	1	2270.11	ECH1_DIL50_130416074636.5339.5339.2.dta	2	gi|30023083|ref|NP_834714.1|	non-specific DNA-binding protein Dps / Iron-binding ferritin-like antioxidant protein / ferroxidase [Bacillus cereus ATCC 14579],	ECH1	ECH1$gi|30023083|ref|NP_834714.1|	21
1132	647.346	1292.68	1292.68	0.843212	0	29.99	29.99	12	22	K	QVADWSVLFTK	L		1	2314.06	ECH1_DIL50_130416074636.5454.5454.2.dta	2	gi|30023083|ref|NP_834714.1|	non-specific DNA-binding protein Dps / Iron-binding ferritin-like antioxidant protein / ferroxidase [Bacillus cereus ATCC 14579],	ECH1	ECH1$gi|30023083|ref|NP_834714.1|	21
1131	647.345	1292.68	1292.68	-0.379058	0	43.41	43.41	12	22	K	QVADWSVLFTK	L		1	2314.84	ECH1_DIL50_130416074636.5456.5456.2.dta	2	gi|30023083|ref|NP_834714.1|	non-specific DNA-binding protein Dps / Iron-binding ferritin-like antioxidant protein / ferroxidase [Bacillus cereus ATCC 14579],	ECH1	ECH1$gi|30023083|ref|NP_834714.1|	21
1114	642.815	1283.61	1283.61	0.485348	0	53.88	53.88	99	108	K	DYEMMLIELK	K		1	2477.65	ECH1_DIL50_130416074636.5875.5875.2.dta	2	gi|30023083|ref|NP_834714.1|	non-specific DNA-binding protein Dps / Iron-binding ferritin-like antioxidant protein / ferroxidase [Bacillus cereus ATCC 14579],	ECH1	ECH1$gi|30023083|ref|NP_834714.1|	21
1113	642.815	1283.61	1283.61	0.376281	0	58.19	58.19	99	108	K	DYEMMLIELK	K		1	2481.13	ECH1_DIL50_130416074636.5884.5884.2.dta	2	gi|30023083|ref|NP_834714.1|	non-specific DNA-binding protein Dps / Iron-binding ferritin-like antioxidant protein / ferroxidase [Bacillus cereus ATCC 14579],	ECH1	ECH1$gi|30023083|ref|NP_834714.1|	21
1509	699.8	1397.59	1397.58	0.985987	0	25.79	25.79	192	202	R	MQYTESMVYSK	S	Oxidation (M) [1], Oxidation (M) [7]	1	788	ECH1_DIL50_130416074636.1325.1325.2.dta	2	gi|30023138|ref|NP_834769.1|	perfringolysin O precursor [Bacillus cereus ATCC 14579],	ECH1	ECH1$gi|30023138|ref|NP_834769.1|	20
388	512.811	1023.61	1023.61	-0.271588	0	21.11	21.11	388	397	R	IIGALPQGQK	V		1	945.145	ECH1_DIL50_130416074636.1742.1742.2.dta	2	gi|30023266|ref|NP_834897.1|	N-acetylmuramoyl-L-alanine amidase [Bacillus cereus ATCC 14579],	ECH1	ECH1$gi|30023266|ref|NP_834897.1|	20
755	581.317	1160.62	1160.62	-0.180938	0	27.8	27.8	115	125	R	TYPGAVQLANK	A		1	1055.76	ECH1_DIL50_130416074636.2043.2043.2.dta	2	gi|30023138|ref|NP_834769.1|	perfringolysin O precursor [Bacillus cereus ATCC 14579],	ECH1	ECH1$gi|30023138|ref|NP_834769.1|	20
756	581.317	1160.62	1160.62	-0.0775448	0	31.45	31.45	115	125	R	TYPGAVQLANK	A		1	1056.83	ECH1_DIL50_130416074636.2046.2046.2.dta	2	gi|30023138|ref|NP_834769.1|	perfringolysin O precursor [Bacillus cereus ATCC 14579],	ECH1	ECH1$gi|30023138|ref|NP_834769.1|	20
910	608.338	1214.66	1214.66	0.282383	0	77.28	77.28	203	214	K	SQIASALNVNAK	Y		1	1143.14	ECH1_DIL50_130416074636.2285.2285.2.dta	2	gi|30023138|ref|NP_834769.1|	perfringolysin O precursor [Bacillus cereus ATCC 14579],	ECH1	ECH1$gi|30023138|ref|NP_834769.1|	20
909	608.338	1214.66	1214.66	-0.0304612	0	65.13	65.13	203	214	K	SQIASALNVNAK	Y		1	1144.56	ECH1_DIL50_130416074636.2289.2289.2.dta	2	gi|30023138|ref|NP_834769.1|	perfringolysin O precursor [Bacillus cereus ATCC 14579],	ECH1	ECH1$gi|30023138|ref|NP_834769.1|	20
1263	664.846	1327.68	1327.68	-0.34421	0	77.06	77.06	244	255	K	INYAGQTAYISK	D		1	1152.1	ECH1_DIL50_130416074636.2310.2310.2.dta	2	gi|30023266|ref|NP_834897.1|	N-acetylmuramoyl-L-alanine amidase [Bacillus cereus ATCC 14579],	ECH1	ECH1$gi|30023266|ref|NP_834897.1|	20
1264	664.846	1327.68	1327.68	0.303538	0	73.23	73.23	244	255	K	INYAGQTAYISK	D		1	1153.57	ECH1_DIL50_130416074636.2314.2314.2.dta	2	gi|30023266|ref|NP_834897.1|	N-acetylmuramoyl-L-alanine amidase [Bacillus cereus ATCC 14579],	ECH1	ECH1$gi|30023266|ref|NP_834897.1|	20
1887	750.395	1498.78	1498.77	0.851363	0	74.32	74.32	153	166	K	GITDLQGGIQQNQK	S		1	1176.32	ECH1_DIL50_130416074636.2378.2378.2.dta	2	gi|30021213|ref|NP_832844.1|	hemolysin BL binding component precursor [Bacillus cereus ATCC 14579],	ECH1	ECH1$gi|30021213|ref|NP_832844.1|	20
1888	750.395	1498.78	1498.77	1.17162	0	77.76	77.76	153	166	K	GITDLQGGIQQNQK	S		1	1177.72	ECH1_DIL50_130416074636.2382.2382.2.dta	2	gi|30021213|ref|NP_832844.1|	hemolysin BL binding component precursor [Bacillus cereus ATCC 14579],	ECH1	ECH1$gi|30021213|ref|NP_832844.1|	20
1275	667.341	1332.67	1332.67	-0.0345172	0	67.01	67.01	398	409	K	VQVISENSGWSK	I		1	1208.46	ECH1_DIL50_130416074636.2471.2471.2.dta	2	gi|30023266|ref|NP_834897.1|	N-acetylmuramoyl-L-alanine amidase [Bacillus cereus ATCC 14579],	ECH1	ECH1$gi|30023266|ref|NP_834897.1|	20
1276	667.341	1332.67	1332.67	0.610805	0	70.77	70.77	398	409	K	VQVISENSGWSK	I		1	1209.22	ECH1_DIL50_130416074636.2473.2473.2.dta	2	gi|30023266|ref|NP_834897.1|	N-acetylmuramoyl-L-alanine amidase [Bacillus cereus ATCC 14579],	ECH1	ECH1$gi|30023266|ref|NP_834897.1|	20
868	601.835	1201.66	1201.66	-0.347853	0	54.04	54.04	354	364	K	TDVVTLQEGIK	I		1	1367.03	ECH1_DIL50_130416074636.2909.2909.2.dta	2	gi|30021213|ref|NP_832844.1|	hemolysin BL binding component precursor [Bacillus cereus ATCC 14579],	ECH1	ECH1$gi|30021213|ref|NP_832844.1|	20
867	601.834	1201.65	1201.66	-0.863808	0	74.06	74.06	354	364	K	TDVVTLQEGIK	I		1	1368.14	ECH1_DIL50_130416074636.2912.2912.2.dta	2	gi|30021213|ref|NP_832844.1|	hemolysin BL binding component precursor [Bacillus cereus ATCC 14579],	ECH1	ECH1$gi|30021213|ref|NP_832844.1|	20
1094	637.341	1272.67	1272.67	0.0707176	0	78.44	78.44	47	59	K	NASGIDTGIANLK	Y		1	1374.57	ECH1_DIL50_130416074636.2929.2929.2.dta	2	gi|30023138|ref|NP_834769.1|	perfringolysin O precursor [Bacillus cereus ATCC 14579],	ECH1	ECH1$gi|30023138|ref|NP_834769.1|	20
1093	637.341	1272.67	1272.67	-0.0235725	0	66.64	66.64	47	59	K	NASGIDTGIANLK	Y		1	1379.31	ECH1_DIL50_130416074636.2942.2942.2.dta	2	gi|30023138|ref|NP_834769.1|	perfringolysin O precursor [Bacillus cereus ATCC 14579],	ECH1	ECH1$gi|30023138|ref|NP_834769.1|	20
742	579.296	1156.58	1156.58	0.0397726	0	26.74	26.74	96	106	K	TGFVSGEFVSK	S		1	1395.5	ECH1_DIL50_130416074636.2986.2986.2.dta	2	gi|30023266|ref|NP_834897.1|	N-acetylmuramoyl-L-alanine amidase [Bacillus cereus ATCC 14579],	ECH1	ECH1$gi|30023266|ref|NP_834897.1|	20
741	579.296	1156.58	1156.58	0.0397726	0	32.28	32.28	96	106	K	TGFVSGEFVSK	S		1	1396.27	ECH1_DIL50_130416074636.2988.2988.2.dta	2	gi|30023266|ref|NP_834897.1|	N-acetylmuramoyl-L-alanine amidase [Bacillus cereus ATCC 14579],	ECH1	ECH1$gi|30023266|ref|NP_834897.1|	20
448	531.303	1060.59	1060.59	-0.610037	0	15.88	15.88	337	346	K	FLTPSLNAAK	N		1	1406.58	ECH1_DIL50_130416074636.3016.3016.2.dta	2	gi|30021213|ref|NP_832844.1|	hemolysin BL binding component precursor [Bacillus cereus ATCC 14579],	ECH1	ECH1$gi|30021213|ref|NP_832844.1|	20
400	517.288	1032.56	1032.56	0.144301	0	51.92	51.92	54	63	K	ALQDAGLFAK	A		1	1430.99	ECH1_DIL50_130416074636.3085.3085.2.dta	2	gi|30021213|ref|NP_832844.1|	hemolysin BL binding component precursor [Bacillus cereus ATCC 14579],	ECH1	ECH1$gi|30021213|ref|NP_832844.1|	20
399	517.287	1032.56	1032.56	0.0087162	0	51.94	51.94	54	63	K	ALQDAGLFAK	A		1	1432.1	ECH1_DIL50_130416074636.3088.3088.2.dta	2	gi|30021213|ref|NP_832844.1|	hemolysin BL binding component precursor [Bacillus cereus ATCC 14579],	ECH1	ECH1$gi|30021213|ref|NP_832844.1|	20
516	550.785	1099.56	1099.55	0.0318311	0	41.1	41.1	334	343	K	TGFVSSEFVK	F		1	1467.45	ECH1_DIL50_130416074636.3184.3184.2.dta	2	gi|30023266|ref|NP_834897.1|	N-acetylmuramoyl-L-alanine amidase [Bacillus cereus ATCC 14579],	ECH1	ECH1$gi|30023266|ref|NP_834897.1|	20
515	550.785	1099.55	1099.55	-0.077304	0	45.31	45.31	334	343	K	TGFVSSEFVK	F		1	1468.91	ECH1_DIL50_130416074636.3188.3188.2.dta	2	gi|30023266|ref|NP_834897.1|	N-acetylmuramoyl-L-alanine amidase [Bacillus cereus ATCC 14579],	ECH1	ECH1$gi|30023266|ref|NP_834897.1|	20
1423	687.375	1372.74	1372.74	0.205429	0	64.59	64.59	126	138	K	AFADNQPSLLVAK	R		1	1573.21	ECH1_DIL50_130416074636.3474.3474.2.dta	2	gi|30023138|ref|NP_834769.1|	perfringolysin O precursor [Bacillus cereus ATCC 14579],	ECH1	ECH1$gi|30023138|ref|NP_834769.1|	20
1422	687.375	1372.74	1372.74	0.118013	0	83.49	83.49	126	138	K	AFADNQPSLLVAK	R		1	1573.99	ECH1_DIL50_130416074636.3476.3476.2.dta	2	gi|30023138|ref|NP_834769.1|	perfringolysin O precursor [Bacillus cereus ATCC 14579],	ECH1	ECH1$gi|30023138|ref|NP_834769.1|	20
368	507.795	1013.58	1013.58	-0.227906	0	42.65	42.65	214	222	R	LEDLLGQVK	Y		1	1577.64	ECH1_DIL50_130416074636.3486.3486.2.dta	2	gi|30021213|ref|NP_832844.1|	hemolysin BL binding component precursor [Bacillus cereus ATCC 14579],	ECH1	ECH1$gi|30021213|ref|NP_832844.1|	20
775	585.846	1169.68	1169.68	-0.0649752	1	53.95	53.95	213	222	K	RLEDLLGQVK	Y		1	1580.23	ECH1_DIL50_130416074636.3493.3493.2.dta	2	gi|30021213|ref|NP_832844.1|	hemolysin BL binding component precursor [Bacillus cereus ATCC 14579],	ECH1	ECH1$gi|30021213|ref|NP_832844.1|	20
773	585.846	1169.68	1169.68	-0.167568	1	48.03	48.03	213	222	K	RLEDLLGQVK	Y		1	1581.35	ECH1_DIL50_130416074636.3496.3496.2.dta	2	gi|30021213|ref|NP_832844.1|	hemolysin BL binding component precursor [Bacillus cereus ATCC 14579],	ECH1	ECH1$gi|30021213|ref|NP_832844.1|	20
367	507.795	1013.58	1013.58	-0.642281	0	31.14	31.14	214	222	R	LEDLLGQVK	Y		1	1582.04	ECH1_DIL50_130416074636.3498.3498.2.dta	2	gi|30021213|ref|NP_832844.1|	hemolysin BL binding component precursor [Bacillus cereus ATCC 14579],	ECH1	ECH1$gi|30021213|ref|NP_832844.1|	20
2693	863.474	1724.93	1724.93	1.58615	0	57.42	57.42	482	496	R	TIINEQNVPLTNEIK	V		1	1735.19	ECH1_DIL50_130416074636.3910.3910.2.dta	2	gi|30023138|ref|NP_834769.1|	perfringolysin O precursor [Bacillus cereus ATCC 14579],	ECH1	ECH1$gi|30023138|ref|NP_834769.1|	20
2694	863.474	1724.93	1724.93	1.58615	0	62.72	62.72	482	496	R	TIINEQNVPLTNEIK	V		1	1735.99	ECH1_DIL50_130416074636.3912.3912.2.dta	2	gi|30023138|ref|NP_834769.1|	perfringolysin O precursor [Bacillus cereus ATCC 14579],	ECH1	ECH1$gi|30023138|ref|NP_834769.1|	20
2260	802.42	1602.83	1602.83	0.424251	0	75.84	75.84	497	512	K	VSIGGTTLYPTASISH	-		1	1808.42	ECH1_DIL50_130416074636.4109.4109.2.dta	2	gi|30023138|ref|NP_834769.1|	perfringolysin O precursor [Bacillus cereus ATCC 14579],	ECH1	ECH1$gi|30023138|ref|NP_834769.1|	20
2259	802.42	1602.83	1602.83	0.424251	0	64.72	64.72	497	512	K	VSIGGTTLYPTASISH	-		1	1809.56	ECH1_DIL50_130416074636.4112.4112.2.dta	2	gi|30023138|ref|NP_834769.1|	perfringolysin O precursor [Bacillus cereus ATCC 14579],	ECH1	ECH1$gi|30023138|ref|NP_834769.1|	20
4567	850.098	2547.27	2547.27	0.70389	0	34	34	357	379	K	QPEKPNQGTIGDYYINASALNVR	S		1	1814.42	ECH1_DIL50_130416074636.4126.4126.3.dta	3	gi|30023266|ref|NP_834897.1|	N-acetylmuramoyl-L-alanine amidase [Bacillus cereus ATCC 14579],	ECH1	ECH1$gi|30023266|ref|NP_834897.1|	20
4568	850.099	2547.27	2547.27	1.21031	0	30.08	30.08	357	379	K	QPEKPNQGTIGDYYINASALNVR	S		1	1815.87	ECH1_DIL50_130416074636.4130.4130.3.dta	3	gi|30023266|ref|NP_834897.1|	N-acetylmuramoyl-L-alanine amidase [Bacillus cereus ATCC 14579],	ECH1	ECH1$gi|30023266|ref|NP_834897.1|	20
1244	661.841	1321.67	1321.67	0.519798	0	64.34	64.34	505	516	R	QSVAGYWSSLPK	T		1	1822.56	ECH1_DIL50_130416074636.4148.4148.2.dta	2	gi|30023266|ref|NP_834897.1|	N-acetylmuramoyl-L-alanine amidase [Bacillus cereus ATCC 14579],	ECH1	ECH1$gi|30023266|ref|NP_834897.1|	20
1243	661.841	1321.67	1321.67	0.429004	0	58.47	58.47	505	516	R	QSVAGYWSSLPK	T		1	1823.98	ECH1_DIL50_130416074636.4152.4152.2.dta	2	gi|30023266|ref|NP_834897.1|	N-acetylmuramoyl-L-alanine amidase [Bacillus cereus ATCC 14579],	ECH1	ECH1$gi|30023266|ref|NP_834897.1|	20
1502	698.367	1394.72	1394.72	-0.303287	0	31.83	31.83	555	567	K	GVAIASLSNSYWK	S		1	1935.59	ECH1_DIL50_130416074636.4459.4459.2.dta	2	gi|30023266|ref|NP_834897.1|	N-acetylmuramoyl-L-alanine amidase [Bacillus cereus ATCC 14579],	ECH1	ECH1$gi|30023266|ref|NP_834897.1|	20
3462	979.978	1957.94	1957.94	-0.268649	0	49.44	49.44	517	533	K	TSSPQPGDLIYFQNTYK	S		1	1988.18	ECH1_DIL50_130416074636.4599.4599.2.dta	2	gi|30023266|ref|NP_834897.1|	N-acetylmuramoyl-L-alanine amidase [Bacillus cereus ATCC 14579],	ECH1	ECH1$gi|30023266|ref|NP_834897.1|	20
3463	979.979	1957.94	1957.94	0.977557	0	69.04	69.04	517	533	K	TSSPQPGDLIYFQNTYK	S		1	1989.67	ECH1_DIL50_130416074636.4603.4603.2.dta	2	gi|30023266|ref|NP_834897.1|	N-acetylmuramoyl-L-alanine amidase [Bacillus cereus ATCC 14579],	ECH1	ECH1$gi|30023266|ref|NP_834897.1|	20
734	578.324	1154.63	1154.63	0.310055	0	28.81	28.81	257	266	K	LGWLEPELAK	L		1	2006.1	ECH1_DIL50_130416074636.4647.4647.2.dta	2	gi|30021213|ref|NP_832844.1|	hemolysin BL binding component precursor [Bacillus cereus ATCC 14579],	ECH1	ECH1$gi|30021213|ref|NP_832844.1|	20
3106	616	1844.98	1844.98	0.203796	1	35.95	35.95	228	243	K	KGQVVQVVGEVQDWFK	I		1	2280.94	ECH1_DIL50_130416074636.5368.5368.3.dta	3	gi|30023266|ref|NP_834897.1|	N-acetylmuramoyl-L-alanine amidase [Bacillus cereus ATCC 14579],	ECH1	ECH1$gi|30023266|ref|NP_834897.1|	20
3105	616	1844.98	1844.98	0.106234	1	35.8	35.8	228	243	K	KGQVVQVVGEVQDWFK	I		1	2282.45	ECH1_DIL50_130416074636.5372.5372.3.dta	3	gi|30023266|ref|NP_834897.1|	N-acetylmuramoyl-L-alanine amidase [Bacillus cereus ATCC 14579],	ECH1	ECH1$gi|30023266|ref|NP_834897.1|	20
823	594.339	1186.66	1186.66	-0.145787	0	45.66	45.66	170	179	K	ALIEELMQLK	N		1	2499.19	ECH1_DIL50_130416074636.5930.5930.2.dta	2	gi|30021213|ref|NP_832844.1|	hemolysin BL binding component precursor [Bacillus cereus ATCC 14579],	ECH1	ECH1$gi|30021213|ref|NP_832844.1|	20
824	594.339	1186.66	1186.66	0.275563	0	48.88	48.88	170	179	K	ALIEELMQLK	N		1	2501.06	ECH1_DIL50_130416074636.5935.5935.2.dta	2	gi|30021213|ref|NP_832844.1|	hemolysin BL binding component precursor [Bacillus cereus ATCC 14579],	ECH1	ECH1$gi|30021213|ref|NP_832844.1|	20
1867	747.335	1492.66	1492.66	0.392589	0	22.66	22.66	471	481	R	ECTGLAWEWWR	T		1	2514.69	ECH1_DIL50_130416074636.5970.5970.2.dta	2	gi|30023138|ref|NP_834769.1|	perfringolysin O precursor [Bacillus cereus ATCC 14579],	ECH1	ECH1$gi|30023138|ref|NP_834769.1|	20
1868	747.336	1492.66	1492.66	0.63377	0	32.66	32.66	471	481	R	ECTGLAWEWWR	T		1	2516.24	ECH1_DIL50_130416074636.5974.5974.2.dta	2	gi|30023138|ref|NP_834769.1|	perfringolysin O precursor [Bacillus cereus ATCC 14579],	ECH1	ECH1$gi|30023138|ref|NP_834769.1|	20
3344	958.522	1915.03	1915.03	2.03548	0	90.29	90.29	97	114	K	SLTTSPVDISIIDSVVNR	T		1	2610.33	ECH1_DIL50_130416074636.6214.6214.2.dta	2	gi|30023138|ref|NP_834769.1|	perfringolysin O precursor [Bacillus cereus ATCC 14579],	ECH1	ECH1$gi|30023138|ref|NP_834769.1|	20
2677	859.45	1716.89	1716.88	1.11132	0	77.82	77.82	229	243	K	GQVVQVVGEVQDWFK	I		1	2610.71	ECH1_DIL50_130416074636.6215.6215.2.dta	2	gi|30023266|ref|NP_834897.1|	N-acetylmuramoyl-L-alanine amidase [Bacillus cereus ATCC 14579],	ECH1	ECH1$gi|30023266|ref|NP_834897.1|	20
3343	958.522	1915.03	1915.03	1.27309	0	73.76	73.76	97	114	K	SLTTSPVDISIIDSVVNR	T		1	2612.64	ECH1_DIL50_130416074636.6220.6220.2.dta	2	gi|30023138|ref|NP_834769.1|	perfringolysin O precursor [Bacillus cereus ATCC 14579],	ECH1	ECH1$gi|30023138|ref|NP_834769.1|	20
2678	859.45	1716.89	1716.88	1.61222	0	74.86	74.86	229	243	K	GQVVQVVGEVQDWFK	I		1	2613.83	ECH1_DIL50_130416074636.6223.6223.2.dta	2	gi|30023266|ref|NP_834897.1|	N-acetylmuramoyl-L-alanine amidase [Bacillus cereus ATCC 14579],	ECH1	ECH1$gi|30023266|ref|NP_834897.1|	20
3342	639.35	1915.03	1915.03	0.497121	0	18.66	18.66	97	114	K	SLTTSPVDISIIDSVVNR	T		1	2615.02	ECH1_DIL50_130416074636.6226.6226.3.dta	3	gi|30023138|ref|NP_834769.1|	perfringolysin O precursor [Bacillus cereus ATCC 14579],	ECH1	ECH1$gi|30023138|ref|NP_834769.1|	20
3341	639.349	1915.03	1915.03	0.121147	0	18.3	18.3	97	114	K	SLTTSPVDISIIDSVVNR	T		1	2622.14	ECH1_DIL50_130416074636.6244.6244.3.dta	3	gi|30023138|ref|NP_834769.1|	perfringolysin O precursor [Bacillus cereus ATCC 14579],	ECH1	ECH1$gi|30023138|ref|NP_834769.1|	20
4950	1055.19	3162.55	3162.55	1.37737	1	29.15	29.15	153	181	R	KENTITVQNPTYGNVAGAVDDLVSTWNEK	Y		1	2654.89	ECH1_DIL50_130416074636.6324.6324.3.dta	3	gi|30023138|ref|NP_834769.1|	perfringolysin O precursor [Bacillus cereus ATCC 14579],	ECH1	ECH1$gi|30023138|ref|NP_834769.1|	20
2684	574.977	1721.91	1721.91	-0.296183	0	16.36	16.36	116	130	K	QLLDTLTGIIEYDTK	F		1	2865.5	ECH1_DIL50_130416074636.6822.6822.3.dta	3	gi|30021213|ref|NP_832844.1|	hemolysin BL binding component precursor [Bacillus cereus ATCC 14579],	ECH1	ECH1$gi|30021213|ref|NP_832844.1|	20
3215	624.353	1870.04	1870.04	-1.03902	0	25.45	25.45	237	254	K	IPFIPTLIAGGIMIGDAR	G	Oxidation (M) [13]	1	2963.69	ECH1_DIL50_130416074636.7035.7035.3.dta	3	gi|30021213|ref|NP_832844.1|	hemolysin BL binding component precursor [Bacillus cereus ATCC 14579],	ECH1	ECH1$gi|30021213|ref|NP_832844.1|	20
3217	624.354	1870.04	1870.04	0.821908	0	45.18	45.18	237	254	K	IPFIPTLIAGGIMIGDAR	G	Oxidation (M) [13]	1	2968.6	ECH1_DIL50_130416074636.7047.7047.3.dta	3	gi|30021213|ref|NP_832844.1|	hemolysin BL binding component precursor [Bacillus cereus ATCC 14579],	ECH1	ECH1$gi|30021213|ref|NP_832844.1|	20
3216	936.027	1870.04	1870.04	0.0818165	0	41.94	41.94	237	254	K	IPFIPTLIAGGIMIGDAR	G	Oxidation (M) [13]	1	2968.98	ECH1_DIL50_130416074636.7048.7048.2.dta	2	gi|30021213|ref|NP_832844.1|	hemolysin BL binding component precursor [Bacillus cereus ATCC 14579],	ECH1	ECH1$gi|30021213|ref|NP_832844.1|	20
3218	936.028	1870.04	1870.04	1.58981	0	58.59	58.59	237	254	K	IPFIPTLIAGGIMIGDAR	G	Oxidation (M) [13]	1	2975.78	ECH1_DIL50_130416074636.7065.7065.2.dta	2	gi|30021213|ref|NP_832844.1|	hemolysin BL binding component precursor [Bacillus cereus ATCC 14579],	ECH1	ECH1$gi|30021213|ref|NP_832844.1|	20
3145	619.023	1854.05	1854.04	1.37861	0	20.47	20.47	237	254	K	IPFIPTLIAGGIMIGDAR	G		1	3155.91	ECH1_DIL50_130416074636.7402.7402.3.dta	3	gi|30021213|ref|NP_832844.1|	hemolysin BL binding component precursor [Bacillus cereus ATCC 14579],	ECH1	ECH1$gi|30021213|ref|NP_832844.1|	20
1661	724.856	1447.7	1447.7	0.460041	0	40.14	40.14	193	207	R	AAAENMIPTSTGAAK	A	Oxidation (M) [6]	1	744.771	ECH1_DIL50_130416074636.1214.1214.2.dta	2	gi|30023174|ref|NP_834805.1|	glyceraldehyde-3-phosphate dehydrogenase [Bacillus cereus ATCC 14579],	ECH1	ECH1$gi|30023174|ref|NP_834805.1|	18
1660	724.856	1447.7	1447.7	0.460041	0	43.95	43.95	193	207	R	AAAENMIPTSTGAAK	A	Oxidation (M) [6]	1	746.31	ECH1_DIL50_130416074636.1218.1218.2.dta	2	gi|30023174|ref|NP_834805.1|	glyceraldehyde-3-phosphate dehydrogenase [Bacillus cereus ATCC 14579],	ECH1	ECH1$gi|30023174|ref|NP_834805.1|	18
1612	716.858	1431.7	1431.7	-0.695675	0	16.9	16.9	193	207	R	AAAENMIPTSTGAAK	A		1	1064.51	ECH1_DIL50_130416074636.2067.2067.2.dta	2	gi|30023174|ref|NP_834805.1|	glyceraldehyde-3-phosphate dehydrogenase [Bacillus cereus ATCC 14579],	ECH1	ECH1$gi|30023174|ref|NP_834805.1|	18
1613	716.859	1431.7	1431.7	0.0726408	0	43.68	43.68	193	207	R	AAAENMIPTSTGAAK	A		1	1066.97	ECH1_DIL50_130416074636.2074.2074.2.dta	2	gi|30023174|ref|NP_834805.1|	glyceraldehyde-3-phosphate dehydrogenase [Bacillus cereus ATCC 14579],	ECH1	ECH1$gi|30023174|ref|NP_834805.1|	18
904	607.31	1212.61	1212.61	0.123701	0	62.73	62.73	316	326	R	VVDLAAYMTSK	G	Oxidation (M) [8]	1	1266.74	ECH1_DIL50_130416074636.2634.2634.2.dta	2	gi|30023174|ref|NP_834805.1|	glyceraldehyde-3-phosphate dehydrogenase [Bacillus cereus ATCC 14579],	ECH1	ECH1$gi|30023174|ref|NP_834805.1|	18
903	607.31	1212.61	1212.61	0.0247401	0	66.56	66.56	316	326	R	VVDLAAYMTSK	G	Oxidation (M) [8]	1	1270.32	ECH1_DIL50_130416074636.2644.2644.2.dta	2	gi|30023174|ref|NP_834805.1|	glyceraldehyde-3-phosphate dehydrogenase [Bacillus cereus ATCC 14579],	ECH1	ECH1$gi|30023174|ref|NP_834805.1|	18
2634	852.387	1702.76	1702.76	0.757594	0	79.85	79.85	302	315	K	VLSWYDNETGYSNR	V		1	1638.47	ECH1_DIL50_130416074636.3650.3650.2.dta	2	gi|30023174|ref|NP_834805.1|	glyceraldehyde-3-phosphate dehydrogenase [Bacillus cereus ATCC 14579],	ECH1	ECH1$gi|30023174|ref|NP_834805.1|	18
2633	852.387	1702.76	1702.76	0.534427	0	56.16	56.16	302	315	K	VLSWYDNETGYSNR	V		1	1641.49	ECH1_DIL50_130416074636.3658.3658.2.dta	2	gi|30023174|ref|NP_834805.1|	glyceraldehyde-3-phosphate dehydrogenase [Bacillus cereus ATCC 14579],	ECH1	ECH1$gi|30023174|ref|NP_834805.1|	18
851	599.313	1196.61	1196.61	0.274943	0	87.24	87.24	316	326	R	VVDLAAYMTSK	G		1	1840.17	ECH1_DIL50_130416074636.4197.4197.2.dta	2	gi|30023174|ref|NP_834805.1|	glyceraldehyde-3-phosphate dehydrogenase [Bacillus cereus ATCC 14579],	ECH1	ECH1$gi|30023174|ref|NP_834805.1|	18
852	599.313	1196.61	1196.61	0.575793	0	94.81	94.81	316	326	R	VVDLAAYMTSK	G		1	1841.32	ECH1_DIL50_130416074636.4200.4200.2.dta	2	gi|30023174|ref|NP_834805.1|	glyceraldehyde-3-phosphate dehydrogenase [Bacillus cereus ATCC 14579],	ECH1	ECH1$gi|30023174|ref|NP_834805.1|	18
429	526.839	1051.66	1051.66	0.038035	0	49.73	49.73	208	217	K	AVALVLPELK	G		1	2041.81	ECH1_DIL50_130416074636.4742.4742.2.dta	2	gi|30023174|ref|NP_834805.1|	glyceraldehyde-3-phosphate dehydrogenase [Bacillus cereus ATCC 14579],	ECH1	ECH1$gi|30023174|ref|NP_834805.1|	18
430	526.839	1051.66	1051.66	0.171157	0	51.69	51.69	208	217	K	AVALVLPELK	G		1	2043.31	ECH1_DIL50_130416074636.4746.4746.2.dta	2	gi|30023174|ref|NP_834805.1|	glyceraldehyde-3-phosphate dehydrogenase [Bacillus cereus ATCC 14579],	ECH1	ECH1$gi|30023174|ref|NP_834805.1|	18
3805	1043.54	2085.06	2085.06	0.461857	0	76.95	76.95	13	32	R	AALNNSEVEVVAINDLTDAK	T		1	2248.88	ECH1_DIL50_130416074636.5284.5284.2.dta	2	gi|30023174|ref|NP_834805.1|	glyceraldehyde-3-phosphate dehydrogenase [Bacillus cereus ATCC 14579],	ECH1	ECH1$gi|30023174|ref|NP_834805.1|	18
3804	696.027	2085.06	2085.06	0.252751	0	29.35	29.35	13	32	R	AALNNSEVEVVAINDLTDAK	T		1	2250.46	ECH1_DIL50_130416074636.5288.5288.3.dta	3	gi|30023174|ref|NP_834805.1|	glyceraldehyde-3-phosphate dehydrogenase [Bacillus cereus ATCC 14579],	ECH1	ECH1$gi|30023174|ref|NP_834805.1|	18
3806	1043.54	2085.06	2085.06	0.576962	0	74.98	74.98	13	32	R	AALNNSEVEVVAINDLTDAK	T		1	2252.04	ECH1_DIL50_130416074636.5292.5292.2.dta	2	gi|30023174|ref|NP_834805.1|	glyceraldehyde-3-phosphate dehydrogenase [Bacillus cereus ATCC 14579],	ECH1	ECH1$gi|30023174|ref|NP_834805.1|	18
3803	696.027	2085.06	2085.06	-0.00623484	0	36.88	36.88	13	32	R	AALNNSEVEVVAINDLTDAK	T		1	2255.21	ECH1_DIL50_130416074636.5300.5300.3.dta	3	gi|30023174|ref|NP_834805.1|	glyceraldehyde-3-phosphate dehydrogenase [Bacillus cereus ATCC 14579],	ECH1	ECH1$gi|30023174|ref|NP_834805.1|	18
[truncated: 48,197 more rows]
