# Supplementary material for: Proteome data to explore the impact of pBClin15 on Bacillus cereus ATCC 14579
Source: Data Brief. 2016 Jul 26;8:1243–6. doi: 10.1016/j.dib.2016.07.042 (PMC4983103; doi:10.1016/j.dib.2016.07.042)
Supplement: Supplementary file 2 — Supplementary material [file mmc2.zip › Supplementary Table5.xlsx]

## Sheet: SC
								Spectral counts in each sample
Supplementary Table 5. List of proteins identified in the exoproteome analysis of the DpBClin15 and wild-type ATCC 14579 strains.								WT									ΔpBClin15
							Growth phases	EE			LE			S			EE			LE			S
							Sample name for analysis	EE-1	EE-2	EE-3	LE-1	LE-2	LE-3	S-1	S-2	S-3	EE-1	EE-2	EE-3	LE-1	LE-2	LE-3	S-1	S-2	S-3
Proteins validated with at least two different peptides							Sample name for MS/MS	ECH1	ECH11	ECH21	ECH22	ECH5	ECH15	ECH16	ECH26	ECH9	OP11	OP21	OP31	OP12	OP22	OP32	OP13	OP23	OP33
Gene	Protein	GI number	NP number	Functional annotation	Isoelectric point	Lenght	Theorical mass (Da)																			Total SC	Total NSAF
				1/ Metabolism
				01.01/ Carbohydrate transport
BC4049	PtsH	30022136	NP_833767.1	phosphocarrier protein HPr	5.04669	87	9232.68	0	0	0	0	0	0	0	0	0	0	0	2	0	2	2	6	4	6	22	2.38284
BC5320	Ccr	30023351	NP_834982.1	PTS system, glucose-specific IIA component	5.41244	165	17434.2	0	0	0	2	0	0	2	2	3	2	2	2	0	0	3	2	6	2	28	1.60604
BC4693	FrvX	30022768	NP_834399.1	deblocking aminopeptidase	6.09101	357	39118	3	0	0	0	0	0	7	0	2	4	2	7	1	3	3	0	0	0	32	0.818037
BC4571	FrxX	30022646	NP_834277.1	deblocking aminopeptidase	5.37231	363	39657.4	7	0	0	2	0	0	9	0	0	12	6	11	1	6	3	0	2	2	61	1.53817
BC4048	PtsA	30022135	NP_833766.1	phosphoenolpyruvate-protein phosphotransferase	4.7451	570	62727.1	0	0	0	0	0	0	4	0	0	2	3	8	2	4	5	1	4	0	33	0.526089
				01.02/ Glycolysis/gluconeogenesis
BC3947	PycA	30022035	NP_833666.1	pyruvate carboxylase	5.6555	1148	128362	1	0	0	0	0	0	0	0	0	3	0	5	0	0	0	0	0	0	9	0.0701144
BC4919	Pgm	30022960	NP_834591.1	phosphoglucomutase	5.13308	574	64130.7	2	0	0	0	0	0	2	0	0	1	1	3	0	0	0	0	0	0	9	0.140338
BC5137	TpiA	_	NA	Triose phosphate isomerase,	4.94	1186	26468.1	11	0	0	6	0	0	20	4	11	26	8	31	3	1	11	3	6	3	144	5.44051
BC5138	Pgk	_	NA	phosphoglycerate kinase	5.08	1186	42427.8	16	1	0	2	0	1	38	4	11	19	10	21	3	11	12	9	10	13	181	4.26607
BC5135	Eno	30023172	NP_834803.1	phosphopyruvate hydratase	4.65867	431	46343.3	51	4	6	15	0	13	70	18	31	59	41	60	32	35	50	31	37	36	589	12.7095
BC5335	Fba	30023366	NP_834997.1	fructose-bisphosphate aldolase	4.99859	285	30653.5	3	0	3	2	0	0	1	0	0	6	9	10	0	3	8	2	0	0	47	1.53327
BC5140	GapA	30023174	NP_834805.1	glyceraldehyde-3-phosphate dehydrogenase	5.04439	328	35175.8	18	7	0	9	4	6	18	9	14	22	20	26	4	16	21	9	18	11	232	6.59543
BC0868	GapN	30019023	NP_830654.1	NADP-dependent glyceraldehyde-3-phosphate dehydrogenase	5.53353	479	51768.9	33	0	0	6	0	0	47	3	10	18	11	28	8	13	14	10	8	11	220	4.24966
BC3973	PdhA	30022061	NP_833692.1	pyruvate dehydrogenase E1 component alpha subunit	5.41126	371	41388	5	0	0	2	0	0	0	0	0	10	8	10	0	1	2	0	0	0	38	0.91814
BC3972	PdhB	30022060	NP_833691.1	pyruvate dehydrogenase E1 component beta subunit	4.74761	325	35207.2	15	0	2	4	0	2	2	1	0	10	9	13	0	0	0	0	0	0	58	1.64739
BC3971	PdhC	30022059	NP_833690.1	branched-chain alpha-keto acid dehydrogenase subunit E2	5.38959	429	45914.1	7	0	0	2	0	0	5	1	1	18	10	8	0	2	3	1	0	0	58	1.26323
BC3970	PdhD	30022058	NP_833689.1	dihydrolipoamide dehydrogenase	5.25075	470	49408.7	33	0	4	15	2	4	37	12	26	31	31	37	4	16	19	5	10	3	289	5.84918
BC4600	Pfk	30022675	NP_834306.1	6-phosphofructokinase	5.78927	319	34248.9	10	0	0	3	0	0	12	0	8	16	6	21	4	0	3	1	0	0	84	2.45263
BC4898	Pgi	30022940	NP_834571.1	glucose-6-phosphate isomerase	5.04046	450	50280.4	24	0	0	9	0	0	33	9	17	37	27	44	22	32	33	14	13	13	327	6.50353
BC5136	Pgm4	30023173	NP_834804.1	phosphoglyceromutase	4.85761	509	56317	5	0	0	0	0	0	0	0	0	0	2	3	0	0	0	0	0	0	10	0.177566
BC4599	PykI	30022674	NP_834305.1	pyruvate kinase	5.2001	585	62228.7	6	0	0	4	0	0	0	0	3	8	4	7	0	0	3	2	0	0	37	0.594581
				01.03/ Fermentation
BC5387	Pta	30023417	NP_835048.1	phosphotransacetylase	5.08447	323	34704.9	6	0	0	3	0	0	15	2	4	1	1	5	3	2	8	0	7	2	59	1.70005
BC4637	Ack	30022712	NP_834343.1	acetate kinase	5.1935	397	43178.4	1	0	0	0	0	0	0	0	0	0	2	0	0	0	0	0	0	0	3	0.0694792
				01.04/ TCA
BC3616	Acn	30021715	NP_833346.1	aconitate hydratase	4.8846	907	98936.2	26	0	0	5	0	0	22	0	0	32	10	40	3	3	8	0	0	0	149	1.50602
BC3773	PorB	30021865	NP_833496.1	2-oxoglutarate ferredoxin oxidoreductase subunit beta	5.75783	288	31403.5	0	0	0	0	0	0	0	0	0	0	0	1	0	0	1	0	0	0	2	0.0636872
BC3833	SucA	30021923	NP_833554.1	succinyl-CoA synthetase subunit alpha	5.2324	300	31205.9	0	0	0	0	0	0	0	0	0	6	2	2	0	0	0	0	0	0	10	0.320452
BC4160	LpdV	30022244	NP_833875.1	dihydrolipoamide dehydrogenase	5.53307	473	50742.4	0	0	0	2	0	0	6	0	6	0	0	0	0	0	0	0	0	0	14	0.275903
BC4592	Mdh	30022667	NP_834298.1	malate dehydrogenase	5.12347	312	33490.8	2	0	0	0	0	0	0	0	0	6	1	3	0	0	0	0	0	0	12	0.358308
BC4593	Lcd	30022668	NP_834299.1	isocitrate dehydrogenase	5.07322	430	46943.4	1	0	0	0	0	0	0	0	0	4	6	11	0	0	0	0	0	0	22	0.46865
BC1251	SucB	30019404	NP_831035.1	dihydrolipoamide acetyltransferase	5.45461	419	45328.9	5	0	0	0	0	0	0	0	0	4	2	3	0	0	0	0	0	0	14	0.308854
BC4604	MaeA	30022679	NP_834310.1	NAD-dependent malic enzyme	5.11872	412	44081.8	2	0	0	1	0	0	9	1	1	5	3	7	4	6	4	4	5	4	56	1.27037
				01.05/ Pentose phosphate
BC0665	TalA	30018847	NP_830478.1	putative translaldolase	5.26108	215	23112.2	0	0	0	0	0	0	0	0	0	4	2	8	3	0	2	3	0	4	26	1.12494
BC3858	Rpe	30021948	NP_833579.1	ribulose-phosphate 3-epimerase	5.397	214	23166.2	2	0	0	2	0	0	4	1	2	3	0	6	2	2	2	0	0	0	26	1.12232
BC3682	Tkt	30021779	NP_833410.1	transketolase	4.99292	680	73969.5	3	0	0	0	0	0	0	0	0	3	6	2	0	0	0	0	0	0	14	0.189267
				01.06/ Oxidative phosphorylation
BC5061	Ndh (yjlD)	30023098	NP_834729.1	NADH dehydrogenase	6.67973	392	41581	0	0	0	0	0	0	0	0	0	2	0	0	0	0	0	0	0	0	2	0.0480988
BC1522	QcrA	30019670	NP_831301.1	menaquinol-cytochrome c reductase iron-sulfur subunit	9.2457	170	18877.6	0	0	0	0	0	0	0	0	0	0	0	0	0	0	0	1	0	10	11	0.582702
BC2826	PpaC	30020945	NP_832576.1	putative manganese-dependent inorganic pyrophosphatase	4.6879	309	33671.3	2	0	0	0	0	0	0	0	0	1	0	4	0	0	0	0	0	0	7	0.207892
				01.07/ NAD(P)H related proteins
BC4522	EtfA	_	NA	Electron transfer flavoprotein subunit alpha	5	1186	34243	0	0	0	0	0	0	0	0	0	7	1	5	2	1	4	0	0	0	20	0.584061
BC4523	EtfB	30022600	NP_834231.1	electron transfer flavoprotein subunit beta	4.3332	257	28128.6	0	0	0	0	0	0	0	0	0	4	2	2	0	0	0	0	0	0	8	0.284409
				01.08/ ATP synthesis
BC3230	AtpA1	30021340	NP_832971.1	F0F1 ATP synthase subunit alpha	4.76622	213	23134.5	6	8	12	6	14	22	8	7	8	9	10	10	20	19	23	11	15	14	222	9.59605
BC5308	AtpA	161511197	NP_834970.2	F0F1 ATP synthase subunit alpha	5.30279	1509	54609.7	0	0	0	1	0	0	0	0	0	3	1	3	0	1	0	0	0	0	9	0.164806
BC5306	AtpD	30023337	NP_834968.1	F0F1 ATP synthase subunit beta	4.92171	468	50990	0	0	0	0	0	0	1	0	0	5	1	1	0	1	0	0	0	0	9	0.176505
				01.09/ Fatty acid and phospholipid metabolism
BC3848	AcpP	30021938	NP_833569.1	acyl carrier protein	3.87264	77	8809.29	2	2	2	2	0	2	6	0	2	8	4	4	2	2	2	8	6	8	62	7.03802
BC1174	-	30019329	NP_830960.1	3-oxoacyl-(acyl carrier protein) synthase II	5.14029	412	43688.8	2	0	0	0	0	0	2	0	0	4	3	4	1	0	3	1	0	0	20	0.457783
BC1216	FabI	30019369	NP_831000.1	enoyl-(acyl carrier protein) reductase	5.44801	256	27723.3	1	0	0	0	0	0	0	0	0	1	0	2	0	0	0	0	0	0	4	0.144283
BC5280	FabZ	30023312	NP_834943.1	(3R)-hydroxymyristoyl-ACP dehydratase	6.17939	144	15955.5	1	0	0	0	0	0	4	0	2	2	0	1	3	5	5	2	1	2	28	1.75488
BC4023	-	30022110	NP_833741.1	acetyl-CoA acetyltransferase	5.55403	391	41842.8	5	0	0	1	0	0	13	2	10	10	1	9	2	1	2	1	0	0	57	1.36224
BC3761	PlcA	30021854	NP_833485.1	1-phosphatidylinositol phosphodiesterase precursor	6.26747	329	38089.1	5	4	12	20	22	31	23	29	27	4	8	12	42	32	41	31	38	38	419	11.0005
				01.10/ Alanine, aspartate and glutamate metabolism
BC4623	AlD	30022698	NP_834329.1	alanine dehydrogenase	5.30463	377	40068.8	12	0	0	0	0	0	0	0	6	4	0	4	0	0	0	0	0	0	26	0.648883
BC0190	GlmS	30018427	NP_830058.1	D-fructose-6-phosphate amidotransferase	4.98786	600	65780.9	6	0	0	4	0	0	0	0	2	6	6	10	0	0	1	0	0	0	35	0.532069
BC0592	-	30018778	NP_830409.1	alanine dehydrogenase	5.50992	377	40209	0	0	0	1	0	0	5	2	0	0	1	0	0	0	0	0	0	0	9	0.223831
BC1491	GdhA	30019639	NP_831270.1	NAD-specific glutamate dehydrogenase	7.02052	379	41416.6	0	0	0	0	0	0	1	2	2	3	0	1	0	0	0	2	1	2	14	0.338029
BC1546	-	30019693	NP_831324.1	aspartate aminotransferase	5.59242	395	43243.3	3	0	0	0	0	0	0	0	0	6	2	8	0	0	0	0	0	0	19	0.439374
BC3705	GlnA	_	NA	Glutamine synthetase	5.05	1186	50047	32	5	2	15	2	2	33	11	16	36	27	49	30	31	33	17	24	19	384	7.67279
BC0344	RocA	30018552	NP_830183.1	1-pyrroline-5-carboxylate dehydrogenase	5.43365	515	56189.6	32	0	0	13	0	0	19	6	12	64	36	77	2	1	12	1	0	0	275	4.89415
BC2974	ArgC	_	NA	Gamma-glutamyl phosphate reductase,	5.57867	1186	33830.8	1	0	0	0	0	0	3	0	0	1	0	1	0	0	2	0	2	0	10	0.295588
				01.11/ Glycine, serine and threonine metabolism
BC3799	Asd	30021890	NP_833521.1	aspartate-semialdehyde dehydrogenase	5.44551	349	38080.8	4	0	0	4	0	0	9	1	4	13	2	11	3	9	11	0	0	0	71	1.86446
BC3249	SerC	30021358	NP_832989.1	phosphoserine aminotransferase	5.38447	360	40473.6	0	0	0	0	0	0	4	0	2	2	1	2	0	0	0	0	0	0	11	0.271782
BC4225	GcvPA	30022308	NP_833939.1	glycine dehydrogenase subunit 1	5.65545	447	49367.1	3	0	0	0	0	0	7	0	0	7	1	13	2	4	8	0	0	0	45	0.911538
BC4224	GcvP	30022307	NP_833938.1	glycine dehydrogenase subunit 2	5.42705	534	59369.9	6	0	0	0	0	0	5	0	2	7	2	16	3	0	5	0	0	0	46	0.774803
BC4226	GcvT	30022309	NP_833940.1	glycine cleavage system aminomethyltransferase T	5.14709	366	40200	12	0	0	4	0	0	2	0	3	4	1	5	0	0	2	0	0	0	33	0.820895
BC5316	GlyA	30023347	NP_834978.1	serine hydroxymethyltransferase	5.70063	414	45230.1	9	0	0	7	0	0	11	1	7	20	9	25	6	7	6	3	4	4	119	2.63099
BC0621	Kbl	30018806	NP_830437.1	2-amino-3-ketobutyrate coenzyme A ligase	5.50583	396	43036.2	5	0	0	0	0	0	3	1	1	4	0	8	0	0	1	0	0	0	23	0.534433
BC1238	TrpA	30019391	NP_831022.1	tryptophan synthase subunit alpha	4.97263	258	28314	36	0	2	5	0	2	14	4	9	14	2	22	7	16	18	6	3	0	160	5.65092
BC1237	TrpB	30019390	NP_831021.1	tryptophan synthase subunit beta	5.73447	397	43602.9	22	0	0	8	0	1	14	2	7	3	1	9	1	7	11	0	2	0	88	2.01821
BC4991	GcvH	30023031	NP_834662.1	glycine cleavage system protein H	4.18246	127	13977.8	2	0	0	4	0	0	6	2	5	4	4	4	3	4	2	4	7	4	55	3.9348
				01.12/ Cysteine and methionine metabolism
BC4366	Cgs	30022447	NP_834078.1	cystathionine beta-lyase	5.25924	377	41250.3	2	0	0	3	0	0	3	0	3	2	1	4	2	2	5	2	2	2	33	0.799994
BC4761	MetK	30022834	NP_834465.1	S-adenosylmethionine synthetase	5.13896	399	43255.1	0	0	0	6	0	0	0	0	0	0	0	2	0	0	0	0	0	0	8	0.184949
BC4981	-	30023021	NP_834652.1	cysteine desulfhydrase	5.48313	406	45219.1	9	0	0	0	0	0	5	0	5	8	5	14	2	3	3	2	0	1	57	1.26053
				01.13/ Valine, leucine and isoleucine degradation
BC4158	-	30022242	NP_833873.1	2-oxoisovalerate dehydrogenase beta subunit	4.866	327	35738.2	0	0	0	0	0	0	6	0	2	0	0	0	0	0	1	0	0	0	9	0.251832
BC4159	-	30022243	NP_833874.1	2-oxoisovalerate dehydrogenase alpha subunit	5.3652	333	36760.3	2	0	0	0	0	0	6	0	0	0	0	0	0	0	0	0	0	0	8	0.217626
BC4162	Ldh	30022246	NP_833877.1	leucine dehydrogenase	5.13308	366	39842.2	25	0	0	15	0	1	37	15	19	31	14	34	9	24	26	12	22	8	292	7.32892
				01.14/ Lysine biosynthesis and degradation
BC1532	DapB	30019680	NP_831311.1	dihydrodipicolinate reductase	5.5845	266	29179	2	0	0	0	0	0	0	0	0	0	0	0	0	0	1	0	0	0	3	0.102814
BC3797	DapA	30021888	NP_833519.1	dihydrodipicolinate synthase	5.06596	292	31243.2	0	0	0	2	0	0	18	6	15	4	2	4	3	3	7	7	2	8	81	2.59256
BC3981	DapD	30022069	NP_833700.1	tetrahydrodipicolinate N-acetyltransferase	5.55582	240	25688.7	1	0	0	0	0	0	4	2	2	2	0	0	0	0	2	1	2	1	17	0.66177
				01.15/ Arginine and proline metabolism
BC1149	RocD	30019304	NP_830935.1	ornithine--oxo-acid transaminase	5.11616	396	43382.3	0	0	0	1	0	0	1	1	0	5	1	4	0	0	0	0	0	0	13	0.299662
BC0185	RocF	30018422	NP_830053.1	arginase	4.89273	297	32290.3	2	0	0	0	0	0	4	0	0	11	2	12	5	8	7	2	5	2	60	1.85815
BC4143	ArgE	30022227	NP_833858.1	peptidase T	5.15087	372	39579.4	3	0	0	0	0	0	0	0	0	8	6	9	0	1	2	2	2	0	33	0.833768
				01.16/ Phenylalanine, tyrosine and tryptophan biosynthesis
BC2942	-	30021058	NP_832689.1	bifunctional 3-deoxy-7-phosphoheptulonate synthase/chorismate mutase	5.72195	358	40024	2	0	0	0	0	0	0	0	0	4	0	2	0	0	0	0	0	0	8	0.19988
BC1235	TrpC	30019388	NP_831019.1	indole-3-glycerol-phosphate synthase	5.85071	253	28272.1	12	0	0	9	0	0	7	0	8	1	1	3	5	6	6	4	6	6	74	2.61742
				01.17/ Amino sugar and nucleotide sugar metabolism
BC0188	GlmM	30018425	NP_830056.1	phosphoglucosamine mutase	4.87474	448	48401.5	13	0	0	6	0	0	14	5	9	4	2	8	0	1	7	0	0	0	69	1.42557
BC5288	MurA	30023320	NP_834951.1	UDP-N-acetylglucosamine 1-carboxyvinyltransferase	5.63934	434	46772.4	4	0	0	0	0	0	0	0	0	0	1	1	0	0	0	0	0	0	6	0.128281
				01.18/ Purine metabolism
BC0152	Adk	30018400	NP_830031.1	adenylate kinase	4.90321	216	23740.1	4	0	0	2	0	0	0	1	1	2	0	2	0	0	5	0	0	0	17	0.716087
BC0325	AdSL	30018533	NP_830164.1	adenylosuccinate lyase	6.02369	447	51156.9	11	0	0	1	0	0	6	0	4	8	7	7	1	8	6	0	3	1	63	1.2315
BC5468	AdSS	30023492	NP_835123.1	adenylosuccinate synthetase	5.43528	429	47539.3	12	0	0	4	0	0	14	0	7	14	4	21	3	3	4	1	0	0	87	1.83007
BC0071	-	30018335	NP_829966.1	hypoxanthine-guanine phosphoribosyltransferase	5.12858	180	20286.6	1	0	0	6	0	0	0	0	0	2	2	4	0	0	1	0	0	0	16	0.788698
BC0334	PurD	30018542	NP_830173.1	phosphoribosylamine--glycine ligase	4.8364	423	45905.4	0	0	0	2	0	0	0	0	0	3	3	3	0	2	3	0	1	0	17	0.370327
BC4086	-	30022173	NP_833804.1	purine nucleoside phosphorylase	5.35646	197	21462.8	0	0	0	0	0	0	2	0	4	0	0	0	0	0	0	0	0	0	6	0.279553
BC1463	deoD	30019611	NP_831242.1	purine nucleoside phosphorylase	5.06075	235	25641	0	0	0	0	0	0	6	0	0	1	0	4	1	2	3	0	0	0	17	0.663
BC0296	GuaA	30018516	NP_830147.1	bifunctional GMP synthase/glutamine amidotransferase protein	5.10256	515	57597.3	9	0	0	6	0	0	10	0	6	3	2	4	0	1	3	0	0	0	44	0.763925
BC0013	GuaB	30018286	NP_829917.1	inositol-5-monophosphate dehydrogenase	6.44571	487	52480.5	9	0	0	5	0	0	0	0	0	5	2	2	0	0	0	0	0	0	23	0.438258
BC3805	PnpA	30021896	NP_833527.1	polynucleotide phosphorylase/polyadenylase	5.07987	712	78192.6	4	0	0	1	0	0	23	0	3	5	2	3	0	1	0	0	0	0	42	0.537135
BC0333	PurH	30018541	NP_830172.1	bifunctional phosphoribosylaminoimidazolecarboxamide formyltransferase/IMP cyclohydrolase	5.29374	511	55539.8	6	0	0	0	0	0	2	0	0	4	5	4	0	0	0	0	0	0	21	0.378107
				01.19/ Pyrimidine metabolism
BC4085	-	30022172	NP_833803.1	pyrimidine-nucleoside phosphorylase	4.75804	434	46240.7	0	0	0	0	0	0	2	0	0	0	0	1	0	0	0	0	0	0	3	0.064878
BC5338	PyrG	30023369	NP_835000.1	CTP synthetase	5.33755	535	59770.6	7	0	0	2	0	0	0	0	0	6	0	7	0	0	1	0	0	0	23	0.384804
BC1510	-	30019658	NP_831289.1	DNA-binding protein HU	7.93363	114	12484.5	7	5	4	0	0	1	2	0	0	7	4	5	2	3	2	4	2	6	54	4.32535
BC3728	-	30021822	NP_833453.1	DNA-binding protein HU	9.09843	90	9723.19	0	2	0	0	0	0	0	0	0	12	5	7	4	4	6	4	6	4	54	5.55374
BC4122	-	_	NA	2', 3'-cyclic nucleotide 2'-phosphodiesterase	5	1186	85787	0	11	6	0	1	0	0	0	0	0	10	7	0	6	1	2	7	7	58	0.676093
				01.20/ Glyoxylate and dicarboxylate metabolism
BC2101	Fhs	30020238	NP_831869.1	formate--tetrahydrofolate ligase	5.37405	562	60468.7	15	0	0	2	0	0	25	2	6	8	8	16	2	2	2	1	0	0	89	1.47184
BC4180	FolD	30022263	NP_833894.1	methylenetetrahydrofolate dehydrogenase (NADP+)	5.63623	286	31070.5	2	0	0	0	0	0	0	0	0	2	0	2	0	0	0	0	0	0	6	0.193109
				01.21/ Thiamine metabolism
BC0747	-	30018906	NP_830537.1	glycine oxidase	5.98949	369	41165.1	0	0	0	0	0	0	4	0	5	0	0	0	0	0	0	0	0	0	9	0.218632
BC0749	ThiG	30018908	NP_830539.1	thiazole synthase	5.04802	258	27455.5	0	0	0	0	0	0	0	0	0	4	2	2	0	0	0	0	0	0	8	0.29138
				01.22/ Riboflavin metabolism
BC4110	-	30022197	NP_833828.1	riboflavin synthase subunit alpha	6.15189	214	23309.9	0	0	0	2	0	0	4	0	0	0	0	0	0	0	0	0	0	0	6	0.257402
BC4111	RibA	30022198	NP_833829.1	bifunctional 3,4-dihydroxy-2-butanone 4-phosphate synthase/GTP cyclohydrolase II protein	5.46989	397	43858.5	0	0	0	7	0	0	0	0	0	2	0	0	0	0	0	0	0	0	9	0.205205
BC4112	RibH	30022199	NP_833830.1	riboflavin synthase subunit beta	5.78038	153	16238.5	11	0	0	7	0	0	37	10	16	11	2	9	4	4	4	13	3	5	136	8.37517
				01.23/ Nicotinate and nicotinamide metabolism
BC4422	NadC	30022503	NP_834134.1	nicotinate-nucleotide pyrophosphorylase	5.86196	277	30330.9	11	0	0	4	0	1	10	4	6	11	2	12	2	4	5	2	2	2	78	2.57164
BC3121	UshA	30021232	NP_832863.1	5'-nucleotidase	6.13983	529	57895.1	5	20	10	0	2	2	0	1	0	0	9	0	1	6	7	0	3	3	69	1.19181
				01.24/ Biotin metabolism
BC0015	PdxS	30018288	NP_829919.1	pyridoxine biosynthesis protein	5.1798	295	32093.3	2	0	0	8	0	0	1	0	0	8	0	4	0	0	1	1	0	0	25	0.778979
BC4119	BioA	30022206	NP_833837.1	adenosylmethionine--8-amino-7-oxononanoate transaminase	5.34537	462	52070.4	2	0	0	0	0	0	4	0	0	2	2	4	0	0	1	0	0	0	15	0.288071
				01.25/ Butanoate metabolism
BC4163	-	30022247	NP_833878.1	phosphate butyryltransferase	5.7974	299	31578.8	3	0	0	0	0	0	14	0	6	5	1	4	1	0	1	2	1	3	41	1.29834
BC1317	FabG	30019468	NP_831099.1	acetoacetyl-CoA reductase	5.83297	247	26460.8	0	0	0	0	0	0	0	0	0	16	5	17	0	0	1	0	0	0	39	1.47388
BC0668	-	30018850	NP_830481.1	(R,R)-butanediol dehydrogenase	5.5025	350	37840.9	0	0	0	0	0	0	0	0	0	0	2	4	0	1	0	0	0	0	7	0.184985
				01.26/ Iron sulfur metabolism
BC4952	NifU	30022992	NP_834623.1	NifU protein	4.41714	78	8599.45	0	0	0	0	0	0	2	0	0	2	2	2	2	2	2	4	14	13	45	5.23289
BC4982	FtsE	30023022	NP_834653.1	ABC transporter-associated protein	5.27355	430	46841.3	5	2	0	3	0	0	0	0	0	5	4	4	0	2	3	0	0	0	28	0.597764
BC5380	-	30023410	NP_835041.1	ferrichrome ABC transporter substrate-binding protein	8.55	276	35170.6	0	2	0	1	0	3	6	0	0	2	2	2	11	4	5	18	19	23	98	2.78642
				01.27/ Gamma-Hexachlorocyclohexane degradation
BC4511	LppC	30022589	NP_834220.1	acid phosphatase	6.85613	275	31035	0	1	0	0	0	0	0	0	0	2	2	2	6	5	6	3	8	6	41	1.32109
				01.28/ Ubiquinone and other terpenoid-quinone metabolism
BC2305	-	30020437	NP_832068.1	isochorismatase	4.81212	297	33448.2	4	0	0	0	0	0	4	6	6	2	0	0	0	0	0	1	0	0	23	0.687631
BC2303	DhbC	30020435	NP_832066.1	isochorismate synthase DhbC	5.44934	399	44565.9	0	0	0	2	0	0	0	0	2	0	0	0	0	0	0	0	0	0	4	0.0897547
				01.29/ Folate metabolism
BC1511	FolE	30019659	NP_831290.1	GTP cyclohydrolase I	6.36117	189	21006.9	0	0	0	2	0	0	5	0	3	0	0	0	0	0	0	0	0	0	10	0.476035
				01.30/ Porphyrin metabolism
BC4468	HemL2	30022549	NP_834180.1	glutamate-1-semialdehyde aminotransferase	5.20838	429	45991.2	0	0	0	2	0	0	0	0	2	0	0	1	0	0	0	0	0	0	5	0.108716
				2/ Enterotoxins & virulence associated proteins
BC1110	CytK	30019265	NP_830896.1	cytotoxin K	8.34001	336	37037.2	5	17	28	0	3	3	0	0	0	28	21	28	1	6	13	0	1	0	154	4.15798
BC5239	EntA	30023271	NP_834902.1	enterotoxin / cell-wall binding protein	8.98704	296	31234.4	37	37	36	10	22	31	25	26	24	54	64	65	62	50	48	51	54	56	752	24.076
BC2952	EntB	30021068	NP_832699.1	enterotoxin / cell-wall binding protein	8.81079	495	55136.6	6	30	21	4	19	24	2	13	6	6	10	8	19	25	23	6	16	13	251	4.55233
BC0813	EntC	30018972	NP_830603.1	enterotoxin / cell-wall binding protein	8.87893	431	45573.7	83	96	92	63	75	106	86	94	78	64	83	80	258	262	215	173	391	193	2492	54.6807
BC3716	EntD	_	NA	3D domain protein,	8.53762	1186	26321.6	3	0	2	0	0	7	3	3	3	2	10	4	20	8	7	14	15	17	118	4.48301
BC1953	EntFM	30020092	NP_831723.1	enterotoxin	9.58302	430	44980.5	24	22	34	24	26	34	28	31	33	52	53	56	63	65	78	55	65	46	789	17.5409
BC3103	HblL1	30021215	NP_832846.1	hemolysin BL lytic component L1	5.60392	406	43803.7	57	78	78	19	45	60	20	20	11	75	76	90	85	81	88	46	59	42	1030	23.514
BC3104	HblL2	30021216	NP_832847.1	hemolysin BL lytic component L2	5.27922	439	49235.8	109	140	140	63	105	120	50	85	45	123	111	124	167	195	268	86	106	83	2120	43.0581
BC3102	HblB	30021214	NP_832845.1	hemolysin BL binding component precursor	5.56957	375	41666.6	71	75	79	50	65	71	38	58	38	76	75	82	119	97	130	73	75	64	1336	32.064
BC3101	HblB'	30021213	NP_832844.1	hemolysin BL binding component precursor	5.78237	466	52306.8	20	40	48	11	13	11	2	3	0	28	21	30	13	17	19	4	2	2	284	5.42951
BC5101	HlyI	30023138	NP_834769.1	perfringolysin O precursor	6.68612	512	56560.7	20	24	24	10	4	6	13	6	12	23	36	37	19	25	32	8	33	18	350	6.18804
BC3523	HlyII	30021625	NP_833256.1	hemolysin II	8.78114	412	45797.7	1	13	18	4	28	28	0	4	2	43	41	46	33	36	55	2	4	8	366	7.99167
BC1809	NheA	30019951	NP_831582.1	non-hemolytic enterotoxin lytic component L2	5.20526	386	43662.5	40	68	59	29	51	53	17	34	19	74	69	80	72	107	200	44	48	34	1098	25.1474
BC1810	NheB	30019952	NP_831583.1	non-hemolytic enterotoxin lytic component L1	6.85194	402	43062.4	29	34	42	15	31	41	6	17	8	52	53	56	59	75	91	39	70	38	756	17.5559
BC1811	NheC	30019953	NP_831584.1	enterotoxin C	6.46161	359	39889.3	4	9	14	2	10	11	0	3	0	8	6	11	15	27	29	4	13	7	173	4.33701
BC0918	-	30019073	NP_830704.1	ESAT-6-like protein	5.13446	100	11417.7	0	2	0	0	0	0	0	0	0	0	4	0	0	0	0	0	0	2	8	0.700667
BC2077	ESAT-6	30020214	NP_831845.1	ESAT-6-like protein	5.38677	98	11340.7	12	0	1	5	0	6	15	2	2	18	20	18	15	12	18	18	17	17	196	17.2829
				3/ Degradative enzymes & adhesins
BC1660	-	30019806	NP_831437.1	soluble lytic murein transglycosylase	9.22162	252	28054.6	0	3	1	0	0	0	0	0	0	0	0	0	0	1	0	0	0	0	5	0.178224
BC0360	-	30018568	NP_830199.1	aminopeptidase	4.95131	409	45222.6	0	0	0	0	0	0	8	0	0	2	0	5	1	5	4	0	4	0	29	0.641272
BC1566	-	30019713	NP_831344.1	thermostable carboxypeptidase 1	4.97835	505	58924.3	0	0	0	0	0	0	4	0	0	0	0	0	0	0	0	0	0	0	4	0.0678837
BC2473	-	30020602	NP_832233.1	Beta-lactamase	8.388	312	33963.7	0	0	2	0	0	2	0	0	1	0	0	0	0	1	3	0	4	2	15	0.441648
BC3786	Zmp1	30021878	NP_833509.1	Zinc protease	5.07849	428	49060.1	0	0	0	0	0	0	0	0	0	0	0	1	2	0	2	0	2	0	7	0.142682
BC4198	PepP1	30022281	NP_833912.1	Xaa-Pro dipeptidase	4.94415	353	38603	0	0	0	0	0	0	0	0	0	0	2	5	0	0	0	0	0	0	7	0.181333
BC4614	-	30022689	NP_834320.1	Xaa-Pro dipeptidase	5.23486	365	40668.8	0	0	0	0	0	0	0	0	0	5	0	11	0	1	1	0	0	0	18	0.4426
BC5184	Prc	30023217	NP_834848.1	carboxyl-terminal protease	8.49065	478	52395.4	0	0	0	0	0	0	0	0	0	0	0	0	0	0	0	4	13	5	22	0.419884
BC5152	ClpP	30023185	NP_834816.1	ATP-dependent Clp protease proteolytic subunit	5.2576	193	21406.1	2	0	0	0	0	0	15	1	3	2	0	4	0	0	0	7	1	2	37	1.72848
BC0887	CnaA	30019042	NP_830673.1	collagen adhesion protein	5.27514	1324	143480	0	2	0	0	2	0	2	0	2	0	0	0	0	2	1	0	2	0	13	0.0906052
BC3161	ColA	30021271	NP_832902.1	collagenase	5.44346	960	110013	3	3	4	0	0	0	0	0	0	2	16	6	0	1	6	0	0	0	41	0.372682
BC0556	ColC	30018742	NP_830373.1	collagenase	5.16406	956	109042	16	30	38	6	26	27	0	5	0	24	25	24	19	44	49	0	5	0	338	3.09973
BC3600	HhoA	30021701	NP_833332.1	protease HhoA	5.55761	413	43879.7	6	9	10	5	18	33	20	12	10	11	14	13	58	53	42	47	61	40	462	10.5288
BC1331	IlsA	30019482	NP_831113.1	internalin	5.65948	760	85667.4	0	0	0	3	13	19	10	8	14	0	4	0	65	25	21	16	37	6	241	2.81321
BC1284	LnhA2	30019435	NP_831066.1	immune inhibitor A precursor	5.04792	788	85712.5	0	1	0	0	0	0	0	2	2	0	3	0	1	2	2	14	26	33	86	1.00335
BC0666	InhA2	30018848	NP_830479.1	immune inhibitor A precursor	5.47306	799	87817.5	11	11	25	31	56	64	41	41	27	22	40	31	78	108	119	83	102	110	1000	11.3873
BC0602	Npr600	30018788	NP_830419.1	bacillolysin	5.92366	566	60861.3	0	0	0	0	0	0	4	0	0	0	0	0	2	1	0	6	7	4	24	0.39434
BC5351	NprB	30023381	NP_835012.1	bacillolysin	5.9667	583	64505.5	38	31	51	26	58	101	67	54	42	49	64	68	132	126	151	91	151	108	1408	21.8276
BC2735	NprP2	30020857	NP_832488.1	bacillolysin	5.66603	567	62480.9	7	8	17	33	40	66	44	39	43	18	43	35	114	93	103	108	105	139	1055	16.8852
BC1828	Pep3	30019970	NP_831601.1	Xaa-Pro aminopeptidase	5.22341	427	48488.7	0	0	0	0	0	0	7	0	0	0	0	1	0	0	0	0	0	0	8	0.164987
BC1193	PepF1	30019347	NP_830978.1	oligoendopeptidase F	4.91144	608	70155.9	4	0	0	2	0	0	17	0	0	2	1	2	0	2	7	0	3	0	40	0.570158
BC4678	PepS	30022753	NP_834384.1	aminopeptidase	5.00698	371	41752.8	2	0	0	0	0	0	13	0	2	5	0	8	0	2	2	0	0	0	34	0.814317
BC0670	PlcB	30018852	NP_830483.1	phospholipase C	7.10108	283	32367	6	15	21	2	8	10	0	3	2	19	13	25	9	23	24	6	4	8	198	6.11734
BC3762	Sfp	30021855	NP_833486.1	collagenase	4.91123	607	66927.5	0	2	2	0	6	3	0	1	0	1	0	1	6	14	8	2	10	0	56	0.836726
BC0991	SlpA	30019146	NP_830777.1	S-layer-like domain-containing protein	8.33653	577	64559.3	2	12	7	0	0	0	0	0	0	15	35	7	0	0	1	0	4	1	84	1.30113
BC0671	Sph	30018853	NP_830484.1	sphingomyelin phosphodiesterase	6.095	333	36900.2	2	9	16	5	15	27	7	8	9	11	4	14	43	40	46	25	23	28	332	8.99723
BC0682	SrtA	30018864	NP_830495.1	sortase	6.84662	210	23205.1	0	0	0	0	0	0	2	0	1	0	0	0	0	0	1	2	2	2	10	0.43094
BC1991	TgC	30020129	NP_831760.1	putative murein endopeptidase	8.39956	386	43775.9	73	58	79	127	137	208	112	134	109	87	80	106	405	385	499	139	301	145	3184	72.7342
BC4514	VanY4	30022592	NP_834223.1	D-alanyl-D-alanine carboxypeptidase	8.88941	259	29372.2	0	1	1	4	1	2	2	6	4	0	0	0	1	2	2	8	3	9	46	1.56611
BC3787	Zmp2	30021879	NP_833510.1	Zinc protease	5.27457	424	48915.1	0	0	0	0	0	0	2	0	1	0	0	0	0	0	0	0	0	0	3	0.0613307
BC5357	CnaC	30023387	NP_835018.1	collagen adhesion protein	5.26507	342	37685.3	0	1	1	1	0	0	0	0	1	0	0	0	0	2	0	0	0	0	6	0.159213
BC4702	PepV	30022775	NP_834406.1	dipeptidase PepV	4.8798	468	51296.8	2	0	0	0	0	0	0	1	0	0	0	1	0	0	0	0	0	0	4	0.0779775
BC1060	CnaD	30019215	NP_830846.1	collagen adhesion protein	5.35784	2444	267951	0	1	4	0	0	0	0	0	0	0	0	0	0	0	0	0	0	0	5	0.0186601
BC5359	-	30023389	NP_835020.1	aminopeptidase Y	8.79837	466	50664.3	0	0	0	0	0	0	2	1	2	0	0	0	0	0	0	2	5	3	15	0.296067
BC2827	ChbB	30020946	NP_832577.1	chitin binding protein	9.2435	221	24103.4	0	0	0	0	1	4	0	0	2	0	0	0	5	5	4	2	4	5	32	1.32762
BC3527-BC3528	-	_	NA	Putative collagen adhesion protein	5.48794	1186	15739.8	3	4	4	0	4	8	6	0	1	6	10	8	9	11	17	9	41	12	153	9.72058
				4/ Motility
BC1659	FlaC	30019805	NP_831436.1	flagellin	5.17975	249	26611.1	15	48	27	10	32	35	17	23	24	19	16	16	42	40	64	52	39	62	581	21.833
BC1657	FlaA	30019803	NP_831434.1	flagellin	5.20976	272	29264.5	61	28	30	54	172	232	78	121	79	64	68	21	70	70	44	181	71	206	1650	56.3824
BC1658	FlaB	30019804	NP_831435.1	flagellin	5.20976	273	29352.5	8	166	121	6	25	51	14	14	12	22	24	65	317	304	235	30	337	33	1784	60.7784
BC1641	FlgB	30019788	NP_831419.1	flagellar basal body rod protein FlgB	8.77782	135	15007.4	0	0	0	0	0	3	0	0	0	0	0	0	2	5	1	0	3	6	20	1.33268
BC1642	FlgC	30019789	NP_831420.1	flagellar basal body rod protein FlgC	5.33729	137	14942.3	0	0	0	0	5	2	0	2	0	0	0	0	0	5	0	0	2	2	18	1.20463
BC1650	FlgD	30019796	NP_831427.1	flagellar basal body rod modification protein	4.94446	190	21035.4	0	6	2	0	1	2	0	0	0	1	1	0	0	4	0	0	4	0	21	0.998318
BC1651	FglE	30019797	NP_831428.1	flagellar hook protein FlgE	5.93945	437	46203.2	4	22	23	0	13	24	4	9	8	6	5	4	15	36	39	6	27	5	250	5.41088
BC1671	FlG	30019815	NP_831446.1	flagellar basal body rod protein FlgG	4.95361	257	28330.7	0	0	0	0	0	0	0	0	0	0	0	0	1	10	3	0	0	0	14	0.494163
BC1636	FlgK	30019783	NP_831414.1	flagellar hook-associated protein FlgK	5.32554	432	48052	0	29	35	0	14	22	0	14	3	4	3	4	15	39	36	8	24	9	259	5.39
BC1637	FlgL	30019784	NP_831415.1	flagellar hook-associated protein FlgL	5.00544	287	32053.1	2	28	29	2	24	26	2	16	2	4	1	3	11	30	17	16	21	15	249	7.76835
BC1638	FliD	30019785	NP_831416.1	flagellar capping protein	6.13584	458	50659.1	13	50	47	6	28	31	0	18	2	29	31	28	19	53	45	1	17	6	424	8.36967
BC1643	FliE	30019790	NP_831421.1	flagellar hook-basal body protein FliE	6.71674	99	11023.7	0	2	1	0	0	2	0	0	0	0	0	0	2	10	7	2	12	14	52	4.71711
				5/ Cell wall & cell surface associated proteins
BC2929	-	30021046	NP_832677.1	peptidoglycan N-acetylglucosamine deacetylase	6.31133	275	30804.6	1	0	0	2	0	0	0	0	0	0	2	4	2	3	2	2	2	4	24	0.779105
BC3763	LysM	_	NA	Putative peptigoglycan-binding protein LysM	9.54	1186	28992	0	14	14	0	10	6	0	4	0	1	0	0	0	8	4	2	2	4	69	2.37997
BC4927	CspA	30022968	NP_834599.1	cell surface protein	5.27452	3373	376273	0	0	0	0	0	0	0	0	0	0	0	0	0	4	3	0	0	0	7	0.0186035
BC2846	DltD	30020964	NP_832595.1	protein dltD precursor	8.87392	393	45708.5	0	0	0	0	0	0	0	0	0	0	0	0	0	0	0	3	5	8	16	0.350044
BC0740	CwpA	30018899	NP_830530.1	cell wall endopeptidase	9.14765	384	42120.4	0	3	1	0	0	0	0	0	0	0	7	2	0	2	2	0	0	0	17	0.403605
BC0679	Smc	30018861	NP_830492.1	cell wall-binding protein	6.37425	430	47289.7	37	36	39	13	17	29	22	22	14	24	32	34	35	35	30	22	31	22	494	10.4462
BC4549	-	30022625	NP_834256.1	cell surface protein	8.69399	237	26102.5	1	0	0	0	1	4	3	2	2	0	9	5	17	10	3	24	23	18	122	4.67388
BC1911	-	30020051	NP_831682.1	N-acetylmuramoyl-L-alanine amidase	8.95361	354	39683.2	0	0	0	0	0	0	0	0	0	24	19	16	6	0	0	3	1	0	69	1.73877
BC3221	-	30021331	NP_832962.1	surface protein	8.6646	380	43360.9	0	1	3	3	0	15	32	7	4	4	15	5	42	39	40	54	54	66	384	8.8559
BC4548	-	30022624	NP_834255.1	cell surface protein	9.24043	158	17847.3	0	4	4	14	28	29	21	21	26	3	13	13	39	30	35	29	35	35	379	21.2357
BC1281	CalY	30019432	NP_831063.1	cell envelope-bound metalloprotease (camelysin)	4.71218	199	21801.1	0	0	0	0	0	0	1	1	1	0	0	0	0	0	0	4	7	13	27	1.23847
BC4547	LsdA	30022623	NP_834254.1	cell surface protein	5.51728	904	101747	4	8	6	26	32	36	29	27	36	0	2	3	59	48	29	17	45	18	425	4.17702
BC0191	-	30018428	NP_830059.1	Hypothetical Membrane Spanning Protein	8.10676	375	42000.3	0	0	0	0	0	0	1	0	0	0	0	0	4	1	4	4	12	4	30	0.714281
BC1634	-	30019781	NP_831412.1	UDP-N-acetylenolpyruvoylglucosamine reductase	5.65381	154	17658	0	2	0	0	0	0	0	0	0	0	0	0	0	0	0	0	0	0	2	0.113263
BC0888	CwlA	30019043	NP_830674.1	N-acetylmuramoyl-L-alanine amidase	6.76903	340	38057.3	3	7	4	2	2	2	2	2	4	7	13	2	7	5	1	1	8	0	72	1.89189
BC0902	CwlB	30019057	NP_830688.1	S-layer protein / N-acetylmuramoyl-L-alanine amidase	6.37655	530	58797.9	0	2	1	0	0	0	0	0	0	3	14	7	0	2	0	0	0	0	29	0.493215
BC5234	CwlC	30023266	NP_834897.1	N-acetylmuramoyl-L-alanine amidase	9.55736	577	60788	20	31	31	26	25	42	28	24	28	52	72	54	85	61	71	51	56	35	792	13.0289
BC0896	CwlE	30019051	NP_830682.1	S-layer protein / peptidoglycan endo-beta-N-acetylglucosaminidase	8.67201	620	69973.1	0	11	5	2	1	1	0	0	2	12	15	0	6	0	0	0	2	0	57	0.814598
BC1431	CwpB	30019580	NP_831211.1	cell wall endopeptidase	5.95555	421	46755	2	4	6	0	0	5	5	0	0	4	11	9	5	12	5	11	15	17	111	2.37408
BC3698	CwpC	30021795	NP_833426.1	cell wall endopeptidase	6.452	273	30451.8	0	0	0	4	0	0	0	0	0	5	0	0	8	6	10	0	1	0	34	1.11652
BC5196	CwlD	30023229	NP_834860.1	N-acetylmuramoyl-L-alanine amidase	6.25055	435	47551.4	33	51	50	17	26	42	41	36	25	32	44	38	52	42	49	48	64	63	753	15.8355
BC3791	-	30021882	NP_833513.1	nucleoside-binding protein	8.46621	361	39127.3	0	0	0	0	0	0	0	0	0	0	0	0	0	0	1	0	4	4	9	0.230019
				6/ Transporters
				06.01/ protein export
BC3070	SipA	30021185	NP_832816.1	Signal peptidase I	7.83354	183	20591.9	4	5	6	7	8	12	12	12	10	2	6	4	27	15	14	24	28	21	217	10.5381
BC1273-BC1274	-	_	NA	Unknown - protein bcere0015_11440,	4.76299	1186	15150.1	4	3	4	0	6	8	8	4	7	3	6	6	53	29	69	26	161	32	429	28.3167
				06.02/ ABC transporters
BC4979	SufB	30023019	NP_834650.1	ABC transporter-associated protein	5.06934	465	52456.1	0	0	0	2	0	0	0	0	0	0	0	0	0	0	2	0	0	0	4	0.0762542
BC0198	-	30018435	NP_830066.1	ABC transporter substrate-binding protein	6.67886	270	29789.9	0	0	0	0	0	0	0	0	0	0	0	0	0	0	0	0	2	1	3	0.100705
BC0216	OppA3	30018453	NP_830084.1	oligopeptide-binding protein oppA	6.3423	546	61462.7	0	0	0	0	0	0	2	0	0	0	0	0	0	0	0	0	2	4	8	0.13016
BC0348	MetQ	30018556	NP_830187.1	ABC transporter substrate-binding protein	8.32375	283	30737.5	0	0	0	0	0	0	10	5	4	0	0	0	0	0	0	6	19	24	68	2.21228
BC0383	-	30018591	NP_830222.1	ferrichrome-binding protein	7.59564	306	34611.9	0	0	2	0	2	3	5	3	5	2	2	0	9	4	5	16	22	20	100	2.88918
BC0426	-	30018634	NP_830265.1	hydroxymethylpyrimidine-binding protein	6.17965	332	37235.1	0	0	0	0	0	0	0	0	0	0	1	1	0	2	0	1	4	2	11	0.29542
BC3738	-	30021832	NP_833463.1	Iron(III) dicitrate-binding protein	9.0973	321	35577.9	1	0	0	1	7	11	22	12	13	3	12	5	22	16	17	56	48	52	298	8.37598
BC1376	-	30019526	NP_831157.1	flavodoxin	4.03013	148	16223.9	0	0	0	0	0	0	1	0	2	0	0	0	0	0	0	2	0	1	6	0.369826
BC3466	-	30021569	NP_833200.1	ferrichrome-binding protein	8.71101	302	34000.9	0	0	0	0	0	0	0	0	0	0	0	0	0	0	0	8	1	5	14	0.411754
BC4363	-	30022444	NP_834075.1	ferrichrome-binding protein	8.59671	315	34723.2	0	0	0	2	17	21	16	16	18	0	2	1	39	22	23	41	47	44	309	8.89895
BC4546	-	30022622	NP_834253.1	ferrichrome-binding protein	8.9232	291	32060	0	0	0	0	0	0	2	2	2	0	0	0	1	0	0	6	6	6	25	0.779787
BC4983	SufC	30023023	NP_834654.1	ABC transporter ATP-binding protein	4.62677	261	29012.5	0	0	0	0	0	0	0	0	0	0	0	2	0	1	0	0	0	0	3	0.103404
BC4984	-	30023024	NP_834655.1	ABC transporter substrate-binding protein	8.75876	268	29584	0	0	0	0	0	0	3	1	0	0	0	0	0	0	0	0	0	1	5	0.16901
BC4985	-	30023025	NP_834656.1	ABC transporter substrate-binding protein	7.67727	270	29871.2	0	0	0	0	0	0	0	0	0	0	0	0	0	0	0	7	17	22	46	1.53995
BC5106	FatB	30023143	NP_834774.1	ferric anguibactin-binding protein	6.55291	338	36602	0	0	0	2	2	2	9	3	2	3	8	0	12	3	6	40	37	43	172	4.6992
BC1179	OppA6	30019333	NP_830964.1	oligopeptide-binding protein oppA	8.04613	551	62372.9	0	0	0	0	0	0	0	0	0	0	4	0	1	4	6	0	22	17	54	0.86576
BC3584	-	30021685	NP_833316.1	oligopeptide-binding protein oppA	6.61092	556	62384.9	0	0	0	0	0	0	0	0	0	0	0	0	0	0	0	0	2	2	4	0.0641181
BC0215	OppA2	30018452	NP_830083.1	oligopeptide-binding protein oppA	5.96895	546	61157.3	0	0	0	0	0	0	0	0	0	0	0	1	2	4	4	0	20	11	42	0.686753
BC3586	OppA7	30021687	NP_833318.1	oligopeptide-binding protein oppA	8.47163	567	63701.6	0	0	0	0	0	0	0	0	2	0	0	0	0	0	0	0	4	3	9	0.141284
BC0241	OppA4	30018478	NP_830109.1	oligopeptide-binding protein oppA	6.54376	575	63931	0	0	0	0	0	0	1	0	0	0	0	0	0	0	0	0	10	10	21	0.328479
BC0745	SsuA	30018904	NP_830535.1	hydroxymethylpyrimidine-binding protein	6.22514	338	37799.6	2	2	2	0	0	1	4	1	0	4	2	2	4	3	3	4	5	4	43	1.13758
BC2021	ZnuA	30020158	NP_831789.1	high-affinity zinc uptake system protein znuA precursor	6.1316	316	35584.3	0	0	0	2	0	0	4	2	2	1	0	0	2	2	2	6	4	5	32	0.899273
BC1185	-	30019339	NP_830970.1	oligopeptide-binding protein oppA	6.37722	548	61954.5	0	0	0	0	0	0	0	0	0	0	2	0	0	0	1	0	8	1	12	0.19369
				06.03/ Other transports
BC0816	-	30018975	NP_830606.1	periplasmic component of efflux system	5.99982	361	38925.1	0	1	0	0	0	1	5	5	1	0	0	0	1	0	0	2	10	1	27	0.693639
BC2208	-	30020342	NP_831973.1	Iron(III) dicitrate-binding protein	8.4863	320	36149.8	0	0	0	0	0	0	0	0	0	0	0	0	2	0	1	1	6	5	15	0.41494
BC2932	YvgJ1	30021049	NP_832680.1	phosphoglycerol transferase	7.22085	657	74607	0	0	2	0	0	0	0	0	0	1	7	19	0	1	19	0	5	4	58	0.777407
BC5232	YvgJ2	30023264	NP_834895.1	phosphoglycerol transferase	6.16585	631	72035.8	16	27	26	0	0	0	0	0	0	7	27	20	0	1	4	0	4	2	134	1.86019
				7/ Proteins folding, stress response & detoxification
				07.01/ Stress response & detoxification
BC0377	AhpC	30018585	NP_830216.1	Alkyl hydroperoxide reductase C22	4.79397	187	20693.4	13	0	0	8	0	1	20	7	11	33	27	23	6	5	10	19	12	5	200	9.66494
BC0376	AhpF	30018584	NP_830215.1	Alkyl hydroperoxide reductase subunit F	4.93143	508	54774.1	17	0	0	12	0	1	19	13	17	45	33	37	6	10	11	18	18	3	260	4.74677
BC1603	-	30019750	NP_831381.1	cold shock protein	4.56885	65	7177.46	0	0	0	0	0	0	0	0	0	0	0	0	0	0	0	0	25	2	27	3.76177
BC2262	-	30020394	NP_832025.1	thioredoxin	4.49008	110	12829.2	0	0	0	0	0	0	0	0	0	0	0	0	0	0	0	5	2	5	12	0.935365
BC3956	TypA	30022044	NP_833675.1	GTP-binding protein TypA/BipA	5.12715	614	68976.2	0	0	0	1	0	0	0	0	0	0	0	2	0	0	0	0	0	0	3	0.0434933
BC4691	-	30022766	NP_834397.1	thioredoxin	4.3628	104	12463.9	0	0	0	1	0	0	0	0	2	0	0	0	0	0	0	0	2	2	7	0.561624
BC3539	CspB	30021641	NP_833272.1	cold shock protein	4.84161	66	7361.58	0	2	1	0	0	0	6	0	0	6	7	11	46	54	65	75	88	68	429	58.2756
BC2011	Dps1	30020148	NP_831779.1	non-specific DNA-binding protein Dps / Iron-binding ferritin-like antioxidant protein / ferroxidase	4.72732	147	16669.2	3	0	0	2	0	0	12	0	5	17	9	19	8	10	14	19	6	10	134	8.03877
BC5044	Dps2	30023083	NP_834714.1	non-specific DNA-binding protein Dps / Iron-binding ferritin-like antioxidant protein / ferroxidase	4.69475	146	16914.4	21	0	0	7	0	1	23	6	19	38	32	46	27	19	26	40	16	18	339	20.0421
BC4270	-	30022353	NP_833984.1	penicillin-binding protein	7.05114	708	79573.4	0	3	3	9	2	3	4	0	0	0	4	1	18	12	20	14	14	17	124	1.55831
BC1155	KatE	30019310	NP_830941.1	catalase	5.8023	488	55881.6	40	0	0	9	0	2	72	16	35	48	28	37	15	16	19	23	14	14	388	6.94326
BC4272	SodA	30022355	NP_833986.1	superoxide dismutase [Mn]	5.33878	218	24738.1	3	0	0	0	0	0	0	0	0	8	7	10	0	0	0	0	0	0	28	1.13186
BC5445	SodB	30023475	NP_835106.1	superoxide dismutase [Mn]	5.36781	208	23983.7	4	0	0	1	0	2	15	2	2	8	4	5	2	3	5	10	6	6	75	3.12712
BC0443	TerD1	30018651	NP_830282.1	tellurium resistance protein terD	4.60014	196	21352.5	3	0	0	2	0	0	4	2	6	7	4	9	0	0	0	0	0	0	37	1.73282
BC0444	TerD2	30018652	NP_830283.1	tellurium resistance protein terD	4.57637	192	20789.3	1	0	0	3	0	0	8	0	6	7	2	5	0	0	2	0	7	2	43	2.06837
BC4639	Tpx	30022714	NP_834345.1	Thiol peroxidase	5.03872	166	17941.1	0	0	0	1	0	0	0	0	0	0	0	1	0	0	0	0	0	0	2	0.111476
BC4521	TrxA	30022599	NP_834230.1	thioredoxin	4.50853	104	11470.9	2	0	0	2	0	4	22	5	5	6	7	4	5	8	8	11	21	13	123	10.7228
BC3533	VanW	30021635	NP_833266.1	vancomycin B-type resistance protein vanW	5.75911	295	31429.1	0	2	1	0	0	0	1	0	0	0	0	0	10	12	16	5	21	21	89	2.83177
BC5388	YwfI	30023418	NP_835049.1	putative heme peroxidase	5.00008	247	28677.1	1	0	0	0	0	0	1	0	1	0	0	0	0	0	2	0	1	0	6	0.209226
BC1076	MecR1	30019231	NP_830862.1	methicillin resistance mecR1 protein	8.92647	649	75593.4	0	0	0	0	0	2	0	0	0	0	0	0	3	2	1	0	1	0	9	0.119058
BC0483	-	30018689	NP_830320.1	penicillin-binding protein	9.03678	423	47589.2	0	0	0	0	0	0	0	0	0	0	0	0	0	0	0	0	4	0	4	0.0840526
BC4371	-	30022452	NP_834083.1	Putative FMN-dependent NADH-azoreductase 1 [Bacillus sp. WBUNB004]	9.24646	220	24513.7	0	0	0	0	0	0	2	0	0	0	0	0	3	2	4	9	11	10	41	1.67253
BC5159	TrxB	30023192	NP_834823.1	thioredoxin reductase	5.16283	321	34934.8	6	0	0	1	0	0	14	2	8	11	4	12	0	1	1	0	4	0	64	1.83198
BC0786	-	30018945	NP_830576.1	nitroreductase family protein	8.39138	186	21293	1	0	0	0	0	0	4	0	0	1	0	0	0	0	0	0	0	0	6	0.281783
				07.02/ Chaperone proteins
BC4312	DnaK	30022393	NP_834024.1	molecular chaperone DnaK	4.66383	611	65726	37	5	3	13	0	3	17	4	3	42	35	37	0	5	9	0	1	0	214	3.25594
BC0295	GroEL	30018515	NP_830146.1	chaperonin GroEL	4.78825	544	57396	69	13	3	21	2	4	31	17	26	86	68	79	18	45	55	55	37	14	643	11.2029
BC0294	GroES	161511213	NP_830145.2	co-chaperonin GroES	4.69158	94	10049.4	6	4	2	6	0	4	17	6	7	10	8	9	9	6	11	11	24	11	151	15.0257
BC4313	GrpE	30022394	NP_834025.1	GrpE protein	4.5598	188	21630.8	4	0	0	1	0	2	10	0	3	2	0	0	2	2	2	4	2	3	37	1.71053
BC4480	Tig	30022561	NP_834192.1	trigger factor	4.5344	425	47316.1	13	6	0	5	0	0	3	3	0	24	12	21	4	10	13	4	7	3	128	2.70521
BC1043	PrsA1	30019198	NP_830829.1	peptidylprolyl isomerase	7.58097	286	32403.9	0	0	0	3	0	0	10	2	3	0	0	0	5	2	4	14	18	11	72	2.22196
BC1161	PrsA2	30019316	NP_830947.1	peptidylprolyl isomerase	6.93276	285	32214.7	0	0	0	0	0	0	3	1	0	0	1	0	3	0	0	18	16	13	55	1.7073
BC4061	-	30022148	NP_833779.1	peptidyl-prolyl cis-trans isomerase	5.60832	145	15777.8	0	0	0	0	0	0	3	0	0	0	0	0	0	0	0	0	0	0	3	0.190141
				8/ Others
				08.01/ Ribosome components
BC5075	RplK2	30023112	NP_834743.1	50S ribosomal protein L11	9.48789	141	15068	0	0	0	1	0	0	2	2	0	3	0	1	0	0	0	0	0	0	9	0.597293
BC5331	RpmE2	161511196	NP_834993.2	50S ribosomal protein L31 type B	9.22239	81	9178.58	0	0	0	0	0	0	0	0	0	0	0	1	0	0	0	4	5	6	16	1.74319
BC0142	RplX	30018391	NP_830022.1	50S ribosomal protein L24	10.0934	103	11221.3	5	1	0	2	0	0	10	0	0	5	2	5	0	1	3	5	5	7	51	4.54491
BC0118	RplA	161511215	NP_829999.2	50S ribosomal protein L1	9.50358	693	24468	11	0	0	3	0	0	2	0	0	14	4	11	0	1	2	2	2	1	53	2.16609
BC0134	RplB	30018383	NP_830014.1	50S ribosomal protein L2	10.7203	276	30260.4	0	0	0	5	0	0	5	0	6	0	0	0	0	0	0	0	0	0	16	0.528744
BC0131	RplC	30018380	NP_830011.1	50S ribosomal protein L3	9.99016	210	22692.2	4	0	0	0	0	0	0	0	0	2	1	3	0	0	0	0	0	0	10	0.44068
BC0132	RplD	30018381	NP_830012.1	50S ribosomal protein L4	9.9485	207	22516.3	4	0	0	0	0	0	0	0	0	4	3	4	0	0	0	0	0	0	15	0.666184
BC0143	RplE	30018392	NP_830023.1	50S ribosomal protein L5	9.69471	179	20152.8	3	0	6	2	0	0	0	0	0	3	4	2	0	0	0	0	0	0	20	0.992419
BC0146	RplF	30018395	NP_830026.1	50S ribosomal protein L6	9.39429	179	19503.5	3	0	8	2	0	0	3	0	0	6	4	5	0	0	1	0	0	0	32	1.64073
BC0119	RplJ	30018369	NP_830000.1	50S ribosomal protein L10	5.37906	166	18043.6	4	0	12	2	0	0	0	0	0	9	5	6	0	2	6	6	2	3	57	3.15901
BC0120	RplL	30018370	NP_830001.1	50S ribosomal protein L7/L12	4.71372	119	12509.8	9	3	4	6	2	2	19	5	8	10	8	8	1	5	5	5	4	6	110	8.79314
BC0164	RplM	30018412	NP_830043.1	50S ribosomal protein L13	9.85526	145	16417.7	2	1	1	3	0	0	0	0	0	5	2	2	0	0	0	0	0	0	16	0.97456
BC0141	RplN	30018390	NP_830021.1	50S ribosomal protein L14	10.109	122	13112.2	0	0	3	0	0	0	0	0	0	2	0	1	0	0	0	0	0	0	6	0.457588
BC0150	RrplO	30018399	NP_830030.1	50S ribosomal protein L15	10.4003	146	15468.4	4	0	0	2	0	0	2	0	0	0	0	0	0	0	0	0	0	1	9	0.581831
BC0159	RplQ	30018407	NP_830038.1	50S ribosomal protein L17	10.4835	120	13441.3	2	2	4	0	0	1	4	1	2	6	6	6	0	0	5	4	2	4	49	3.64549
BC4438	RplU	30022519	NP_834150.1	50S ribosomal protein L21	9.72982	102	11184.2	2	0	0	2	0	0	0	0	0	2	2	3	0	0	2	0	0	0	13	1.16236
BC0136	RplV	30018385	NP_830016.1	50S ribosomal protein L22	10.5978	113	13117.2	5	0	0	2	0	0	0	0	0	4	0	4	0	0	0	0	0	0	15	1.14354
BC4436	RpmA	30022517	NP_834148.1	50S ribosomal protein L27	10.4239	96	10498.6	0	0	0	0	0	0	0	0	0	0	0	0	0	0	0	0	0	5	5	0.476254
BC0149	RpmD	30018398	NP_830029.1	50S ribosomal protein L30	9.86983	60	6551.7	0	0	0	1	0	0	9	2	4	0	0	0	3	1	4	22	15	20	81	12.3632
BC1498	RrpsA	30019646	NP_831277.1	30S ribosomal protein S1	4.97027	382	42140.4	0	0	0	2	0	0	0	0	0	4	2	3	0	0	0	0	0	0	11	0.261032
BC3825	RpsB	30021915	NP_833546.1	30S ribosomal protein S2	9.14162	233	26546.2	4	0	1	7	0	0	0	0	0	12	2	8	0	0	0	0	0	0	34	1.28079
BC0137	RpsC	30018386	NP_830017.1	30S ribosomal protein S3	9.98725	219	24279.2	4	0	0	0	0	0	0	0	0	3	3	4	0	0	0	0	0	0	14	0.576625
BC4655	RpsD	30022730	NP_834361.1	30S ribosomal protein S4	9.90756	200	22971	0	0	0	1	0	0	0	0	0	7	3	6	0	0	0	0	0	0	17	0.740063
BC0148	RpsE	30018397	NP_830028.1	30S ribosomal protein S5	9.78672	167	17649.7	2	0	0	2	0	0	0	0	0	2	2	2	0	0	0	0	0	0	10	0.566582
BC5476	RpsF	30023498	NP_835129.1	30S ribosomal protein S6	5.51866	96	11291.9	0	0	2	0	0	0	0	0	0	1	1	1	0	0	1	0	0	0	6	0.531353
BC0126	RpsG	30018376	NP_830007.1	30S ribosomal protein S7	10.0303	156	17899.4	9	0	0	0	0	0	0	0	0	9	5	6	0	0	0	0	0	0	29	1.62016
BC0145	RpsH	30018394	NP_830025.1	30S ribosomal protein S8	9.65167	132	14873.1	0	0	1	4	0	0	0	2	0	3	0	0	0	0	0	0	0	1	11	0.739592
BC0165	RpsI	30018413	NP_830044.1	30S ribosomal protein S9	10.8277	130	14481.9	2	0	0	0	0	0	0	0	0	0	0	2	0	0	1	2	0	0	7	0.483362
BC0130	RpsJ	30018379	NP_830010.1	30S ribosomal protein S10	9.64211	102	11676.4	3	0	4	1	0	0	0	0	0	6	5	7	0	0	2	1	0	0	29	2.48365
BC0157	RpsK	30018405	NP_830036.1	30S ribosomal protein S11	11.5299	129	13744.4	2	0	0	3	0	0	0	0	0	1	0	0	0	0	0	0	0	0	6	0.436542
BC0156	RpsM	30018404	NP_830035.1	30S ribosomal protein S13	11.1687	121	13810.7	2	0	0	1	0	0	0	0	0	2	0	0	0	0	0	0	0	0	5	0.362038
BC3806	RpsO	30021897	NP_833528.1	30S ribosomal protein S15	10.6373	89	10553.7	0	0	0	0	0	0	1	0	0	2	0	3	0	0	0	6	6	5	23	2.17932
BC3842	RpsP	30021932	NP_833563.1	30S ribosomal protein S16	10.1323	90	10111.4	0	0	0	2	0	0	2	1	0	2	2	2	0	0	0	3	6	7	27	2.67026
BC0135	RpsS	30018384	NP_830015.1	SSU ribosomal protein S19P	9.99175	92	10621.6	0	0	0	0	0	0	0	0	0	0	0	2	0	0	0	2	2	2	8	0.753183
BC4320	RpsT	30022401	NP_834032.1	30S ribosomal protein S20	10.6655	85	9336.12	0	0	0	0	0	0	2	0	1	0	2	0	0	0	0	2	3	4	14	1.49955
				08.02/ Other ribosome related proteins
BC3822	Frr	30021912	NP_833543.1	ribosome recycling factor	5.79034	185	20634	3	0	2	6	2	0	5	4	4	9	5	12	1	3	5	6	3	7	77	3.73171
BC5190	-	30023223	NP_834854.1	sigma (54) modulation protein / SSU ribosomal protein S30P	5.62641	180	21065.1	1	0	0	1	0	0	0	0	0	10	5	5	0	0	2	8	5	3	40	1.89888
				08.03/ Aminoacyl-tRNA biosynthesis and modification
BC4559	AsnC	30022634	NP_834265.1	asparaginyl-tRNA synthetase	5.0858	463	53006.6	1	0	0	0	0	0	0	0	0	2	2	2	0	0	0	0	0	0	7	0.132059
BC1177	TrpS	_	NA	Tryptophanyl-tRNA synthetase	6.93	1186	36839.4	0	0	0	0	0	0	4	0	6	0	0	2	0	0	3	1	0	0	16	0.434318
BC0108	GltX	30018358	NP_829989.1	glutamyl-tRNA synthetase	5.24615	485	56910	3	0	0	2	0	1	16	0	8	10	2	12	4	2	4	1	0	0	65	1.14216
BC3895	IleS1	30021984	NP_833615.1	isoleucyl-tRNA synthetase	5.18665	921	104496	2	0	0	0	0	0	0	0	0	2	0	2	2	2	3	0	0	0	13	0.124407
BC0084	LysS	30018348	NP_829979.1	lysyl-tRNA synthetase	5.2439	499	57603.1	1	0	0	2	0	0	0	0	2	0	0	0	0	0	0	0	0	0	5	0.0868009
BC0043	MetS	30018309	NP_829940.1	methionyl-tRNA synthetase	5.31475	660	75155.5	4	0	0	2	0	0	0	0	0	5	0	5	0	0	0	0	0	0	16	0.212892
				08.04/ Other RNA related proteins
BC4494	Rph	30022573	NP_834204.1	ribonuclease PH	5.05656	245	26983.9	0	0	0	0	0	0	6	0	1	0	0	0	2	2	2	0	2	2	17	0.630006
BC3868	RpoZ	30021958	NP_833589.1	DNA-directed RNA polymerase subunit omega	5.33648	70	7683.96	0	0	0	0	0	0	0	0	0	0	0	0	0	0	0	0	0	3	3	0.390423
BC1225	-	30019378	NP_831009.1	Putative phosphoesterase BC_1225	6.29615	172	19801.2	0	0	0	2	0	0	0	2	0	2	0	2	0	1	2	1	0	0	12	0.606025
				08.05/ Translation apparatus
BC0128	FusA	30018377	NP_830008.1	elongation factor G	4.9119	692	76276.3	48	0	0	22	0	2	6	1	15	49	45	52	6	14	20	0	1	0	281	3.68397
BC3824	Tsf	30021914	NP_833545.1	elongation factor Ts	5.25239	295	32458.6	17	1	2	6	0	0	3	11	3	22	10	22	0	8	16	8	1	2	132	4.06672
BC0129	Tuf	30018378	NP_830009.1	elongation factor Tu	4.928	395	42911.9	57	12	7	6	1	8	14	10	10	74	69	78	9	35	33	2	5	0	430	10.0205
				08.06/ DNA replication and reparation systems
BC5475	Ssb	30023497	NP_835128.1	single-strand DNA-binding protein	5.18548	170	18483	0	0	0	0	0	0	2	0	2	3	2	2	2	2	2	3	2	2	24	1.29849
BC3779	RecA	30021871	NP_833502.1	recombinase A	5.24002	343	37218.2	3	0	0	0	0	0	0	0	0	9	7	5	0	0	0	0	0	0	24	0.644845
BC0187	-	30018424	NP_830055.1	Hypothetical Membrane Associated Protein	6.25224	493	53425.9	0	0	0	0	0	0	0	0	0	0	0	0	0	0	0	0	4	0	4	0.0748701
BC1852	SbcC2	30019994	NP_831625.1	exonuclease SbcC	5.28429	518	58834.3	0	0	0	0	0	0	0	0	0	1	0	1	0	0	0	0	0	0	2	0.0339938
BC3527	-	30021629	NP_833260.1	Uncharacterized protein	6.56103	117	13220.4	1	1	6	10	13	11	14	13	13	6	9	7	18	15	15	16	16	16	200	15.1281
				08.07/ Transcriptional regulators
BC0539	YebC/PmpR	161511211	NP_830359.2	Putative YebC/PmpR family DNA-binding regulatory protein [Bacillus cereus]	4.48303	239	26273	1	0	0	0	0	1	0	0	0	0	0	1	0	0	0	0	0	0	3	0.114186
BC0102	ClpC	30018352	NP_829983.1	negative regulator of genetic competence clpC/mecB	6.05912	811	90516.8	42	0	0	2	0	0	7	0	5	29	13	16	0	0	2	8	1	0	125	1.38096
BC3826	CodY	30021916	NP_833547.1	transcriptional repressor CodY	5.02553	259	28775	2	0	0	0	0	0	0	0	0	3	2	2	0	0	1	0	0	0	10	0.347524
BC5000	LytR	30023233	NP_834864.1	LytR family transcriptional regulator	9.18113	374	42377.7	0	0	0	0	0	0	0	0	0	0	0	0	0	0	0	1	0	2	3	0.0707919
BC5265	LytR1	30023297	NP_834928.1	membrane-bound transcriptional regulator LytR	8.61583	304	34029.5	2	6	7	2	4	3	2	9	7	2	3	2	11	10	12	7	12	8	109	3.2031
BC0801	LytR2	30018960	NP_830591.1	LytR family transcriptional regulator	5.86211	411	45535	0	0	0	1	0	2	0	4	0	0	0	0	14	14	7	1	5	2	50	1.09806
BC1669	LytR3	30020108	NP_831739.1	LytR family transcriptional regulator	9.31026	335	37743.8	0	1	0	1	2	2	1	3	1	0	2	0	3	3	2	0	2	0	23	0.609372
BC2193	MecA	30020327	NP_831958.1	MecA protein	8.5295	661	72827.7	0	0	0	0	0	0	2	0	0	0	0	0	2	4	2	4	6	6	26	0.357007
BC4968	TipA	30023008	NP_834639.1	transcriptional activator tipA	5.59865	244	28265.2	0	0	0	0	0	0	0	0	0	0	2	5	4	4	4	2	10	10	41	1.45054
BC3782	-	30021874	NP_833505.1	Transcriptional regulator	5.48287	303	33570.7	0	0	0	0	0	0	2	0	0	0	0	0	0	0	0	0	6	0	8	0.238303
				08.08/ Sporulation
BC1279	-	30019430	NP_831061.1	spore coat-associated protein N	5.52315	197	21848.2	0	0	0	0	0	0	0	0	0	0	0	0	0	0	0	2	6	2	10	0.457703
				08.09/ Cell division
BC3916	FtsI	30022005	NP_833636.1	division specific D,D-transpeptidase / cell division protein ftsI	8.80205	716	78053.4	0	0	0	0	0	0	0	0	0	0	0	0	0	3	2	0	2	0	7	0.0896821
BC0065	DIVIC	30018331	NP_829962.1	cell division protein DIVIC	9.72681	119	14092.6	0	0	0	0	0	0	0	0	0	0	0	0	0	0	0	6	1	6	13	0.922469
BC3896	DivIVA	30021985	NP_833616.1	cell division protein DivIVA	4.86359	168	19732.3	0	0	0	0	0	0	0	0	0	2	0	0	0	0	2	2	0	0	6	0.304069
BC3917	FtsL	30022006	NP_833637.1	cell division protein ftsL	9.301	120	13607.4	0	0	0	0	0	0	0	0	0	0	0	0	0	2	0	3	4	4	13	0.955364
BC2186	FtsK	30020320	NP_831951.1	Putative cell division protein FtsK	5.18711	195	22165	0	1	2	0	2	8	3	2	0	1	3	2	6	6	6	6	7	10	65	2.93255
				08.10/ pBClin15 proteins
BCp0002		29899113	NP_829890.1	putative cytoplasmic protein	5.05313	165	17989.4	31	10	11	10	0	4	12	13	5	0	0	0	0	0	0	0	0	0	96	5.33648
BCp0009		29899120	NP_829897.1	putative cytoplasmic protein	5.90254	216	25161.8	4	0	0	0	0	0	2	0	0	0	0	0	0	0	0	0	0	0	6	0.238457
BCp0010		29899121	NP_829898.1	putative cytoplasmic protein	7.8045	355	39817.6	44	0	1	18	0	0	19	6	13	0	0	0	0	0	0	0	0	0	101	2.53657
BCp0018		29899129	NP_829906.1	putative cytoplasmic protein	5.28434	264	29146.1	11	0	0	2	0	0	2	0	2	0	0	0	0	0	0	0	0	0	17	0.583268
BCp0021	CwlF	29899132	NP_829909.1	N-acetylmuramoyl-L-alanine amidase	5.87024	227	26081.9	10	0	0	9	0	0	2	2	2	0	0	0	0	0	0	0	0	0	25	0.958519
				08.11/ Chromosomical proteins of unknown functions
BC3133	-	30021243	NP_832874.1	putative hydrolase	5.2782	376	42322.7	0	0	0	0	0	0	0	0	1	0	0	0	7	2	4	3	6	3	26	0.614327
BC3699	-	30021796	NP_833427.1	antigen	7.71484	326	36227.9	0	0	0	1	0	0	0	0	0	3	0	0	1	9	25	0	0	0	39	1.07652
BC0200	-	30018437	NP_830068.1	Uncharacterized protein	5.41392	254	28082.2	0	1	1	0	0	0	0	4	2	0	0	0	0	0	0	2	10	4	24	0.854633
BC0683	-	30018865	NP_830496.1	Uncharacterized protein	8.57979	378	42950.5	0	4	0	0	0	1	0	0	0	0	0	0	2	2	0	0	1	0	10	0.232826
BC0687	-	30018869	NP_830500.1	IG hypothetical 22578	5.57857	515	56149.7	5	7	9	0	2	0	0	0	0	5	22	11	5	7	8	0	4	6	91	1.62067
BC0827	-	30018986	NP_830617.1	Uncharacterized protein	9.98975	93	10724.1	0	0	0	0	0	0	0	0	0	0	0	0	0	0	0	0	3	1	4	0.372992
BC0880	-	30019035	NP_830666.1	UPF0342 protein BC_0880	4.69695	118	13571.8	0	0	0	0	0	0	12	0	0	4	0	2	0	0	0	1	0	1	20	1.47364
BC1295	-	30019446	NP_831077.1	Uncharacterized protein	6.46831	275	30510.2	0	0	0	0	0	0	1	0	0	0	0	0	0	0	0	3	3	2	9	0.294983
BC1649	-	_	NA	Uncharacterized protein	5	1186	43461.4	0	13	7	1	0	0	0	0	0	0	0	0	0	4	1	0	0	0	26	0.598232
BC1687	-	30019831	NP_831462.1	Uncharacterized protein	8.5342	277	32155.6	0	0	0	0	0	0	0	0	3	0	0	0	0	0	0	1	6	0	10	0.310988
BC1853	-	30019995	NP_831626.1	Uncharacterized protein	4.62437	100	11338.8	0	0	0	0	0	0	0	0	0	3	1	5	0	0	3	0	0	0	12	1.05831
BC2078	-	30020215	NP_831846.1	Hypothetical Membrane Spanning Protein	5.11647	1243	136675	0	0	0	0	0	0	0	0	0	0	0	0	4	5	4	5	12	10	40	0.292664
BC2546	-	30020674	NP_832305.1	Uncharacterized protein	6.91742	113	13129.8	0	2	0	0	0	0	0	0	0	0	0	0	2	3	3	2	3	4	19	1.44709
BC3251	-	30021360	NP_832991.1	Uncharacterized protein	8.90408	390	45166.1	3	4	14	0	2	6	0	0	1	11	21	18	9	15	20	2	8	6	140	3.09967
BC3324	-	30021432	NP_833063.1	Uncharacterized protein	6.71249	158	16964.3	0	0	0	0	0	0	0	0	0	0	0	0	0	0	0	4	1	0	5	0.294736
BC4062	-	30022149	NP_833780.1	IG hypothetical 17221	5.66209	288	31649.8	0	1	1	4	1	1	6	7	6	0	1	3	7	5	12	27	22	23	127	4.01267
BC4120	-	30022207	NP_833838.1	Uncharacterized protein	9.17684	124	13826.5	0	0	0	0	0	0	0	0	0	0	0	0	0	0	0	0	4	3	7	0.506275
BC5360	-	30023390	NP_835021.1	Unknown	8.88875	149	16774.5	0	2	2	8	8	8	8	6	8	5	8	8	8	8	8	8	8	10	121	7.21335
BC0236	-	30018473	NP_830104.1	Transglycosylase	6.92039	177	19925.2	0	0	0	0	0	0	0	0	0	0	0	0	1	0	0	5	5	3	14	0.702628
				9/ Phage proteins
BC4801	PspA	30022872	NP_834503.1	Phage shock protein A	5.79898	221	25312.9	0	0	0	0	0	0	3	0	0	0	0	0	0	0	0	0	0	0	3	0.118517
BC1859	-	30020001	NP_831632.1	Phage protein	6.77383	189	21553.4	0	0	0	0	0	0	0	0	0	10	9	9	2	3	4	4	4	1	46	2.13423
BC1862	-	30020004	NP_831635.1	Phage protein	4.54002	261	29544.7	3	0	0	0	0	0	0	0	0	25	22	29	0	12	12	0	0	0	103	3.48624
BC1890	-	30020032	NP_831663.1	Phage protein	5.75533	155	17837.2	0	0	0	0	0	0	0	0	0	11	7	10	0	3	2	3	0	0	36	2.01826
BC1892	-	30020034	NP_831665.1	Phage protein	4.87816	505	58981.5	0	0	0	0	0	0	0	0	0	20	6	16	4	9	8	0	0	0	63	1.06813
BC1893	-	30020035	NP_831666.1	scaffold protein	5.40518	257	28623.8	2	0	0	2	0	0	10	0	0	38	28	38	27	30	29	32	28	35	299	10.4459
BC1894	-	30020036	NP_831667.1	Phage protein	5.516	374	41000	3	0	0	18	0	4	11	0	0	111	87	120	104	110	124	67	92	52	903	22.0244
BC1895	-	30020037	NP_831668.1	Phage protein	9.45533	74	7882.29	0	0	0	0	0	0	0	0	0	5	0	6	1	0	2	0	1	0	15	1.903
BC1897	-	30020039	NP_831670.1	Phage protein	7.76888	268	30645.9	0	0	0	0	0	0	0	0	0	3	0	0	0	0	0	0	0	0	3	0.0978925
BC1898	-	30020040	NP_831671.1	Phage protein	5.2527	124	14403.8	0	0	0	0	0	0	0	0	0	0	1	2	2	2	2	1	1	1	12	0.833116
BC1901	-	30020042	NP_831673.1	Phage protein	5.01444	168	18156.2	0	0	0	3	0	0	3	0	0	20	13	22	10	12	12	7	8	7	117	6.4441
BC1902	-	30020043	NP_831674.1	Phage protein	5.40615	119	13151.9	0	0	0	0	0	0	0	0	0	20	14	11	1	2	3	2	2	0	55	4.18192
BC1903	-	30020044	NP_831675.1	Phage protein	5.01756	71	8103.22	0	0	0	0	0	0	0	0	0	4	0	2	3	8	5	3	6	6	37	4.56609
BC1904	-	30020045	NP_831676.1	Phage protein	5.18665	125	14387.3	0	0	0	0	0	0	0	0	0	18	11	14	0	10	12	2	0	0	67	4.6569
BC1908	-	30020048	NP_831679.1	Putative phage minor structural protein with FlaC domain	5.87274	1658	185838	0	0	0	0	0	0	0	0	0	0	0	2	0	0	1	0	0	0	3	0.0161431

## Sheet: k div L
								Spectral counts in each sample
Table S5. List of proteins identified in the exoproteome analysis of the DpBClin15 and wild-type ATCC 14579 strains.								WT									ΔpBClin15
							Growth phases	EE			LE			S			EE			LE			S
							Sample name for analysis	EE-1	EE-2	EE-3	LE-1	LE-2	LE-3	S-1	S-2	S-3	EE-1	EE-2	EE-3	LE-1	LE-2	LE-3	S-1	S-2	S-3
Proteins validated with at least two different peptides							Sample name for MS/MS	ECH1	ECH11	ECH21	ECH22	ECH5	ECH15	ECH16	ECH26	ECH9	OP11	OP21	OP31	OP12	OP22	OP32	OP13	OP23	OP33
Gene	Protein	GI number	NP number	Functional annotation	Isoelectric point	Lenght	Theorical mass (Da)
				1/ Metabolism
				01.01/ Carbohydrate transport
BC4049	PtsH	30022136	NP_833767.1	phosphocarrier protein HPr	5.04669	87	9232.68	0	0	0	0	0	0	0	0	0	0	0	0.0229885	0	0.0229885	0.0229885	0.0689655	0.045977	0.0689655
BC5320	Ccr	30023351	NP_834982.1	PTS system, glucose-specific IIA component	5.41244	165	17434.2	0	0	0	0.0121212	0	0	0.0121212	0.0121212	0.0181818	0.0121212	0.0121212	0.0121212	0	0	0.0181818	0.0121212	0.0363636	0.0121212
BC4693	FrvX	30022768	NP_834399.1	deblocking aminopeptidase	6.09101	357	39118	0.00840336	0	0	0	0	0	0.0196078	0	0.00560224	0.0112045	0.00560224	0.0196078	0.00280112	0.00840336	0.00840336	0	0	0
BC4571	FrxX	30022646	NP_834277.1	deblocking aminopeptidase	5.37231	363	39657.4	0.0192837	0	0	0.00550964	0	0	0.0247934	0	0	0.0330579	0.0165289	0.030303	0.00275482	0.0165289	0.00826446	0	0.00550964	0.00550964
BC4048	PtsA	30022135	NP_833766.1	phosphoenolpyruvate-protein phosphotransferase	4.7451	570	62727.1	0	0	0	0	0	0	0.00701754	0	0	0.00350877	0.00526316	0.0140351	0.00350877	0.00701754	0.00877193	0.00175439	0.00701754	0
				01.02/ Glycolysis/gluconeogenesis
BC3947	PycA	30022035	NP_833666.1	pyruvate carboxylase	5.6555	1148	128362	0.00087108	0	0	0	0	0	0	0	0	0.00261324	0	0.0043554	0	0	0	0	0	0
BC4919	Pgm	30022960	NP_834591.1	phosphoglucomutase	5.13308	574	64130.7	0.00348432	0	0	0	0	0	0.00348432	0	0	0.00174216	0.00174216	0.00522648	0	0	0	0	0	0
BC5137	TpiA	_	NA	Triose phosphate isomerase,	4.94	1186	26468.1	0.00927487	0	0	0.00505902	0	0	0.0168634	0.00337268	0.00927487	0.0219224	0.00674536	0.0261383	0.00252951	0.00084317	0.00927487	0.00252951	0.00505902	0.00252951
BC5138	Pgk	_	NA	phosphoglycerate kinase	5.08	1186	42427.8	0.0134907	0.00084317	0	0.00168634	0	0.00084317	0.0320405	0.00337268	0.00927487	0.0160202	0.0084317	0.0177066	0.00252951	0.00927487	0.010118	0.00758853	0.0084317	0.0109612
BC5135	Eno	30023172	NP_834803.1	phosphopyruvate hydratase	4.65867	431	46343.3	0.118329	0.00928074	0.0139211	0.0348028	0	0.0301624	0.162413	0.0417633	0.0719258	0.136891	0.0951276	0.139211	0.0742459	0.0812065	0.116009	0.0719258	0.0858469	0.0835267
BC5335	Fba	30023366	NP_834997.1	fructose-bisphosphate aldolase	4.99859	285	30653.5	0.0105263	0	0.0105263	0.00701754	0	0	0.00350877	0	0	0.0210526	0.0315789	0.0350877	0	0.0105263	0.0280702	0.00701754	0	0
BC5140	GapA	30023174	NP_834805.1	glyceraldehyde-3-phosphate dehydrogenase	5.04439	328	35175.8	0.054878	0.0213415	0	0.027439	0.0121951	0.0182927	0.054878	0.027439	0.0426829	0.0670732	0.0609756	0.0792683	0.0121951	0.0487805	0.0640244	0.027439	0.054878	0.0335366
BC0868	GapN	30019023	NP_830654.1	NADP-dependent glyceraldehyde-3-phosphate dehydrogenase	5.53353	479	51768.9	0.0688935	0	0	0.0125261	0	0	0.0981211	0.00626305	0.0208768	0.0375783	0.0229645	0.0584551	0.0167015	0.0271399	0.0292276	0.0208768	0.0167015	0.0229645
BC3973	PdhA	30022061	NP_833692.1	pyruvate dehydrogenase E1 component alpha subunit	5.41126	371	41388	0.0134771	0	0	0.00539084	0	0	0	0	0	0.0269542	0.0215633	0.0269542	0	0.00269542	0.00539084	0	0	0
BC3972	PdhB	30022060	NP_833691.1	pyruvate dehydrogenase E1 component beta subunit	4.74761	325	35207.2	0.0461538	0	0.00615385	0.0123077	0	0.00615385	0.00615385	0.00307692	0	0.0307692	0.0276923	0.04	0	0	0	0	0	0
BC3971	PdhC	30022059	NP_833690.1	branched-chain alpha-keto acid dehydrogenase subunit E2	5.38959	429	45914.1	0.016317	0	0	0.004662	0	0	0.011655	0.002331	0.002331	0.041958	0.02331	0.018648	0	0.004662	0.00699301	0.002331	0	0
BC3970	PdhD	30022058	NP_833689.1	dihydrolipoamide dehydrogenase	5.25075	470	49408.7	0.0702128	0	0.00851064	0.0319149	0.00425532	0.00851064	0.0787234	0.0255319	0.0553191	0.0659574	0.0659574	0.0787234	0.00851064	0.0340426	0.0404255	0.0106383	0.0212766	0.00638298
BC4600	Pfk	30022675	NP_834306.1	6-phosphofructokinase	5.78927	319	34248.9	0.031348	0	0	0.00940439	0	0	0.0376176	0	0.0250784	0.0501567	0.0188088	0.0658307	0.0125392	0	0.00940439	0.0031348	0	0
BC4898	Pgi	30022940	NP_834571.1	glucose-6-phosphate isomerase	5.04046	450	50280.4	0.0533333	0	0	0.02	0	0	0.0733333	0.02	0.0377778	0.0822222	0.06	0.0977778	0.0488889	0.0711111	0.0733333	0.0311111	0.0288889	0.0288889
BC5136	Pgm4	30023173	NP_834804.1	phosphoglyceromutase	4.85761	509	56317	0.00982318	0	0	0	0	0	0	0	0	0	0.00392927	0.00589391	0	0	0	0	0	0
BC4599	PykI	30022674	NP_834305.1	pyruvate kinase	5.2001	585	62228.7	0.0102564	0	0	0.00683761	0	0	0	0	0.00512821	0.0136752	0.00683761	0.0119658	0	0	0.00512821	0.0034188	0	0
				01.03/ Fermentation
BC5387	Pta	30023417	NP_835048.1	phosphotransacetylase	5.08447	323	34704.9	0.0185759	0	0	0.00928793	0	0	0.0464396	0.00619195	0.0123839	0.00309598	0.00309598	0.0154799	0.00928793	0.00619195	0.0247678	0	0.0216718	0.00619195
BC4637	Ack	30022712	NP_834343.1	acetate kinase	5.1935	397	43178.4	0.00251889	0	0	0	0	0	0	0	0	0	0.00503778	0	0	0	0	0	0	0
				01.04/ TCA
BC3616	Acn	30021715	NP_833346.1	aconitate hydratase	4.8846	907	98936.2	0.0286659	0	0	0.00551268	0	0	0.0242558	0	0	0.0352811	0.0110254	0.0441014	0.00330761	0.00330761	0.00882029	0	0	0
BC3773	PorB	30021865	NP_833496.1	2-oxoglutarate ferredoxin oxidoreductase subunit beta	5.75783	288	31403.5	0	0	0	0	0	0	0	0	0	0	0	0.00347222	0	0	0.00347222	0	0	0
BC3833	SucA	30021923	NP_833554.1	succinyl-CoA synthetase subunit alpha	5.2324	300	31205.9	0	0	0	0	0	0	0	0	0	0.02	0.00666667	0.00666667	0	0	0	0	0	0
BC4160	LpdV	30022244	NP_833875.1	dihydrolipoamide dehydrogenase	5.53307	473	50742.4	0	0	0	0.00422833	0	0	0.012685	0	0.012685	0	0	0	0	0	0	0	0	0
BC4592	Mdh	30022667	NP_834298.1	malate dehydrogenase	5.12347	312	33490.8	0.00641026	0	0	0	0	0	0	0	0	0.0192308	0.00320513	0.00961538	0	0	0	0	0	0
BC4593	Lcd	30022668	NP_834299.1	isocitrate dehydrogenase	5.07322	430	46943.4	0.00232558	0	0	0	0	0	0	0	0	0.00930233	0.0139535	0.0255814	0	0	0	0	0	0
BC1251	SucB	30019404	NP_831035.1	dihydrolipoamide acetyltransferase	5.45461	419	45328.9	0.0119332	0	0	0	0	0	0	0	0	0.00954654	0.00477327	0.0071599	0	0	0	0	0	0
BC4604	MaeA	30022679	NP_834310.1	NAD-dependent malic enzyme	5.11872	412	44081.8	0.00485437	0	0	0.00242718	0	0	0.0218447	0.00242718	0.00242718	0.0121359	0.00728155	0.0169903	0.00970874	0.0145631	0.00970874	0.00970874	0.0121359	0.00970874
				01.05/ Pentose phosphate
BC0665	TalA	30018847	NP_830478.1	putative translaldolase	5.26108	215	23112.2	0	0	0	0	0	0	0	0	0	0.0186047	0.00930233	0.0372093	0.0139535	0	0.00930233	0.0139535	0	0.0186047
BC3858	Rpe	30021948	NP_833579.1	ribulose-phosphate 3-epimerase	5.397	214	23166.2	0.00934579	0	0	0.00934579	0	0	0.0186916	0.0046729	0.00934579	0.0140187	0	0.0280374	0.00934579	0.00934579	0.00934579	0	0	0
BC3682	Tkt	30021779	NP_833410.1	transketolase	4.99292	680	73969.5	0.00441176	0	0	0	0	0	0	0	0	0.00441176	0.00882353	0.00294118	0	0	0	0	0	0
				01.06/ Oxidative phosphorylation
BC5061	Ndh (yjlD)	30023098	NP_834729.1	NADH dehydrogenase	6.67973	392	41581	0	0	0	0	0	0	0	0	0	0.00510204	0	0	0	0	0	0	0	0
BC1522	QcrA	30019670	NP_831301.1	menaquinol-cytochrome c reductase iron-sulfur subunit	9.2457	170	18877.6	0	0	0	0	0	0	0	0	0	0	0	0	0	0	0	0.00588235	0	0.0588235
BC2826	PpaC	30020945	NP_832576.1	putative manganese-dependent inorganic pyrophosphatase	4.6879	309	33671.3	0.00647249	0	0	0	0	0	0	0	0	0.00323625	0	0.012945	0	0	0	0	0	0
				01.07/ NAD(P)H related proteins
BC4522	EtfA	_	NA	Electron transfer flavoprotein subunit alpha	5	1186	34243	0	0	0	0	0	0	0	0	0	0.00590219	0.00084317	0.00421585	0.00168634	0.00084317	0.00337268	0	0	0
BC4523	EtfB	30022600	NP_834231.1	electron transfer flavoprotein subunit beta	4.3332	257	28128.6	0	0	0	0	0	0	0	0	0	0.0155642	0.0077821	0.0077821	0	0	0	0	0	0
				01.08/ ATP synthesis
BC3230	AtpA1	30021340	NP_832971.1	F0F1 ATP synthase subunit alpha	4.76622	213	23134.5	0.028169	0.0375587	0.056338	0.028169	0.0657277	0.103286	0.0375587	0.0328638	0.0375587	0.0422535	0.0469484	0.0469484	0.0938967	0.0892019	0.107981	0.0516432	0.0704225	0.0657277
BC5308	AtpA	161511197	NP_834970.2	F0F1 ATP synthase subunit alpha	5.30279	1509	54609.7	0	0	0	0.000662691	0	0	0	0	0	0.00198807	0.000662691	0.00198807	0	0.000662691	0	0	0	0
BC5306	AtpD	30023337	NP_834968.1	F0F1 ATP synthase subunit beta	4.92171	468	50990	0	0	0	0	0	0	0.00213675	0	0	0.0106838	0.00213675	0.00213675	0	0.00213675	0	0	0	0
				01.09/ Fatty acid and phospholipid metabolism
BC3848	AcpP	30021938	NP_833569.1	acyl carrier protein	3.87264	77	8809.29	0.025974	0.025974	0.025974	0.025974	0	0.025974	0.0779221	0	0.025974	0.103896	0.0519481	0.0519481	0.025974	0.025974	0.025974	0.103896	0.0779221	0.103896
BC1174	-	30019329	NP_830960.1	3-oxoacyl-(acyl carrier protein) synthase II	5.14029	412	43688.8	0.00485437	0	0	0	0	0	0.00485437	0	0	0.00970874	0.00728155	0.00970874	0.00242718	0	0.00728155	0.00242718	0	0
BC1216	FabI	30019369	NP_831000.1	enoyl-(acyl carrier protein) reductase	5.44801	256	27723.3	0.00390625	0	0	0	0	0	0	0	0	0.00390625	0	0.0078125	0	0	0	0	0	0
BC5280	FabZ	30023312	NP_834943.1	(3R)-hydroxymyristoyl-ACP dehydratase	6.17939	144	15955.5	0.00694444	0	0	0	0	0	0.0277778	0	0.0138889	0.0138889	0	0.00694444	0.0208333	0.0347222	0.0347222	0.0138889	0.00694444	0.0138889
BC4023	-	30022110	NP_833741.1	acetyl-CoA acetyltransferase	5.55403	391	41842.8	0.0127877	0	0	0.00255754	0	0	0.0332481	0.00511509	0.0255754	0.0255754	0.00255754	0.0230179	0.00511509	0.00255754	0.00511509	0.00255754	0	0
BC3761	PlcA	30021854	NP_833485.1	1-phosphatidylinositol phosphodiesterase precursor	6.26747	329	38089.1	0.0151976	0.0121581	0.0364742	0.0607903	0.0668693	0.0942249	0.0699088	0.0881459	0.0820669	0.0121581	0.0243161	0.0364742	0.12766	0.0972644	0.12462	0.0942249	0.115502	0.115502
				01.10/ Alanine, aspartate and glutamate metabolism
BC4623	AlD	30022698	NP_834329.1	alanine dehydrogenase	5.30463	377	40068.8	0.0318302	0	0	0	0	0	0	0	0.0159151	0.0106101	0	0.0106101	0	0	0	0	0	0
BC0190	GlmS	30018427	NP_830058.1	D-fructose-6-phosphate amidotransferase	4.98786	600	65780.9	0.01	0	0	0.00666667	0	0	0	0	0.00333333	0.01	0.01	0.0166667	0	0	0.00166667	0	0	0
BC0592	-	30018778	NP_830409.1	alanine dehydrogenase	5.50992	377	40209	0	0	0	0.00265252	0	0	0.0132626	0.00530504	0	0	0.00265252	0	0	0	0	0	0	0
BC1491	GdhA	30019639	NP_831270.1	NAD-specific glutamate dehydrogenase	7.02052	379	41416.6	0	0	0	0	0	0	0.00263852	0.00527704	0.00527704	0.00791557	0	0.00263852	0	0	0	0.00527704	0.00263852	0.00527704
BC1546	-	30019693	NP_831324.1	aspartate aminotransferase	5.59242	395	43243.3	0.00759494	0	0	0	0	0	0	0	0	0.0151899	0.00506329	0.0202532	0	0	0	0	0	0
BC3705	GlnA	_	NA	Glutamine synthetase	5.05	1186	50047	0.0269815	0.00421585	0.00168634	0.0126476	0.00168634	0.00168634	0.0278246	0.00927487	0.0134907	0.0303541	0.0227656	0.0413153	0.0252951	0.0261383	0.0278246	0.0143339	0.0202361	0.0160202
BC0344	RocA	30018552	NP_830183.1	1-pyrroline-5-carboxylate dehydrogenase	5.43365	515	56189.6	0.0621359	0	0	0.0252427	0	0	0.0368932	0.0116505	0.023301	0.124272	0.0699029	0.149515	0.0038835	0.00194175	0.023301	0.00194175	0	0
BC2974	ArgC	_	NA	Gamma-glutamyl phosphate reductase,	5.57867	1186	33830.8	0.00084317	0	0	0	0	0	0.00252951	0	0	0.00084317	0	0.00084317	0	0	0.00168634	0	0.00168634	0
				01.11/ Glycine, serine and threonine metabolism
BC3799	Asd	30021890	NP_833521.1	aspartate-semialdehyde dehydrogenase	5.44551	349	38080.8	0.0114613	0	0	0.0114613	0	0	0.025788	0.00286533	0.0114613	0.0372493	0.00573066	0.0315186	0.00859599	0.025788	0.0315186	0	0	0
BC3249	SerC	30021358	NP_832989.1	phosphoserine aminotransferase	5.38447	360	40473.6	0	0	0	0	0	0	0.0111111	0	0.00555556	0.00555556	0.00277778	0.00555556	0	0	0	0	0	0
BC4225	GcvPA	30022308	NP_833939.1	glycine dehydrogenase subunit 1	5.65545	447	49367.1	0.00671141	0	0	0	0	0	0.01566	0	0	0.01566	0.00223714	0.0290828	0.00447427	0.00894855	0.0178971	0	0	0
BC4224	GcvP	30022307	NP_833938.1	glycine dehydrogenase subunit 2	5.42705	534	59369.9	0.011236	0	0	0	0	0	0.0093633	0	0.00374532	0.0131086	0.00374532	0.0299625	0.00561798	0	0.0093633	0	0	0
BC4226	GcvT	30022309	NP_833940.1	glycine cleavage system aminomethyltransferase T	5.14709	366	40200	0.0327869	0	0	0.010929	0	0	0.00546448	0	0.00819672	0.010929	0.00273224	0.0136612	0	0	0.00546448	0	0	0
BC5316	GlyA	30023347	NP_834978.1	serine hydroxymethyltransferase	5.70063	414	45230.1	0.0217391	0	0	0.0169082	0	0	0.02657	0.00241546	0.0169082	0.0483092	0.0217391	0.0603865	0.0144928	0.0169082	0.0144928	0.00724638	0.00966184	0.00966184
BC0621	Kbl	30018806	NP_830437.1	2-amino-3-ketobutyrate coenzyme A ligase	5.50583	396	43036.2	0.0126263	0	0	0	0	0	0.00757576	0.00252525	0.00252525	0.010101	0	0.020202	0	0	0.00252525	0	0	0
BC1238	TrpA	30019391	NP_831022.1	tryptophan synthase subunit alpha	4.97263	258	28314	0.139535	0	0.00775194	0.0193798	0	0.00775194	0.0542636	0.0155039	0.0348837	0.0542636	0.00775194	0.0852713	0.0271318	0.0620155	0.0697674	0.0232558	0.0116279	0
BC1237	TrpB	30019390	NP_831021.1	tryptophan synthase subunit beta	5.73447	397	43602.9	0.0554156	0	0	0.0201511	0	0.00251889	0.0352645	0.00503778	0.0176322	0.00755668	0.00251889	0.02267	0.00251889	0.0176322	0.0277078	0	0.00503778	0
BC4991	GcvH	30023031	NP_834662.1	glycine cleavage system protein H	4.18246	127	13977.8	0.015748	0	0	0.0314961	0	0	0.0472441	0.015748	0.0393701	0.0314961	0.0314961	0.0314961	0.023622	0.0314961	0.015748	0.0314961	0.0551181	0.0314961
				01.12/ Cysteine and methionine metabolism
BC4366	Cgs	30022447	NP_834078.1	cystathionine beta-lyase	5.25924	377	41250.3	0.00530504	0	0	0.00795756	0	0	0.00795756	0	0.00795756	0.00530504	0.00265252	0.0106101	0.00530504	0.00530504	0.0132626	0.00530504	0.00530504	0.00530504
BC4761	MetK	30022834	NP_834465.1	S-adenosylmethionine synthetase	5.13896	399	43255.1	0	0	0	0.0150376	0	0	0	0	0	0	0	0.00501253	0	0	0	0	0	0
BC4981	-	30023021	NP_834652.1	cysteine desulfhydrase	5.48313	406	45219.1	0.0221675	0	0	0	0	0	0.0123153	0	0.0123153	0.0197044	0.0123153	0.0344828	0.00492611	0.00738916	0.00738916	0.00492611	0	0.00246305
				01.13/ Valine, leucine and isoleucine degradation
BC4158	-	30022242	NP_833873.1	2-oxoisovalerate dehydrogenase beta subunit	4.866	327	35738.2	0	0	0	0	0	0	0.0183486	0	0.00611621	0	0	0	0	0	0.0030581	0	0	0
BC4159	-	30022243	NP_833874.1	2-oxoisovalerate dehydrogenase alpha subunit	5.3652	333	36760.3	0.00600601	0	0	0	0	0	0.018018	0	0	0	0	0	0	0	0	0	0	0
BC4162	Ldh	30022246	NP_833877.1	leucine dehydrogenase	5.13308	366	39842.2	0.068306	0	0	0.0409836	0	0.00273224	0.101093	0.0409836	0.0519126	0.0846995	0.0382514	0.0928962	0.0245902	0.0655738	0.0710383	0.0327869	0.0601093	0.0218579
				01.14/ Lysine biosynthesis and degradation
BC1532	DapB	30019680	NP_831311.1	dihydrodipicolinate reductase	5.5845	266	29179	0.0075188	0	0	0	0	0	0	0	0	0	0	0	0	0	0.0037594	0	0	0
BC3797	DapA	30021888	NP_833519.1	dihydrodipicolinate synthase	5.06596	292	31243.2	0	0	0	0.00684932	0	0	0.0616438	0.0205479	0.0513699	0.0136986	0.00684932	0.0136986	0.010274	0.010274	0.0239726	0.0239726	0.00684932	0.0273973
BC3981	DapD	30022069	NP_833700.1	tetrahydrodipicolinate N-acetyltransferase	5.55582	240	25688.7	0.00416667	0	0	0	0	0	0.0166667	0.00833333	0.00833333	0.00833333	0	0	0	0	0.00833333	0.00416667	0.00833333	0.00416667
				01.15/ Arginine and proline metabolism
BC1149	RocD	30019304	NP_830935.1	ornithine--oxo-acid transaminase	5.11616	396	43382.3	0	0	0	0.00252525	0	0	0.00252525	0.00252525	0	0.0126263	0.00252525	0.010101	0	0	0	0	0	0
BC0185	RocF	30018422	NP_830053.1	arginase	4.89273	297	32290.3	0.00673401	0	0	0	0	0	0.013468	0	0	0.037037	0.00673401	0.040404	0.016835	0.026936	0.023569	0.00673401	0.016835	0.00673401
BC4143	ArgE	30022227	NP_833858.1	peptidase T	5.15087	372	39579.4	0.00806452	0	0	0	0	0	0	0	0	0.0215054	0.016129	0.0241935	0	0.00268817	0.00537634	0.00537634	0.00537634	0
				01.16/ Phenylalanine, tyrosine and tryptophan biosynthesis
BC2942	-	30021058	NP_832689.1	bifunctional 3-deoxy-7-phosphoheptulonate synthase/chorismate mutase	5.72195	358	40024	0.00558659	0	0	0	0	0	0	0	0	0.0111732	0	0.00558659	0	0	0	0	0	0
BC1235	TrpC	30019388	NP_831019.1	indole-3-glycerol-phosphate synthase	5.85071	253	28272.1	0.0474308	0	0	0.0355731	0	0	0.027668	0	0.0316206	0.00395257	0.00395257	0.0118577	0.0197628	0.0237154	0.0237154	0.0158103	0.0237154	0.0237154
				01.17/ Amino sugar and nucleotide sugar metabolism
BC0188	GlmM	30018425	NP_830056.1	phosphoglucosamine mutase	4.87474	448	48401.5	0.0290179	0	0	0.0133929	0	0	0.03125	0.0111607	0.0200893	0.00892857	0.00446429	0.0178571	0	0.00223214	0.015625	0	0	0
BC5288	MurA	30023320	NP_834951.1	UDP-N-acetylglucosamine 1-carboxyvinyltransferase	5.63934	434	46772.4	0.00921659	0	0	0	0	0	0	0	0	0	0.00230415	0.00230415	0	0	0	0	0	0
				01.18/ Purine metabolism
BC0152	Adk	30018400	NP_830031.1	adenylate kinase	4.90321	216	23740.1	0.0185185	0	0	0.00925926	0	0	0	0.00462963	0.00462963	0.00925926	0	0.00925926	0	0	0.0231481	0	0	0
BC0325	AdSL	30018533	NP_830164.1	adenylosuccinate lyase	6.02369	447	51156.9	0.0246085	0	0	0.00223714	0	0	0.0134228	0	0.00894855	0.0178971	0.01566	0.01566	0.00223714	0.0178971	0.0134228	0	0.00671141	0.00223714
BC5468	AdSS	30023492	NP_835123.1	adenylosuccinate synthetase	5.43528	429	47539.3	0.027972	0	0	0.00932401	0	0	0.032634	0	0.016317	0.032634	0.00932401	0.048951	0.00699301	0.00699301	0.00932401	0.002331	0	0
BC0071	-	30018335	NP_829966.1	hypoxanthine-guanine phosphoribosyltransferase	5.12858	180	20286.6	0.00555556	0	0	0.0333333	0	0	0	0	0	0.0111111	0.0111111	0.0222222	0	0	0.00555556	0	0	0
BC0334	PurD	30018542	NP_830173.1	phosphoribosylamine--glycine ligase	4.8364	423	45905.4	0	0	0	0.00472813	0	0	0	0	0	0.0070922	0.0070922	0.0070922	0	0.00472813	0.0070922	0	0.00236407	0
BC4086	-	30022173	NP_833804.1	purine nucleoside phosphorylase	5.35646	197	21462.8	0	0	0	0	0	0	0.0101523	0	0.0203046	0	0	0	0	0	0	0	0	0
BC1463	deoD	30019611	NP_831242.1	purine nucleoside phosphorylase	5.06075	235	25641	0	0	0	0	0	0	0.0255319	0	0	0.00425532	0	0.0170213	0.00425532	0.00851064	0.012766	0	0	0
BC0296	GuaA	30018516	NP_830147.1	bifunctional GMP synthase/glutamine amidotransferase protein	5.10256	515	57597.3	0.0174757	0	0	0.0116505	0	0	0.0194175	0	0.0116505	0.00582524	0.0038835	0.00776699	0	0.00194175	0.00582524	0	0	0
BC0013	GuaB	30018286	NP_829917.1	inositol-5-monophosphate dehydrogenase	6.44571	487	52480.5	0.0184805	0	0	0.0102669	0	0	0	0	0	0.0102669	0.00410678	0.00410678	0	0	0	0	0	0
BC3805	PnpA	30021896	NP_833527.1	polynucleotide phosphorylase/polyadenylase	5.07987	712	78192.6	0.00561798	0	0	0.00140449	0	0	0.0323034	0	0.00421348	0.00702247	0.00280899	0.00421348	0	0.00140449	0	0	0	0
BC0333	PurH	30018541	NP_830172.1	bifunctional phosphoribosylaminoimidazolecarboxamide formyltransferase/IMP cyclohydrolase	5.29374	511	55539.8	0.0117417	0	0	0	0	0	0.00391389	0	0	0.00782779	0.00978474	0.00782779	0	0	0	0	0	0
				01.19/ Pyrimidine metabolism
BC4085	-	30022172	NP_833803.1	pyrimidine-nucleoside phosphorylase	4.75804	434	46240.7	0	0	0	0	0	0	0.00460829	0	0	0	0	0.00230415	0	0	0	0	0	0
BC5338	PyrG	30023369	NP_835000.1	CTP synthetase	5.33755	535	59770.6	0.0130841	0	0	0.00373832	0	0	0	0	0	0.011215	0	0.0130841	0	0	0.00186916	0	0	0
BC1510	-	30019658	NP_831289.1	DNA-binding protein HU	7.93363	114	12484.5	0.0614035	0.0438596	0.0350877	0	0	0.00877193	0.0175439	0	0	0.0614035	0.0350877	0.0438596	0.0175439	0.0263158	0.0175439	0.0350877	0.0175439	0.0526316
BC3728	-	30021822	NP_833453.1	DNA-binding protein HU	9.09843	90	9723.19	0	0.0222222	0	0	0	0	0	0	0	0.133333	0.0555556	0.0777778	0.0444444	0.0444444	0.0666667	0.0444444	0.0666667	0.0444444
BC4122	-	_	NA	2', 3'-cyclic nucleotide 2'-phosphodiesterase	5	1186	85787	0	0.00927487	0.00505902	0	0.00084317	0	0	0	0	0	0.0084317	0.00590219	0	0.00505902	0.00084317	0.00168634	0.00590219	0.00590219
				01.20/ Glyoxylate and dicarboxylate metabolism
BC2101	Fhs	30020238	NP_831869.1	formate--tetrahydrofolate ligase	5.37405	562	60468.7	0.0266904	0	0	0.00355872	0	0	0.044484	0.00355872	0.0106762	0.0142349	0.0142349	0.0284698	0.00355872	0.00355872	0.00355872	0.00177936	0	0
BC4180	FolD	30022263	NP_833894.1	methylenetetrahydrofolate dehydrogenase (NADP+)	5.63623	286	31070.5	0.00699301	0	0	0	0	0	0	0	0	0.00699301	0	0.00699301	0	0	0	0	0	0
				01.21/ Thiamine metabolism
BC0747	-	30018906	NP_830537.1	glycine oxidase	5.98949	369	41165.1	0	0	0	0	0	0	0.0108401	0	0.0135501	0	0	0	0	0	0	0	0	0
BC0749	ThiG	30018908	NP_830539.1	thiazole synthase	5.04802	258	27455.5	0	0	0	0	0	0	0	0	0	0.0155039	0.00775194	0.00775194	0	0	0	0	0	0
				01.22/ Riboflavin metabolism
BC4110	-	30022197	NP_833828.1	riboflavin synthase subunit alpha	6.15189	214	23309.9	0	0	0	0.00934579	0	0	0.0186916	0	0	0	0	0	0	0	0	0	0	0
BC4111	RibA	30022198	NP_833829.1	bifunctional 3,4-dihydroxy-2-butanone 4-phosphate synthase/GTP cyclohydrolase II protein	5.46989	397	43858.5	0	0	0	0.0176322	0	0	0	0	0	0.00503778	0	0	0	0	0	0	0	0
BC4112	RibH	30022199	NP_833830.1	riboflavin synthase subunit beta	5.78038	153	16238.5	0.0718954	0	0	0.0457516	0	0	0.24183	0.0653595	0.104575	0.0718954	0.0130719	0.0588235	0.0261438	0.0261438	0.0261438	0.0849673	0.0196078	0.0326797
				01.23/ Nicotinate and nicotinamide metabolism
BC4422	NadC	30022503	NP_834134.1	nicotinate-nucleotide pyrophosphorylase	5.86196	277	30330.9	0.0397112	0	0	0.0144404	0	0.00361011	0.0361011	0.0144404	0.0216606	0.0397112	0.00722022	0.0433213	0.00722022	0.0144404	0.0180505	0.00722022	0.00722022	0.00722022
BC3121	UshA	30021232	NP_832863.1	5'-nucleotidase	6.13983	529	57895.1	0.0094518	0.0378072	0.0189036	0	0.00378072	0.00378072	0	0.00189036	0	0	0.0170132	0	0.00189036	0.0113422	0.0132325	0	0.00567108	0.00567108
				01.24/ Biotin metabolism
BC0015	PdxS	30018288	NP_829919.1	pyridoxine biosynthesis protein	5.1798	295	32093.3	0.00677966	0	0	0.0271186	0	0	0.00338983	0	0	0.0271186	0	0.0135593	0	0	0.00338983	0.00338983	0	0
BC4119	BioA	30022206	NP_833837.1	adenosylmethionine--8-amino-7-oxononanoate transaminase	5.34537	462	52070.4	0.004329	0	0	0	0	0	0.00865801	0	0	0.004329	0.004329	0.00865801	0	0	0.0021645	0	0	0
				01.25/ Butanoate metabolism
BC4163	-	30022247	NP_833878.1	phosphate butyryltransferase	5.7974	299	31578.8	0.0100334	0	0	0	0	0	0.0468227	0	0.0200669	0.0167224	0.00334448	0.0133779	0.00334448	0	0.00334448	0.00668896	0.00334448	0.0100334
BC1317	FabG	30019468	NP_831099.1	acetoacetyl-CoA reductase	5.83297	247	26460.8	0	0	0	0	0	0	0	0	0	0.0647773	0.0202429	0.0688259	0	0	0.00404858	0	0	0
BC0668	-	30018850	NP_830481.1	(R,R)-butanediol dehydrogenase	5.5025	350	37840.9	0	0	0	0	0	0	0	0	0	0	0.00571429	0.0114286	0	0.00285714	0	0	0	0
				01.26/ Iron sulfur metabolism
BC4952	NifU	30022992	NP_834623.1	NifU protein	4.41714	78	8599.45	0	0	0	0	0	0	0.025641	0	0	0.025641	0.025641	0.025641	0.025641	0.025641	0.025641	0.0512821	0.179487	0.166667
BC4982	FtsE	30023022	NP_834653.1	ABC transporter-associated protein	5.27355	430	46841.3	0.0116279	0.00465116	0	0.00697674	0	0	0	0	0	0.0116279	0.00930233	0.00930233	0	0.00465116	0.00697674	0	0	0
BC5380	-	30023410	NP_835041.1	ferrichrome ABC transporter substrate-binding protein	8.55	276	35170.6	0	0.00724638	0	0.00362319	0	0.0108696	0.0217391	0	0	0.00724638	0.00724638	0.00724638	0.0398551	0.0144928	0.0181159	0.0652174	0.0688406	0.0833333
				01.27/ Gamma-Hexachlorocyclohexane degradation
BC4511	LppC	30022589	NP_834220.1	acid phosphatase	6.85613	275	31035	0	0.00363636	0	0	0	0	0	0	0	0.00727273	0.00727273	0.00727273	0.0218182	0.0181818	0.0218182	0.0109091	0.0290909	0.0218182
				01.28/ Ubiquinone and other terpenoid-quinone metabolism
BC2305	-	30020437	NP_832068.1	isochorismatase	4.81212	297	33448.2	0.013468	0	0	0	0	0	0.013468	0.020202	0.020202	0.00673401	0	0	0	0	0	0.003367	0	0
BC2303	DhbC	30020435	NP_832066.1	isochorismate synthase DhbC	5.44934	399	44565.9	0	0	0	0.00501253	0	0	0	0	0.00501253	0	0	0	0	0	0	0	0	0
				01.29/ Folate metabolism
BC1511	FolE	30019659	NP_831290.1	GTP cyclohydrolase I	6.36117	189	21006.9	0	0	0	0.010582	0	0	0.026455	0	0.015873	0	0	0	0	0	0	0	0	0
				01.30/ Porphyrin metabolism
BC4468	HemL2	30022549	NP_834180.1	glutamate-1-semialdehyde aminotransferase	5.20838	429	45991.2	0	0	0	0.004662	0	0	0	0	0.004662	0	0	0.002331	0	0	0	0	0	0
				2/ Enterotoxins & virulence associated proteins
BC1110	CytK	30019265	NP_830896.1	cytotoxin K	8.34001	336	37037.2	0.014881	0.0505952	0.0833333	0	0.00892857	0.00892857	0	0	0	0.0833333	0.0625	0.0833333	0.00297619	0.0178571	0.0386905	0	0.00297619	0
BC5239	EntA	30023271	NP_834902.1	enterotoxin / cell-wall binding protein	8.98704	296	31234.4	0.125	0.125	0.121622	0.0337838	0.0743243	0.10473	0.0844595	0.0878378	0.0810811	0.182432	0.216216	0.219595	0.209459	0.168919	0.162162	0.172297	0.182432	0.189189
BC2952	EntB	30021068	NP_832699.1	enterotoxin / cell-wall binding protein	8.81079	495	55136.6	0.0121212	0.0606061	0.0424242	0.00808081	0.0383838	0.0484848	0.0040404	0.0262626	0.0121212	0.0121212	0.020202	0.0161616	0.0383838	0.0505051	0.0464646	0.0121212	0.0323232	0.0262626
BC0813	EntC	30018972	NP_830603.1	enterotoxin / cell-wall binding protein	8.87893	431	45573.7	0.192575	0.222738	0.213457	0.146172	0.174014	0.24594	0.199536	0.218097	0.180974	0.148492	0.192575	0.185615	0.598608	0.607889	0.49884	0.401392	0.907193	0.447796
BC3716	EntD	_	NA	3D domain protein,	8.53762	1186	26321.6	0.00252951	0	0.00168634	0	0	0.00590219	0.00252951	0.00252951	0.00252951	0.00168634	0.0084317	0.00337268	0.0168634	0.00674536	0.00590219	0.0118044	0.0126476	0.0143339
BC1953	EntFM	30020092	NP_831723.1	enterotoxin	9.58302	430	44980.5	0.055814	0.0511628	0.0790698	0.055814	0.0604651	0.0790698	0.0651163	0.072093	0.0767442	0.12093	0.123256	0.130233	0.146512	0.151163	0.181395	0.127907	0.151163	0.106977
BC3103	HblL1	30021215	NP_832846.1	hemolysin BL lytic component L1	5.60392	406	43803.7	0.140394	0.192118	0.192118	0.046798	0.110837	0.147783	0.0492611	0.0492611	0.0270936	0.184729	0.187192	0.221675	0.20936	0.199507	0.216749	0.1133	0.14532	0.103448
BC3104	HblL2	30021216	NP_832847.1	hemolysin BL lytic component L2	5.27922	439	49235.8	0.248292	0.318907	0.318907	0.143508	0.23918	0.273349	0.113895	0.193622	0.102506	0.280182	0.252847	0.28246	0.38041	0.444191	0.610478	0.1959	0.241458	0.189066
BC3102	HblB	30021214	NP_832845.1	hemolysin BL binding component precursor	5.56957	375	41666.6	0.189333	0.2	0.210667	0.133333	0.173333	0.189333	0.101333	0.154667	0.101333	0.202667	0.2	0.218667	0.317333	0.258667	0.346667	0.194667	0.2	0.170667
BC3101	HblB'	30021213	NP_832844.1	hemolysin BL binding component precursor	5.78237	466	52306.8	0.0429185	0.0858369	0.103004	0.0236052	0.027897	0.0236052	0.00429185	0.00643777	0	0.0600858	0.0450644	0.0643777	0.027897	0.0364807	0.0407725	0.00858369	0.00429185	0.00429185
BC5101	HlyI	30023138	NP_834769.1	perfringolysin O precursor	6.68612	512	56560.7	0.0390625	0.046875	0.046875	0.0195312	0.0078125	0.0117188	0.0253906	0.0117188	0.0234375	0.0449219	0.0703125	0.0722656	0.0371094	0.0488281	0.0625	0.015625	0.0644531	0.0351562
BC3523	HlyII	30021625	NP_833256.1	hemolysin II	8.78114	412	45797.7	0.00242718	0.0315534	0.0436893	0.00970874	0.0679612	0.0679612	0	0.00970874	0.00485437	0.104369	0.0995146	0.11165	0.0800971	0.0873786	0.133495	0.00485437	0.00970874	0.0194175
BC1809	NheA	30019951	NP_831582.1	non-hemolytic enterotoxin lytic component L2	5.20526	386	43662.5	0.103627	0.176166	0.15285	0.0751295	0.132124	0.137306	0.0440415	0.0880829	0.0492228	0.19171	0.178756	0.207254	0.186528	0.277202	0.518135	0.11399	0.124352	0.0880829
BC1810	NheB	30019952	NP_831583.1	non-hemolytic enterotoxin lytic component L1	6.85194	402	43062.4	0.0721393	0.0845771	0.104478	0.0373134	0.0771144	0.10199	0.0149254	0.0422886	0.0199005	0.129353	0.131841	0.139303	0.146766	0.186567	0.226368	0.0970149	0.174129	0.0945274
BC1811	NheC	30019953	NP_831584.1	enterotoxin C	6.46161	359	39889.3	0.0111421	0.0250696	0.0389972	0.00557103	0.0278552	0.0306407	0	0.00835655	0	0.0222841	0.0167131	0.0306407	0.0417827	0.0752089	0.0807799	0.0111421	0.0362117	0.0194986
BC0918	-	30019073	NP_830704.1	ESAT-6-like protein	5.13446	100	11417.7	0	0.02	0	0	0	0	0	0	0	0	0.04	0	0	0	0	0	0	0.02
BC2077	ESAT-6	30020214	NP_831845.1	ESAT-6-like protein	5.38677	98	11340.7	0.122449	0	0.0102041	0.0510204	0	0.0612245	0.153061	0.0204082	0.0204082	0.183673	0.204082	0.183673	0.153061	0.122449	0.183673	0.183673	0.173469	0.173469
				3/ Degradative enzymes & adhesins
BC1660	-	30019806	NP_831437.1	soluble lytic murein transglycosylase	9.22162	252	28054.6	0	0.0119048	0.00396825	0	0	0	0	0	0	0	0	0	0	0.00396825	0	0	0	0
BC0360	-	30018568	NP_830199.1	aminopeptidase	4.95131	409	45222.6	0	0	0	0	0	0	0.0195599	0	0	0.00488998	0	0.0122249	0.00244499	0.0122249	0.00977995	0	0.00977995	0
BC1566	-	30019713	NP_831344.1	thermostable carboxypeptidase 1	4.97835	505	58924.3	0	0	0	0	0	0	0.00792079	0	0	0	0	0	0	0	0	0	0	0
BC2473	-	30020602	NP_832233.1	Beta-lactamase	8.388	312	33963.7	0	0	0.00641026	0	0	0.00641026	0	0	0.00320513	0	0	0	0	0.00320513	0.00961538	0	0.0128205	0.00641026
BC3786	Zmp1	30021878	NP_833509.1	Zinc protease	5.07849	428	49060.1	0	0	0	0	0	0	0	0	0	0	0	0.00233645	0.0046729	0	0.0046729	0	0.0046729	0
BC4198	PepP1	30022281	NP_833912.1	Xaa-Pro dipeptidase	4.94415	353	38603	0	0	0	0	0	0	0	0	0	0	0.00566572	0.0141643	0	0	0	0	0	0
BC4614	-	30022689	NP_834320.1	Xaa-Pro dipeptidase	5.23486	365	40668.8	0	0	0	0	0	0	0	0	0	0.0136986	0	0.030137	0	0.00273973	0.00273973	0	0	0
BC5184	Prc	30023217	NP_834848.1	carboxyl-terminal protease	8.49065	478	52395.4	0	0	0	0	0	0	0	0	0	0	0	0	0	0	0	0.0083682	0.0271967	0.0104603
BC5152	ClpP	30023185	NP_834816.1	ATP-dependent Clp protease proteolytic subunit	5.2576	193	21406.1	0.0103627	0	0	0	0	0	0.0777202	0.00518135	0.015544	0.0103627	0	0.0207254	0	0	0	0.0362694	0.00518135	0.0103627
BC0887	CnaA	30019042	NP_830673.1	collagen adhesion protein	5.27514	1324	143480	0	0.00151057	0	0	0.00151057	0	0.00151057	0	0.00151057	0	0	0	0	0.00151057	0.000755287	0	0.00151057	0
BC3161	ColA	30021271	NP_832902.1	collagenase	5.44346	960	110013	0.003125	0.003125	0.00416667	0	0	0	0	0	0	0.00208333	0.0166667	0.00625	0	0.00104167	0.00625	0	0	0
BC0556	ColC	30018742	NP_830373.1	collagenase	5.16406	956	109042	0.0167364	0.0313808	0.039749	0.00627615	0.0271967	0.0282427	0	0.00523013	0	0.0251046	0.0261506	0.0251046	0.0198745	0.0460251	0.0512552	0	0.00523013	0
BC3600	HhoA	30021701	NP_833332.1	protease HhoA	5.55761	413	43879.7	0.0145278	0.0217918	0.0242131	0.0121065	0.0435835	0.0799031	0.0484262	0.0290557	0.0242131	0.0266344	0.0338983	0.031477	0.140436	0.128329	0.101695	0.113801	0.1477	0.0968523
BC1331	IlsA	30019482	NP_831113.1	internalin	5.65948	760	85667.4	0	0	0	0.00394737	0.0171053	0.025	0.0131579	0.0105263	0.0184211	0	0.00526316	0	0.0855263	0.0328947	0.0276316	0.0210526	0.0486842	0.00789474
BC1284	LnhA2	30019435	NP_831066.1	immune inhibitor A precursor	5.04792	788	85712.5	0	0.00126904	0	0	0	0	0	0.00253807	0.00253807	0	0.00380711	0	0.00126904	0.00253807	0.00253807	0.0177665	0.0329949	0.0418782
BC0666	InhA2	30018848	NP_830479.1	immune inhibitor A precursor	5.47306	799	87817.5	0.0137672	0.0137672	0.0312891	0.0387985	0.0700876	0.0801001	0.0513141	0.0513141	0.0337922	0.0275344	0.0500626	0.0387985	0.097622	0.135169	0.148936	0.10388	0.12766	0.137672
BC0602	Npr600	30018788	NP_830419.1	bacillolysin	5.92366	566	60861.3	0	0	0	0	0	0	0.00706714	0	0	0	0	0	0.00353357	0.00176678	0	0.0106007	0.0123675	0.00706714
BC5351	NprB	30023381	NP_835012.1	bacillolysin	5.9667	583	64505.5	0.0651801	0.0531732	0.0874786	0.0445969	0.0994854	0.173242	0.114923	0.0926244	0.0720412	0.084048	0.109777	0.116638	0.226415	0.216123	0.259005	0.156089	0.259005	0.185249
BC2735	NprP2	30020857	NP_832488.1	bacillolysin	5.66603	567	62480.9	0.0123457	0.0141093	0.0299824	0.0582011	0.0705467	0.116402	0.0776014	0.0687831	0.0758377	0.031746	0.0758377	0.0617284	0.201058	0.164021	0.181658	0.190476	0.185185	0.24515
BC1828	Pep3	30019970	NP_831601.1	Xaa-Pro aminopeptidase	5.22341	427	48488.7	0	0	0	0	0	0	0.0163934	0	0	0	0	0.00234192	0	0	0	0	0	0
BC1193	PepF1	30019347	NP_830978.1	oligoendopeptidase F	4.91144	608	70155.9	0.00657895	0	0	0.00328947	0	0	0.0279605	0	0	0.00328947	0.00164474	0.00328947	0	0.00328947	0.0115132	0	0.00493421	0
BC4678	PepS	30022753	NP_834384.1	aminopeptidase	5.00698	371	41752.8	0.00539084	0	0	0	0	0	0.0350404	0	0.00539084	0.0134771	0	0.0215633	0	0.00539084	0.00539084	0	0	0
BC0670	PlcB	30018852	NP_830483.1	phospholipase C	7.10108	283	32367	0.0212014	0.0530035	0.0742049	0.00706714	0.0282686	0.0353357	0	0.0106007	0.00706714	0.0671378	0.0459364	0.0883392	0.0318021	0.0812721	0.0848057	0.0212014	0.0141343	0.0282686
BC3762	Sfp	30021855	NP_833486.1	collagenase	4.91123	607	66927.5	0	0.00329489	0.00329489	0	0.00988468	0.00494234	0	0.00164745	0	0.00164745	0	0.00164745	0.00988468	0.0230643	0.0131796	0.00329489	0.0164745	0
BC0991	SlpA	30019146	NP_830777.1	S-layer-like domain-containing protein	8.33653	577	64559.3	0.0034662	0.0207972	0.0121317	0	0	0	0	0	0	0.0259965	0.0606586	0.0121317	0	0	0.0017331	0	0.00693241	0.0017331
BC0671	Sph	30018853	NP_830484.1	sphingomyelin phosphodiesterase	6.095	333	36900.2	0.00600601	0.027027	0.048048	0.015015	0.045045	0.0810811	0.021021	0.024024	0.027027	0.033033	0.012012	0.042042	0.129129	0.12012	0.138138	0.0750751	0.0690691	0.0840841
BC0682	SrtA	30018864	NP_830495.1	sortase	6.84662	210	23205.1	0	0	0	0	0	0	0.00952381	0	0.0047619	0	0	0	0	0	0.0047619	0.00952381	0.00952381	0.00952381
BC1991	TgC	30020129	NP_831760.1	putative murein endopeptidase	8.39956	386	43775.9	0.189119	0.150259	0.204663	0.329016	0.354922	0.53886	0.290155	0.34715	0.282383	0.225389	0.207254	0.274611	1.04922	0.997409	1.29275	0.360104	0.779793	0.375648
BC4514	VanY4	30022592	NP_834223.1	D-alanyl-D-alanine carboxypeptidase	8.88941	259	29372.2	0	0.003861	0.003861	0.015444	0.003861	0.00772201	0.00772201	0.023166	0.015444	0	0	0	0.003861	0.00772201	0.00772201	0.030888	0.011583	0.034749
BC3787	Zmp2	30021879	NP_833510.1	Zinc protease	5.27457	424	48915.1	0	0	0	0	0	0	0.00471698	0	0.00235849	0	0	0	0	0	0	0	0	0
BC5357	CnaC	30023387	NP_835018.1	collagen adhesion protein	5.26507	342	37685.3	0	0.00292398	0.00292398	0.00292398	0	0	0	0	0.00292398	0	0	0	0	0.00584795	0	0	0	0
BC4702	PepV	30022775	NP_834406.1	dipeptidase PepV	4.8798	468	51296.8	0.0042735	0	0	0	0	0	0	0.00213675	0	0	0	0.00213675	0	0	0	0	0	0
BC1060	CnaD	30019215	NP_830846.1	collagen adhesion protein	5.35784	2444	267951	0	0.000409165	0.00163666	0	0	0	0	0	0	0	0	0	0	0	0	0	0	0
BC5359	-	30023389	NP_835020.1	aminopeptidase Y	8.79837	466	50664.3	0	0	0	0	0	0	0.00429185	0.00214592	0.00429185	0	0	0	0	0	0	0.00429185	0.0107296	0.00643777
BC2827	ChbB	30020946	NP_832577.1	chitin binding protein	9.2435	221	24103.4	0	0	0	0	0.00452489	0.0180995	0	0	0.00904977	0	0	0	0.0226244	0.0226244	0.0180995	0.00904977	0.0180995	0.0226244
BC3527-BC3528	-	_	NA	Putative collagen adhesion protein	5.48794	1186	15739.8	0.00252951	0.00337268	0.00337268	0	0.00337268	0.00674536	0.00505902	0	0.00084317	0.00505902	0.0084317	0.00674536	0.00758853	0.00927487	0.0143339	0.00758853	0.03457	0.010118
				4/ Motility
BC1659	FlaC	30019805	NP_831436.1	flagellin	5.17975	249	26611.1	0.060241	0.192771	0.108434	0.0401606	0.128514	0.140562	0.0682731	0.0923695	0.0963855	0.0763052	0.064257	0.064257	0.168675	0.160643	0.257028	0.208835	0.156627	0.248996
BC1657	FlaA	30019803	NP_831434.1	flagellin	5.20976	272	29264.5	0.224265	0.102941	0.110294	0.198529	0.632353	0.852941	0.286765	0.444853	0.290441	0.235294	0.25	0.0772059	0.257353	0.257353	0.161765	0.665441	0.261029	0.757353
BC1658	FlaB	30019804	NP_831435.1	flagellin	5.20976	273	29352.5	0.029304	0.608059	0.443223	0.021978	0.0915751	0.186813	0.0512821	0.0512821	0.043956	0.0805861	0.0879121	0.238095	1.16117	1.11355	0.860806	0.10989	1.23443	0.120879
BC1641	FlgB	30019788	NP_831419.1	flagellar basal body rod protein FlgB	8.77782	135	15007.4	0	0	0	0	0	0.0222222	0	0	0	0	0	0	0.0148148	0.037037	0.00740741	0	0.0222222	0.0444444
BC1642	FlgC	30019789	NP_831420.1	flagellar basal body rod protein FlgC	5.33729	137	14942.3	0	0	0	0	0.0364964	0.0145985	0	0.0145985	0	0	0	0	0	0.0364964	0	0	0.0145985	0.0145985
BC1650	FlgD	30019796	NP_831427.1	flagellar basal body rod modification protein	4.94446	190	21035.4	0	0.0315789	0.0105263	0	0.00526316	0.0105263	0	0	0	0.00526316	0.00526316	0	0	0.0210526	0	0	0.0210526	0
BC1651	FglE	30019797	NP_831428.1	flagellar hook protein FlgE	5.93945	437	46203.2	0.00915332	0.0503432	0.0526316	0	0.0297483	0.0549199	0.00915332	0.020595	0.0183066	0.01373	0.0114416	0.00915332	0.0343249	0.0823799	0.0892449	0.01373	0.0617849	0.0114416
BC1671	FlG	30019815	NP_831446.1	flagellar basal body rod protein FlgG	4.95361	257	28330.7	0	0	0	0	0	0	0	0	0	0	0	0	0.00389105	0.0389105	0.0116732	0	0	0
BC1636	FlgK	30019783	NP_831414.1	flagellar hook-associated protein FlgK	5.32554	432	48052	0	0.0671296	0.0810185	0	0.0324074	0.0509259	0	0.0324074	0.00694444	0.00925926	0.00694444	0.00925926	0.0347222	0.0902778	0.0833333	0.0185185	0.0555556	0.0208333
BC1637	FlgL	30019784	NP_831415.1	flagellar hook-associated protein FlgL	5.00544	287	32053.1	0.00696864	0.097561	0.101045	0.00696864	0.0836237	0.0905923	0.00696864	0.0557491	0.00696864	0.0139373	0.00348432	0.010453	0.0383275	0.10453	0.0592334	0.0557491	0.0731707	0.0522648
BC1638	FliD	30019785	NP_831416.1	flagellar capping protein	6.13584	458	50659.1	0.0283843	0.10917	0.10262	0.0131004	0.0611354	0.0676856	0	0.0393013	0.00436681	0.0633188	0.0676856	0.0611354	0.0414847	0.115721	0.0982533	0.00218341	0.0371179	0.0131004
BC1643	FliE	30019790	NP_831421.1	flagellar hook-basal body protein FliE	6.71674	99	11023.7	0	0.020202	0.010101	0	0	0.020202	0	0	0	0	0	0	0.020202	0.10101	0.0707071	0.020202	0.121212	0.141414
				5/ Cell wall & cell surface associated proteins
BC2929	-	30021046	NP_832677.1	peptidoglycan N-acetylglucosamine deacetylase	6.31133	275	30804.6	0.00363636	0	0	0.00727273	0	0	0	0	0	0	0.00727273	0.0145455	0.00727273	0.0109091	0.00727273	0.00727273	0.00727273	0.0145455
BC3763	LysM	_	NA	Putative peptigoglycan-binding protein LysM	9.54	1186	28992	0	0.0118044	0.0118044	0	0.0084317	0.00505902	0	0.00337268	0	0.00084317	0	0	0	0.00674536	0.00337268	0.00168634	0.00168634	0.00337268
BC4927	CspA	30022968	NP_834599.1	cell surface protein	5.27452	3373	376273	0	0	0	0	0	0	0	0	0	0	0	0	0	0.00118589	0.000889416	0	0	0
BC2846	DltD	30020964	NP_832595.1	protein dltD precursor	8.87392	393	45708.5	0	0	0	0	0	0	0	0	0	0	0	0	0	0	0	0.00763359	0.0127226	0.0203562
BC0740	CwpA	30018899	NP_830530.1	cell wall endopeptidase	9.14765	384	42120.4	0	0.0078125	0.00260417	0	0	0	0	0	0	0	0.0182292	0.00520833	0	0.00520833	0.00520833	0	0	0
BC0679	Smc	30018861	NP_830492.1	cell wall-binding protein	6.37425	430	47289.7	0.0860465	0.0837209	0.0906977	0.0302326	0.0395349	0.0674419	0.0511628	0.0511628	0.0325581	0.055814	0.0744186	0.0790698	0.0813953	0.0813953	0.0697674	0.0511628	0.072093	0.0511628
BC4549	-	30022625	NP_834256.1	cell surface protein	8.69399	237	26102.5	0.00421941	0	0	0	0.00421941	0.0168776	0.0126582	0.00843882	0.00843882	0	0.0379747	0.021097	0.07173	0.0421941	0.0126582	0.101266	0.0970464	0.0759494
BC1911	-	30020051	NP_831682.1	N-acetylmuramoyl-L-alanine amidase	8.95361	354	39683.2	0	0	0	0	0	0	0	0	0	0.0677966	0.0536723	0.0451977	0.0169492	0	0	0.00847458	0.00282486	0
BC3221	-	30021331	NP_832962.1	surface protein	8.6646	380	43360.9	0	0.00263158	0.00789474	0.00789474	0	0.0394737	0.0842105	0.0184211	0.0105263	0.0105263	0.0394737	0.0131579	0.110526	0.102632	0.105263	0.142105	0.142105	0.173684
BC4548	-	30022624	NP_834255.1	cell surface protein	9.24043	158	17847.3	0	0.0253165	0.0253165	0.0886076	0.177215	0.183544	0.132911	0.132911	0.164557	0.0189873	0.0822785	0.0822785	0.246835	0.189873	0.221519	0.183544	0.221519	0.221519
BC1281	CalY	30019432	NP_831063.1	cell envelope-bound metalloprotease (camelysin)	4.71218	199	21801.1	0	0	0	0	0	0	0.00502513	0.00502513	0.00502513	0	0	0	0	0	0	0.0201005	0.0351759	0.0653266
BC4547	LsdA	30022623	NP_834254.1	cell surface protein	5.51728	904	101747	0.00442478	0.00884956	0.00663717	0.0287611	0.0353982	0.039823	0.0320796	0.0298673	0.039823	0	0.00221239	0.00331858	0.0652655	0.0530973	0.0320796	0.0188053	0.0497788	0.0199115
BC0191	-	30018428	NP_830059.1	Hypothetical Membrane Spanning Protein	8.10676	375	42000.3	0	0	0	0	0	0	0.00266667	0	0	0	0	0	0.0106667	0.00266667	0.0106667	0.0106667	0.032	0.0106667
BC1634	-	30019781	NP_831412.1	UDP-N-acetylenolpyruvoylglucosamine reductase	5.65381	154	17658	0	0.012987	0	0	0	0	0	0	0	0	0	0	0	0	0	0	0	0
BC0888	CwlA	30019043	NP_830674.1	N-acetylmuramoyl-L-alanine amidase	6.76903	340	38057.3	0.00882353	0.0205882	0.0117647	0.00588235	0.00588235	0.00588235	0.00588235	0.00588235	0.0117647	0.0205882	0.0382353	0.00588235	0.0205882	0.0147059	0.00294118	0.00294118	0.0235294	0
BC0902	CwlB	30019057	NP_830688.1	S-layer protein / N-acetylmuramoyl-L-alanine amidase	6.37655	530	58797.9	0	0.00377358	0.00188679	0	0	0	0	0	0	0.00566038	0.0264151	0.0132075	0	0.00377358	0	0	0	0
BC5234	CwlC	30023266	NP_834897.1	N-acetylmuramoyl-L-alanine amidase	9.55736	577	60788	0.034662	0.0537262	0.0537262	0.0450607	0.0433276	0.0727903	0.0485269	0.0415945	0.0485269	0.0901213	0.124783	0.0935875	0.147314	0.105719	0.12305	0.0883882	0.0970537	0.0606586
BC0896	CwlE	30019051	NP_830682.1	S-layer protein / peptidoglycan endo-beta-N-acetylglucosaminidase	8.67201	620	69973.1	0	0.0177419	0.00806452	0.00322581	0.0016129	0.0016129	0	0	0.00322581	0.0193548	0.0241935	0	0.00967742	0	0	0	0.00322581	0
BC1431	CwpB	30019580	NP_831211.1	cell wall endopeptidase	5.95555	421	46755	0.00475059	0.00950119	0.0142518	0	0	0.0118765	0.0118765	0	0	0.00950119	0.0261283	0.0213777	0.0118765	0.0285036	0.0118765	0.0261283	0.0356295	0.04038
BC3698	CwpC	30021795	NP_833426.1	cell wall endopeptidase	6.452	273	30451.8	0	0	0	0.014652	0	0	0	0	0	0.018315	0	0	0.029304	0.021978	0.03663	0	0.003663	0
BC5196	CwlD	30023229	NP_834860.1	N-acetylmuramoyl-L-alanine amidase	6.25055	435	47551.4	0.0758621	0.117241	0.114943	0.0390805	0.0597701	0.0965517	0.0942529	0.0827586	0.0574713	0.0735632	0.101149	0.0873563	0.11954	0.0965517	0.112644	0.110345	0.147126	0.144828
BC3791	-	30021882	NP_833513.1	nucleoside-binding protein	8.46621	361	39127.3	0	0	0	0	0	0	0	0	0	0	0	0	0	0	0.00277008	0	0.0110803	0.0110803
				6/ Transporters
				06.01/ protein export
BC3070	SipA	30021185	NP_832816.1	Signal peptidase I	7.83354	183	20591.9	0.0218579	0.0273224	0.0327869	0.0382514	0.0437158	0.0655738	0.0655738	0.0655738	0.0546448	0.010929	0.0327869	0.0218579	0.147541	0.0819672	0.0765027	0.131148	0.153005	0.114754
BC1273-BC1274	-	_	NA	Unknown - protein bcere0015_11440,	4.76299	1186	15150.1	0.00337268	0.00252951	0.00337268	0	0.00505902	0.00674536	0.00674536	0.00337268	0.00590219	0.00252951	0.00505902	0.00505902	0.044688	0.0244519	0.0581788	0.0219224	0.13575	0.0269815
				06.02/ ABC transporters
BC4979	SufB	30023019	NP_834650.1	ABC transporter-associated protein	5.06934	465	52456.1	0	0	0	0.00430108	0	0	0	0	0	0	0	0	0	0	0.00430108	0	0	0
BC0198	-	30018435	NP_830066.1	ABC transporter substrate-binding protein	6.67886	270	29789.9	0	0	0	0	0	0	0	0	0	0	0	0	0	0	0	0	0.00740741	0.0037037
BC0216	OppA3	30018453	NP_830084.1	oligopeptide-binding protein oppA	6.3423	546	61462.7	0	0	0	0	0	0	0.003663	0	0	0	0	0	0	0	0	0	0.003663	0.00732601
BC0348	MetQ	30018556	NP_830187.1	ABC transporter substrate-binding protein	8.32375	283	30737.5	0	0	0	0	0	0	0.0353357	0.0176678	0.0141343	0	0	0	0	0	0	0.0212014	0.0671378	0.0848057
BC0383	-	30018591	NP_830222.1	ferrichrome-binding protein	7.59564	306	34611.9	0	0	0.00653595	0	0.00653595	0.00980392	0.0163399	0.00980392	0.0163399	0.00653595	0.00653595	0	0.0294118	0.0130719	0.0163399	0.0522876	0.0718954	0.0653595
BC0426	-	30018634	NP_830265.1	hydroxymethylpyrimidine-binding protein	6.17965	332	37235.1	0	0	0	0	0	0	0	0	0	0	0.00301205	0.00301205	0	0.0060241	0	0.00301205	0.0120482	0.0060241
BC3738	-	30021832	NP_833463.1	Iron(III) dicitrate-binding protein	9.0973	321	35577.9	0.00311526	0	0	0.00311526	0.0218069	0.0342679	0.0685358	0.0373832	0.0404984	0.00934579	0.0373832	0.0155763	0.0685358	0.0498442	0.0529595	0.174455	0.149533	0.161994
BC1376	-	30019526	NP_831157.1	flavodoxin	4.03013	148	16223.9	0	0	0	0	0	0	0.00675676	0	0.0135135	0	0	0	0	0	0	0.0135135	0	0.00675676
BC3466	-	30021569	NP_833200.1	ferrichrome-binding protein	8.71101	302	34000.9	0	0	0	0	0	0	0	0	0	0	0	0	0	0	0	0.0264901	0.00331126	0.0165563
BC4363	-	30022444	NP_834075.1	ferrichrome-binding protein	8.59671	315	34723.2	0	0	0	0.00634921	0.0539683	0.0666667	0.0507937	0.0507937	0.0571429	0	0.00634921	0.0031746	0.12381	0.0698413	0.0730159	0.130159	0.149206	0.139683
BC4546	-	30022622	NP_834253.1	ferrichrome-binding protein	8.9232	291	32060	0	0	0	0	0	0	0.00687285	0.00687285	0.00687285	0	0	0	0.00343643	0	0	0.0206186	0.0206186	0.0206186
BC4983	SufC	30023023	NP_834654.1	ABC transporter ATP-binding protein	4.62677	261	29012.5	0	0	0	0	0	0	0	0	0	0	0	0.00766284	0	0.00383142	0	0	0	0
BC4984	-	30023024	NP_834655.1	ABC transporter substrate-binding protein	8.75876	268	29584	0	0	0	0	0	0	0.011194	0.00373134	0	0	0	0	0	0	0	0	0	0.00373134
BC4985	-	30023025	NP_834656.1	ABC transporter substrate-binding protein	7.67727	270	29871.2	0	0	0	0	0	0	0	0	0	0	0	0	0	0	0	0.0259259	0.062963	0.0814815
BC5106	FatB	30023143	NP_834774.1	ferric anguibactin-binding protein	6.55291	338	36602	0	0	0	0.00591716	0.00591716	0.00591716	0.0266272	0.00887574	0.00591716	0.00887574	0.0236686	0	0.035503	0.00887574	0.0177515	0.118343	0.109467	0.127219
BC1179	OppA6	30019333	NP_830964.1	oligopeptide-binding protein oppA	8.04613	551	62372.9	0	0	0	0	0	0	0	0	0	0	0.00725953	0	0.00181488	0.00725953	0.0108893	0	0.0399274	0.030853
BC3584	-	30021685	NP_833316.1	oligopeptide-binding protein oppA	6.61092	556	62384.9	0	0	0	0	0	0	0	0	0	0	0	0	0	0	0	0	0.00359712	0.00359712
BC0215	OppA2	30018452	NP_830083.1	oligopeptide-binding protein oppA	5.96895	546	61157.3	0	0	0	0	0	0	0	0	0	0	0	0.0018315	0.003663	0.00732601	0.00732601	0	0.03663	0.0201465
BC3586	OppA7	30021687	NP_833318.1	oligopeptide-binding protein oppA	8.47163	567	63701.6	0	0	0	0	0	0	0	0	0.00352734	0	0	0	0	0	0	0	0.00705467	0.00529101
BC0241	OppA4	30018478	NP_830109.1	oligopeptide-binding protein oppA	6.54376	575	63931	0	0	0	0	0	0	0.00173913	0	0	0	0	0	0	0	0	0	0.0173913	0.0173913
BC0745	SsuA	30018904	NP_830535.1	hydroxymethylpyrimidine-binding protein	6.22514	338	37799.6	0.00591716	0.00591716	0.00591716	0	0	0.00295858	0.0118343	0.00295858	0	0.0118343	0.00591716	0.00591716	0.0118343	0.00887574	0.00887574	0.0118343	0.0147929	0.0118343
BC2021	ZnuA	30020158	NP_831789.1	high-affinity zinc uptake system protein znuA precursor	6.1316	316	35584.3	0	0	0	0.00632911	0	0	0.0126582	0.00632911	0.00632911	0.00316456	0	0	0.00632911	0.00632911	0.00632911	0.0189873	0.0126582	0.0158228
BC1185	-	30019339	NP_830970.1	oligopeptide-binding protein oppA	6.37722	548	61954.5	0	0	0	0	0	0	0	0	0	0	0.00364964	0	0	0	0.00182482	0	0.0145985	0.00182482
				06.03/ Other transports
BC0816	-	30018975	NP_830606.1	periplasmic component of efflux system	5.99982	361	38925.1	0	0.00277008	0	0	0	0.00277008	0.0138504	0.0138504	0.00277008	0	0	0	0.00277008	0	0	0.00554017	0.0277008	0.00277008
BC2208	-	30020342	NP_831973.1	Iron(III) dicitrate-binding protein	8.4863	320	36149.8	0	0	0	0	0	0	0	0	0	0	0	0	0.00625	0	0.003125	0.003125	0.01875	0.015625
BC2932	YvgJ1	30021049	NP_832680.1	phosphoglycerol transferase	7.22085	657	74607	0	0	0.00304414	0	0	0	0	0	0	0.00152207	0.0106545	0.0289193	0	0.00152207	0.0289193	0	0.00761035	0.00608828
BC5232	YvgJ2	30023264	NP_834895.1	phosphoglycerol transferase	6.16585	631	72035.8	0.0253566	0.0427892	0.0412044	0	0	0	0	0	0	0.0110935	0.0427892	0.0316957	0	0.00158479	0.00633914	0	0.00633914	0.00316957
				7/ Proteins folding, stress response & detoxification
				07.01/ Stress response & detoxification
BC0377	AhpC	30018585	NP_830216.1	Alkyl hydroperoxide reductase C22	4.79397	187	20693.4	0.0695187	0	0	0.0427807	0	0.00534759	0.106952	0.0374332	0.0588235	0.176471	0.144385	0.122995	0.0320856	0.026738	0.0534759	0.101604	0.0641711	0.026738
BC0376	AhpF	30018584	NP_830215.1	Alkyl hydroperoxide reductase subunit F	4.93143	508	54774.1	0.0334646	0	0	0.023622	0	0.0019685	0.0374016	0.0255906	0.0334646	0.0885827	0.0649606	0.0728346	0.011811	0.019685	0.0216535	0.0354331	0.0354331	0.00590551
BC1603	-	30019750	NP_831381.1	cold shock protein	4.56885	65	7177.46	0	0	0	0	0	0	0	0	0	0	0	0	0	0	0	0	0.384615	0.0307692
BC2262	-	30020394	NP_832025.1	thioredoxin	4.49008	110	12829.2	0	0	0	0	0	0	0	0	0	0	0	0	0	0	0	0.0454545	0.0181818	0.0454545
BC3956	TypA	30022044	NP_833675.1	GTP-binding protein TypA/BipA	5.12715	614	68976.2	0	0	0	0.00162866	0	0	0	0	0	0	0	0.00325733	0	0	0	0	0	0
BC4691	-	30022766	NP_834397.1	thioredoxin	4.3628	104	12463.9	0	0	0	0.00961538	0	0	0	0	0.0192308	0	0	0	0	0	0	0	0.0192308	0.0192308
BC3539	CspB	30021641	NP_833272.1	cold shock protein	4.84161	66	7361.58	0	0.030303	0.0151515	0	0	0	0.0909091	0	0	0.0909091	0.106061	0.166667	0.69697	0.818182	0.984848	1.13636	1.33333	1.0303
BC2011	Dps1	30020148	NP_831779.1	non-specific DNA-binding protein Dps / Iron-binding ferritin-like antioxidant protein / ferroxidase	4.72732	147	16669.2	0.0204082	0	0	0.0136054	0	0	0.0816327	0	0.0340136	0.115646	0.0612245	0.129252	0.0544218	0.0680272	0.0952381	0.129252	0.0408163	0.0680272
BC5044	Dps2	30023083	NP_834714.1	non-specific DNA-binding protein Dps / Iron-binding ferritin-like antioxidant protein / ferroxidase	4.69475	146	16914.4	0.143836	0	0	0.0479452	0	0.00684932	0.157534	0.0410959	0.130137	0.260274	0.219178	0.315068	0.184932	0.130137	0.178082	0.273973	0.109589	0.123288
BC4270	-	30022353	NP_833984.1	penicillin-binding protein	7.05114	708	79573.4	0	0.00423729	0.00423729	0.0127119	0.00282486	0.00423729	0.00564972	0	0	0	0.00564972	0.00141243	0.0254237	0.0169492	0.0282486	0.019774	0.019774	0.0240113
BC1155	KatE	30019310	NP_830941.1	catalase	5.8023	488	55881.6	0.0819672	0	0	0.0184426	0	0.00409836	0.147541	0.0327869	0.0717213	0.0983607	0.057377	0.0758197	0.0307377	0.0327869	0.0389344	0.0471311	0.0286885	0.0286885
BC4272	SodA	30022355	NP_833986.1	superoxide dismutase [Mn]	5.33878	218	24738.1	0.0137615	0	0	0	0	0	0	0	0	0.0366972	0.0321101	0.0458716	0	0	0	0	0	0
BC5445	SodB	30023475	NP_835106.1	superoxide dismutase [Mn]	5.36781	208	23983.7	0.0192308	0	0	0.00480769	0	0.00961538	0.0721154	0.00961538	0.00961538	0.0384615	0.0192308	0.0240385	0.00961538	0.0144231	0.0240385	0.0480769	0.0288462	0.0288462
BC0443	TerD1	30018651	NP_830282.1	tellurium resistance protein terD	4.60014	196	21352.5	0.0153061	0	0	0.0102041	0	0	0.0204082	0.0102041	0.0306122	0.0357143	0.0204082	0.0459184	0	0	0	0	0	0
BC0444	TerD2	30018652	NP_830283.1	tellurium resistance protein terD	4.57637	192	20789.3	0.00520833	0	0	0.015625	0	0	0.0416667	0	0.03125	0.0364583	0.0104167	0.0260417	0	0	0.0104167	0	0.0364583	0.0104167
BC4639	Tpx	30022714	NP_834345.1	Thiol peroxidase	5.03872	166	17941.1	0	0	0	0.0060241	0	0	0	0	0	0	0	0.0060241	0	0	0	0	0	0
BC4521	TrxA	30022599	NP_834230.1	thioredoxin	4.50853	104	11470.9	0.0192308	0	0	0.0192308	0	0.0384615	0.211538	0.0480769	0.0480769	0.0576923	0.0673077	0.0384615	0.0480769	0.0769231	0.0769231	0.105769	0.201923	0.125
BC3533	VanW	30021635	NP_833266.1	vancomycin B-type resistance protein vanW	5.75911	295	31429.1	0	0.00677966	0.00338983	0	0	0	0.00338983	0	0	0	0	0	0.0338983	0.040678	0.0542373	0.0169492	0.0711864	0.0711864
BC5388	YwfI	30023418	NP_835049.1	putative heme peroxidase	5.00008	247	28677.1	0.00404858	0	0	0	0	0	0.00404858	0	0.00404858	0	0	0	0	0	0.00809717	0	0.00404858	0
BC1076	MecR1	30019231	NP_830862.1	methicillin resistance mecR1 protein	8.92647	649	75593.4	0	0	0	0	0	0.00308166	0	0	0	0	0	0	0.0046225	0.00308166	0.00154083	0	0.00154083	0
BC0483	-	30018689	NP_830320.1	penicillin-binding protein	9.03678	423	47589.2	0	0	0	0	0	0	0	0	0	0	0	0	0	0	0	0	0.00945626	0
BC4371	-	30022452	NP_834083.1	Putative FMN-dependent NADH-azoreductase 1 [Bacillus sp. WBUNB004]	9.24646	220	24513.7	0	0	0	0	0	0	0.00909091	0	0	0	0	0	0.0136364	0.00909091	0.0181818	0.0409091	0.05	0.0454545
BC5159	TrxB	30023192	NP_834823.1	thioredoxin reductase	5.16283	321	34934.8	0.0186916	0	0	0.00311526	0	0	0.0436137	0.00623053	0.0249221	0.0342679	0.0124611	0.0373832	0	0.00311526	0.00311526	0	0.0124611	0
BC0786	-	30018945	NP_830576.1	nitroreductase family protein	8.39138	186	21293	0.00537634	0	0	0	0	0	0.0215054	0	0	0.00537634	0	0	0	0	0	0	0	0
				07.02/ Chaperone proteins
BC4312	DnaK	30022393	NP_834024.1	molecular chaperone DnaK	4.66383	611	65726	0.0605565	0.00818331	0.00490998	0.0212766	0	0.00490998	0.0278232	0.00654664	0.00490998	0.0687398	0.0572831	0.0605565	0	0.00818331	0.01473	0	0.00163666	0
BC0295	GroEL	30018515	NP_830146.1	chaperonin GroEL	4.78825	544	57396	0.126838	0.0238971	0.00551471	0.0386029	0.00367647	0.00735294	0.0569853	0.03125	0.0477941	0.158088	0.125	0.145221	0.0330882	0.0827206	0.101103	0.101103	0.0680147	0.0257353
BC0294	GroES	161511213	NP_830145.2	co-chaperonin GroES	4.69158	94	10049.4	0.0638298	0.0425532	0.0212766	0.0638298	0	0.0425532	0.180851	0.0638298	0.0744681	0.106383	0.0851064	0.0957447	0.0957447	0.0638298	0.117021	0.117021	0.255319	0.117021
BC4313	GrpE	30022394	NP_834025.1	GrpE protein	4.5598	188	21630.8	0.0212766	0	0	0.00531915	0	0.0106383	0.0531915	0	0.0159574	0.0106383	0	0	0.0106383	0.0106383	0.0106383	0.0212766	0.0106383	0.0159574
BC4480	Tig	30022561	NP_834192.1	trigger factor	4.5344	425	47316.1	0.0305882	0.0141176	0	0.0117647	0	0	0.00705882	0.00705882	0	0.0564706	0.0282353	0.0494118	0.00941176	0.0235294	0.0305882	0.00941176	0.0164706	0.00705882
BC1043	PrsA1	30019198	NP_830829.1	peptidylprolyl isomerase	7.58097	286	32403.9	0	0	0	0.0104895	0	0	0.034965	0.00699301	0.0104895	0	0	0	0.0174825	0.00699301	0.013986	0.048951	0.0629371	0.0384615
BC1161	PrsA2	30019316	NP_830947.1	peptidylprolyl isomerase	6.93276	285	32214.7	0	0	0	0	0	0	0.0105263	0.00350877	0	0	0.00350877	0	0.0105263	0	0	0.0631579	0.0561404	0.045614
BC4061	-	30022148	NP_833779.1	peptidyl-prolyl cis-trans isomerase	5.60832	145	15777.8	0	0	0	0	0	0	0.0206897	0	0	0	0	0	0	0	0	0	0	0
				8/ Others
				08.01/ Ribosome components
BC5075	RplK2	30023112	NP_834743.1	50S ribosomal protein L11	9.48789	141	15068	0	0	0	0.0070922	0	0	0.0141844	0.0141844	0	0.0212766	0	0.0070922	0	0	0	0	0	0
BC5331	RpmE2	161511196	NP_834993.2	50S ribosomal protein L31 type B	9.22239	81	9178.58	0	0	0	0	0	0	0	0	0	0	0	0.0123457	0	0	0	0.0493827	0.0617284	0.0740741
BC0142	RplX	30018391	NP_830022.1	50S ribosomal protein L24	10.0934	103	11221.3	0.0485437	0.00970874	0	0.0194175	0	0	0.0970874	0	0	0.0485437	0.0194175	0.0485437	0	0.00970874	0.0291262	0.0485437	0.0485437	0.0679612
BC0118	RplA	161511215	NP_829999.2	50S ribosomal protein L1	9.50358	693	24468	0.015873	0	0	0.004329	0	0	0.002886	0	0	0.020202	0.00577201	0.015873	0	0.001443	0.002886	0.002886	0.002886	0.001443
BC0134	RplB	30018383	NP_830014.1	50S ribosomal protein L2	10.7203	276	30260.4	0	0	0	0.0181159	0	0	0.0181159	0	0.0217391	0	0	0	0	0	0	0	0	0
BC0131	RplC	30018380	NP_830011.1	50S ribosomal protein L3	9.99016	210	22692.2	0.0190476	0	0	0	0	0	0	0	0	0.00952381	0.0047619	0.0142857	0	0	0	0	0	0
BC0132	RplD	30018381	NP_830012.1	50S ribosomal protein L4	9.9485	207	22516.3	0.0193237	0	0	0	0	0	0	0	0	0.0193237	0.0144928	0.0193237	0	0	0	0	0	0
BC0143	RplE	30018392	NP_830023.1	50S ribosomal protein L5	9.69471	179	20152.8	0.0167598	0	0.0335196	0.0111732	0	0	0	0	0	0.0167598	0.0223464	0.0111732	0	0	0	0	0	0
BC0146	RplF	30018395	NP_830026.1	50S ribosomal protein L6	9.39429	179	19503.5	0.0167598	0	0.0446927	0.0111732	0	0	0.0167598	0	0	0.0335196	0.0223464	0.027933	0	0	0.00558659	0	0	0
BC0119	RplJ	30018369	NP_830000.1	50S ribosomal protein L10	5.37906	166	18043.6	0.0240964	0	0.0722892	0.0120482	0	0	0	0	0	0.0542169	0.0301205	0.0361446	0	0.0120482	0.0361446	0.0361446	0.0120482	0.0180723
BC0120	RplL	30018370	NP_830001.1	50S ribosomal protein L7/L12	4.71372	119	12509.8	0.0756303	0.0252101	0.0336134	0.0504202	0.0168067	0.0168067	0.159664	0.0420168	0.0672269	0.0840336	0.0672269	0.0672269	0.00840336	0.0420168	0.0420168	0.0420168	0.0336134	0.0504202
BC0164	RplM	30018412	NP_830043.1	50S ribosomal protein L13	9.85526	145	16417.7	0.0137931	0.00689655	0.00689655	0.0206897	0	0	0	0	0	0.0344828	0.0137931	0.0137931	0	0	0	0	0	0
BC0141	RplN	30018390	NP_830021.1	50S ribosomal protein L14	10.109	122	13112.2	0	0	0.0245902	0	0	0	0	0	0	0.0163934	0	0.00819672	0	0	0	0	0	0
BC0150	RrplO	30018399	NP_830030.1	50S ribosomal protein L15	10.4003	146	15468.4	0.0273973	0	0	0.0136986	0	0	0.0136986	0	0	0	0	0	0	0	0	0	0	0.00684932
BC0159	RplQ	30018407	NP_830038.1	50S ribosomal protein L17	10.4835	120	13441.3	0.0166667	0.0166667	0.0333333	0	0	0.00833333	0.0333333	0.00833333	0.0166667	0.05	0.05	0.05	0	0	0.0416667	0.0333333	0.0166667	0.0333333
BC4438	RplU	30022519	NP_834150.1	50S ribosomal protein L21	9.72982	102	11184.2	0.0196078	0	0	0.0196078	0	0	0	0	0	0.0196078	0.0196078	0.0294118	0	0	0.0196078	0	0	0
BC0136	RplV	30018385	NP_830016.1	50S ribosomal protein L22	10.5978	113	13117.2	0.0442478	0	0	0.0176991	0	0	0	0	0	0.0353982	0	0.0353982	0	0	0	0	0	0
BC4436	RpmA	30022517	NP_834148.1	50S ribosomal protein L27	10.4239	96	10498.6	0	0	0	0	0	0	0	0	0	0	0	0	0	0	0	0	0	0.0520833
BC0149	RpmD	30018398	NP_830029.1	50S ribosomal protein L30	9.86983	60	6551.7	0	0	0	0.0166667	0	0	0.15	0.0333333	0.0666667	0	0	0	0.05	0.0166667	0.0666667	0.366667	0.25	0.333333
BC1498	RrpsA	30019646	NP_831277.1	30S ribosomal protein S1	4.97027	382	42140.4	0	0	0	0.0052356	0	0	0	0	0	0.0104712	0.0052356	0.0078534	0	0	0	0	0	0
BC3825	RpsB	30021915	NP_833546.1	30S ribosomal protein S2	9.14162	233	26546.2	0.0171674	0	0.00429185	0.0300429	0	0	0	0	0	0.0515021	0.00858369	0.0343348	0	0	0	0	0	0
BC0137	RpsC	30018386	NP_830017.1	30S ribosomal protein S3	9.98725	219	24279.2	0.0182648	0	0	0	0	0	0	0	0	0.0136986	0.0136986	0.0182648	0	0	0	0	0	0
BC4655	RpsD	30022730	NP_834361.1	30S ribosomal protein S4	9.90756	200	22971	0	0	0	0.005	0	0	0	0	0	0.035	0.015	0.03	0	0	0	0	0	0
BC0148	RpsE	30018397	NP_830028.1	30S ribosomal protein S5	9.78672	167	17649.7	0.011976	0	0	0.011976	0	0	0	0	0	0.011976	0.011976	0.011976	0	0	0	0	0	0
BC5476	RpsF	30023498	NP_835129.1	30S ribosomal protein S6	5.51866	96	11291.9	0	0	0.0208333	0	0	0	0	0	0	0.0104167	0.0104167	0.0104167	0	0	0.0104167	0	0	0
BC0126	RpsG	30018376	NP_830007.1	30S ribosomal protein S7	10.0303	156	17899.4	0.0576923	0	0	0	0	0	0	0	0	0.0576923	0.0320513	0.0384615	0	0	0	0	0	0
BC0145	RpsH	30018394	NP_830025.1	30S ribosomal protein S8	9.65167	132	14873.1	0	0	0.00757576	0.030303	0	0	0	0.0151515	0	0.0227273	0	0	0	0	0	0	0	0.00757576
BC0165	RpsI	30018413	NP_830044.1	30S ribosomal protein S9	10.8277	130	14481.9	0.0153846	0	0	0	0	0	0	0	0	0	0	0.0153846	0	0	0.00769231	0.0153846	0	0
BC0130	RpsJ	30018379	NP_830010.1	30S ribosomal protein S10	9.64211	102	11676.4	0.0294118	0	0.0392157	0.00980392	0	0	0	0	0	0.0588235	0.0490196	0.0686275	0	0	0.0196078	0.00980392	0	0
BC0157	RpsK	30018405	NP_830036.1	30S ribosomal protein S11	11.5299	129	13744.4	0.0155039	0	0	0.0232558	0	0	0	0	0	0.00775194	0	0	0	0	0	0	0	0
BC0156	RpsM	30018404	NP_830035.1	30S ribosomal protein S13	11.1687	121	13810.7	0.0165289	0	0	0.00826446	0	0	0	0	0	0.0165289	0	0	0	0	0	0	0	0
BC3806	RpsO	30021897	NP_833528.1	30S ribosomal protein S15	10.6373	89	10553.7	0	0	0	0	0	0	0.011236	0	0	0.0224719	0	0.0337079	0	0	0	0.0674157	0.0674157	0.0561798
BC3842	RpsP	30021932	NP_833563.1	30S ribosomal protein S16	10.1323	90	10111.4	0	0	0	0.0222222	0	0	0.0222222	0.0111111	0	0.0222222	0.0222222	0.0222222	0	0	0	0.0333333	0.0666667	0.0777778
BC0135	RpsS	30018384	NP_830015.1	SSU ribosomal protein S19P	9.99175	92	10621.6	0	0	0	0	0	0	0	0	0	0	0	0.0217391	0	0	0	0.0217391	0.0217391	0.0217391
BC4320	RpsT	30022401	NP_834032.1	30S ribosomal protein S20	10.6655	85	9336.12	0	0	0	0	0	0	0.0235294	0	0.0117647	0	0.0235294	0	0	0	0	0.0235294	0.0352941	0.0470588
				08.02/ Other ribosome related proteins
BC3822	Frr	30021912	NP_833543.1	ribosome recycling factor	5.79034	185	20634	0.0162162	0	0.0108108	0.0324324	0.0108108	0	0.027027	0.0216216	0.0216216	0.0486486	0.027027	0.0648649	0.00540541	0.0162162	0.027027	0.0324324	0.0162162	0.0378378
BC5190	-	30023223	NP_834854.1	sigma (54) modulation protein / SSU ribosomal protein S30P	5.62641	180	21065.1	0.00555556	0	0	0.00555556	0	0	0	0	0	0.0555556	0.0277778	0.0277778	0	0	0.0111111	0.0444444	0.0277778	0.0166667
				08.03/ Aminoacyl-tRNA biosynthesis and modification
BC4559	AsnC	30022634	NP_834265.1	asparaginyl-tRNA synthetase	5.0858	463	53006.6	0.00215983	0	0	0	0	0	0	0	0	0.00431965	0.00431965	0.00431965	0	0	0	0	0	0
BC1177	TrpS	_	NA	Tryptophanyl-tRNA synthetase	6.93	1186	36839.4	0	0	0	0	0	0	0.00337268	0	0.00505902	0	0	0.00168634	0	0	0.00252951	0.00084317	0	0
BC0108	GltX	30018358	NP_829989.1	glutamyl-tRNA synthetase	5.24615	485	56910	0.00618557	0	0	0.00412371	0	0.00206186	0.0329897	0	0.0164948	0.0206186	0.00412371	0.0247423	0.00824742	0.00412371	0.00824742	0.00206186	0	0
BC3895	IleS1	30021984	NP_833615.1	isoleucyl-tRNA synthetase	5.18665	921	104496	0.00217155	0	0	0	0	0	0	0	0	0.00217155	0	0.00217155	0.00217155	0.00217155	0.00325733	0	0	0
BC0084	LysS	30018348	NP_829979.1	lysyl-tRNA synthetase	5.2439	499	57603.1	0.00200401	0	0	0.00400802	0	0	0	0	0.00400802	0	0	0	0	0	0	0	0	0
BC0043	MetS	30018309	NP_829940.1	methionyl-tRNA synthetase	5.31475	660	75155.5	0.00606061	0	0	0.0030303	0	0	0	0	0	0.00757576	0	0.00757576	0	0	0	0	0	0
				08.04/ Other RNA related proteins
BC4494	Rph	30022573	NP_834204.1	ribonuclease PH	5.05656	245	26983.9	0	0	0	0	0	0	0.0244898	0	0.00408163	0	0	0	0.00816327	0.00816327	0.00816327	0	0.00816327	0.00816327
BC3868	RpoZ	30021958	NP_833589.1	DNA-directed RNA polymerase subunit omega	5.33648	70	7683.96	0	0	0	0	0	0	0	0	0	0	0	0	0	0	0	0	0	0.0428571
BC1225	-	30019378	NP_831009.1	Putative phosphoesterase BC_1225	6.29615	172	19801.2	0	0	0	0.0116279	0	0	0	0.0116279	0	0.0116279	0	0.0116279	0	0.00581395	0.0116279	0.00581395	0	0
				08.05/ Translation apparatus
BC0128	FusA	30018377	NP_830008.1	elongation factor G	4.9119	692	76276.3	0.0693642	0	0	0.0317919	0	0.00289017	0.00867052	0.00144509	0.0216763	0.0708092	0.0650289	0.0751445	0.00867052	0.0202312	0.0289017	0	0.00144509	0
BC3824	Tsf	30021914	NP_833545.1	elongation factor Ts	5.25239	295	32458.6	0.0576271	0.00338983	0.00677966	0.020339	0	0	0.0101695	0.0372881	0.0101695	0.0745763	0.0338983	0.0745763	0	0.0271186	0.0542373	0.0271186	0.00338983	0.00677966
BC0129	Tuf	30018378	NP_830009.1	elongation factor Tu	4.928	395	42911.9	0.144304	0.0303797	0.0177215	0.0151899	0.00253165	0.0202532	0.035443	0.0253165	0.0253165	0.187342	0.174684	0.197468	0.0227848	0.0886076	0.0835443	0.00506329	0.0126582	0
				08.06/ DNA replication and reparation systems
BC5475	Ssb	30023497	NP_835128.1	single-strand DNA-binding protein	5.18548	170	18483	0	0	0	0	0	0	0.0117647	0	0.0117647	0.0176471	0.0117647	0.0117647	0.0117647	0.0117647	0.0117647	0.0176471	0.0117647	0.0117647
BC3779	RecA	30021871	NP_833502.1	recombinase A	5.24002	343	37218.2	0.00874636	0	0	0	0	0	0	0	0	0.0262391	0.0204082	0.0145773	0	0	0	0	0	0
BC0187	-	30018424	NP_830055.1	Hypothetical Membrane Associated Protein	6.25224	493	53425.9	0	0	0	0	0	0	0	0	0	0	0	0	0	0	0	0	0.00811359	0
BC1852	SbcC2	30019994	NP_831625.1	exonuclease SbcC	5.28429	518	58834.3	0	0	0	0	0	0	0	0	0	0.0019305	0	0.0019305	0	0	0	0	0	0
BC3527	-	30021629	NP_833260.1	Uncharacterized protein	6.56103	117	13220.4	0.00854701	0.00854701	0.0512821	0.0854701	0.111111	0.0940171	0.119658	0.111111	0.111111	0.0512821	0.0769231	0.0598291	0.153846	0.128205	0.128205	0.136752	0.136752	0.136752
				08.07/ Transcriptional regulators
BC0539	YebC/PmpR	161511211	NP_830359.2	Putative YebC/PmpR family DNA-binding regulatory protein [Bacillus cereus]	4.48303	239	26273	0.0041841	0	0	0	0	0.0041841	0	0	0	0	0	0.0041841	0	0	0	0	0	0
BC0102	ClpC	30018352	NP_829983.1	negative regulator of genetic competence clpC/mecB	6.05912	811	90516.8	0.0517879	0	0	0.00246609	0	0	0.00863132	0	0.00616523	0.0357583	0.0160296	0.0197287	0	0	0.00246609	0.00986436	0.00123305	0
BC3826	CodY	30021916	NP_833547.1	transcriptional repressor CodY	5.02553	259	28775	0.00772201	0	0	0	0	0	0	0	0	0.011583	0.00772201	0.00772201	0	0	0.003861	0	0	0
BC5000	LytR	30023233	NP_834864.1	LytR family transcriptional regulator	9.18113	374	42377.7	0	0	0	0	0	0	0	0	0	0	0	0	0	0	0	0.0026738	0	0.00534759
BC5265	LytR1	30023297	NP_834928.1	membrane-bound transcriptional regulator LytR	8.61583	304	34029.5	0.00657895	0.0197368	0.0230263	0.00657895	0.0131579	0.00986842	0.00657895	0.0296053	0.0230263	0.00657895	0.00986842	0.00657895	0.0361842	0.0328947	0.0394737	0.0230263	0.0394737	0.0263158
BC0801	LytR2	30018960	NP_830591.1	LytR family transcriptional regulator	5.86211	411	45535	0	0	0	0.00243309	0	0.00486618	0	0.00973236	0	0	0	0	0.0340633	0.0340633	0.0170316	0.00243309	0.0121655	0.00486618
BC1669	LytR3	30020108	NP_831739.1	LytR family transcriptional regulator	9.31026	335	37743.8	0	0.00298507	0	0.00298507	0.00597015	0.00597015	0.00298507	0.00895522	0.00298507	0	0.00597015	0	0.00895522	0.00895522	0.00597015	0	0.00597015	0
BC2193	MecA	30020327	NP_831958.1	MecA protein	8.5295	661	72827.7	0	0	0	0	0	0	0.00302572	0	0	0	0	0	0.00302572	0.00605144	0.00302572	0.00605144	0.00907716	0.00907716
BC4968	TipA	30023008	NP_834639.1	transcriptional activator tipA	5.59865	244	28265.2	0	0	0	0	0	0	0	0	0	0	0.00819672	0.0204918	0.0163934	0.0163934	0.0163934	0.00819672	0.0409836	0.0409836
BC3782	-	30021874	NP_833505.1	Transcriptional regulator	5.48287	303	33570.7	0	0	0	0	0	0	0.00660066	0	0	0	0	0	0	0	0	0	0.019802	0
				08.08/ Sporulation
BC1279	-	30019430	NP_831061.1	spore coat-associated protein N	5.52315	197	21848.2	0	0	0	0	0	0	0	0	0	0	0	0	0	0	0	0.0101523	0.0304569	0.0101523
				08.09/ Cell division
BC3916	FtsI	30022005	NP_833636.1	division specific D,D-transpeptidase / cell division protein ftsI	8.80205	716	78053.4	0	0	0	0	0	0	0	0	0	0	0	0	0	0.00418994	0.0027933	0	0.0027933	0
BC0065	DIVIC	30018331	NP_829962.1	cell division protein DIVIC	9.72681	119	14092.6	0	0	0	0	0	0	0	0	0	0	0	0	0	0	0	0.0504202	0.00840336	0.0504202
BC3896	DivIVA	30021985	NP_833616.1	cell division protein DivIVA	4.86359	168	19732.3	0	0	0	0	0	0	0	0	0	0.0119048	0	0	0	0	0.0119048	0.0119048	0	0
BC3917	FtsL	30022006	NP_833637.1	cell division protein ftsL	9.301	120	13607.4	0	0	0	0	0	0	0	0	0	0	0	0	0	0.0166667	0	0.025	0.0333333	0.0333333
BC2186	FtsK	30020320	NP_831951.1	Putative cell division protein FtsK	5.18711	195	22165	0	0.00512821	0.0102564	0	0.0102564	0.0410256	0.0153846	0.0102564	0	0.00512821	0.0153846	0.0102564	0.0307692	0.0307692	0.0307692	0.0307692	0.0358974	0.0512821
				08.10/ pBClin15 proteins
BCp0002		29899113	NP_829890.1	putative cytoplasmic protein	5.05313	165	17989.4	0.187879	0.0606061	0.0666667	0.0606061	0	0.0242424	0.0727273	0.0787879	0.030303	0	0	0	0	0	0	0	0	0
BCp0009		29899120	NP_829897.1	putative cytoplasmic protein	5.90254	216	25161.8	0.0185185	0	0	0	0	0	0.00925926	0	0	0	0	0	0	0	0	0	0	0
BCp0010		29899121	NP_829898.1	putative cytoplasmic protein	7.8045	355	39817.6	0.123944	0	0.0028169	0.0507042	0	0	0.0535211	0.0169014	0.0366197	0	0	0	0	0	0	0	0	0
BCp0018		29899129	NP_829906.1	putative cytoplasmic protein	5.28434	264	29146.1	0.0416667	0	0	0.00757576	0	0	0.00757576	0	0.00757576	0	0	0	0	0	0	0	0	0
BCp0021	CwlF	29899132	NP_829909.1	N-acetylmuramoyl-L-alanine amidase	5.87024	227	26081.9	0.0440529	0	0	0.0396476	0	0	0.00881057	0.00881057	0.00881057	0	0	0	0	0	0	0	0	0
				08.11/ Chromosomical proteins of unknown functions
BC3133	-	30021243	NP_832874.1	putative hydrolase	5.2782	376	42322.7	0	0	0	0	0	0	0	0	0.00265957	0	0	0	0.018617	0.00531915	0.0106383	0.00797872	0.0159574	0.00797872
BC3699	-	30021796	NP_833427.1	antigen	7.71484	326	36227.9	0	0	0	0.00306748	0	0	0	0	0	0.00920245	0	0	0.00306748	0.0276074	0.0766871	0	0	0
BC0200	-	30018437	NP_830068.1	Uncharacterized protein	5.41392	254	28082.2	0	0.00393701	0.00393701	0	0	0	0	0.015748	0.00787402	0	0	0	0	0	0	0.00787402	0.0393701	0.015748
BC0683	-	30018865	NP_830496.1	Uncharacterized protein	8.57979	378	42950.5	0	0.010582	0	0	0	0.0026455	0	0	0	0	0	0	0.00529101	0.00529101	0	0	0.0026455	0
BC0687	-	30018869	NP_830500.1	IG hypothetical 22578	5.57857	515	56149.7	0.00970874	0.0135922	0.0174757	0	0.0038835	0	0	0	0	0.00970874	0.0427184	0.0213592	0.00970874	0.0135922	0.015534	0	0.00776699	0.0116505
BC0827	-	30018986	NP_830617.1	Uncharacterized protein	9.98975	93	10724.1	0	0	0	0	0	0	0	0	0	0	0	0	0	0	0	0	0.0322581	0.0107527
BC0880	-	30019035	NP_830666.1	UPF0342 protein BC_0880	4.69695	118	13571.8	0	0	0	0	0	0	0.101695	0	0	0.0338983	0	0.0169492	0	0	0	0.00847458	0	0.00847458
BC1295	-	30019446	NP_831077.1	Uncharacterized protein	6.46831	275	30510.2	0	0	0	0	0	0	0.00363636	0	0	0	0	0	0	0	0	0.0109091	0.0109091	0.00727273
BC1649	-	_	NA	Uncharacterized protein	5	1186	43461.4	0	0.0109612	0.00590219	0.00084317	0	0	0	0	0	0	0	0	0	0.00337268	0.00084317	0	0	0
BC1687	-	30019831	NP_831462.1	Uncharacterized protein	8.5342	277	32155.6	0	0	0	0	0	0	0	0	0.0108303	0	0	0	0	0	0	0.00361011	0.0216606	0
BC1853	-	30019995	NP_831626.1	Uncharacterized protein	4.62437	100	11338.8	0	0	0	0	0	0	0	0	0	0.03	0.01	0.05	0	0	0.03	0	0	0
BC2078	-	30020215	NP_831846.1	Hypothetical Membrane Spanning Protein	5.11647	1243	136675	0	0	0	0	0	0	0	0	0	0	0	0	0.00321802	0.00402253	0.00321802	0.00402253	0.00965406	0.00804505
BC2546	-	30020674	NP_832305.1	Uncharacterized protein	6.91742	113	13129.8	0	0.0176991	0	0	0	0	0	0	0	0	0	0	0.0176991	0.0265487	0.0265487	0.0176991	0.0265487	0.0353982
BC3251	-	30021360	NP_832991.1	Uncharacterized protein	8.90408	390	45166.1	0.00769231	0.0102564	0.0358974	0	0.00512821	0.0153846	0	0	0.0025641	0.0282051	0.0538462	0.0461538	0.0230769	0.0384615	0.0512821	0.00512821	0.0205128	0.0153846
BC3324	-	30021432	NP_833063.1	Uncharacterized protein	6.71249	158	16964.3	0	0	0	0	0	0	0	0	0	0	0	0	0	0	0	0.0253165	0.00632911	0
BC4062	-	30022149	NP_833780.1	IG hypothetical 17221	5.66209	288	31649.8	0	0.00347222	0.00347222	0.0138889	0.00347222	0.00347222	0.0208333	0.0243056	0.0208333	0	0.00347222	0.0104167	0.0243056	0.0173611	0.0416667	0.09375	0.0763889	0.0798611
BC4120	-	30022207	NP_833838.1	Uncharacterized protein	9.17684	124	13826.5	0	0	0	0	0	0	0	0	0	0	0	0	0	0	0	0	0.0322581	0.0241935
BC5360	-	30023390	NP_835021.1	Unknown	8.88875	149	16774.5	0	0.0134228	0.0134228	0.0536913	0.0536913	0.0536913	0.0536913	0.0402685	0.0536913	0.033557	0.0536913	0.0536913	0.0536913	0.0536913	0.0536913	0.0536913	0.0536913	0.0671141
BC0236	-	30018473	NP_830104.1	Transglycosylase	6.92039	177	19925.2	0	0	0	0	0	0	0	0	0	0	0	0	0.00564972	0	0	0.0282486	0.0282486	0.0169492
				9/ Phage proteins
BC4801	PspA	30022872	NP_834503.1	Phage shock protein A	5.79898	221	25312.9	0	0	0	0	0	0	0.0135747	0	0	0	0	0	0	0	0	0	0	0
BC1859	-	30020001	NP_831632.1	Phage protein	6.77383	189	21553.4	0	0	0	0	0	0	0	0	0	0.0529101	0.047619	0.047619	0.010582	0.015873	0.021164	0.021164	0.021164	0.00529101
BC1862	-	30020004	NP_831635.1	Phage protein	4.54002	261	29544.7	0.0114943	0	0	0	0	0	0	0	0	0.0957854	0.0842912	0.111111	0	0.045977	0.045977	0	0	0
BC1890	-	30020032	NP_831663.1	Phage protein	5.75533	155	17837.2	0	0	0	0	0	0	0	0	0	0.0709677	0.0451613	0.0645161	0	0.0193548	0.0129032	0.0193548	0	0
BC1892	-	30020034	NP_831665.1	Phage protein	4.87816	505	58981.5	0	0	0	0	0	0	0	0	0	0.039604	0.0118812	0.0316832	0.00792079	0.0178218	0.0158416	0	0	0
BC1893	-	30020035	NP_831666.1	scaffold protein	5.40518	257	28623.8	0.0077821	0	0	0.0077821	0	0	0.0389105	0	0	0.14786	0.108949	0.14786	0.105058	0.116732	0.11284	0.124514	0.108949	0.136187
BC1894	-	30020036	NP_831667.1	Phage protein	5.516	374	41000	0.00802139	0	0	0.0481283	0	0.0106952	0.0294118	0	0	0.296791	0.23262	0.320856	0.278075	0.294118	0.331551	0.179144	0.245989	0.139037
BC1895	-	30020037	NP_831668.1	Phage protein	9.45533	74	7882.29	0	0	0	0	0	0	0	0	0	0.0675676	0	0.0810811	0.0135135	0	0.027027	0	0.0135135	0
BC1897	-	30020039	NP_831670.1	Phage protein	7.76888	268	30645.9	0	0	0	0	0	0	0	0	0	0.011194	0	0	0	0	0	0	0	0
BC1898	-	30020040	NP_831671.1	Phage protein	5.2527	124	14403.8	0	0	0	0	0	0	0	0	0	0	0.00806452	0.016129	0.016129	0.016129	0.016129	0.00806452	0.00806452	0.00806452
BC1901	-	30020042	NP_831673.1	Phage protein	5.01444	168	18156.2	0	0	0	0.0178571	0	0	0.0178571	0	0	0.119048	0.077381	0.130952	0.0595238	0.0714286	0.0714286	0.0416667	0.047619	0.0416667
BC1902	-	30020043	NP_831674.1	Phage protein	5.40615	119	13151.9	0	0	0	0	0	0	0	0	0	0.168067	0.117647	0.092437	0.00840336	0.0168067	0.0252101	0.0168067	0.0168067	0
BC1903	-	30020044	NP_831675.1	Phage protein	5.01756	71	8103.22	0	0	0	0	0	0	0	0	0	0.056338	0	0.028169	0.0422535	0.112676	0.0704225	0.0422535	0.084507	0.084507
BC1904	-	30020045	NP_831676.1	Phage protein	5.18665	125	14387.3	0	0	0	0	0	0	0	0	0	0.144	0.088	0.112	0	0.08	0.096	0.016	0	0
BC1908	-	30020048	NP_831679.1	Putative phage minor structural protein with FlaC domain	5.87274	1658	185838	0	0	0	0	0	0	0	0	0	0	0	0.00120627	0	0	0.000603136	0	0	0
								6.36577	4.48828	4.67831	4.08256	4.01182	5.77637	8.01299	4.48535	4.86558	10.2348	8.4324	10.9294	11.19	12.1918	14.0159	10.8674	14.7451	11.6162

## Sheet: NSAF
								Normalized Spectral abundance factor (NSAF in %) in each sample
Table S5. List of proteins identified in the exoproteome analysis of the DpBClin15 and wild-type ATCC 14579 strains.								WT									ΔpBClin15
							Growth phases	EE			LE			S			EE			LE			S
							Sample name for analysis	EE-1	EE-2	EE-3	LE-1	LE-2	LE-3	S-1	S-2	S-3	EE-1	EE-2	EE-3	LE-1	LE-2	LE-3	S-1	S-2	S-3
Proteins validated with at least two different peptides							Sample name for MS/MS	ECH1	ECH11	ECH21	ECH22	ECH5	ECH15	ECH16	ECH26	ECH9	OP11	OP21	OP31	OP12	OP22	OP32	OP13	OP23	OP33
Gene	Protein	GI number	NP number	Functional annotation	Isoelectric point	Lenght	Theorical mass (Da)																			Total %NSAF
				1/ Metabolism
				01.01/ Carbohydrate transport
BC4049	PtsH	30022136	NP_833767.1	phosphocarrier protein HPr	5.04669	87	9232.68	0	0	0	0	0	0	0	0	0	0	0	0.00210337	0	0.00188557	0.00164017	0.0063461	0.00311813	0.00593699	0.0210303
BC5320	Ccr	30023351	NP_834982.1	PTS system, glucose-specific IIA component	5.41244	165	17434.2	0	0	0	0.00296902	0	0	0.00151269	0.0027024	0.00373682	0.00118431	0.00143746	0.00110905	0	0	0.00129723	0.00111537	0.00246615	0.00104347	0.020574
BC4693	FrvX	30022768	NP_834399.1	deblocking aminopeptidase	6.09101	357	39118	0.00132008	0	0	0	0	0	0.00244701	0	0.0011514	0.00109474	0.000664371	0.00179405	0.000250323	0.000689264	0.000599559	0	0	0	0.0100108
BC4571	FrxX	30022646	NP_834277.1	deblocking aminopeptidase	5.37231	363	39657.4	0.00302929	0	0	0.00134956	0	0	0.00309415	0	0	0.00322994	0.00196017	0.00277263	0.000246185	0.00135574	0.000589649	0	0.00037366	0.000474305	0.0184753
BC4048	PtsA	30022135	NP_833766.1	phosphoenolpyruvate-protein phosphotransferase	4.7451	570	62727.1	0	0	0	0	0	0	0.000875771	0	0	0.000342827	0.000624159	0.00128416	0.000313562	0.000575596	0.000625856	0.000161436	0.000475924	0	0.00527929
				01.02/ Glycolysis/gluconeogenesis
BC3947	PycA	30022035	NP_833666.1	pyruvate carboxylase	5.6555	1148	128362	0.000136838	0	0	0	0	0	0	0	0	0.000255328	0	0.000398505	0	0	0	0	0	0	0.000790671
BC4919	Pgm	30022960	NP_834591.1	phosphoglucomutase	5.13308	574	64130.7	0.000547352	0	0	0	0	0	0.000434834	0	0	0.000170219	0.000206603	0.000478206	0	0	0	0	0	0	0.00183721
BC5137	TpiA	_	NA	Triose phosphate isomerase,	4.94	1186	26468.1	0.00145699	0	0	0.00123918	0	0	0.00210451	0.000751932	0.00190622	0.00214194	0.000799934	0.00239157	0.00022605	6.91588e-05	0.00066174	0.000232762	0.000343099	0.000217756	0.0145428
BC5138	Pgk	_	NA	phosphoglycerate kinase	5.08	1186	42427.8	0.00211926	0.00018786	0	0.00041306	0	0.000145969	0.00399856	0.000751932	0.00190622	0.00156527	0.000999918	0.00162009	0.00022605	0.000760747	0.000721898	0.000698285	0.000571832	0.000943611	0.0176306
BC5135	Eno	30023172	NP_834803.1	phosphopyruvate hydratase	4.65867	431	46343.3	0.0185884	0.00206777	0.00297567	0.00852475	0	0.00522169	0.0202687	0.00931104	0.0147826	0.013375	0.0112812	0.0127374	0.00663501	0.00666075	0.00827698	0.00661849	0.00582207	0.0071905	0.160338
BC5335	Fba	30023366	NP_834997.1	fructose-bisphosphate aldolase	4.99859	285	30653.5	0.00165358	0	0.00225003	0.00171891	0	0	0.000437885	0	0	0.00205696	0.00374496	0.00321041	0	0.000863393	0.00200274	0.000645743	0	0	0.0185846
BC5140	GapA	30023174	NP_834805.1	glyceraldehyde-3-phosphate dehydrogenase	5.04439	328	35175.8	0.0086208	0.00475493	0	0.00672104	0.0030398	0.00316681	0.00684863	0.00611747	0.00877242	0.00655342	0.00723111	0.00725279	0.00108982	0.00400109	0.00456798	0.0025249	0.00372179	0.00288704	0.0878718
BC0868	GapN	30019023	NP_830654.1	NADP-dependent glyceraldehyde-3-phosphate dehydrogenase	5.53353	479	51768.9	0.0108225	0	0	0.0030682	0	0	0.0122452	0.00139633	0.00429071	0.00367161	0.00272337	0.00534845	0.00149253	0.00222608	0.00208532	0.00192105	0.00113268	0.00197693	0.054401
BC3973	PdhA	30022061	NP_833692.1	pyruvate dehydrogenase E1 component alpha subunit	5.41126	371	41388	0.00211712	0	0	0.00132046	0	0	0	0	0	0.00263357	0.0025572	0.00246622	0	0.000221085	0.000384623	0	0	0	0.0117003
BC3972	PdhB	30022060	NP_833691.1	pyruvate dehydrogenase E1 component beta subunit	4.74761	325	35207.2	0.00725031	0	0.0013154	0.0030147	0	0.00106535	0.000767983	0.000685993	0	0.00300633	0.00328404	0.00365987	0	0	0	0	0	0	0.02405
BC3971	PdhC	30022059	NP_833690.1	branched-chain alpha-keto acid dehydrogenase subunit E2	5.38959	429	45914.1	0.00256324	0	0	0.00114193	0	0	0.00145451	0.000519692	0.00047908	0.00409953	0.00276434	0.00170623	0	0.000382389	0.000498934	0.000214495	0	0	0.0158244
BC3970	PdhD	30022058	NP_833689.1	dihydrolipoamide dehydrogenase	5.25075	470	49408.7	0.0110297	0	0.00181917	0.00781738	0.0010607	0.00147335	0.00982447	0.00569228	0.0113695	0.00644441	0.00782191	0.00720293	0.000760555	0.00279225	0.00288426	0.000978919	0.00144296	0.000549487	0.0809643
BC4600	Pfk	30022675	NP_834306.1	6-phosphofructokinase	5.78927	319	34248.9	0.00492445	0	0	0.00230355	0	0	0.00469457	0	0.00515424	0.00490059	0.00223054	0.00602329	0.00112057	0	0.00067098	0.000288459	0	0	0.0323112
BC4898	Pgi	30022940	NP_834571.1	glucose-6-phosphate isomerase	5.04046	450	50280.4	0.00837814	0	0	0.00489889	0	0	0.0091518	0.00445896	0.00776429	0.00803357	0.00711541	0.00894634	0.00436897	0.0058327	0.00523216	0.00286279	0.00195922	0.00248694	0.0814902
BC5136	Pgm4	30023173	NP_834804.1	phosphoglyceromutase	4.85761	509	56317	0.00154312	0	0	0	0	0	0	0	0	0	0.000465973	0.000539273	0	0	0	0	0	0	0.00254837
BC4599	PykI	30022674	NP_834305.1	pyruvate kinase	5.2001	585	62228.7	0.00161118	0	0	0.00167483	0	0	0	0	0.00105398	0.00133614	0.000810873	0.00109483	0	0	0.000365885	0.000314593	0	0	0.00826232
				01.03/ Fermentation
BC5387	Pta	30023417	NP_835048.1	phosphotransacetylase	5.08447	323	34704.9	0.00291808	0	0	0.00227503	0	0	0.00579554	0.00138048	0.0025452	0.000302494	0.000367152	0.00141636	0.000830018	0.000507879	0.00176712	0	0.00146977	0.000533042	0.0221082
BC4637	Ack	30022712	NP_834343.1	acetate kinase	5.1935	397	43178.4	0.000395693	0	0	0	0	0	0	0	0	0	0.000597432	0	0	0	0	0	0	0	0.000993125
				01.04/ TCA
BC3616	Acn	30021715	NP_833346.1	aconitate hydratase	4.8846	907	98936.2	0.00450313	0	0	0.0013503	0	0	0.00302706	0	0	0.00344716	0.0013075	0.00403514	0.000295585	0.000271298	0.000629306	0	0	0	0.0188665
BC3773	PorB	30021865	NP_833496.1	2-oxoglutarate ferredoxin oxidoreductase subunit beta	5.75783	288	31403.5	0	0	0	0	0	0	0	0	0	0	0	0.000317697	0	0	0.000247735	0	0	0	0.000565431
BC3833	SucA	30021923	NP_833554.1	succinyl-CoA synthetase subunit alpha	5.2324	300	31205.9	0	0	0	0	0	0	0	0	0	0.00195411	0.000790602	0.000609978	0	0	0	0	0	0	0.00335469
BC4160	LpdV	30022244	NP_833875.1	dihydrolipoamide dehydrogenase	5.53307	473	50742.4	0	0	0	0.00103571	0	0	0.00158305	0	0.00260709	0	0	0	0	0	0	0	0	0	0.00522584
BC4592	Mdh	30022667	NP_834298.1	malate dehydrogenase	5.12347	312	33490.8	0.00100699	0	0	0	0	0	0	0	0	0.00187895	0.000380097	0.000879776	0	0	0	0	0	0	0.00414581
BC4593	Lcd	30022668	NP_834299.1	isocitrate dehydrogenase	5.07322	430	46943.4	0.000365326	0	0	0	0	0	0	0	0	0.000908889	0.00165475	0.00234061	0	0	0	0	0	0	0.00526958
BC1251	SucB	30019404	NP_831035.1	dihydrolipoamide acetyltransferase	5.45461	419	45328.9	0.00187458	0	0	0	0	0	0	0	0	0.00093275	0.000566063	0.000655108	0	0	0	0	0	0	0.0040285
BC4604	MaeA	30022679	NP_834310.1	NAD-dependent malic enzyme	5.11872	412	44081.8	0.000762573	0	0	0.000594526	0	0	0.00272615	0.000541135	0.000498848	0.00118575	0.000863521	0.00155456	0.000867624	0.0011945	0.000692695	0.000893383	0.000823049	0.000835789	0.0140341
				01.05/ Pentose phosphate
BC0665	TalA	30018847	NP_830478.1	putative translaldolase	5.26108	215	23112.2	0	0	0	0	0	0	0	0	0	0.00181778	0.00110317	0.00340453	0.00124696	0	0.000663698	0.00128398	0	0.00160161	0.0111217
BC3858	Rpe	30021948	NP_833579.1	ribulose-phosphate 3-epimerase	5.397	214	23166.2	0.00146813	0	0	0.0022892	0	0	0.00233266	0.00104181	0.0019208	0.0013697	0	0.00256533	0.000835189	0.000766564	0.0006668	0	0	0	0.0152562
BC3682	Tkt	30021779	NP_833410.1	transketolase	4.99292	680	73969.5	0.000693045	0	0	0	0	0	0	0	0	0.000431054	0.00104638	0.000269108	0	0	0	0	0	0	0.00243959
				01.06/ Oxidative phosphorylation
BC5061	Ndh (yjlD)	30023098	NP_834729.1	NADH dehydrogenase	6.67973	392	41581	0	0	0	0	0	0	0	0	0	0.000498498	0	0	0	0	0	0	0	0	0.000498498
BC1522	QcrA	30019670	NP_831301.1	menaquinol-cytochrome c reductase iron-sulfur subunit	9.2457	170	18877.6	0	0	0	0	0	0	0	0	0	0	0	0	0	0	0	0.000541285	0	0.0050639	0.00560519
BC2826	PpaC	30020945	NP_832576.1	putative manganese-dependent inorganic pyrophosphatase	4.6879	309	33671.3	0.00101676	0	0	0	0	0	0	0	0	0.000316199	0	0.00118442	0	0	0	0	0	0	0.00251739
				01.07/ NAD(P)H related proteins
BC4522	EtfA	_	NA	Electron transfer flavoprotein subunit alpha	5	1186	34243	0	0	0	0	0	0	0	0	0	0.000576677	9.99918e-05	0.000385736	0.0001507	6.91588e-05	0.000240633	0	0	0	0.0015229
BC4523	EtfB	30022600	NP_834231.1	electron transfer flavoprotein subunit beta	4.3332	257	28128.6	0	0	0	0	0	0	0	0	0	0.00152071	0.000922881	0.000712037	0	0	0	0	0	0	0.00315563
				01.08/ ATP synthesis
BC3230	AtpA1	30021340	NP_832971.1	F0F1 ATP synthase subunit alpha	4.76622	213	23134.5	0.00442507	0.00836816	0.0120424	0.00689985	0.0163835	0.0178808	0.00468722	0.00732692	0.00771926	0.0041284	0.00556762	0.00429562	0.0083911	0.00731655	0.0077042	0.00475212	0.004776	0.00565826	0.138323
BC5308	AtpA	161511197	NP_834970.2	F0F1 ATP synthase subunit alpha	5.30279	1509	54609.7	0	0	0	0.000162322	0	0	0	0	0	0.000194246	7.85886e-05	0.000181902	0	5.43555e-05	0	0	0	0	0.000671414
BC5306	AtpD	30023337	NP_834968.1	F0F1 ATP synthase subunit beta	4.92171	468	50990	0	0	0	0	0	0	0.000266661	0	0	0.00104386	0.000253398	0.000195506	0	0.000175261	0	0	0	0	0.00193469
				01.09/ Fatty acid and phospholipid metabolism
BC3848	AcpP	30021938	NP_833569.1	acyl carrier protein	3.87264	77	8809.29	0.00408026	0.00578707	0.00555201	0.0063622	0	0.0044966	0.00972446	0	0.00533832	0.0101512	0.00616053	0.00475308	0.00232117	0.00213045	0.00185318	0.00956035	0.00528462	0.00894403	0.0924996
BC1174	-	30019329	NP_830960.1	3-oxoacyl-(acyl carrier protein) synthase II	5.14029	412	43688.8	0.000762573	0	0	0	0	0	0.000605812	0	0	0.000948598	0.000863521	0.000888317	0.000216906	0	0.000519521	0.000223346	0	0	0.00502859
BC1216	FabI	30019369	NP_831000.1	enoyl-(acyl carrier protein) reductase	5.44801	256	27723.3	0.000613633	0	0	0	0	0	0	0	0	0.000381662	0	0.000714818	0	0	0	0	0	0	0.00171011
BC5280	FabZ	30023312	NP_834943.1	(3R)-hydroxymyristoyl-ACP dehydratase	6.17939	144	15955.5	0.0010909	0	0	0	0	0	0.00346659	0	0.00285452	0.00135702	0	0.000635394	0.00186178	0.002848	0.00247735	0.00127803	0.000470967	0.00119564	0.0195362
BC4023	-	30022110	NP_833741.1	acetyl-CoA acetyltransferase	5.55403	391	41842.8	0.00200882	0	0	0.000626457	0	0	0.00414927	0.0011404	0.0052564	0.00249886	0.0003033	0.00210606	0.000457111	0.000209776	0.000364949	0.000235341	0	0	0.0193568
BC3761	PlcA	30021854	NP_833485.1	1-phosphatidylinositol phosphodiesterase precursor	6.26747	329	38089.1	0.00238739	0.00270884	0.00779644	0.0148902	0.0166681	0.0163121	0.00872443	0.0196519	0.0168668	0.00118791	0.00288365	0.00333727	0.0114083	0.00797786	0.00889134	0.00867043	0.00783322	0.0099431	0.168139
				01.10/ Alanine, aspartate and glutamate metabolism
BC4623	AlD	30022698	NP_834329.1	alanine dehydrogenase	5.30463	377	40068.8	0.00500022	0	0	0	0	0	0	0	0.00327096	0.00103666	0	0.000970787	0	0	0	0	0	0	0.0102786
BC0190	GlmS	30018427	NP_830058.1	D-fructose-6-phosphate amidotransferase	4.98786	600	65780.9	0.0015709	0	0	0.00163296	0	0	0	0	0.000685084	0.000977056	0.0011859	0.00152494	0	0	0.000118913	0	0	0	0.00769576
BC0592	-	30018778	NP_830409.1	alanine dehydrogenase	5.50992	377	40209	0	0	0	0.00064972	0	0	0.00165514	0.00118275	0	0	0.000314563	0	0	0	0	0	0	0	0.00380217
BC1491	GdhA	30019639	NP_831270.1	NAD-specific glutamate dehydrogenase	7.02052	379	41416.6	0	0	0	0	0	0	0.00032928	0.00117651	0.00108457	0.000773395	0	0.000241416	0	0	0	0.000485585	0.000178943	0.000454281	0.00472397
BC1546	-	30019693	NP_831324.1	aspartate aminotransferase	5.59242	395	43243.3	0.00119309	0	0	0	0	0	0	0	0	0.00148414	0.000600457	0.0018531	0	0	0	0	0	0	0.00513078
BC3705	GlnA	_	NA	Glutamine synthetase	5.05	1186	50047	0.00423852	0.000939302	0.00036046	0.00309795	0.000420343	0.000291938	0.00347244	0.00206781	0.00277268	0.00296577	0.00269978	0.00378022	0.0022605	0.00214392	0.00198522	0.00131898	0.0013724	0.00137912	0.0375674
BC0344	RocA	30018552	NP_830183.1	1-pyrroline-5-carboxylate dehydrogenase	5.43365	515	56189.6	0.00976094	0	0	0.00618307	0	0	0.00460417	0.00259745	0.00478894	0.0121421	0.0082898	0.0136801	0.000347049	0.000159267	0.00166247	0.000178677	0	0	0.064394
BC2974	ArgC	_	NA	Gamma-glutamyl phosphate reductase,	5.57867	1186	33830.8	0.000132454	0	0	0	0	0	0.000315676	0	0	8.23824e-05	0	7.71473e-05	0	0	0.000120316	0	0.000114366	0	0.000842342
				01.11/ Glycine, serine and threonine metabolism
BC3799	Asd	30021890	NP_833521.1	aspartate-semialdehyde dehydrogenase	5.44551	349	38080.8	0.00180046	0	0	0.00280739	0	0	0.00321827	0.000638819	0.00235559	0.00363946	0.0006796	0.00288385	0.000768182	0.00211519	0.00224878	0	0	0	0.0231556
BC3249	SerC	30021358	NP_832989.1	phosphoserine aminotransferase	5.38447	360	40473.6	0	0	0	0	0	0	0.00138664	0	0.00114181	0.000542809	0.000329417	0.000508315	0	0	0	0	0	0	0.00390898
BC4225	GcvPA	30022308	NP_833939.1	glycine dehydrogenase subunit 1	5.65545	447	49367.1	0.0010543	0	0	0	0	0	0.00195432	0	0	0.00153006	0.000265303	0.00266098	0.000399844	0.000733981	0.00127691	0	0	0	0.0098757
BC4224	GcvP	30022307	NP_833938.1	glycine dehydrogenase subunit 2	5.42705	534	59369.9	0.00176506	0	0	0	0	0	0.00116851	0	0.000769757	0.00128078	0.000444158	0.00274147	0.000502052	0	0.000668048	0	0	0	0.00933985
BC4226	GcvT	30022309	NP_833940.1	glycine cleavage system aminomethyltransferase T	5.14709	366	40200	0.0051505	0	0	0.00267699	0	0	0.000681952	0	0.00168463	0.00106782	0.000324017	0.00124995	0	0	0.000389877	0	0	0	0.0132257
BC5316	GlyA	30023347	NP_834978.1	serine hydroxymethyltransferase	5.70063	414	45230.1	0.003415	0	0	0.00414157	0	0	0.00331587	0.000538521	0.00347506	0.00472008	0.00257805	0.00552516	0.00129515	0.00138685	0.00103402	0.0006668	0.000655258	0.000831752	0.0335792
BC0621	Kbl	30018806	NP_830437.1	2-amino-3-ketobutyrate coenzyme A ligase	5.50583	396	43036.2	0.00198346	0	0	0	0	0	0.000945434	0.000562999	0.000519003	0.000986925	0	0.00184842	0	0	0.000180171	0	0	0	0.00702641
BC1238	TrpA	30019391	NP_831022.1	tryptophan synthase subunit alpha	4.97263	258	28314	0.0219196	0	0.001657	0.00474699	0	0.00134201	0.00677195	0.00345655	0.00716948	0.00530185	0.000919304	0.00780204	0.00242464	0.00508666	0.00497774	0.00213996	0.000788596	0	0.0765043
BC1237	TrpB	30019390	NP_831021.1	tryptophan synthase subunit beta	5.73447	397	43602.9	0.00870525	0	0	0.00493591	0	0.000436068	0.00440091	0.00112316	0.00362387	0.000738329	0.000298716	0.00207423	0.000225101	0.00144624	0.00197688	0	0.000341659	0	0.0303263
BC4991	GcvH	30023031	NP_834662.1	glycine cleavage system protein H	4.18246	127	13977.8	0.00247386	0	0	0.00771479	0	0	0.00589594	0.00351099	0.00809154	0.00307734	0.00373513	0.00288179	0.00211099	0.00258338	0.00112358	0.00289822	0.00373807	0.00271138	0.052547
				01.12/ Cysteine and methionine metabolism
BC4366	Cgs	30022447	NP_834078.1	cystathionine beta-lyase	5.25924	377	41250.3	0.000833369	0	0	0.00194916	0	0	0.000993082	0	0.00163548	0.000518332	0.000314563	0.000970787	0.000474086	0.000435132	0.000946254	0.000488161	0.000359784	0.000456691	0.0103749
BC4761	MetK	30022834	NP_834465.1	S-adenosylmethionine synthetase	5.13896	399	43255.1	0	0	0	0.00368338	0	0	0	0	0	0	0	0.00045863	0	0	0	0	0	0	0.00414201
BC4981	-	30023021	NP_834652.1	cysteine desulfhydrase	5.48313	406	45219.1	0.00348229	0	0	0	0	0	0.00153691	0	0.0025311	0.00192523	0.00146047	0.00315506	0.000440223	0.000606077	0.000527199	0.000453293	0	0.000212035	0.0163299
				01.13/ Valine, leucine and isoleucine degradation
BC4158	-	30022242	NP_833873.1	2-oxoisovalerate dehydrogenase beta subunit	4.866	327	35738.2	0	0	0	0	0	0	0.00228986	0	0.00125704	0	0	0	0	0	0.000218188	0	0	0	0.00376508
BC4159	-	30022243	NP_833874.1	2-oxoisovalerate dehydrogenase alpha subunit	5.3652	333	36760.3	0.000943484	0	0	0	0	0	0.0022486	0	0	0	0	0	0	0	0	0	0	0	0.00319208
BC4162	Ldh	30022246	NP_833877.1	leucine dehydrogenase	5.13308	366	39842.2	0.0107302	0	0	0.0100387	0	0.000473003	0.0126161	0.0091372	0.0106693	0.00827561	0.00453624	0.00849969	0.00219751	0.00537852	0.00506841	0.003017	0.00407657	0.00188167	0.0965958
				01.14/ Lysine biosynthesis and degradation
BC1532	DapB	30019680	NP_831311.1	dihydrodipicolinate reductase	5.5845	266	29179	0.00118113	0	0	0	0	0	0	0	0	0	0	0	0	0	0.000268224	0	0	0	0.00144935
BC3797	DapA	30021888	NP_833519.1	dihydrodipicolinate synthase	5.06596	292	31243.2	0	0	0	0.0016777	0	0	0.00769298	0.00458112	0.0105578	0.00133843	0.000812262	0.00125338	0.000918136	0.000842696	0.00171039	0.00220592	0.000464515	0.00235853	0.0364139
BC3981	DapD	30022069	NP_833700.1	tetrahydrodipicolinate N-acetyltransferase	5.55582	240	25688.7	0.000654542	0	0	0	0	0	0.00207995	0.0018579	0.00171271	0.000814213	0	0	0	0	0.000594563	0.00038341	0.00056516	0.000358693	0.00902115
				01.15/ Arginine and proline metabolism
BC1149	RocD	30019304	NP_830935.1	ornithine--oxo-acid transaminase	5.11616	396	43382.3	0	0	0	0.000618547	0	0	0.000315145	0.000562999	0	0.00123366	0.00029947	0.000924209	0	0	0	0	0	0	0.00395403
BC0185	RocF	30018422	NP_830053.1	arginase	4.89273	297	32290.3	0.00105785	0	0	0	0	0	0.00168077	0	0	0.00361872	0.000798588	0.00369684	0.00150447	0.00220936	0.00168159	0.000619653	0.00114174	0.000579706	0.0185893
BC4143	ArgE	30022227	NP_833858.1	peptidase T	5.15087	372	39579.4	0.00126686	0	0	0	0	0	0	0	0	0.0021012	0.00191275	0.00221363	0	0.00022049	0.000383589	0.000494723	0.00036462	0	0.00895785
				01.16/ Phenylalanine, tyrosine and tryptophan biosynthesis
BC2942	-	30021058	NP_832689.1	bifunctional 3-deoxy-7-phosphoheptulonate synthase/chorismate mutase	5.72195	358	40024	0.000877598	0	0	0	0	0	0	0	0	0.00109168	0	0.000511155	0	0	0	0	0	0	0.00248044
BC1235	TrpC	30019388	NP_831019.1	indole-3-glycerol-phosphate synthase	5.85071	253	28272.1	0.00745091	0	0	0.00871344	0	0	0.00345289	0	0.00649882	0.000386188	0.000468736	0.00108494	0.00176611	0.00194519	0.00169204	0.00145484	0.00160836	0.00204157	0.038564
				01.17/ Amino sugar and nucleotide sugar metabolism
BC0188	GlmM	30018425	NP_830056.1	phosphoglucosamine mutase	4.87474	448	48401.5	0.00455842	0	0	0.00328051	0	0	0.00389992	0.00248826	0.00412885	0.000872371	0.000529421	0.00163387	0	0.000183086	0.00111481	0	0	0	0.0226895
BC5288	MurA	30023320	NP_834951.1	UDP-N-acetylglucosamine 1-carboxyvinyltransferase	5.63934	434	46772.4	0.00144784	0	0	0	0	0	0	0	0	0	0.000273249	0.000210822	0	0	0	0	0	0	0.00193191
				01.18/ Purine metabolism
BC0152	Adk	30018400	NP_830031.1	adenylate kinase	4.90321	216	23740.1	0.00290908	0	0	0.002268	0	0	0	0.00103217	0.000951506	0.000904681	0	0.000847192	0	0	0.00165156	0	0	0	0.0105642
BC0325	AdSL	30018533	NP_830164.1	adenylosuccinate lyase	6.02369	447	51156.9	0.00386575	0	0	0.000547974	0	0	0.00167513	0	0.00183915	0.00174865	0.00185712	0.00143283	0.000199922	0.00146796	0.000957686	0	0.000455163	0.000192587	0.0162399
BC5468	AdSS	30023492	NP_835123.1	adenylosuccinate synthetase	5.43528	429	47539.3	0.00439413	0	0	0.00228387	0	0	0.00407264	0	0.00335356	0.00318853	0.00110574	0.00447886	0.000624932	0.000573583	0.000665245	0.000214495	0	0	0.0249556
BC0071	-	30018335	NP_829966.1	hypoxanthine-guanine phosphoribosyltransferase	5.12858	180	20286.6	0.000872723	0	0	0.00816482	0	0	0	0	0	0.00108562	0.00131767	0.00203326	0	0	0.000396375	0	0	0	0.0138705
BC0334	PurD	30018542	NP_830173.1	phosphoribosylamine--glycine ligase	4.8364	423	45905.4	0	0	0	0.00115813	0	0	0	0	0	0.000692947	0.000841066	0.000648913	0	0.000387813	0.000506011	0	0.000160329	0	0.00439521
BC4086	-	30022173	NP_833804.1	purine nucleoside phosphorylase	5.35646	197	21462.8	0	0	0	0	0	0	0.00126698	0	0.0041731	0	0	0	0	0	0	0	0	0	0.00544008
BC1463	deoD	30019611	NP_831242.1	purine nucleoside phosphorylase	5.06075	235	25641	0	0	0	0	0	0	0.00318631	0	0	0.000415768	0	0.00155739	0.000380278	0.000698063	0.00091082	0	0	0	0.00714863
BC0296	GuaA	30018516	NP_830147.1	bifunctional GMP synthase/glutamine amidotransferase protein	5.10256	515	57597.3	0.00274526	0	0	0.00285372	0	0	0.00242325	0	0.00239447	0.000569159	0.000460545	0.000710654	0	0.000159267	0.000415617	0	0	0	0.0127319
BC0013	GuaB	30018286	NP_829917.1	inositol-5-monophosphate dehydrogenase	6.44571	487	52480.5	0.0029031	0	0	0.00251483	0	0	0	0	0	0.00100314	0.000487024	0.000375756	0	0	0	0	0	0	0.00728385
BC3805	PnpA	30021896	NP_833527.1	polynucleotide phosphorylase/polyadenylase	5.07987	712	78192.6	0.000882529	0	0	0.000344023	0	0	0.00403137	0	0.000865977	0.000686135	0.000333119	0.00038552	0	0.0001152	0	0	0	0	0.00764388
BC0333	PurH	30018541	NP_830172.1	bifunctional phosphoribosylaminoimidazolecarboxamide formyltransferase/IMP cyclohydrolase	5.29374	511	55539.8	0.0018445	0	0	0	0	0	0.000488443	0	0	0.000764819	0.00116037	0.000716217	0	0	0	0	0	0	0.00497436
				01.19/ Pyrimidine metabolism
BC4085	-	30022172	NP_833803.1	pyrimidine-nucleoside phosphorylase	4.75804	434	46240.7	0	0	0	0	0	0	0.000575103	0	0	0	0	0.000210822	0	0	0	0	0	0	0.000785925
BC5338	PyrG	30023369	NP_835000.1	CTP synthetase	5.33755	535	59770.6	0.00205538	0	0	0.000915681	0	0	0	0	0	0.00109576	0	0.00119715	0	0	0.00013336	0	0	0	0.00539734
BC1510	-	30019658	NP_831289.1	DNA-binding protein HU	7.93363	114	12484.5	0.00964588	0.00977203	0.00750009	0	0	0.00151859	0.00218943	0	0	0.00599946	0.00416106	0.00401301	0.00156781	0.00215848	0.00125171	0.00322872	0.00118981	0.00453086	0.058727
BC3728	-	30021822	NP_833453.1	DNA-binding protein HU	9.09843	90	9723.19	0	0.00495116	0	0	0	0	0	0	0	0.0130274	0.00658835	0.00711641	0.00397179	0.00364544	0.0047565	0.00408971	0.00452128	0.00382606	0.0564941
BC4122	-	_	NA	2', 3'-cyclic nucleotide 2'-phosphodiesterase	5	1186	85787	0	0.00206646	0.00108138	0	0.000210172	0	0	0	0	0	0.000999918	0.000540031	0	0.000414953	6.01582e-05	0.000155174	0.000400282	0.000508098	0.00643663
				01.20/ Glyoxylate and dicarboxylate metabolism
BC2101	Fhs	30020238	NP_831869.1	formate--tetrahydrofolate ligase	5.37405	562	60468.7	0.0041928	0	0	0.000871689	0	0	0.00555148	0.000793409	0.00219422	0.00139083	0.00168812	0.00260489	0.000318026	0.000291895	0.000253906	0.000163734	0	0	0.020315
BC4180	FolD	30022263	NP_833894.1	methylenetetrahydrofolate dehydrogenase (NADP+)	5.63623	286	31070.5	0.00109853	0	0	0	0	0	0	0	0	0.000683256	0	0.000639837	0	0	0	0	0	0	0.00242163
				01.21/ Thiamine metabolism
BC0747	-	30018906	NP_830537.1	glycine oxidase	5.98949	369	41165.1	0	0	0	0	0	0	0.00135282	0	0.00278489	0	0	0	0	0	0	0	0	0	0.00413771
BC0749	ThiG	30018908	NP_830539.1	thiazole synthase	5.04802	258	27455.5	0	0	0	0	0	0	0	0	0	0.00151482	0.000919304	0.000709277	0	0	0	0	0	0	0.0031434
				01.22/ Riboflavin metabolism
BC4110	-	30022197	NP_833828.1	riboflavin synthase subunit alpha	6.15189	214	23309.9	0	0	0	0.0022892	0	0	0.00233266	0	0	0	0	0	0	0	0	0	0	0	0.00462186
BC4111	RibA	30022198	NP_833829.1	bifunctional 3,4-dihydroxy-2-butanone 4-phosphate synthase/GTP cyclohydrolase II protein	5.46989	397	43858.5	0	0	0	0.00431892	0	0	0	0	0	0.000492219	0	0	0	0	0	0	0	0	0.00481114
BC4112	RibH	30022199	NP_833830.1	riboflavin synthase subunit beta	5.78038	153	16238.5	0.0112941	0	0	0.0112066	0	0	0.0301797	0.0145718	0.0214928	0.00702458	0.0015502	0.00538216	0.00233635	0.00214438	0.0018653	0.00781856	0.00132979	0.00281328	0.12101
				01.23/ Nicotinate and nicotinamide metabolism
BC4422	NadC	30022503	NP_834134.1	nicotinate-nucleotide pyrophosphorylase	5.86196	277	30330.9	0.00623824	0	0	0.00353711	0	0.000624979	0.00450532	0.00321946	0.00445181	0.00388	0.000856247	0.00396376	0.000645236	0.00118444	0.00128786	0.000664393	0.00048967	0.000621562	0.0361701
BC3121	UshA	30021232	NP_832863.1	5'-nucleotidase	6.13983	529	57895.1	0.00148478	0.00842353	0.00404069	0	0.000942396	0.000654515	0	0.000421451	0	0	0.0020176	0	0.000168932	0.000930311	0.000944108	0	0.000384608	0.000488202	0.0209011
				01.24/ Biotin metabolism
BC0015	PdxS	30018288	NP_829919.1	pyridoxine biosynthesis protein	5.1798	295	32093.3	0.00106502	0	0	0.00664256	0	0	0.000423042	0	0	0.00264964	0	0.00124063	0	0	0.000241856	0.000311927	0	0	0.0125747
BC4119	BioA	30022206	NP_833837.1	adenosylmethionine--8-amino-7-oxononanoate transaminase	5.34537	462	52070.4	0.000680044	0	0	0	0	0	0.0010805	0	0	0.000422968	0.000513378	0.000792179	0	0	0.000154432	0	0	0	0.0036435
				01.25/ Butanoate metabolism
BC4163	-	30022247	NP_833878.1	phosphate butyryltransferase	5.7974	299	31578.8	0.00157615	0	0	0	0	0	0.00584335	0	0.00412425	0.00163387	0.000396623	0.00122404	0.00029888	0	0.000238621	0.000615508	0.00022682	0.000863742	0.0170419
BC1317	FabG	30019468	NP_831099.1	acetoacetyl-CoA reductase	5.83297	247	26460.8	0	0	0	0	0	0	0	0	0	0.00632911	0.00240061	0.00629734	0	0	0.000288857	0	0	0	0.0153159
BC0668	-	30018850	NP_830481.1	(R,R)-butanediol dehydrogenase	5.5025	350	37840.9	0	0	0	0	0	0	0	0	0	0	0.000677659	0.00104568	0	0.00023435	0	0	0	0	0.00195768
				01.26/ Iron sulfur metabolism
BC4952	NifU	30022992	NP_834623.1	NifU protein	4.41714	78	8599.45	0	0	0	0	0	0	0.00319993	0	0	0.00250527	0.00304078	0.00234607	0.00229142	0.00210314	0.00182942	0.00471889	0.0121727	0.0143477	0.0485553
BC4982	FtsE	30023022	NP_834653.1	ABC transporter-associated protein	5.27355	430	46841.3	0.00182663	0.00103629	0	0.00170892	0	0	0	0	0	0.00113611	0.00110317	0.000851132	0	0.000381499	0.000497774	0	0	0	0.00854152
BC5380	-	30023410	NP_835041.1	ferrichrome ABC transporter substrate-binding protein	8.55	276	35170.6	0	0.00161451	0	0.00088748	0	0.00188173	0.00271298	0	0	0.000708011	0.00085935	0.00066302	0.00356166	0.00118873	0.00129253	0.0060012	0.00466872	0.00717386	0.0332138
				01.27/ Gamma-Hexachlorocyclohexane degradation
BC4511	LppC	30022589	NP_834220.1	acid phosphatase	6.85613	275	31035	0	0.00081019	0	0	0	0	0	0	0	0.000710586	0.000862475	0.000665431	0.00194979	0.00149132	0.00155667	0.00100384	0.00197292	0.00187825	0.0129015
				01.28/ Ubiquinone and other terpenoid-quinone metabolism
BC2305	-	30020437	NP_832068.1	isochorismatase	4.81212	297	33448.2	0.00211569	0	0	0	0	0	0.00168077	0.004504	0.00415202	0.00065795	0	0	0	0	0	0.000309826	0	0	0.0134203
BC2303	DhbC	30020435	NP_832066.1	isochorismate synthase DhbC	5.44934	399	44565.9	0	0	0	0.00122779	0	0	0	0	0.0010302	0	0	0	0	0	0	0	0	0	0.00225799
				01.29/ Folate metabolism
BC1511	FolE	30019659	NP_831290.1	GTP cyclohydrolase I	6.36117	189	21006.9	0	0	0	0.00259201	0	0	0.00330152	0	0.00326231	0	0	0	0	0	0	0	0	0	0.00915583
				01.30/ Porphyrin metabolism
BC4468	HemL2	30022549	NP_834180.1	glutamate-1-semialdehyde aminotransferase	5.20838	429	45991.2	0	0	0	0.00114193	0	0	0	0	0.00095816	0	0	0.000213279	0	0	0	0	0	0	0.00231337
				2/ Enterotoxins & virulence associated proteins
BC1110	CytK	30019265	NP_830896.1	cytotoxin K	8.34001	336	37037.2	0.00233765	0.0112727	0.0178127	0	0.00222557	0.00154571	0	0	0	0.00814213	0.00741189	0.00762472	0.000265968	0.00146469	0.00276047	0	0.000201843	0	0.0630661
BC5239	EntA	30023271	NP_834902.1	enterotoxin / cell-wall binding protein	8.98704	296	31234.4	0.0196363	0.0278503	0.0259969	0.00827515	0.0185264	0.0181307	0.0105403	0.0195833	0.0166642	0.0178247	0.0256411	0.0200922	0.0187184	0.0138551	0.0115699	0.0158545	0.0123724	0.0162866	0.317418
BC2952	EntB	30021068	NP_832699.1	enterotoxin / cell-wall binding protein	8.81079	495	55136.6	0.00190412	0.0135032	0.00906829	0.00197935	0.00956769	0.00839365	0.000504232	0.00585519	0.00249121	0.00118431	0.00239576	0.00147873	0.00343018	0.00414254	0.00331514	0.00111537	0.00219214	0.00226085	0.074782
BC0813	EntC	30018972	NP_830603.1	enterotoxin / cell-wall binding protein	8.87893	431	45573.7	0.0302517	0.0496265	0.045627	0.035804	0.0433753	0.0425769	0.0249015	0.0486243	0.0371948	0.0145085	0.0228376	0.0169831	0.0534947	0.0498605	0.035591	0.0369355	0.0615251	0.0385491	0.688267
BC3716	EntD	_	NA	3D domain protein,	8.53762	1186	26321.6	0.000397361	0	0.00036046	0	0	0.00102178	0.000315676	0.000563949	0.000519878	0.000164765	0.000999918	0.000308589	0.001507	0.000553271	0.000421107	0.00108622	0.000857747	0.00123395	0.0103117
BC1953	EntFM	30020092	NP_831723.1	enterotoxin	9.58302	430	44980.5	0.00876782	0.0113992	0.0169014	0.0136713	0.0150718	0.0136885	0.00812634	0.016073	0.0157729	0.0118156	0.0146169	0.0119158	0.013093	0.0123987	0.0129421	0.0117698	0.0102517	0.00920923	0.227485
BC3103	HblL1	30021215	NP_832846.1	hemolysin BL lytic component L1	5.60392	406	43803.7	0.0220545	0.0428044	0.0410658	0.0114629	0.0276277	0.0255841	0.00614765	0.0109826	0.00556842	0.0180491	0.0221992	0.0202825	0.0187095	0.0163641	0.0154645	0.0104257	0.0098555	0.00890548	0.333554
BC3104	HblL2	30021216	NP_832847.1	hemolysin BL lytic component L2	5.27922	439	49235.8	0.0390042	0.0710531	0.0681671	0.0351515	0.0596189	0.0473218	0.0142138	0.0431676	0.0210675	0.0273754	0.0299852	0.0258442	0.0339954	0.0364336	0.0435561	0.0180264	0.0163755	0.016276	0.646633
BC3102	HblB	30021214	NP_832845.1	hemolysin BL binding component precursor	5.56957	375	41666.6	0.0297424	0.0445605	0.0450305	0.0326593	0.0432057	0.0327772	0.0126461	0.0344826	0.0208266	0.0198017	0.023718	0.0200073	0.0283586	0.0212165	0.0247338	0.0179129	0.0135638	0.0146921	0.479936
BC3101	HblB'	30021213	NP_832844.1	hemolysin BL binding component precursor	5.78237	466	52306.8	0.00674206	0.0191247	0.0220174	0.00578195	0.00695371	0.0040865	0.000535611	0.00143529	0	0.00587072	0.0053442	0.00589035	0.00249302	0.00299223	0.00290902	0.000789858	0.00029107	0.000369469	0.0936271
BC5101	HlyI	30023138	NP_834769.1	perfringolysin O precursor	6.68612	512	56560.7	0.00613633	0.0104439	0.0100196	0.00478407	0.00194737	0.00202874	0.00316868	0.00261267	0.004817	0.00438912	0.00833838	0.00661207	0.00331629	0.004005	0.00445922	0.00143779	0.00437116	0.00302647	0.0859139
BC3523	HlyII	30021625	NP_833256.1	hemolysin II	8.78114	412	45797.7	0.000381287	0.00703017	0.0093387	0.0023781	0.0169402	0.0117654	0	0.00216454	0.000997695	0.0101974	0.0118015	0.0102157	0.00715789	0.007167	0.00952455	0.000446691	0.000658439	0.00167158	0.109837
BC1809	NheA	30019951	NP_831582.1	non-hemolytic enterotoxin lytic component L2	5.20526	386	43662.5	0.0162788	0.0392502	0.032672	0.0184026	0.0329338	0.0237702	0.00549625	0.0196379	0.0101165	0.0187311	0.0211988	0.018963	0.0166692	0.0227368	0.0369677	0.0104891	0.00843348	0.00758273	0.36033
BC1810	NheB	30019952	NP_831583.1	non-hemolytic enterotoxin lytic component L1	6.85194	402	43062.4	0.0113324	0.018844	0.0223324	0.00913972	0.0192218	0.0176564	0.00186265	0.00942814	0.00409005	0.0126385	0.015635	0.0127458	0.0131158	0.0153027	0.0161508	0.00892716	0.0118093	0.00813751	0.22837
BC1811	NheC	30019953	NP_831584.1	enterotoxin C	6.46161	359	39889.3	0.00175031	0.00558557	0.00833575	0.00136459	0.00694328	0.00530448	0	0.00186307	0	0.00217728	0.00198201	0.00280352	0.00373392	0.00616881	0.00576345	0.00102527	0.00245585	0.00167856	0.0589358
BC0918	-	30019073	NP_830704.1	ESAT-6-like protein	5.13446	100	11417.7	0	0.00445605	0	0	0	0	0	0	0	0	0.00474361	0	0	0	0	0	0	0.00172173	0.0109214
BC2077	ESAT-6	30020214	NP_831845.1	ESAT-6-like protein	5.38677	98	11340.7	0.0192355	0	0.00218115	0.0124972	0	0.0105991	0.0191016	0.00454995	0.00419439	0.0179459	0.0242021	0.0168055	0.0136784	0.0100436	0.0131047	0.0169013	0.0117646	0.0149333	0.211738
				3/ Degradative enzymes & adhesins
BC1660	-	30019806	NP_831437.1	soluble lytic murein transglycosylase	9.22162	252	28054.6	0	0.00265241	0.000848224	0	0	0	0	0	0	0	0	0	0	0.000325486	0	0	0	0	0.00382612
BC0360	-	30018568	NP_830199.1	aminopeptidase	4.95131	409	45222.6	0	0	0	0	0	0	0.00244102	0	0	0.000477778	0	0.00111854	0.000218497	0.00100272	0.000697776	0	0.000663269	0	0.0066196
BC1566	-	30019713	NP_831344.1	thermostable carboxypeptidase 1	4.97835	505	58924.3	0	0	0	0	0	0	0.000988493	0	0	0	0	0	0	0	0	0	0	0	0.000988493
BC2473	-	30020602	NP_832233.1	Beta-lactamase	8.388	312	33963.7	0	0	0.00137021	0	0	0.00110974	0	0	0.000658735	0	0	0	0	0.000262892	0.000686034	0	0.000869477	0.000551835	0.00550892
BC3786	Zmp1	30021878	NP_833509.1	Zinc protease	5.07849	428	49060.1	0	0	0	0	0	0	0	0	0	0	0	0.000213777	0.000417595	0	0.0003334	0	0.000316912	0	0.00128168
BC4198	PepP1	30022281	NP_833912.1	Xaa-Pro dipeptidase	4.94415	353	38603	0	0	0	0	0	0	0	0	0	0	0.000671899	0.00129599	0	0	0	0	0	0	0.00196789
BC4614	-	30022689	NP_834320.1	Xaa-Pro dipeptidase	5.23486	365	40668.8	0	0	0	0	0	0	0	0	0	0.00133843	0	0.00275743	0	0.000224719	0.000195473	0	0	0	0.00451606
BC5184	Prc	30023217	NP_834848.1	carboxyl-terminal protease	8.49065	478	52395.4	0	0	0	0	0	0	0	0	0	0	0	0	0	0	0	0.000770028	0.00184446	0.000900484	0.00351497
BC5152	ClpP	30023185	NP_834816.1	ATP-dependent Clp protease proteolytic subunit	5.2576	193	21406.1	0.00162788	0	0	0	0	0	0.00969927	0.00115517	0.00319469	0.00101249	0	0.0018963	0	0	0	0.00333746	0.000351395	0.000892086	0.0231667
BC0887	CnaA	30019042	NP_830673.1	collagen adhesion protein	5.27514	1324	143480	0	0.000336559	0	0	0.000376531	0	0.000188516	0	0.000310461	0	0	0	0	0.000123901	5.38879e-05	0	0.000102446	0	0.0014923
BC3161	ColA	30021271	NP_832902.1	collagenase	5.44346	960	110013	0.000490907	0.000696257	0.000890635	0	0	0	0	0	0	0.000203553	0.0019765	0.000571854	0	8.544e-05	0.000445922	0	0	0	0.00536107
BC0556	ColC	30018742	NP_830373.1	collagenase	5.16406	956	109042	0.00262912	0.00699171	0.00849644	0.00153731	0.00677914	0.00488935	0	0.00116604	0	0.00245286	0.00310121	0.00229699	0.00177609	0.00377509	0.00365694	0	0.000354703	0	0.049903
BC3600	HhoA	30021701	NP_833332.1	protease HhoA	5.55761	413	43879.7	0.00228218	0.00485526	0.00517561	0.00296543	0.0108638	0.0138328	0.00604345	0.0064779	0.0049764	0.00260233	0.00402001	0.00288004	0.0125501	0.0105259	0.00725569	0.0104718	0.0100169	0.00833766	0.126133
BC1331	IlsA	30019482	NP_831113.1	internalin	5.65948	760	85667.4	0	0	0	0.000966886	0.00426372	0.00432798	0.00164207	0.00234682	0.00378599	0	0.000624159	0	0.00764308	0.0026981	0.00197145	0.00193723	0.00330173	0.000679629	0.0361888
BC1284	LnhA2	30019435	NP_831066.1	immune inhibitor A precursor	5.04792	788	85712.5	0	0.000282744	0	0	0	0	0	0.000565857	0.000521638	0	0.000451486	0	0.000113408	0.000208179	0.000181085	0.00163484	0.00223769	0.00360514	0.00980207
BC0666	InhA2	30018848	NP_830479.1	immune inhibitor A precursor	5.47306	799	87817.5	0.00216269	0.00306737	0.00668813	0.00950348	0.0174703	0.0138669	0.00640387	0.0114404	0.00694516	0.00269027	0.00593693	0.00354993	0.00872402	0.0110869	0.0106262	0.00955886	0.00865777	0.0118517	0.150231
BC0602	Npr600	30018788	NP_830419.1	bacillolysin	5.92366	566	60861.3	0	0	0	0	0	0	0.00088196	0	0	0	0	0	0.000315778	0.000144916	0	0.00097546	0.000838754	0.000608384	0.00376525
BC5351	NprB	30023381	NP_835012.1	bacillolysin	5.9667	583	64505.5	0.0102391	0.0118471	0.0186988	0.0109238	0.0247981	0.0299915	0.0143421	0.0206504	0.0148063	0.00821196	0.0130185	0.010672	0.0202336	0.017727	0.0184794	0.0143631	0.0175655	0.0159474	0.292516
BC2735	NprP2	30020857	NP_832488.1	bacillolysin	5.66603	567	62480.9	0.00193938	0.0031436	0.00640881	0.014256	0.0175847	0.0201514	0.00968445	0.015335	0.0155866	0.00310176	0.00899362	0.00564794	0.0179676	0.0134534	0.0129608	0.0175273	0.0125591	0.0211041	0.217406
BC1828	Pep3	30019970	NP_831601.1	Xaa-Pro aminopeptidase	5.22341	427	48488.7	0	0	0	0	0	0	0.00204586	0	0	0	0	0.000214278	0	0	0	0	0	0	0.00226014
BC1193	PepF1	30019347	NP_830978.1	oligoendopeptidase F	4.91144	608	70155.9	0.00103349	0	0	0.000805739	0	0	0.0034894	0	0	0.0003214	0.00019505	0.000300976	0	0.00026981	0.000821436	0	0.000334634	0	0.00757193
BC4678	PepS	30022753	NP_834384.1	aminopeptidase	5.00698	371	41752.8	0.000846847	0	0	0	0	0	0.00437295	0	0.00110795	0.00131679	0	0.00197297	0	0.000442169	0.000384623	0	0	0	0.0104443
BC0670	PlcB	30018852	NP_830483.1	phospholipase C	7.10108	283	32367	0.00333053	0.0118093	0.0158615	0.00173106	0.00704632	0.00611728	0	0.0023634	0.00145248	0.00655974	0.00544761	0.00808275	0.002842	0.00666613	0.00605068	0.00195092	0.000958576	0.00243354	0.0907038
BC3762	Sfp	30021855	NP_833486.1	collagenase	4.91123	607	66927.5	0	0.00073411	0.000704292	0	0.00246389	0.000855613	0	0.000367295	0	0.000160965	0	0.000150736	0.000883347	0.00189178	0.00094033	0.000303191	0.00111729	0	0.0105728
BC0991	SlpA	30019146	NP_830777.1	S-layer-like domain-containing protein	8.33653	577	64559.3	0.000544506	0.00463367	0.00259318	0	0	0	0	0	0	0.00254001	0.00719352	0.00111001	0	0	0.000123653	0	0.000470151	0.000149196	0.0193579
BC0671	Sph	30018853	NP_830484.1	sphingomyelin phosphodiesterase	6.095	333	36900.2	0.000943484	0.00602169	0.0102704	0.00367785	0.0112281	0.0140367	0.00262337	0.0053561	0.00555474	0.00322751	0.00142451	0.00384671	0.0115397	0.00985254	0.00985582	0.00690829	0.00468421	0.00723849	0.11829
BC0682	SrtA	30018864	NP_830495.1	sortase	6.84662	210	23205.1	0	0	0	0	0	0	0.00118855	0	0.000978692	0	0	0	0	0	0.00033975	0.000876366	0.000645897	0.00081987	0.00484912
BC1991	TgC	30020129	NP_831760.1	putative murein endopeptidase	8.39956	386	43775.9	0.0297088	0.0334781	0.0437473	0.0805906	0.0884692	0.093287	0.0362106	0.0773964	0.0580369	0.0220217	0.0245783	0.025126	0.093764	0.0818099	0.0922343	0.0331362	0.0528849	0.0323381	0.998818
BC4514	VanY4	30022592	NP_834223.1	D-alanyl-D-alanine carboxypeptidase	8.88941	259	29372.2	0	0.000860241	0.000825299	0.00378293	0.000962408	0.00133683	0.000963686	0.00516481	0.00317413	0	0	0	0.00034504	0.000633377	0.000550947	0.00284227	0.000785551	0.00299142	0.0252189
BC3787	Zmp2	30021879	NP_833510.1	Zinc protease	5.27457	424	48915.1	0	0	0	0	0	0	0.000588667	0	0.000484729	0	0	0	0	0	0	0	0	0	0.0010734
BC5357	CnaC	30023387	NP_835018.1	collagen adhesion protein	5.26507	342	37685.3	0	0.000651469	0.000625007	0.000716212	0	0	0	0	0.000600951	0	0	0	0	0.000479663	0	0	0	0	0.0030733
BC4702	PepV	30022775	NP_834406.1	dipeptidase PepV	4.8798	468	51296.8	0.000671325	0	0	0	0	0	0	0.000476384	0	0	0	0.000195506	0	0	0	0	0	0	0.00134322
BC1060	CnaD	30019215	NP_830846.1	collagen adhesion protein	5.35784	2444	267951	0	9.1163e-05	0.00034984	0	0	0	0	0	0	0	0	0	0	0	0	0	0	0	0.000441003
BC5359	-	30023389	NP_835020.1	aminopeptidase Y	8.79837	466	50664.3	0	0	0	0	0	0	0.000535611	0.000478429	0.000882083	0	0	0	0	0	0	0.000394929	0.000727674	0.000554204	0.00357293
BC2827	ChbB	30020946	NP_832577.1	chitin binding protein	9.2435	221	24103.4	0	0	0	0	0.00112789	0.00313338	0	0	0.00185996	0	0	0	0.00202184	0.00185571	0.00129136	0.000832746	0.0012275	0.00194765	0.015298
BC3527-BC3528	-	_	NA	Putative collagen adhesion protein	5.48794	1186	15739.8	0.000397361	0.000751441	0.000720919	0	0.000840687	0.00116775	0.000631352	0	0.000173293	0.000494295	0.000999918	0.000617178	0.000678151	0.000760747	0.00102269	0.000698285	0.00234451	0.000871025	0.0131696
				4/ Motility
BC1659	FlaC	30019805	NP_831436.1	flagellin	5.17975	249	26611.1	0.00946326	0.0429499	0.023178	0.00983713	0.0320339	0.024334	0.0085203	0.0205936	0.0198097	0.00745545	0.00762026	0.00587931	0.0150737	0.0131763	0.0183383	0.0192167	0.0106223	0.0214351	0.309537
BC1657	FlaA	30019803	NP_831434.1	flagellin	5.20976	272	29264.5	0.0352298	0.0229355	0.0235756	0.0486287	0.157623	0.14766	0.0357875	0.099179	0.059693	0.0229895	0.0296476	0.00706408	0.0229984	0.0211087	0.0115415	0.0612328	0.0177028	0.0651977	0.889795
BC1658	FlaB	30019804	NP_831435.1	flagellin	5.20976	273	29352.5	0.00460337	0.135477	0.0947401	0.0053834	0.0228263	0.0323409	0.00639986	0.0114332	0.00903408	0.00787371	0.0104255	0.0217849	0.103768	0.0913363	0.0614164	0.0101119	0.0837182	0.010406	0.72308
BC1641	FlgB	30019788	NP_831419.1	flagellar basal body rod protein FlgB	8.77782	135	15007.4	0	0	0	0	0	0.00384709	0	0	0	0	0	0	0.00132393	0.00303787	0.000528501	0	0.00150709	0.00382606	0.0140705
BC1642	FlgC	30019789	NP_831420.1	flagellar basal body rod protein FlgC	5.33729	137	14942.3	0	0	0	0	0.00909721	0.00252729	0	0.00325471	0	0	0	0	0	0.00299352	0	0	0.000990062	0.00125673	0.0201195
BC1650	FlgD	30019796	NP_831427.1	flagellar basal body rod modification protein	4.94446	190	21035.4	0	0.00703586	0.00225003	0	0.00131191	0.00182231	0	0	0	0.00051424	0.000624159	0	0	0.00172679	0	0	0.00142777	0	0.0167131
BC1651	FglE	30019797	NP_831428.1	flagellar hook protein FlgE	5.93945	437	46203.2	0.0014379	0.0112166	0.0112501	0	0.00741517	0.00950768	0.00114231	0.0045916	0.00376248	0.0013415	0.00135687	0.000837498	0.00306746	0.00675699	0.0063674	0.00126341	0.0041902	0.000984969	0.0764902
BC1671	FlG	30019815	NP_831446.1	flagellar basal body rod protein FlgG	4.95361	257	28330.7	0	0	0	0	0	0	0	0	0	0	0	0	0.000347725	0.00319153	0.000832851	0	0	0	0.00437211
BC1636	FlgK	30019783	NP_831414.1	flagellar hook-associated protein FlgK	5.32554	432	48052	0	0.0149566	0.0173179	0	0.00807799	0.00881625	0	0.00722516	0.00142726	0.000904681	0.000823543	0.000847192	0.00310296	0.0074048	0.00594563	0.00170404	0.00376774	0.00179346	0.0841153
BC1637	FlgL	30019784	NP_831415.1	flagellar hook-associated protein FlgL	5.00544	287	32053.1	0.0010947	0.0217368	0.0215987	0.00170693	0.0208443	0.0156833	0.000869668	0.0124291	0.00143223	0.00136175	0.000413206	0.000956411	0.00342515	0.00857377	0.00422616	0.00512995	0.00496238	0.00449928	0.130944
BC1638	FliD	30019785	NP_831416.1	flagellar capping protein	6.13584	458	50659.1	0.00445889	0.0243234	0.0219353	0.00320888	0.0152388	0.0117177	0	0.00876214	0.00089749	0.0061866	0.00802685	0.00559368	0.00370729	0.00949167	0.00701013	0.000200914	0.00251731	0.00112777	0.134405
BC1643	FliE	30019790	NP_831421.1	flagellar hook-basal body protein FliE	6.71674	99	11023.7	0	0.00450106	0.00215912	0	0	0.00349736	0	0	0	0	0	0	0.00180536	0.00828509	0.00504478	0.00185896	0.00822051	0.0121738	0.047546
				5/ Cell wall & cell surface associated proteins
BC2929	-	30021046	NP_832677.1	peptidoglycan N-acetylglucosamine deacetylase	6.31133	275	30804.6	0.000571237	0	0	0.00178141	0	0	0	0	0	0	0.000862475	0.00133086	0.000649929	0.00089479	0.000518891	0.000669225	0.000493231	0.00125216	0.00902422
BC3763	LysM	_	NA	Putative peptigoglycan-binding protein LysM	9.54	1186	28992	0	0.00263004	0.00252322	0	0.00210172	0.000875813	0	0.000751932	0	8.23824e-05	0	0	0	0.000553271	0.000240633	0.000155174	0.000114366	0.000290342	0.0103189
BC4927	CspA	30022968	NP_834599.1	cell surface protein	5.27452	3373	376273	0	0	0	0	0	0	0	0	0	0	0	0	0	9.72694e-05	6.34577e-05	0	0	0	0.000160727
BC2846	DltD	30020964	NP_832595.1	protein dltD precursor	8.87392	393	45708.5	0	0	0	0	0	0	0	0	0	0	0	0	0	0	0	0.000702431	0.00086284	0.00175239	0.00331766
BC0740	CwpA	30018899	NP_830530.1	cell wall endopeptidase	9.14765	384	42120.4	0	0.00174064	0.000556647	0	0	0	0	0	0	0	0.0021618	0.000476545	0	0.0004272	0.000371602	0	0	0	0.00573444
BC0679	Smc	30018861	NP_830492.1	cell wall-binding protein	6.37425	430	47289.7	0.0135171	0.0186532	0.0193869	0.0074053	0.00985461	0.0116755	0.00638498	0.0114066	0.00669152	0.00545333	0.00882532	0.00723462	0.00727391	0.00667624	0.00497774	0.00470792	0.00488929	0.00440442	0.159418
BC4549	-	30022625	NP_834256.1	cell surface protein	8.69399	237	26102.5	0.000662827	0	0	0	0.00105175	0.00292184	0.00157971	0.00188142	0.00173439	0	0.00450343	0.00193031	0.00641016	0.00346086	0.000903134	0.00931832	0.00658161	0.0065382	0.049478
BC1911	-	30020051	NP_831682.1	N-acetylmuramoyl-L-alanine amidase	8.95361	354	39683.2	0	0	0	0	0	0	0	0	0	0.00662411	0.00636501	0.00413544	0.00151466	0	0	0.000779817	0.00019158	0	0.0196106
BC3221	-	30021331	NP_832962.1	surface protein	8.6646	380	43360.9	0	0.000586322	0.00168752	0.00193377	0	0.00683365	0.0105092	0.00410693	0.00216342	0.00102848	0.00468119	0.0012039	0.00987721	0.00841809	0.00751027	0.0130763	0.00963747	0.0149518	0.0982056
BC4548	-	30022624	NP_834255.1	cell surface protein	9.24043	158	17847.3	0	0.00564057	0.00541146	0.0217039	0.0441733	0.031775	0.016587	0.0296323	0.0338206	0.00185517	0.00975743	0.00752821	0.0220585	0.0155739	0.0158048	0.0168895	0.0150232	0.0190698	0.312305
BC1281	CalY	30019432	NP_831063.1	cell envelope-bound metalloprotease (camelysin)	4.71218	199	21801.1	0	0	0	0	0	0	0.000627122	0.00112034	0.00103279	0	0	0	0	0	0	0.00184962	0.0023856	0.00562373	0.0126392
BC4547	LsdA	30022623	NP_834254.1	cell surface protein	5.51728	904	101747	0.000695089	0.0019717	0.00141871	0.00704486	0.00882349	0.00689412	0.00400345	0.00665884	0.00818463	0	0.000262368	0.000303639	0.00583247	0.00435517	0.0022888	0.00173043	0.00337596	0.00171411	0.0655579
BC0191	-	30018428	NP_830059.1	Hypothetical Membrane Spanning Protein	8.10676	375	42000.3	0	0	0	0	0	0	0.000332793	0	0	0	0	0	0.000953229	0.000218726	0.000761041	0.00098153	0.00217022	0.000918254	0.00633579
BC1634	-	30019781	NP_831412.1	UDP-N-acetylenolpyruvoylglucosamine reductase	5.65381	154	17658	0	0.00289354	0	0	0	0	0	0	0	0	0	0	0	0	0	0	0	0	0.00289354
BC0888	CwlA	30019043	NP_830674.1	N-acetylmuramoyl-L-alanine amidase	6.76903	340	38057.3	0.00138609	0.00458711	0.00251474	0.00144085	0.00146626	0.00101835	0.000734102	0.00131146	0.00241794	0.00201159	0.00453433	0.000538216	0.00183987	0.00120621	0.000209846	0.000270642	0.00159575	0	0.0290833
BC0902	CwlB	30019057	NP_830688.1	S-layer protein / N-acetylmuramoyl-L-alanine amidase	6.37655	530	58797.9	0	0.000840764	0.000403307	0	0	0	0	0	0	0.00055305	0.00313257	0.00120845	0	0.000309518	0	0	0	0	0.00644766
BC5234	CwlC	30023266	NP_834897.1	N-acetylmuramoyl-L-alanine amidase	9.55736	577	60788	0.00544506	0.0119703	0.0114841	0.0110374	0.0108	0.0126014	0.00605602	0.00927339	0.00997349	0.00880535	0.0147981	0.00856295	0.0131647	0.00867134	0.00877934	0.00813334	0.00658211	0.00522187	0.17136
BC0896	CwlE	30019051	NP_830682.1	S-layer protein / peptidoglycan endo-beta-N-acetylglucosaminidase	8.67201	620	69973.1	0	0.00395294	0.00172381	0.000790144	0.000402038	0.000279224	0	0	0.000662985	0.00189108	0.00286912	0	0.000864825	0	0	0	0.000218772	0	0.0136549
BC1431	CwpB	30019580	NP_831211.1	cell wall endopeptidase	5.95555	421	46755	0.000746271	0.00211689	0.00304635	0	0	0.00205605	0.00148215	0	0	0.000928319	0.00309856	0.00195599	0.00106134	0.00233793	0.000847358	0.00240428	0.00241636	0.00347617	0.027974
BC3698	CwpC	30021795	NP_833426.1	cell wall endopeptidase	6.452	273	30451.8	0	0	0	0.00358893	0	0	0	0	0	0.00178948	0	0	0.00261876	0.00180269	0.00261346	0	0.000248422	0	0.0126617
BC5196	CwlD	30023229	NP_834860.1	N-acetylmuramoyl-L-alanine amidase	6.25055	435	47551.4	0.0119172	0.0261217	0.0245693	0.00957255	0.0148985	0.0167149	0.0117625	0.0184509	0.0118118	0.00718754	0.0119953	0.00799281	0.0106827	0.0079194	0.00803685	0.0101538	0.009978	0.0124677	0.232233
BC3791	-	30021882	NP_833513.1	nucleoside-binding protein	8.46621	361	39127.3	0	0	0	0	0	0	0	0	0	0	0	0	0	0	0.000197639	0	0.00075146	0.000953865	0.00190296
				6/ Transporters
				06.01/ protein export
BC3070	SipA	30021185	NP_832816.1	Signal peptidase I	7.83354	183	20591.9	0.00343366	0.0060875	0.00700828	0.00936946	0.0108968	0.0113521	0.00818343	0.0146195	0.0112309	0.00106782	0.0038882	0.00199993	0.013185	0.00672315	0.00545828	0.012068	0.0103767	0.00987876	0.146827
BC1273-BC1274	-	_	NA	Unknown - protein bcere0015_11440,	4.76299	1186	15150.1	0.000529815	0.000563581	0.000720919	0	0.00126103	0.00116775	0.000841803	0.000751932	0.00121305	0.000247147	0.000599951	0.000462884	0.00399356	0.00200561	0.00415091	0.00201727	0.00920649	0.00232273	0.0320564
				06.02/ ABC transporters
BC4979	SufB	30023019	NP_834650.1	ABC transporter-associated protein	5.06934	465	52456.1	0	0	0	0.00105352	0	0	0	0	0	0	0	0	0	0	0.000306871	0	0	0	0.0013604
BC0198	-	30018435	NP_830066.1	ABC transporter substrate-binding protein	6.67886	270	29789.9	0	0	0	0	0	0	0	0	0	0	0	0	0	0	0	0	0.000502365	0.000318838	0.000821203
BC0216	OppA3	30018453	NP_830084.1	oligopeptide-binding protein oppA	6.3423	546	61462.7	0	0	0	0	0	0	0.000457133	0	0	0	0	0	0	0	0	0	0.000248422	0.000630669	0.00133622
BC0348	MetQ	30018556	NP_830187.1	ABC transporter substrate-binding protein	8.32375	283	30737.5	0	0	0	0	0	0	0.0044098	0.00393901	0.00290495	0	0	0	0	0	0	0.00195092	0.00455323	0.00730061	0.0250585
BC0383	-	30018591	NP_830222.1	ferrichrome-binding protein	7.59564	306	34611.9	0	0	0.00139708	0	0.00162917	0.00169725	0.00203917	0.00218576	0.00335826	0.000638598	0.0007751	0	0.00262839	0.00107219	0.00116581	0.00481142	0.00487589	0.00562656	0.0339006
BC0426	-	30018634	NP_830265.1	hydroxymethylpyrimidine-binding protein	6.17965	332	37235.1	0	0	0	0	0	0	0	0	0	0	0.0003572	0.000275592	0	0.000494111	0	0.000277164	0.000817099	0.000518592	0.00273976
BC3738	-	30021832	NP_833463.1	Iron(III) dicitrate-binding protein	9.0973	321	35577.9	0.000489377	0	0	0.000763067	0.00543566	0.00593243	0.00855309	0.0083345	0.00832345	0.000913136	0.00443328	0.00142518	0.00612472	0.00408834	0.00377853	0.0160531	0.0101412	0.0139454	0.0987345
BC1376	-	30019526	NP_831157.1	flavodoxin	4.03013	148	16223.9	0	0	0	0	0	0	0.000843225	0	0.00277737	0	0	0	0	0	0	0.00124349	0	0.000581664	0.00544575
BC3466	-	30021569	NP_833200.1	ferrichrome-binding protein	8.71101	302	34000.9	0	0	0	0	0	0	0	0	0	0	0	0	0	0	0	0.00243757	0.000224567	0.00142527	0.00408741
BC4363	-	30022444	NP_834075.1	ferrichrome-binding protein	8.59671	315	34723.2	0	0	0	0.0015552	0.0134523	0.0115413	0.00633891	0.0113243	0.0117443	0	0.000752954	0.000290466	0.0110643	0.00572855	0.00520951	0.011977	0.0101191	0.0120248	0.113123
BC4546	-	30022622	NP_834253.1	ferrichrome-binding protein	8.9232	291	32060	0	0	0	0	0	0	0.000857713	0.00153229	0.00141254	0	0	0	0.000307097	0	0	0.00189729	0.00139833	0.00177498	0.00918024
BC4983	SufC	30023023	NP_834654.1	ABC transporter ATP-binding protein	4.62677	261	29012.5	0	0	0	0	0	0	0	0	0	0	0	0.000701124	0	0.000314262	0	0	0	0	0.00101539
BC4984	-	30023024	NP_834655.1	ABC transporter substrate-binding protein	8.75876	268	29584	0	0	0	0	0	0	0.00139698	0.000831895	0	0	0	0	0	0	0	0	0	0.000321218	0.0025501
BC4985	-	30023025	NP_834656.1	ABC transporter substrate-binding protein	7.67727	270	29871.2	0	0	0	0	0	0	0	0	0	0	0	0	0	0	0	0.00238566	0.0042701	0.00701444	0.0136702
BC5106	FatB	30023143	NP_834774.1	ferric anguibactin-binding protein	6.55291	338	36602	0	0	0	0.00144938	0.00147493	0.00102437	0.003323	0.00197883	0.00121613	0.000867209	0.00280687	0	0.00317273	0.000728009	0.00126652	0.0108898	0.007424	0.0109518	0.0485735
BC1179	OppA6	30019333	NP_830964.1	oligopeptide-binding protein oppA	8.04613	551	62372.9	0	0	0	0	0	0	0	0	0	0	0.000860909	0	0.000162187	0.000595444	0.000776925	0	0.00270785	0.00265602	0.00775933
BC3584	-	30021685	NP_833316.1	oligopeptide-binding protein oppA	6.61092	556	62384.9	0	0	0	0	0	0	0	0	0	0	0	0	0	0	0	0	0.000243954	0.000309663	0.000553617
BC0215	OppA2	30018452	NP_830083.1	oligopeptide-binding protein oppA	5.96895	546	61157.3	0	0	0	0	0	0	0	0	0	0	0	0.000167576	0.000327345	0.000600897	0.000522693	0	0.00248422	0.00173434	0.00583707
BC3586	OppA7	30021687	NP_833318.1	oligopeptide-binding protein oppA	8.47163	567	63701.6	0	0	0	0	0	0	0	0	0.000724957	0	0	0	0	0	0	0	0.000478443	0.000455483	0.00165888
BC0241	OppA4	30018478	NP_830109.1	oligopeptide-binding protein oppA	6.54376	575	63931	0	0	0	0	0	0	0.000217039	0	0	0	0	0	0	0	0	0	0.00117946	0.00149715	0.00289366
BC0745	SsuA	30018904	NP_830535.1	hydroxymethylpyrimidine-binding protein	6.22514	338	37799.6	0.000929527	0.00131836	0.00126481	0	0	0.000512187	0.00147689	0.000659609	0	0.00115628	0.000701717	0.000541401	0.00105758	0.000728009	0.000633262	0.00108898	0.00100324	0.00101877	0.0140906
BC2021	ZnuA	30020158	NP_831789.1	high-affinity zinc uptake system protein znuA precursor	6.1316	316	35584.3	0	0	0	0.00155028	0	0	0.00157971	0.00141106	0.00130079	0.000309195	0	0	0.000565603	0.000519129	0.000451567	0.00174718	0.000858471	0.00136213	0.0116551
BC1185	-	30019339	NP_830970.1	oligopeptide-binding protein oppA	6.37722	548	61954.5	0	0	0	0	0	0	0	0	0	0	0.000432811	0	0	0	0.000130196	0	0.000990062	0.000157092	0.00171016
				06.03/ Other transports
BC0816	-	30018975	NP_830606.1	periplasmic component of efflux system	5.99982	361	38925.1	0	0.000617181	0	0	0	0.000479554	0.00172849	0.00308792	0.000569322	0	0	0	0.000247549	0	0	0.000509797	0.00187865	0.000238466	0.00935693
BC2208	-	30020342	NP_831973.1	Iron(III) dicitrate-binding protein	8.4863	320	36149.8	0	0	0	0	0	0	0	0	0	0	0	0	0.000558533	0	0.000222961	0.000287558	0.00127161	0.0013451	0.00368576
BC2932	YvgJ1	30021049	NP_832680.1	phosphoglycerol transferase	7.22085	657	74607	0	0	0.000650693	0	0	0	0	0	0	0.000148715	0.00126352	0.00264602	0	0.000124844	0.00206332	0	0.000516128	0.000524118	0.00793736
BC5232	YvgJ2	30023264	NP_834895.1	phosphoglycerol transferase	6.16585	631	72035.8	0.00398327	0.00953354	0.00880755	0	0	0	0	0	0	0.0010839	0.00507438	0.00290005	0	0.000129988	0.000452283	0	0.000429916	0.000272857	0.0326677
				7/ Proteins folding, stress response & detoxification
				07.01/ Stress response & detoxification
BC0377	AhpC	30018585	NP_830216.1	Alkyl hydroperoxide reductase C22	4.79397	187	20693.4	0.0109207	0	0	0.0104789	0	0.000925771	0.0133473	0.00834564	0.0120897	0.0172422	0.0171227	0.0112536	0.00286733	0.00219311	0.00381538	0.00934946	0.00435204	0.00230177	0.126606
BC0376	AhpF	30018584	NP_830215.1	Alkyl hydroperoxide reductase subunit F	4.93143	508	54774.1	0.00525695	0	0	0.00578609	0	0.000340786	0.00466762	0.00570536	0.00687781	0.00865502	0.0077037	0.00666413	0.00105549	0.00161461	0.00154493	0.00326049	0.00240304	0.000508384	0.0620444
BC1603	-	30019750	NP_831381.1	cold shock protein	4.56885	65	7177.46	0	0	0	0	0	0	0	0	0	0	0	0	0	0	0	0	0.0260843	0.00264881	0.0287331
BC2262	-	30020394	NP_832025.1	thioredoxin	4.49008	110	12829.2	0	0	0	0	0	0	0	0	0	0	0	0	0	0	0	0.00418265	0.00123308	0.00391301	0.00932875
BC3956	TypA	30022044	NP_833675.1	GTP-binding protein TypA/BipA	5.12715	614	68976.2	0	0	0	0.000398932	0	0	0	0	0	0	0	0.000298035	0	0	0	0	0	0	0.000696967
BC4691	-	30022766	NP_834397.1	thioredoxin	4.3628	104	12463.9	0	0	0	0.00235524	0	0	0	0	0.00395241	0	0	0	0	0	0	0	0.00130422	0.00165551	0.00926737
BC3539	CspB	30021641	NP_833272.1	cold shock protein	4.84161	66	7361.58	0	0.00675159	0.00323867	0	0	0	0.0113452	0	0	0.00888232	0.0125778	0.0152494	0.0622849	0.0671092	0.0702665	0.104566	0.0904256	0.088695	0.541393
BC2011	Dps1	30020148	NP_831779.1	non-specific DNA-binding protein Dps / Iron-binding ferritin-like antioxidant protein / ferroxidase	4.72732	147	16669.2	0.00320592	0	0	0.00333258	0	0	0.0101875	0	0.00699065	0.0112993	0.00726063	0.0118261	0.00486341	0.00557975	0.00679501	0.0118935	0.00276813	0.00585621	0.0918588
BC5044	Dps2	30023083	NP_834714.1	non-specific DNA-binding protein Dps / Iron-binding ferritin-like antioxidant protein / ferroxidase	4.69475	146	16914.4	0.0225952	0	0	0.0117439	0	0.00118575	0.0196598	0.00916224	0.0267464	0.0254302	0.0259924	0.0288277	0.0165264	0.0106741	0.0127057	0.0252105	0.00743224	0.0106134	0.254506
BC4270	-	30022353	NP_833984.1	penicillin-binding protein	7.05114	708	79573.4	0	0.000944078	0.000905731	0.0031137	0.000704135	0.000733555	0.000705069	0	0	0	0.000670001	0.000129233	0.002272	0.00139021	0.00201547	0.00181957	0.00134106	0.00206704	0.0188109
BC1155	KatE	30019310	NP_830941.1	catalase	5.8023	488	55881.6	0.0128762	0	0	0.00451742	0	0.000709504	0.0184127	0.00730976	0.0147405	0.00961038	0.00680436	0.00693725	0.00274688	0.00268926	0.00277788	0.00433693	0.00194563	0.00246969	0.0988844
BC4272	SodA	30022355	NP_833986.1	superoxide dismutase [Mn]	5.33878	218	24738.1	0.00216179	0	0	0	0	0	0	0	0	0.00358553	0.00380794	0.0041971	0	0	0	0	0	0	0.0137524
BC5445	SodB	30023475	NP_835106.1	superoxide dismutase [Mn]	5.36781	208	23983.7	0.00302096	0	0	0.00117762	0	0.00166461	0.00899981	0.00214373	0.0019762	0.00375791	0.00228058	0.00219944	0.000859281	0.00118302	0.00171509	0.00442396	0.00195632	0.00248326	0.0398418
BC0443	TerD1	30018651	NP_830282.1	tellurium resistance protein terD	4.60014	196	21352.5	0.00240444	0	0	0.00249943	0	0	0.00254688	0.00227498	0.00629159	0.00348948	0.00242021	0.00420138	0	0	0	0	0	0	0.0261284
BC0444	TerD2	30018652	NP_830283.1	tellurium resistance protein terD	4.57637	192	20789.3	0.000818178	0	0	0.00382726	0	0	0.00519989	0	0.00642266	0.00356218	0.00123532	0.00238273	0	0	0.000743204	0	0.00247258	0.000896732	0.0275607
BC4639	Tpx	30022714	NP_834345.1	Thiol peroxidase	5.03872	166	17941.1	0	0	0	0.00147557	0	0	0	0	0	0	0	0.000551185	0	0	0	0	0	0	0.00202675
BC4521	TrxA	30022599	NP_834230.1	thioredoxin	4.50853	104	11470.9	0.00302096	0	0	0.00471047	0	0.00665843	0.0263994	0.0107186	0.00988102	0.00563686	0.00798204	0.0035191	0.00429641	0.00630941	0.00548827	0.00973272	0.0136943	0.0107608	0.128809
BC3533	VanW	30021635	NP_833266.1	vancomycin B-type resistance protein vanW	5.75911	295	31429.1	0	0.00151052	0.000724585	0	0	0	0.000423042	0	0	0	0	0	0.00302933	0.0033365	0.0038697	0.00155963	0.00482781	0.00612818	0.0254093
BC5388	YwfI	30023418	NP_835049.1	putative heme peroxidase	5.00008	247	28677.1	0.000635992	0	0	0	0	0	0.000505252	0	0.000832086	0	0	0	0	0	0.000577713	0	0.000274572	0	0.00282562
BC1076	MecR1	30019231	NP_830862.1	methicillin resistance mecR1 protein	8.92647	649	75593.4	0	0	0	0	0	0.000533495	0	0	0	0	0	0	0.00041309	0.000252765	0.000109935	0	0.000104498	0	0.00141378
BC0483	-	30018689	NP_830320.1	penicillin-binding protein	9.03678	423	47589.2	0	0	0	0	0	0	0	0	0	0	0	0	0	0	0	0	0.000641317	0	0.000641317
BC4371	-	30022452	NP_834083.1	Putative FMN-dependent NADH-azoreductase 1 [Bacillus sp. WBUNB004]	9.24646	220	24513.7	0	0	0	0	0	0	0.00113452	0	0	0	0	0	0.00121862	0.000745658	0.00129723	0.00376439	0.00339096	0.00391301	0.0154644
BC5159	TrxB	30023192	NP_834823.1	thioredoxin reductase	5.16283	321	34934.8	0.00293626	0	0	0.000763067	0	0	0.00544287	0.00138908	0.00512212	0.00334817	0.00147776	0.00342044	0	0.000255521	0.000222267	0	0.000845099	0	0.0252227
BC0786	-	30018945	NP_830576.1	nitroreductase family protein	8.39138	186	21293	0.00084457	0	0	0	0	0	0.00268381	0	0	0.000525299	0	0	0	0	0	0	0	0	0.00405368
				07.02/ Chaperone proteins				0	0	0	0	0	0	0	0	0	0	0	0	0	0	0	0	0	0	0
BC4312	DnaK	30022393	NP_834024.1	molecular chaperone DnaK	4.66383	611	65726	0.00951282	0.00182326	0.00104952	0.00521159	0	0.000850012	0.00347227	0.00145956	0.00100913	0.00671626	0.00679322	0.00554072	0	0.000671214	0.00105095	0	0.000110997	0	0.0452715
BC0295	GroEL	30018515	NP_830146.1	chaperonin GroEL	4.78825	544	57396	0.019925	0.00532432	0.00117878	0.00945558	0.00091641	0.00127293	0.00711161	0.00696712	0.0098229	0.0154461	0.0148238	0.0132872	0.00295694	0.00678494	0.00721345	0.00930333	0.00461271	0.00221546	0.138619
BC0294	GroES	161511213	NP_830145.2	co-chaperonin GroES	4.69158	94	10049.4	0.010027	0.00948095	0.00454793	0.0156348	0	0.00736677	0.0225697	0.0142307	0.0153051	0.0103942	0.0100928	0.00876032	0.00855625	0.00523547	0.00834918	0.0107681	0.0173155	0.0100739	0.188709
BC4313	GrpE	30022394	NP_834025.1	GrpE protein	4.5598	188	21630.8	0.00334234	0	0	0.0013029	0	0.00184169	0.00663815	0	0.00327966	0.00103942	0	0	0.000950694	0.000872579	0.000759017	0.00195784	0.000721481	0.00137372	0.0240795
BC4480	Tig	30022561	NP_834192.1	trigger factor	4.5344	425	47316.1	0.00480511	0.00314544	0	0.0028817	0	0	0.000880922	0.00157375	0	0.00551749	0.00334843	0.00452101	0.000841085	0.00192994	0.0021824	0.000866056	0.00111702	0.000607668	0.034218
BC1043	PrsA1	30019198	NP_830829.1	peptidylprolyl isomerase	7.58097	286	32403.9	0	0	0	0.00256935	0	0	0.00436354	0.00155908	0.00215586	0	0	0	0.00156233	0.000573583	0.000997868	0.0045044	0.00426834	0.00331101	0.0258654
BC1161	PrsA2	30019316	NP_830947.1	peptidylprolyl isomerase	6.93276	285	32214.7	0	0	0	0	0	0	0.00131366	0.000782273	0	0	0.000416106	0	0.000940687	0	0	0.00581169	0.0038074	0.00392674	0.0169985
BC4061	-	30022148	NP_833779.1	peptidyl-prolyl cis-trans isomerase	5.60832	145	15777.8	0	0	0	0	0	0	0.00258201	0	0	0	0	0	0	0	0	0	0	0	0.00258201
				8/ Others
				08.01/ Ribosome components
BC5075	RplK2	30023112	NP_834743.1	50S ribosomal protein L11	9.48789	141	15068	0	0	0	0.0017372	0	0	0.00177017	0.00316238	0	0.00207884	0	0.000648913	0	0	0	0	0	0	0.0093975
BC5331	RpmE2	161511196	NP_834993.2	50S ribosomal protein L31 type B	9.22239	81	9178.58	0	0	0	0	0	0	0	0	0	0	0	0.00112959	0	0	0	0.00454412	0.00418637	0.00637676	0.0162368
BC0142	RplX	30018391	NP_830022.1	50S ribosomal protein L24	10.0934	103	11221.3	0.00762573	0.00216313	0	0.0047562	0	0	0.0121162	0	0	0.00474299	0.00230272	0.00444159	0	0.000796334	0.00207808	0.00446691	0.0032922	0.00585053	0.0546327
BC0118	RplA	161511215	NP_829999.2	50S ribosomal protein L1	9.50358	693	24468	0.00249349	0	0	0.00106037	0	0	0.000360165	0	0	0.00197385	0.000684504	0.00145233	0	0.000118358	0.000205909	0.000265565	0.000195727	0.000124223	0.00893449
BC0134	RplB	30018383	NP_830014.1	50S ribosomal protein L2	10.7203	276	30260.4	0	0	0	0.0044374	0	0	0.00226082	0	0.00446794	0	0	0	0	0	0	0	0	0	0.0111662
BC0131	RplC	30018380	NP_830011.1	50S ribosomal protein L3	9.99016	210	22692.2	0.00299219	0	0	0	0	0	0	0	0	0.000930529	0.000564715	0.0013071	0	0	0	0	0	0	0.00579453
BC0132	RplD	30018381	NP_830012.1	50S ribosomal protein L4	9.9485	207	22516.3	0.00303556	0	0	0	0	0	0	0	0	0.00188803	0.0017187	0.00176805	0	0	0	0	0	0	0.00841034
BC0143	RplE	30018392	NP_830023.1	50S ribosomal protein L5	9.69471	179	20152.8	0.0026328	0	0.00716489	0.00273681	0	0	0	0	0	0.00163752	0.00265006	0.00102231	0	0	0	0	0	0	0.0178444
BC0146	RplF	30018395	NP_830026.1	50S ribosomal protein L6	9.39429	179	19503.5	0.0026328	0	0.00955318	0.00273681	0	0	0.00209157	0	0	0.00327505	0.00265006	0.00255577	0	0	0.00039859	0	0	0	0.0258938
BC0119	RplJ	30018369	NP_830000.1	50S ribosomal protein L10	5.37906	166	18043.6	0.0037853	0	0.015452	0.00295114	0	0	0	0	0	0.00529729	0.003572	0.00330711	0	0.000988221	0.00257883	0.00332597	0.000817099	0.00155578	0.0436307
BC0120	RplL	30018370	NP_830001.1	50S ribosomal protein L7/L12	4.71372	119	12509.8	0.0118808	0.00561687	0.00718496	0.0123501	0.0041893	0.00290956	0.0199256	0.00936755	0.0138168	0.00821055	0.00797245	0.00615104	0.000750968	0.00344632	0.0029978	0.00386632	0.00227964	0.00434049	0.127257
BC0164	RplM	30018412	NP_830043.1	50S ribosomal protein L13	9.85526	145	16417.7	0.00216676	0.00153657	0.00147416	0.00506782	0	0	0	0	0	0.00336916	0.00163573	0.00126202	0	0	0	0	0	0	0.0165122
BC0141	RplN	30018390	NP_830021.1	50S ribosomal protein L14	10.109	122	13112.2	0	0	0.00525621	0	0	0	0	0	0	0.00160173	0	0.000749973	0	0	0	0	0	0	0.00760791
BC0150	RrplO	30018399	NP_830030.1	50S ribosomal protein L15	10.4003	146	15468.4	0.00430384	0	0	0.0033554	0	0	0.00170955	0	0	0	0	0	0	0	0	0	0	0.000589632	0.00995843
BC0159	RplQ	30018407	NP_830038.1	50S ribosomal protein L17	10.4835	120	13441.3	0.00261817	0.00371337	0.00712508	0	0	0.00144266	0.00415991	0.0018579	0.00342542	0.00488528	0.00592951	0.00457483	0	0	0.00297282	0.00306728	0.00113032	0.00286954	0.0497721
BC4438	RplU	30022519	NP_834150.1	50S ribosomal protein L21	9.72982	102	11184.2	0.0030802	0	0	0.00480283	0	0	0	0	0	0.0019158	0.0023253	0.00269108	0	0	0.00139897	0	0	0	0.0162142
BC0136	RplV	30018385	NP_830016.1	50S ribosomal protein L22	10.5978	113	13117.2	0.00695089	0	0	0.0043353	0	0	0	0	0	0.0034586	0	0.00323882	0	0	0	0	0	0	0.0179836
BC4436	RpmA	30022517	NP_834148.1	50S ribosomal protein L27	10.4239	96	10498.6	0	0	0	0	0	0	0	0	0	0	0	0	0	0	0	0	0	0.00448366	0.00448366
BC0149	RpmD	30018398	NP_830029.1	50S ribosomal protein L30	9.86983	60	6551.7	0	0	0	0.00408241	0	0	0.0187196	0.00743159	0.0137017	0	0	0	0.00446826	0.00136704	0.0047565	0.0337401	0.0169548	0.0286954	0.133917
BC1498	RrpsA	30019646	NP_831277.1	30S ribosomal protein S1	4.97027	382	42140.4	0	0	0	0.00128243	0	0	0	0	0	0.00102309	0.000620891	0.00071856	0	0	0	0	0	0	0.00364498
BC3825	RpsB	30021915	NP_833546.1	30S ribosomal protein S2	9.14162	233	26546.2	0.00269683	0	0.000917393	0.00735885	0	0	0	0	0	0.00503205	0.00101794	0.00314152	0	0	0	0	0	0	0.0201646
BC0137	RpsC	30018386	NP_830017.1	30S ribosomal protein S3	9.98725	219	24279.2	0.00286923	0	0	0	0	0	0	0	0	0.00133843	0.00162452	0.00167117	0	0	0	0	0	0	0.00750335
BC4655	RpsD	30022730	NP_834361.1	30S ribosomal protein S4	9.90756	200	22971	0	0	0	0.00122472	0	0	0	0	0	0.00341969	0.00177885	0.0027449	0	0	0	0	0	0	0.00916817
BC0148	RpsE	30018397	NP_830028.1	30S ribosomal protein S5	9.78672	167	17649.7	0.00188132	0	0	0.00293347	0	0	0	0	0	0.00117013	0.00142024	0.00109577	0	0	0	0	0	0	0.00850092
BC5476	RpsF	30023498	NP_835129.1	30S ribosomal protein S6	5.51866	96	11291.9	0	0	0.00445318	0	0	0	0	0	0	0.00101777	0.00123532	0.000953091	0	0	0.000743204	0	0	0	0.00840255
BC0126	RpsG	30018376	NP_830007.1	30S ribosomal protein S7	10.0303	156	17899.4	0.00906289	0	0	0	0	0	0	0	0	0.00563686	0.00380097	0.0035191	0	0	0	0	0	0	0.0220198
BC0145	RpsH	30018394	NP_830025.1	30S ribosomal protein S8	9.65167	132	14873.1	0	0	0.00161934	0.00742256	0	0	0	0.003378	0	0.00222058	0	0	0	0	0	0	0	0.000652169	0.0152926
BC0165	RpsI	30018413	NP_830044.1	30S ribosomal protein S9	10.8277	130	14481.9	0.00241677	0	0	0	0	0	0	0	0	0	0	0.00140764	0	0	0.000548827	0.00141567	0	0	0.00578891
BC0130	RpsJ	30018379	NP_830010.1	30S ribosomal protein S10	9.64211	102	11676.4	0.0046203	0	0.00838245	0.00240142	0	0	0	0	0	0.00574739	0.00581325	0.00627919	0	0	0.00139897	0.000902141	0	0	0.0355451
BC0157	RpsK	30018405	NP_830036.1	30S ribosomal protein S11	11.5299	129	13744.4	0.00243551	0	0	0.00569638	0	0	0	0	0	0.000757408	0	0	0	0	0	0	0	0	0.0088893
BC0156	RpsM	30018404	NP_830035.1	30S ribosomal protein S13	11.1687	121	13810.7	0.00259653	0	0	0.00202434	0	0	0	0	0	0.00161497	0	0	0	0	0	0	0	0	0.00623583
BC3806	RpsO	30021897	NP_833528.1	30S ribosomal protein S15	10.6373	89	10553.7	0	0	0	0	0	0	0.00140222	0	0	0.00219563	0	0.00308416	0	0	0	0.00620349	0.00457208	0.00483631	0.0222939
BC3842	RpsP	30021932	NP_833563.1	30S ribosomal protein S16	10.1323	90	10111.4	0	0	0	0.00544321	0	0	0.00277327	0.0024772	0	0.00217123	0.00263534	0.00203326	0	0	0	0.00306728	0.00452128	0.0066956	0.0318177
BC0135	RpsS	30018384	NP_830015.1	SSU ribosomal protein S19P	9.99175	92	10621.6	0	0	0	0	0	0	0	0	0	0	0	0.00198906	0	0	0	0.0020004	0.00147433	0.00187144	0.00733523
BC4320	RpsT	30022401	NP_834032.1	30S ribosomal protein S20	10.6655	85	9336.12	0	0	0	0	0	0	0.00293641	0	0.00241794	0	0.00279036	0	0	0	0	0.00216514	0.00239362	0.00405112	0.0167546
				08.02/ Other ribosome related proteins
BC3822	Frr	30021912	NP_833543.1	ribosome recycling factor	5.79034	185	20634	0.00254741	0	0.00231084	0.00794415	0.00269474	0	0.0033729	0.00482049	0.00444379	0.00475324	0.00320514	0.00593492	0.000483055	0.00133009	0.00192831	0.00298438	0.00109977	0.00325732	0.0531106
BC5190	-	30023223	NP_834854.1	sigma (54) modulation protein / SSU ribosomal protein S30P	5.62641	180	21065.1	0.000872723	0	0	0.0013608	0	0	0	0	0	0.00542809	0.00329417	0.00254157	0	0	0.000792751	0.00408971	0.00188387	0.00143477	0.0216985
				08.03/ Aminoacyl-tRNA biosynthesis and modification
BC4559	AsnC	30022634	NP_834265.1	asparaginyl-tRNA synthetase	5.0858	463	53006.6	0.000339287	0	0	0	0	0	0	0	0	0.000422054	0.000512269	0.000395234	0	0	0	0	0	0	0.00166884
BC1177	TrpS	_	NA	Tryptophanyl-tRNA synthetase	6.93	1186	36839.4	0	0	0	0	0	0	0.000420902	0	0.00103976	0	0	0.000154295	0	0	0.000180474	7.75872e-05	0	0	0.00187301
BC0108	GltX	30018358	NP_829989.1	glutamyl-tRNA synthetase	5.24615	485	56910	0.000971691	0	0	0.00101008	0	0.000356947	0.00411702	0	0.00339011	0.00201455	0.000489032	0.00226384	0.000737033	0.000338237	0.000588434	0.000189729	0	0	0.0164667
BC3895	IleS1	30021984	NP_833615.1	isoleucyl-tRNA synthetase	5.18665	921	104496	0.000341129	0	0	0	0	0	0	0	0	0.000212173	0	0.00019869	0.000194061	0.000178116	0.000232403	0	0	0	0.00135657
BC0084	LysS	30018348	NP_829979.1	lysyl-tRNA synthetase	5.2439	499	57603.1	0.00031481	0	0	0.000981742	0	0	0	0	0.000823748	0	0	0	0	0	0	0	0	0	0.0021203
BC0043	MetS	30018309	NP_829940.1	methionyl-tRNA synthetase	5.31475	660	75155.5	0.000952061	0	0	0.000742256	0	0	0	0	0	0.000740194	0	0.000693157	0	0	0	0	0	0	0.00312767
				08.04/ Other RNA related proteins
BC4494	Rph	30022573	NP_834204.1	ribonuclease PH	5.05656	245	26983.9	0	0	0	0	0	0	0.00305626	0	0.000838878	0	0	0	0.000729512	0.00066957	0.000582429	0	0.000553626	0.000702745	0.00713302
BC3868	RpoZ	30021958	NP_833589.1	DNA-directed RNA polymerase subunit omega	5.33648	70	7683.96	0	0	0	0	0	0	0	0	0	0	0	0	0	0	0	0	0	0.00368941	0.00368941
BC1225	-	30019378	NP_831009.1	Putative phosphoesterase BC_1225	6.29615	172	19801.2	0	0	0	0.00284819	0	0	0	0.00259242	0	0.00113611	0	0.00106392	0	0.000476874	0.000829623	0.000534991	0	0	0.00948212
				08.05/ Translation apparatus
BC0128	FusA	30018377	NP_830008.1	elongation factor G	4.9119	692	76276.3	0.0108964	0	0	0.00778725	0	0.000500344	0.00108206	0.000322179	0.00445503	0.00691846	0.00771179	0.00687547	0.000774843	0.00165941	0.00206207	0	9.80047e-05	0	0.0511433
BC3824	Tsf	30021914	NP_833545.1	elongation factor Ts	5.25239	295	32458.6	0.00905265	0.000755262	0.00144917	0.00498192	0	0	0.00126913	0.00831331	0.00209009	0.00728652	0.00402001	0.00682348	0	0.00222434	0.0038697	0.00249541	0.000229896	0.000583636	0.0554445
BC0129	Tuf	30018378	NP_830009.1	elongation factor Tu	4.928	395	42911.9	0.0226687	0.00676868	0.00378802	0.00372068	0.000631047	0.00350621	0.0044232	0.00564425	0.00520317	0.0183043	0.0207158	0.0180677	0.00203617	0.00726781	0.00596068	0.000465916	0.000858471	0	0.130031
				08.06/ DNA replication and reparation systems
BC5475	Ssb	30023497	NP_835128.1	single-strand DNA-binding protein	5.18548	170	18483	0	0	0	0	0	0	0.0014682	0	0.00241794	0.00172422	0.00139518	0.00107643	0.00105136	0.000964969	0.000839383	0.00162385	0.000797873	0.00101278	0.0143722
BC3779	RecA	30021871	NP_833502.1	recombinase A	5.24002	343	37218.2	0.00137397	0	0	0	0	0	0	0	0	0.0025637	0.00242021	0.00133377	0	0	0	0	0	0	0.00769165
BC0187	-	30018424	NP_830055.1	Hypothetical Membrane Associated Protein	6.25224	493	53425.9	0	0	0	0	0	0	0	0	0	0	0	0	0	0	0	0	0.000550257	0	0.000550257
BC1852	SbcC2	30019994	NP_831625.1	exonuclease SbcC	5.28429	518	58834.3	0	0	0	0	0	0	0	0	0	0.000188621	0	0.000176635	0	0	0	0	0	0	0.000365255
BC3527	-	30021629	NP_833260.1	Uncharacterized protein	6.56103	117	13220.4	0.00134265	0.00190429	0.0109617	0.0209354	0.027696	0.0162762	0.014933	0.024772	0.0228361	0.00501054	0.00912233	0.00547416	0.0137485	0.0105157	0.00914712	0.0125837	0.00927442	0.0117725	0.228306
				08.07/ Transcriptional regulators
BC0539	YebC/PmpR	161511211	NP_830359.2	Putative YebC/PmpR family DNA-binding regulatory protein [Bacillus cereus]	4.48303	239	26273	0.000657281	0	0	0	0	0.000724348	0	0	0	0	0	0.000382831	0	0	0	0	0	0	0.00176446
BC0102	ClpC	30018352	NP_829983.1	negative regulator of genetic competence clpC/mecB	6.05912	811	90516.8	0.00813537	0	0	0.000604056	0	0	0.00107717	0	0.00126711	0.00349379	0.00190095	0.00180511	0	0	0.00017595	0.000907703	8.36242e-05	0	0.0194508
BC3826	CodY	30021916	NP_833547.1	transcriptional repressor CodY	5.02553	259	28775	0.00121305	0	0	0	0	0	0	0	0	0.00113172	0.000915755	0.000706538	0	0	0.000275473	0	0	0	0.00424254
BC5000	LytR	30023233	NP_834864.1	LytR family transcriptional regulator	9.18113	374	42377.7	0	0	0	0	0	0	0	0	0	0	0	0	0	0	0	0.000246039	0	0.000460355	0.000706393
BC5265	LytR1	30023297	NP_834928.1	membrane-bound transcriptional regulator LytR	8.61583	304	34029.5	0.00103349	0.00439741	0.00492193	0.00161148	0.00327978	0.00170841	0.000821035	0.00660043	0.00473249	0.0006428	0.0011703	0.000601952	0.00323361	0.0026981	0.00281635	0.00211884	0.00267707	0.00226543	0.0473309
BC0801	LytR2	30018960	NP_830591.1	LytR family transcriptional regulator	5.86211	411	45535	0	0	0	0.000595972	0	0.000842429	0	0.00216981	0	0	0	0	0.00304407	0.00279395	0.00121517	0.000223889	0.000825051	0.000418912	0.0121292
BC1669	LytR3	30020108	NP_831739.1	LytR family transcriptional regulator	9.31026	335	37743.8	0	0.000665082	0	0.000731178	0.00148814	0.00103355	0.000372529	0.00199655	0.000613508	0	0.000708001	0	0.000800286	0.000734529	0.000425956	0	0.000404891	0	0.00997419
BC2193	MecA	30020327	NP_831958.1	MecA protein	8.5295	661	72827.7	0	0	0	0	0	0	0.000377602	0	0	0	0	0	0.000270394	0.000496353	0.000215878	0.000556844	0.000615606	0.000781419	0.00331409
BC4968	TipA	30023008	NP_834639.1	transcriptional activator tipA	5.59865	244	28265.2	0	0	0	0	0	0	0	0	0	0	0.000972051	0.00187493	0.001465	0.00134463	0.00116963	0.000754249	0.00277948	0.00352813	0.0138881
BC3782	-	30021874	NP_833505.1	Transcriptional regulator	5.48287	303	33570.7	0	0	0	0	0	0	0.000823745	0	0	0	0	0	0	0	0	0	0.00134296	0	0.0021667
				08.08/ Sporulation
BC1279	-	30019430	NP_831061.1	spore coat-associated protein N	5.52315	197	21848.2	0	0	0	0	0	0	0	0	0	0	0	0	0	0	0	0.000934197	0.00206556	0.000873973	0.00387373
				08.09/ Cell division
BC3916	FtsI	30022005	NP_833636.1	division specific D,D-transpeptidase / cell division protein ftsI	8.80205	716	78053.4	0	0	0	0	0	0	0	0	0	0	0	0	0	0.000343669	0.000199295	0	0.000189439	0	0.000732403
BC0065	DIVIC	30018331	NP_829962.1	cell division protein DIVIC	9.72681	119	14092.6	0	0	0	0	0	0	0	0	0	0	0	0	0	0	0	0.00463958	0.00056991	0.00434049	0.00954998
BC3896	DivIVA	30021985	NP_833616.1	cell division protein DivIVA	4.86359	168	19732.3	0	0	0	0	0	0	0	0	0	0.00116316	0	0	0	0	0.000849376	0.00109546	0	0	0.00310799
BC3917	FtsL	30022006	NP_833637.1	cell division protein ftsL	9.301	120	13607.4	0	0	0	0	0	0	0	0	0	0	0	0	0	0.00136704	0	0.00230046	0.00226064	0.00286954	0.00879768
BC2186	FtsK	30020320	NP_831951.1	Putative cell division protein FtsK	5.18711	195	22165	0	0.00114258	0.00219233	0	0.00255655	0.00710232	0.00191996	0.00228664	0	0.000501054	0.00182447	0.000938428	0.0027497	0.00252377	0.00219531	0.00283134	0.00243454	0.00441468	0.0376137
				08.10/ pBClin15 proteins
BCp0002		29899113	NP_829890.1	putative cytoplasmic protein	5.05313	165	17989.4	0.0295139	0.0135032	0.0142502	0.0148451	0	0.00419683	0.00907617	0.0175656	0.00622804	0	0	0	0	0	0	0	0	0	0.109179
BCp0009		29899120	NP_829897.1	putative cytoplasmic protein	5.90254	216	25161.8	0.00290908	0	0	0	0	0	0.00115553	0	0	0	0	0	0	0	0	0	0	0	0.00406461
BCp0010		29899121	NP_829898.1	putative cytoplasmic protein	7.8045	355	39817.6	0.0194703	0	0.00060212	0.0124197	0	0	0.00667929	0.00376813	0.00752628	0	0	0	0	0	0	0	0	0	0.0504659
BCp0018		29899129	NP_829906.1	putative cytoplasmic protein	5.28434	264	29146.1	0.00654542	0	0	0.00185564	0	0	0.000945434	0	0.00155701	0	0	0	0	0	0	0	0	0	0.0109035
BCp0021	CwlF	29899132	NP_829909.1	N-acetylmuramoyl-L-alanine amidase	5.87024	227	26081.9	0.00692027	0	0	0.00971146	0	0	0.00109954	0.0019643	0.00181079	0	0	0	0	0	0	0	0	0	0.0215064
				08.11/ Chromosomical proteins of unknown functions
BC3133	-	30021243	NP_832874.1	putative hydrolase	5.2782	376	42322.7	0	0	0	0	0	0	0	0	0.00054661	0	0	0	0.00166371	0.000436289	0.000759017	0.000734189	0.00108222	0.000686859	0.0059089
BC3699	-	30021796	NP_833427.1	antigen	7.71484	326	36227.9	0	0	0	0.000751364	0	0	0	0	0	0.000899131	0	0	0.000274126	0.00226442	0.00547144	0	0	0	0.00966048
BC0200	-	30018437	NP_830068.1	Uncharacterized protein	5.41392	254	28082.2	0	0.000877175	0.000841545	0	0	0	0	0.00351099	0.00161831	0	0	0	0	0	0	0.000724554	0.00267005	0.00135569	0.0115983
BC0683	-	30018865	NP_830496.1	Uncharacterized protein	8.57979	378	42950.5	0	0.0023577	0	0	0	0.000457987	0	0	0	0	0	0	0.000472832	0.000433981	0	0	0.000179416	0	0.00390191
BC0687	-	30018869	NP_830500.1	IG hypothetical 22578	5.57857	515	56149.7	0.00152515	0.00302838	0.00373548	0	0.000968014	0	0	0	0	0.000948598	0.00506599	0.0019543	0.000867624	0.00111487	0.00110831	0	0.000526751	0.00100295	0.0218464
BC0827	-	30018986	NP_830617.1	Uncharacterized protein	9.98975	93	10724.1	0	0	0	0	0	0	0	0	0	0	0	0	0	0	0	0	0.00218772	0.000925659	0.00311338
BC0880	-	30019035	NP_830666.1	UPF0342 protein BC_0880	4.69695	118	13571.8	0	0	0	0	0	0	0.0126913	0	0	0.00331205	0	0.00155079	0	0	0	0.000779817	0	0.000729545	0.0190635
BC1295	-	30019446	NP_831077.1	Uncharacterized protein	6.46831	275	30510.2	0	0	0	0	0	0	0.000453808	0	0	0	0	0	0	0	0	0.00100384	0.000739846	0.000626082	0.00282357
BC1649	-	_	NA	Uncharacterized protein	5	1186	43461.4	0	0.00244218	0.00126161	0.00020653	0	0	0	0	0	0	0	0	0	0.000276635	6.01582e-05	0	0	0	0.00424712
BC1687	-	30019831	NP_831462.1	Uncharacterized protein	8.5342	277	32155.6	0	0	0	0	0	0	0	0	0.0022259	0	0	0	0	0	0	0.000332196	0.00146901	0	0.00402711
BC1853	-	30019995	NP_831626.1	Uncharacterized protein	4.62437	100	11338.8	0	0	0	0	0	0	0	0	0	0.00293117	0.0011859	0.00457483	0	0	0.00214043	0	0	0	0.0108323
BC2078	-	30020215	NP_831846.1	Hypothetical Membrane Spanning Protein	5.11647	1243	136675	0	0	0	0	0	0	0	0	0	0	0	0	0.000287579	0.000329937	0.000229598	0.000370146	0.000654731	0.000692569	0.00256456
BC2546	-	30020674	NP_832305.1	Uncharacterized protein	6.91742	113	13129.8	0	0.0039434	0	0	0	0	0	0	0	0	0	0	0.00158169	0.00217759	0.00189418	0.00162864	0.00180051	0.0030473	0.0160733
BC3251	-	30021360	NP_832991.1	Uncharacterized protein	8.90408	390	45166.1	0.00120839	0.00228515	0.00767317	0	0.00127828	0.00266337	0	0	0.000526988	0.0027558	0.00638563	0.00422292	0.00206227	0.00315471	0.00365885	0.000471889	0.00139116	0.0013244	0.041063
BC3324	-	30021432	NP_833063.1	Uncharacterized protein	6.71249	158	16964.3	0	0	0	0	0	0	0	0	0	0	0	0	0	0	0	0.00232958	0.000429236	0	0.00275882
BC4062	-	30022149	NP_833780.1	IG hypothetical 17221	5.66209	288	31649.8	0	0.000773619	0.000742196	0.00340201	0.000865499	0.000601108	0.00259994	0.00541887	0.00428178	0	0.000411772	0.000953091	0.00217207	0.001424	0.00297282	0.00862673	0.00518064	0.00687495	0.0473011
BC4120	-	30022207	NP_833838.1	Uncharacterized protein	9.17684	124	13826.5	0	0	0	0	0	0	0	0	0	0	0	0	0	0	0	0	0.00218772	0.00208273	0.00427045
BC5360	-	30023390	NP_835021.1	Unknown	8.88875	149	16774.5	0	0.00299064	0.00286916	0.0131514	0.0133833	0.00929498	0.00670053	0.00897776	0.0110349	0.00327871	0.00636726	0.00491257	0.00479813	0.00440389	0.00383074	0.00494059	0.0036413	0.00577761	0.110353
BC0236	-	30018473	NP_830104.1	Transglycosylase	6.92039	177	19925.2	0	0	0	0	0	0	0	0	0	0	0	0	0.000504888	0	0	0.00259939	0.0019158	0.00145909	0.00647917
				9/ Phage proteins
BC4801	PspA	30022872	NP_834503.1	Phage shock protein A	5.79898	221	25312.9	0	0	0	0	0	0	0.00169408	0	0	0	0	0	0	0	0	0	0	0	0.00169408
BC1859	-	30020001	NP_831632.1	Phage protein	6.77383	189	21553.4	0	0	0	0	0	0	0	0	0	0.00516961	0.00564715	0.00435699	0.000945664	0.00130194	0.00151	0.00194748	0.00143533	0.000455483	0.0227696
BC1862	-	30020004	NP_831635.1	Phage protein	4.54002	261	29544.7	0.00180563	0	0	0	0	0	0	0	0	0.00935877	0.00999611	0.0101663	0	0.00377114	0.00328035	0	0	0	0.0383783
BC1890	-	30020032	NP_831663.1	Phage protein	5.75533	155	17837.2	0	0	0	0	0	0	0	0	0	0.00693394	0.00535569	0.00590301	0	0.00158753	0.000920614	0.001781	0	0	0.0224818
BC1892	-	30020034	NP_831665.1	Phage protein	4.87816	505	58981.5	0	0	0	0	0	0	0	0	0	0.00386953	0.00140899	0.00289891	0.000707843	0.00146179	0.00113026	0	0	0	0.0114773
BC1893	-	30020035	NP_831666.1	scaffold protein	5.40518	257	28623.8	0.00122249	0	0	0.00190618	0	0	0.00485593	0	0	0.0144467	0.0129203	0.0135287	0.00938857	0.0095746	0.00805089	0.0114575	0.00738887	0.0117238	0.106465
BC1894	-	30020036	NP_831667.1	Phage protein	5.516	374	41000	0.00126008	0	0	0.0117888	0	0.00185154	0.00367051	0	0	0.0289982	0.0275865	0.0293572	0.0248502	0.0241242	0.0236553	0.0164846	0.0166828	0.0119692	0.222279
BC1895	-	30020037	NP_831668.1	Phage protein	9.45533	74	7882.29	0	0	0	0	0	0	0	0	0	0.00660173	0	0.00741865	0.00120764	0	0.00192831	0	0.000916476	0	0.0180728
BC1897	-	30020039	NP_831670.1	Phage protein	7.76888	268	30645.9	0	0	0	0	0	0	0	0	0	0.00109372	0	0	0	0	0	0	0	0	0.00109372
BC1898	-	30020040	NP_831671.1	Phage protein	5.2527	124	14403.8	0	0	0	0	0	0	0	0	0	0	0.000956373	0.00147575	0.00144137	0.00132294	0.00115077	0.000742084	0.000546929	0.000694244	0.00833047
BC1901	-	30020042	NP_831673.1	Phage protein	5.01444	168	18156.2	0	0	0	0.00437401	0	0	0.00222852	0	0	0.0116316	0.00917663	0.0119817	0.00531936	0.00585874	0.00509626	0.0038341	0.00322949	0.00358693	0.0663174
BC1902	-	30020043	NP_831674.1	Phage protein	5.40615	119	13151.9	0	0	0	0	0	0	0	0	0	0.0164211	0.0139518	0.00845768	0.000750968	0.00137853	0.00179868	0.00154653	0.00113982	0	0.0454451
BC1903	-	30020044	NP_831675.1	Phage protein	5.01756	71	8103.22	0	0	0	0	0	0	0	0	0	0.00550454	0	0.00257737	0.003776	0.00924196	0.00502448	0.0038881	0.0057312	0.0072749	0.0430185
BC1904	-	30020045	NP_831676.1	Phage protein	5.18665	125	14387.3	0	0	0	0	0	0	0	0	0	0.0140696	0.0104359	0.0102476	0	0.00656179	0.00684937	0.00147229	0	0	0.0496366
BC1908	-	30020048	NP_831679.1	Putative phage minor structural protein with FlaC domain	5.87274	1658	185838	0	0	0	0	0	0	0	0	0	0	0	0.00011037	0	0	4.30323e-05	0	0	0	0.000153402

## Sheet: NSAF groups
Total NSAF of extracellular proteins categorized into 9 functional groups
	Total NSAF (%)
Strain	WT									DpBClin15
Growth phase	Early exponential			Late exponential			Stationnary			Early exponential			Late exponential			Stationnary
Biological replicats	EE-1	EE-2	EE-3	LE-1	LE-2	LE-3	S-1	S-2	S-3	EE-1	EE-2	EE-3	LE-1	LE-2	LE-3	S-1	S-2	S-3
1/ Metabolism	0.286424	0.0534881	0.0483907	0.210685	0.038725	0.0569856	0.288246	0.123496	0.246427	0.232572	0.154801	0.243398	0.0815611	0.0988843	0.113949	0.0984629	0.0858272	0.107992
2/ Enterotoxins & virulence associated proteins	0.215953	0.376804	0.376927	0.193352	0.304159	0.266251	0.107561	0.221024	0.144321	0.190816	0.243051	0.198573	0.231737	0.224705	0.239234	0.153144	0.16698	0.146535
3/ Degradative enzymes & adhesins	0.0588476	0.0929042	0.124275	0.131457	0.194275	0.208104	0.104965	0.15074	0.125092	0.0587339	0.0786332	0.074518	0.182034	0.166306	0.17116	0.108519	0.125861	0.113822
4/ Motility	0.0562879	0.285133	0.218005	0.068765	0.274468	0.261754	0.0527196	0.167469	0.0960562	0.0486275	0.058938	0.0429631	0.15862	0.177083	0.121252	0.100719	0.139626	0.122701
5/ Cell wall & cell surface associated proteins	0.0349408	0.0837057	0.074726	0.0662991	0.0935717	0.0936459	0.0600591	0.0845941	0.0784936	0.0382099	0.077847	0.0444019	0.0848023	0.0629226	0.0541249	0.0718222	0.0675163	0.0786348
6/ Transporters	0.00936565	0.0181202	0.0198493	0.0157409	0.0341499	0.0337069	0.0422464	0.0506567	0.046776	0.006432	0.0219469	0.0114102	0.0433946	0.0238525	0.0265897	0.0716421	0.0781995	0.0862075
7/ Proteins folding, stress response & detoxification	0.11831	0.0289802	0.0116452	0.0932361	0.00162054	0.0240833	0.180593	0.0736219	0.133496	0.144138	0.13281	0.133766	0.118241	0.119401	0.134497	0.217312	0.19945	0.166419
8/ Others	0.215583	0.0608647	0.126182	0.202396	0.0590306	0.0536172	0.151162	0.128398	0.129338	0.156371	0.134537	0.14249	0.0512217	0.0606597	0.0787558	0.135226	0.0994685	0.141984
9/ Phage proteins	0.00428821	0	0	0.018069	0	0.00185154	0.012449	0	0	0.124099	0.0974355	0.10848	0.0483876	0.0661852	0.0604384	0.0431537	0.0370709	0.0357046
