# Supplementary material for: Proteome data to explore the impact of pBClin15 on Bacillus cereus ATCC 14579
Source: Data Brief. 2016 Jul 26;8:1243–6. doi: 10.1016/j.dib.2016.07.042 (PMC4983103; doi:10.1016/j.dib.2016.07.042)
Supplement: Supplementary file 2 — Supplementary material [file mmc2.zip › Supplementary Table6.xlsx]

## Sheet: EE growth phase
Supplementary Table 6. List of the abundance level changes of cellular proteins in the DpBClin15 versus wild-type strain, as ranked by the B-statistics.
ID	NP number	Gene number	Functional annotation	Classification	logFC	AveExpr	t	P.Value	adj.P.Val	B
BCp0002	NP_829890.1	BCp0002	hypothetical protein BCp0002	20.07/ Plasmidic proteins of unknown function	-6.95272	9.92	-12.1488	3.64e-25	2e-22	46.1227
RpoC	NP_830004.1	BC0123	DNA-directed RNA polymerase subunit beta'	5/ Nucleotide metabolism	6.18255	10.29	7.9876	1.61e-13	4.42e-11	20.0364
RpoB	NP_830003.1	BC0122	DNA-directed RNA polymerase subunit beta	5/ Nucleotide metabolism	5.73549	9.88	7.42473	4.4e-12	8.07e-10	16.9106
Tpx	NP_834345.1	BC4639	Thiol peroxidase	18/ Stress response	-4.46569	9.24	-6.18972	3.99e-09	4.9e-07	10.5299
TegA	NP_835080.1	BC5419	N-acetylglucosaminyldiphosphoundecaprenol N-acetyl-beta-D-mannosaminyltransferase	4/ Cell wall, cell surface and membrane biogenesis	-4.5047	9.08	-6.16877	4.45e-09	4.9e-07	10.4226
BC4791	NP_834493.1	BC4791	carbonic anhydrase	01.05/ Central intermediary metabolism	-4.61073	8.7	-6.04097	8.64e-09	7.92e-07	9.7868
FusA	NP_830008.1	BC0128	elongation factor G	08.05/ Translation apparatus	4.18198	12.74	5.92984	1.53e-08	1.2e-06	9.26577
Tig	NP_834192.1	BC4480	trigger factor	19/ Chaperones and heat shock proteins	4.9364	10.24	5.73719	4.03e-08	2.77e-06	8.30935
DeaD2	NP_830127.1	BC0259	ATP-dependent RNA helicase	10/ Transcription , RNA processing and degradation	4.87911	10.33	5.70049	4.83e-08	2.95e-06	8.14363
BC4157	NP_833872.1	BC4157	branched-chain alpha-keto acid dehydrogenase subunit E2	01.02/ Glycolysis/gluconeogenesis	4.77315	10.77	5.61385	7.42e-08	3.79e-06	7.75372
AspS	NP_834109.1	BC4397	aspartyl-tRNA synthetase	08.03/ Aminoacyl-tRNA biosynthesis and modification	4.70335	9.11	5.58946	8.36e-08	3.79e-06	7.63844
Apt	NP_834114.1	BC4402	adenine phosphoribosyltransferase	5/ Nucleotide metabolism	-4.24744	8.95	-5.57535	8.96e-08	3.79e-06	7.59606
PurL	NP_830168.1	BC0329	phosphoribosylformylglycinamidine synthase II	5/ Nucleotide metabolism	4.85595	10.17	5.57524	8.96e-08	3.79e-06	7.56525
Adk	NP_830031.1	BC0152	adenylate kinase	5/ Nucleotide metabolism	-4.07305	9.51	-5.54174	1.06e-07	3.92e-06	7.4437
GroEL	NP_830146.1	BC0295	chaperonin GroEL	19/ Chaperones and heat shock proteins	3.79857	12.92	5.53914	1.07e-07	3.92e-06	7.41947
CaiA	NP_834673.1	BC5002	Acyl-CoA dehydrogenase	03.01/ Fatty acid metabolism	4.81811	10.21	5.52376	1.15e-07	3.96e-06	7.33323
Fhs	NP_831869.1	BC2101	formate--tetrahydrofolate ligase	20.02/ Glyoxylate and dicarboxylate metabolism	4.79447	10.06	5.45745	1.59e-07	5.14e-06	7.03189
SdhB	NP_834226.1	BC4517	succinate dehydrogenase flavoprotein subunit	01.04/ TCA	4.70688	9.36	5.43282	1.79e-07	5.47e-06	6.92448
ClpC	NP_829983.1	BC0102	negative regulator of genetic competence clpC/mecB	11/ Transcriptional regulators	4.30734	12.21	5.36094	2.52e-07	7.31e-06	6.62523
CarB	NP_833606.1	BC3886	carbamoyl phosphate synthase large subunit	5/ Nucleotide metabolism	4.47405	10.87	5.29184	3.51e-07	9.64e-06	6.31201
PorA	NP_833497.1	BC3774	pyruvate synthase alpha chain	01.04/ TCA	4.57989	9.44	5.07988	9.42e-07	2.38e-05	5.38521
PykI	NP_834305.1	BC4599	pyruvate kinase	01.02/ Glycolysis/gluconeogenesis	4.42378	8.97	5.07724	9.54e-07	2.38e-05	5.38109
TypA	NP_833675.1	BC3956	GTP-binding protein TypA/BipA	18/ Stress response	4.45781	9.25	4.99917	1.36e-06	3.26e-05	5.04893
RplJ	NP_830000.1	BC0119	50S ribosomal protein L10	08.01/ Ribosome components	-4.09457	10.7	-4.98555	1.45e-06	3.32e-05	5.00041
Upp	NP_834977.1	BC5315	uracil phosphoribosyltransferase	5/ Nucleotide metabolism	-3.81793	9.41	-4.89575	2.17e-06	4.78e-05	4.62117
FabZ	NP_834943.1	BC5280	(3R)-hydroxymyristoyl-ACP dehydratase	03.01/ Fatty acid metabolism	-4.02678	8.41	-4.85313	2.63e-06	5.57e-05	4.45019
HblB	NP_832845.1	BC3102	hemolysin BL binding component precursor	02.01/ Toxins	-3.71146	8.91	-4.68061	5.62e-06	0.000115	3.74413
DacC	NP_829918.1	BC0014	D-alanyl-D-alanine carboxypeptidase	02.02/ Degradative enzymes/adhesins	4.09043	10.63	4.58718	8.41e-06	0.000165	3.3834
RpsQ	NP_830020.1	BC0140	30S ribosomal protein S17	08.01/ Ribosome components	-3.89053	8.34	-4.5797	8.69e-06	0.000165	3.35243
Tdk	NP_834992.1	BC5330	thymidine kinase	5/ Nucleotide metabolism	-3.85918	8.34	-4.54685	1e-05	0.000183	3.22399
ClpP	NP_834816.1	BC5152	ATP-dependent Clp protease proteolytic subunit	02.02/ Degradative enzymes/adhesins	-3.76142	10.53	-4.53565	1.05e-05	0.000186	3.17723
AhpF	NP_830215.1	BC0376	Alkyl hydroperoxide reductase subunit F	18/ Stress response	3.70795	11.89	4.47273	1.37e-05	0.000235	2.92995
YmdA	NP_833501.1	BC3778	phosphodiesterase	02.02/ Degradative enzymes/adhesins	4.1389	9.51	4.38793	1.95e-05	0.000325	2.61983
RrpsA	NP_831277.1	BC1498	30S ribosomal protein S1	08.01/ Ribosome components	3.9254	9.96	4.26104	3.28e-05	0.000525	2.14813
PurQ	NP_830167.1	BC0328	phosphoribosylformylglycinamidine synthase subunit I	5/ Nucleotide metabolism	-3.51162	9.17	-4.25648	3.34e-05	0.000525	2.11325
RnJ	NP_833518.1	BC3796	Ribonuclease J	08.04/ Other RNA related proteins	4.02291	9.41	4.24646	3.48e-05	0.000532	2.0962
PyrG	NP_835000.1	BC5338	CTP synthetase	5/ Nucleotide metabolism	3.85481	9.97	4.15587	5.01e-05	0.000745	1.76546
GyrA	NP_829915.1	BC0006	DNA gyrase subunit A	5/ Nucleotide metabolism	3.81496	8.67	4.14196	5.3e-05	0.000767	1.71507
FtsH	NP_829967.1	BC0072	cell division protein ftsH	13/ Cell Division	3.62871	10.67	4.05236	7.54e-05	0.00106	1.38942
DhaS	NP_833288.1	BC3555	aldehyde dehydrogenase	01.02/ Glycolysis/gluconeogenesis	3.68474	8.59	4.01201	8.83e-05	0.00121	1.25521
PyrF	NP_833603.1	BC3883	orotidine 5'-phosphate decarboxylase	5/ Nucleotide metabolism	-3.4078	9.56	-3.99723	9.35e-05	0.00125	1.18597
GlcK	NP_833974.1	BC4260	glucokinase	01.02/ Glycolysis/gluconeogenesis	-3.43323	8.12	-3.92924	0.000122	0.00159	0.95657
PdhC	NP_833690.1	BC3971	branched-chain alpha-keto acid dehydrogenase subunit E2	01.02/ Glycolysis/gluconeogenesis	3.35989	11.72	3.91468	0.000128	0.00164	0.88982
BC3960	NP_833679.1	BC3960	hypothetical protein BC3960	20.10/ Chromosomical proteins of unknown functions	-3.2924	8.65	-3.89123	0.00014	0.00176	0.81461
AroA	NP_832685.1	BC2938	3-phosphoshikimate 1-carboxyvinyltransferase	07.09/ Phenylalanine, tyrosine and tryptophan biosynthesis	3.53428	8.51	3.83409	0.000174	0.00213	0.64476
BC1975	NP_831745.1	BC1975	Hypothetical Exported Protein	20.09/ Other pathway or unknown function	-3.36708	8.08	-3.81452	0.000188	0.00224	0.56613
PheT	NP_834266.1	BC4560	phenylalanyl-tRNA synthetase subunit beta	08.03/ Aminoacyl-tRNA biosynthesis and modification	3.52062	8.51	3.79232	0.000204	0.00234	0.50476
BC4608	NP_834314.1	BC4608	phosphoesterase, DHH family protein	5/ Nucleotide metabolism	-3.27345	8.46	-3.79389	0.000203	0.00234	0.4899
ClpB	NP_830954.1	BC1168	ClpB protein	19/ Chaperones and heat shock proteins	3.49494	8.49	3.77445	0.000218	0.00244	0.44523
SufC	NP_834654.1	BC4983	ABC transporter ATP-binding protein	15.01/ ABC transporters	-3.14394	10.84	-3.75804	0.000231	0.00255	0.35742
BC1354	NP_831135.1	BC1354	ribonucleotide-diphosphate reductase subunit alpha	5/ Nucleotide metabolism	3.65729	9.24	3.73575	0.000251	0.00269	0.33098
PnpA	NP_833527.1	BC3805	polynucleotide phosphorylase/polyadenylase	5/ Nucleotide metabolism	3.43428	8.46	3.7326	0.000254	0.00269	0.30664
ArgS	NP_835025.1	BC5364	arginyl-tRNA synthetase	08.03/ Aminoacyl-tRNA biosynthesis and modification	3.63587	8.98	3.71309	0.000273	0.00283	0.25775
RplW	NP_830013.1	BC0133	50S ribosomal protein L23	08.01/ Ribosome components	-3.09503	10.91	-3.70595	0.00028	0.00286	0.18456
ThiC	NP_834890.1	BC5227	thiamine biosynthesis protein ThiC	17,02/ Thiamine metabolism	3.39911	8.44	3.69298	0.000294	0.00291	0.17663
LepA	NP_834029.1	BC4317	GTP-binding protein LepA	10/ Transcription , RNA processing and degradation	3.3959	8.44	3.69098	0.000296	0.00291	0.17012
BC5119	NP_834787.1	BC5119	hypothetical protein BC5119	20.10/ Chromosomical proteins of unknown functions	-3.29022	8.04	-3.65952	0.000332	0.0032	0.05393
AlaS	NP_834095.1	BC4383	alanyl-tRNA synthetase	08.03/ Aminoacyl-tRNA biosynthesis and modification	3.59859	9.24	3.64366	0.000352	0.00328	0.03287
BC3777	NP_833500.1	BC3777	hypothetical protein BC3777	20.10/ Chromosomical proteins of unknown functions	-3.08701	9	-3.64595	0.000349	0.00328	-0.00574
InfC	NP_834281.1	BC4575	translation initiation factor IF-3	08.05/ Translation apparatus	-3.20559	8	-3.63002	0.00037	0.00333	-0.04111
BC5413	NP_835074.1	BC5413	pyridoxal kinase	17,02/ Thiamine metabolism	-3.11708	10.4	-3.63381	0.000365	0.00333	-0.04211
DapD	NP_833700.1	BC3981	tetrahydrodipicolinate N-acetyltransferase	07.06/ Lysine biosynthesis and degradation	-3.10829	8.59	-3.62448	0.000377	0.00334	-0.0714
RplL	NP_830001.1	BC0120	50S ribosomal protein L7/L12	08.01/ Ribosome components	-3.00369	10.98	-3.59021	0.000426	0.00372	-0.19181
TenI	NP_830536.1	BC0746	transcriptional regulator TenI	11/ Transcriptional regulators	-3.16471	7.98	-3.56389	0.000468	0.00402	-0.2528
GlmS	NP_830058.1	BC0190	D-fructose-6-phosphate amidotransferase	07.01/ Alanine, aspartate and glutamate metabolism	3.13896	11.14	3.48849	0.000611	0.00509	-0.48842
Lcd	NP_834299.1	BC4593	isocitrate dehydrogenase	01.04/ TCA	2.93555	11.75	3.49916	0.000589	0.00498	-0.49205
Pgm3	NP_833653.1	BC3934	phosphoglycerate mutase	01.02/ Glycolysis/gluconeogenesis	-3.05913	7.93	-3.46583	0.000661	0.00543	-0.56077
PyrR	NP_833611.1	BC3891	pyrimidine regulatory protein PyrR	5/ Nucleotide metabolism	-3.01813	8.64	-3.44764	0.000705	0.0057	-0.62547
Ffh	NP_833564.1	BC3843	signal recognition particle protein	16/ Protein secretion/export apparatus	3.40735	9.43	3.41169	0.000798	0.00622	-0.68463
FolE	NP_831290.1	BC1511	GTP cyclohydrolase I	17.07/ Folate biosynthesis	-3.06841	9.74	-3.41764	0.000782	0.00622	-0.70249
ThrS	NP_834282.1	BC4576	threonyl-tRNA synthetase	08.03/ Aminoacyl-tRNA biosynthesis and modification	3.28229	8.64	3.40219	0.000824	0.0063	-0.72203
DnaK	NP_834024.1	BC4312	molecular chaperone DnaK	19/ Chaperones and heat shock proteins	3.05221	11.24	3.40982	0.000803	0.00622	-0.73367
Acn	NP_833346.1	BC3616	aconitate hydratase	01.04/ TCA	3.37261	9.11	3.33658	0.00103	0.00756	-0.90498
BC0051	NP_829948.1	BC0051	purine operon repressor	11/ Transcriptional regulators	-2.98568	9.88	-3.3365	0.00103	0.00756	-0.94839
SucB	NP_831035.1	BC1251	dihydrolipoamide acetyltransferase	01.04/ TCA	2.92996	11.45	3.34235	0.00101	0.00756	-0.95062
ThiM	NP_830258.1	BC0419	hydroxyethylthiazole kinase	17,02/ Thiamine metabolism	-2.95017	8.05	-3.32581	0.00107	0.00774	-0.98736
ClpX	NP_834191.1	BC4479	ATP-dependent protease ATP-binding subunit	02.02/ Degradative enzymes/adhesins	3.25401	9.55	3.2735	0.00127	0.0091	-1.09739
RplK1	NP_829998.1	BC0117	50S ribosomal protein L11	08.01/ Ribosome components	-2.92924	7.88	-3.25385	0.00136	0.0096	-1.20141
BC4158	NP_833873.1	BC4158	2-oxoisovalerate dehydrogenase beta subunit	07.04/ Valine, leucine and isoleucine degradation	-2.92125	10.02	-3.24488	0.0014	0.00976	-1.22356
PurS	NP_830166.1	BC0327	phosphoribosylformylglycinamidine synthase subunit PurS	5/ Nucleotide metabolism	-2.80035	10.46	-3.21812	0.00153	0.0105	-1.3185
AtpA	NP_834970.2	BC5308	F0F1 ATP synthase subunit alpha	01.09/ ATP synthesis	2.88453	11.3	3.21187	0.00156	0.0106	-1.32653
YloV	NP_833575.1	BC3854	kinase related to hydroxyacetone kinase	03.02/ Glycerophospholipid metabolism	3.17267	8.75	3.19258	0.00167	0.011	-1.3273
FolD	NP_833894.1	BC4180	methylenetetrahydrofolate dehydrogenase (NADP+)	20.02/ Glyoxylate and dicarboxylate metabolism	-2.83119	8	-3.20687	0.00159	0.0107	-1.33808
IleS1	NP_833615.1	BC3895	isoleucyl-tRNA synthetase	08.03/ Aminoacyl-tRNA biosynthesis and modification	3.06463	8.52	3.17644	0.00176	0.0112	-1.38595
PdxT	NP_829920.1	BC0016	glutamine amidotransferase subunit PdxT	17.06/ Biotin metabolism	-2.89477	9.74	-3.18095	0.00173	0.0112	-1.39889
BC1342	NP_831123.1	BC1342	6-pyruvoyl tetrahydrobiopterin synthase	17.07/ Folate biosynthesis	-2.81836	7.99	-3.17992	0.00174	0.0112	-1.41602
BC0340	NP_830179.1	BC0340	DNA helicase II	6/ DNA replication and reparation systems	2.88655	8.18	3.1721	0.00178	0.0113	-1.426
CoaD	NP_833648.1	BC3929	phosphopantetheine adenylyltransferase	17.05/ Pantothenate and CoA biosynthesis	-2.78418	7.79	-3.15973	0.00185	0.0116	-1.47622
PepA	NP_834593.1	BC4921	leucyl aminopeptidase	07.07/ Arginine and proline metabolism	3.11602	8.72	3.12879	0.00205	0.0125	-1.50732
NorQ	NP_830441.1	BC0625	NorQ protein	18/ Stress response	-2.79835	8.52	-3.13887	0.00198	0.0123	-1.53447
GcvP	NP_833938.1	BC4224	glycine dehydrogenase subunit 2	07.02/ Glycine, serine and threonine metabolism	3.12326	9.76	3.10887	0.00218	0.0131	-1.56965
CheY	NP_831405.1	BC1627	chemotaxis protein cheY	9.02/ Chemotaxis system	-2.7646	7.96	-3.11535	0.00214	0.0129	-1.60045
YqeV	NP_834020.1	BC4308	Fe-S oxidoreductase	17.01/ Iron sulfur metabolism	2.8043	8.14	3.09498	0.00228	0.0135	-1.64577
AsnS	NP_831969.1	BC2204	asparagine synthetase [glutamine-hydrolyzing]	07.01/ Alanine, aspartate and glutamate metabolism	3.13291	9.08	3.0633	0.00253	0.0142	-1.6787
EngB	NP_834188.1	BC4476	GTPase EngB	08.02/ Other ribosome related proteins	-2.72489	7.94	-3.08087	0.00239	0.014	-1.69781
BC1861	NP_831634.1	BC1861	DNA/RNA helicase (DEAD/DEAH box family)	08.04/ Other RNA related proteins	2.75773	8.12	3.06634	0.0025	0.0142	-1.7264
RpsF	NP_835129.1	BC5476	30S ribosomal protein S6	08.01/ Ribosome components	-2.59391	11.49	-3.07184	0.00246	0.0142	-1.74957
RpsH	NP_830025.1	BC0145	30S ribosomal protein S8	08.01/ Ribosome components	-2.61653	11.33	-3.05629	0.00258	0.0144	-1.78909
AtpD	NP_834968.1	BC5306	F0F1 ATP synthase subunit beta	01.09/ ATP synthesis	2.38231	11.99	3.06577	0.00251	0.0142	-1.82433
BC1461	NP_831241.1	BC1461	DNA integration/recombination/invertion protein	5/ Nucleotide metabolism	-2.67097	7.91	-3.03008	0.00281	0.0153	-1.83937
RpsM	NP_830035.1	BC0156	30S ribosomal protein S13	08.01/ Ribosome components	-2.53845	11.84	-3.0426	0.0027	0.0148	-1.84501
AtpC	NP_834969.1	BC5307	F0F1 ATP synthase subunit gamma	01.09/ ATP synthesis	-2.75006	9.62	-2.9659	0.00343	0.0185	-1.99157
PyrD	NP_833604.1	BC3884	dihydroorotate dehydrogenase 1B	5/ Nucleotide metabolism	-2.59004	7.88	-2.9511	0.00359	0.0192	-2.05542
KatE	NP_830941.1	BC1155	catalase	18/ Stress response	2.92054	9.54	2.90917	0.00408	0.021	-2.09998
Pta	NP_835048.1	BC5387	phosphotransacetylase	01.03/ Fermentation	-2.61064	8.5	-2.92593	0.00388	0.0205	-2.11915
GntR1	NP_833514.1	BC3792	GntR family transcriptional regulator	11/ Transcriptional regulators	-2.60046	7.9	-2.91235	0.00404	0.021	-2.15856
BC5121	NP_834789.1	BC5121	hypothetical protein BC5121	20.10/ Chromosomical proteins of unknown functions	-2.60058	7.9	-2.90606	0.00412	0.021	-2.17527
BC3898	NP_833618.1	BC3898	integral membrane protein	4/ Cell wall, cell surface and membrane biogenesis	-2.56732	7.68	-2.90695	0.00411	0.021	-2.17817
BC0112	NP_829993.1	BC0112	23S rRNA methyltransferase	08.04/ Other RNA related proteins	-2.52334	7.67	-2.88417	0.00441	0.0222	-2.23889
SufB	NP_834650.1	BC4979	ABC transporter-associated protein	15.01/ ABC transporters	2.61794	11.16	2.87374	0.00455	0.0227	-2.24943
SigA	NP_834001.1	BC4289	RNA polymerase sigma factor RpoD	10/ Transcription , RNA processing and degradation	2.56584	8.02	2.8717	0.00457	0.0227	-2.25609
CysA	NP_834786.1	BC5118	ABC transporter ATP-binding protein	15.01/ ABC transporters	-2.48154	7.66	-2.82005	0.00534	0.0262	-2.40683
AroE	NP_834043.1	BC4331	shikimate 5-dehydrogenase	07.09/ Phenylalanine, tyrosine and tryptophan biosynthesis	-2.4283	7.62	-2.80738	0.00555	0.0268	-2.44162
BC5381	NP_835042.1	BC5381	ferrichrome ABC transporter ATP-binding protein	15.01/ ABC transporters	-2.49887	8.5	-2.80071	0.00566	0.0271	-2.44278
BC1894	NP_831667.1	BC1894	Phage protein	20.08/ Phagic proteins of unknown functions	2.51103	8	2.79793	0.00571	0.0271	-2.44808
GltX	NP_829989.1	BC0108	glutamyl-tRNA synthetase	08.03/ Aminoacyl-tRNA biosynthesis and modification	2.80817	9.65	2.76858	0.00622	0.0282	-2.46108
Mqo	NP_832706.1	BC2959	malate:quinone oxidoreductase	01.04/ TCA	2.63918	8.32	2.77672	0.00607	0.0282	-2.46591
BC1855	NP_831628.1	BC1855	chromosome segregation ATPase	6/ DNA replication and reparation systems	2.48325	7.98	2.78535	0.00592	0.0278	-2.48102
GuaB	NP_829917.1	BC0013	inositol-5-monophosphate dehydrogenase	5/ Nucleotide metabolism	2.7039	10.38	2.76105	0.00636	0.0282	-2.49918
RplQ	NP_830038.1	BC0159	50S ribosomal protein L17	08.01/ Ribosome components	-2.43855	10.82	-2.77421	0.00612	0.0282	-2.52859
BC4459	NP_834171.1	BC4459	Type I restriction-modification system methylation subunit	5/ Nucleotide metabolism	2.46219	7.98	2.76162	0.00635	0.0282	-2.54131
SpeB	NP_835031.1	BC5370	agmatinase	07.07/ Arginine and proline metabolism	-2.42476	7.63	-2.76437	0.0063	0.0282	-2.55115
BC3790	NP_833512.1	BC3790	nucleoside transport ATP-binding protein	15.02/ Other transports	2.78943	8.81	2.727	0.00703	0.0298	-2.55258
EntFM	NP_831723.1	BC1953	enterotoxin	02.01/ Toxins	2.78666	8.8	2.7216	0.00714	0.0298	-2.56593
BC4183	NP_833897.1	BC4183	acetyl-CoA carboxylase biotin carboxylase subunit	03.01/ Fatty acid metabolism	2.79892	9.27	2.72042	0.00716	0.0298	-2.56872
AdSL	NP_830164.1	BC0325	adenylosuccinate lyase	5/ Nucleotide metabolism	2.40548	11.54	2.76504	0.00629	0.0282	-2.56938
RplV	NP_830016.1	BC0136	50S ribosomal protein L22	08.01/ Ribosome components	-2.4221	10.64	-2.74409	0.00668	0.029	-2.59931
BC4159	NP_833874.1	BC4159	2-oxoisovalerate dehydrogenase alpha subunit	07.04/ Valine, leucine and isoleucine degradation	-2.43144	7.81	-2.73971	0.00677	0.0291	-2.60878
BC4815	NP_834515.1	BC4815	hypoxanthine-guanine phosphoribosyltransferase	5/ Nucleotide metabolism	-2.49964	9.94	-2.72639	0.00704	0.0298	-2.6158
RpsD	NP_834361.1	BC4655	30S ribosomal protein S4	08.01/ Ribosome components	-2.11054	12.23	-2.74696	0.00663	0.0289	-2.681
ProC2	NP_832723.1	BC2977	pyrroline-5-carboxylate reductase	07.07/ Arginine and proline metabolism	-2.339	7.58	-2.7138	0.0073	0.0302	-2.6814
MtnN	NP_834080.1	BC4368	5'-methylthioadenosine/S-adenosylhomocysteine nucleosidase	07.03/ Cysteine and methionine metabolism	-2.39483	10.42	-2.70668	0.00745	0.0306	-2.6881
GatB	NP_830191.1	BC0352	aspartyl/glutamyl-tRNA amidotransferase subunit B	08.03/ Aminoacyl-tRNA biosynthesis and modification	2.74564	8.88	2.66751	0.00834	0.0332	-2.69463
MurE	NP_833634.1	BC3914	UDP-N-acetylmuramoylalanyl-D-glutamate--2,6-diaminopimelate ligase	4/ Cell wall, cell surface and membrane biogenesis	2.68188	8.59	2.67084	0.00826	0.0332	-2.70002
BC4984	NP_834655.1	BC4984	Lipoprotein	15.01/ ABC transporters	-2.46108	8.66	-2.69057	0.00781	0.0316	-2.70655
RpsE	NP_830028.1	BC0148	30S ribosomal protein S5	08.01/ Ribosome components	-1.65032	13.21	-2.81484	0.00543	0.0264	-2.71271
RocA	NP_830183.1	BC0344	1-pyrroline-5-carboxylate dehydrogenase	07.01/ Alanine, aspartate and glutamate metabolism	2.34235	11.53	2.69934	0.00761	0.031	-2.73451
PtsA	NP_833766.1	BC4048	phosphoenolpyruvate-protein phosphotransferase	01.01/ Carbohydrate transport	2.63488	9.81	2.62615	0.00938	0.0366	-2.80937
Rnc	NP_833568.1	BC3847	ribonuclease III	08.04/ Other RNA related proteins	-2.35168	8.19	-2.64842	0.00881	0.0349	-2.82962
ArgC	NA	BC2974	Gamma-glutamyl phosphate reductase	07.07/ Arginine and proline metabolism	2.69199	9.26	2.60587	0.00993	0.0374	-2.84381
FumB	NP_831487.1	BC1712	fumarate hydratase	01.04/ TCA	2.48338	8.24	2.62253	0.00948	0.0367	-2.84863
BC0228	NP_830096.1	BC0228	1-acyl-sn-glycerol-3-phosphate acyltransferase	03.02/ Glycerophospholipid metabolism	-2.2922	7.73	-2.64016	0.00902	0.0354	-2.85944
BC5380	NP_835041.1	BC5380	ferrichrome-binding protein	17.01/ Iron sulfur metabolism	-2.49037	9.78	-2.61088	0.0098	0.0374	-2.88477
BC1974	NP_831744.1	BC1974	peptidoglycan N-acetylglucosamine deacetylase	4/ Cell wall, cell surface and membrane biogenesis	-2.27903	7.56	-2.61944	0.00956	0.0368	-2.91426
RplE	NP_830023.1	BC0143	50S ribosomal protein L5	08.01/ Ribosome components	-2.18437	11.65	-2.6066	0.00991	0.0374	-2.96513
BC4484	NP_834196.1	BC4484	putative cytoplasmic protein	20.10/ Chromosomical proteins of unknown functions	2.501	8.41	2.55338	0.0115	0.0427	-2.99082
Xpt	NP_831347.1	BC1569	xanthine phosphoribosyltransferase	5/ Nucleotide metabolism	-2.26885	7.73	-2.57805	0.0107	0.0402	-3.00889
BC5190	NP_834854.1	BC5190	sigma (54) modulation protein / SSU ribosomal protein S30P	08.02/ Other ribosome related proteins	-2.42223	9.17	-2.55047	0.0116	0.0428	-3.01886
RplC	NP_830011.1	BC0131	50S ribosomal protein L3	08.01/ Ribosome components	-2.45219	9.46	-2.52857	0.0123	0.0449	-3.0623
BC5379/BC5380	NA	BC5379/BC5380	Iron compound ABC transporter, iron compound-binding protein	15.01/ ABC transporters	-2.3084	8.23	-2.54223	0.0119	0.0435	-3.08158
BC0747	NP_830537.1	BC0747	glycine oxidase	17,02/ Thiamine metabolism	2.38334	10.94	2.51473	0.0128	0.0454	-3.11404
PorB	NP_833496.1	BC3773	2-oxoglutarate ferredoxin oxidoreductase subunit beta	01.04/ TCA	-2.34727	9.78	-2.51217	0.0129	0.0454	-3.1146
RnJ2	NP_833696.1	BC3977	Ribonuclease J	08.04/ Other RNA related proteins	2.46932	8.41	2.49687	0.0134	0.046	-3.1212
PurF	NP_830169.1	BC0330	amidophosphoribosyltransferase	5/ Nucleotide metabolism	2.47558	10.21	2.48948	0.0137	0.0462	-3.13677
ValS	NP_834177.1	BC4465	valyl-tRNA synthetase	08.03/ Aminoacyl-tRNA biosynthesis and modification	2.27737	7.87	2.51695	0.0127	0.0454	-3.13816
OppA7	NP_833318.1	BC3586	oligopeptide-binding protein oppA	15.01/ ABC transporters	2.23703	7.86	2.51451	0.0128	0.0454	-3.14404
Dck	NA	BC0020	Deoxyadenosine kinase / Deoxycytidine kinase	5/ Nucleotide metabolism	-2.22591	8.12	-2.51457	0.0128	0.0454	-3.14997
BioB	NP_833832.1	BC4114	biotin synthase	17.06/ Biotin metabolism	-2.40743	9.67	-2.49142	0.0136	0.0462	-3.15484
HemH2	NP_830940.1	BC1154	ferrochelatase	17.8/ Porphyrin metabolism	2.2265	7.86	2.50255	0.0132	0.0458	-3.17175
Tkt	NP_833410.1	BC3682	transketolase	01.06/ Pentose phosphate	2.2265	7.86	2.50255	0.0132	0.0458	-3.17175
InfB	NP_833533.1	BC3811	translation initiation factor IF-2	08.05/ Translation apparatus	2.52087	9.44	2.46351	0.0147	0.0487	-3.17341
RpsR	NP_835127.1	BC5474	30S ribosomal protein S18	08.01/ Ribosome components	-2.23632	7.98	-2.50223	0.0132	0.0458	-3.18087
ComA	NP_834587.1	BC4915	ComA operon protein 2	11/ Transcriptional regulators	-2.33719	8.89	-2.48542	0.0139	0.0465	-3.18184
OppA2	NP_830083.1	BC0215	oligopeptide-binding protein oppA	15.01/ ABC transporters	2.22036	7.86	2.4956	0.0135	0.046	-3.18778
PepF1	NP_830978.1	BC1193	oligoendopeptidase F	02.02/ Degradative enzymes/adhesins	2.40266	8.36	2.45442	0.0151	0.0496	-3.21927
BC4483	NP_834195.1	BC4483	hypothetical protein BC4483	20.10/ Chromosomical proteins of unknown functions	-2.19683	8.1	-2.46944	0.0145	0.0482	-3.25489
RpsB	NP_833546.1	BC3825	30S ribosomal protein S2	08.01/ Ribosome components	-1.07578	14.61	-2.75157	0.00654	0.0288	-3.26337
RpsG	NP_830007.1	BC0126	30S ribosomal protein S7	08.01/ Ribosome components	-2.33134	9.77	-2.41487	0.0167	0.0545	-3.3309
BC2369	NP_832131.1	BC2369	acetyltransferase	20.09/ Other pathway or unknown function	-2.2261	8.76	-2.40641	0.0171	0.0554	-3.36523
PycA	NP_833666.1	BC3947	pyruvate carboxylase	01.02/ Glycolysis/gluconeogenesis	2.15007	7.82	2.40147	0.0174	0.0558	-3.40132
Pgm4	NP_834804.1	BC5136	phosphoglyceromutase	01.02/ Glycolysis/gluconeogenesis	2.15766	7.82	2.39189	0.0178	0.0566	-3.4226
PdxS	NP_829919.1	BC0015	Pyridoxal 5'-phosphate synthase subunit PdxS	17.06/ Biotin metabolism	-2.15371	10.27	-2.38444	0.0181	0.057	-3.42633
MarR	NP_833841.1	BC4124	MarR family transcriptional regulator	11/ Transcriptional regulators	-2.06193	7.43	-2.39373	0.0177	0.0566	-3.44512
BC0447	NP_830286.1	BC0447	tellurite resistance protein	18/ Stress response	2.35029	10.28	2.34453	0.0201	0.0619	-3.45321
CwlA	NP_830674.1	BC0888	N-acetylmuramoyl-L-alanine amidase	4/ Cell wall, cell surface and membrane biogenesis	-2.05251	7.45	-2.38576	0.0181	0.057	-3.46207
ResD	NP_831256.1	BC1477	transcriptional regulatory protein resD	11/ Transcriptional regulators	-2.27655	9.35	-2.34263	0.0202	0.0619	-3.46818
PurM	NP_830170.1	BC0331	phosphoribosylaminoimidazole synthetase	5/ Nucleotide metabolism	-2.13977	8.19	-2.36757	0.019	0.0589	-3.47733
RpsJ	NP_830010.1	BC0130	30S ribosomal protein S10	08.01/ Ribosome components	-2.03302	11.55	-2.37835	0.0184	0.0576	-3.48588
TyrS	NP_834730.1	BC5062	tyrosyl-tRNA synthetase	08.03/ Aminoacyl-tRNA biosynthesis and modification	2.36404	9.58	2.30897	0.0221	0.0671	-3.50952
BC3045	NP_832791.1	BC3045	hypothetical protein BC3045	20.10/ Chromosomical proteins of unknown functions	-2.03444	7.61	-2.34375	0.0202	0.0619	-3.55033
McsB	NP_829982.1	BC0101	ATP:guanido phosphotransferase	18/ Stress response	2.3272	10.01	2.28078	0.0237	0.0706	-3.58218
HemL1	NP_830349.1	BC0512	glutamate-1-semialdehyde aminotransferase	17.8/ Porphyrin metabolism	2.30192	8.56	2.27534	0.0241	0.0708	-3.5865
BC3849	NP_833570.1	BC3849	3-ketoacyl-(acyl-carrier-protein) reductase	03.01/ Fatty acid metabolism	-2.25917	9.25	-2.2831	0.0236	0.0706	-3.59019
GtaB	NP_834590.1	BC4918	UTP--glucose-1-phosphate uridylyltransferase	01.05/ Central intermediary metabolism	-2.21987	8.83	-2.2821	0.0237	0.0706	-3.6038
BC2305	NP_832068.1	BC2305	isochorismatase	20.03/ Ubiquinone and other terpenoid-quinone biosynthesis	2.29139	10.33	2.26545	0.0247	0.0719	-3.62288
MetS	NP_829940.1	BC0043	methionyl-tRNA synthetase	08.03/ Aminoacyl-tRNA biosynthesis and modification	2.05892	7.78	2.29496	0.0229	0.0692	-3.63332
ZnuA	NP_831789.1	BC2021	high-affinity zinc uptake system protein znuA precursor	15.01/ ABC transporters	2.24196	10.4	2.259	0.0251	0.0726	-3.63891
FtsA	NP_833627.1	BC3907	cell division protein ftsA	13/ Cell Division	2.23739	8.37	2.2483	0.0258	0.0741	-3.65705
GapN	NP_830654.1	BC0868	NADP-dependent glyceraldehyde-3-phosphate dehydrogenase	01.02/ Glycolysis/gluconeogenesis	2.20746	10.6	2.24683	0.0259	0.0741	-3.67302
BC3065	NP_832811.1	BC3065	permease	15.02/ Other transports	-1.96284	7.4	-2.27689	0.024	0.0708	-3.70056
CapC	NP_834939.1	BC5276	phosphotyrosine-protein phosphatase (capsular polysaccharide biosynthesis)	4/ Cell wall, cell surface and membrane biogenesis	-1.94137	7.39	-2.26484	0.0247	0.0719	-3.72659
RpsC	NP_830017.1	BC0137	30S ribosomal protein S3	08.01/ Ribosome components	-1.30674	13.45	-2.4193	0.0165	0.0542	-3.76422
BC0105	NP_829986.1	BC0105	hypothetical protein BC0105	20.10/ Chromosomical proteins of unknown functions	2.014	7.76	2.22709	0.0272	0.0771	-3.77569
RplU	NP_834150.1	BC4438	50S ribosomal protein L21	08.01/ Ribosome components	-1.91137	11.57	-2.24097	0.0263	0.0748	-3.78293
BC3738	NP_833463.1	BC3738	Iron(III) dicitrate-binding protein	15.01/ ABC transporters	2.10932	10.7	2.16184	0.032	0.0892	-3.85065
HslU	NP_833548.1	BC3827	ATP-dependent protease ATP-binding subunit	02.02/ Degradative enzymes/adhesins	2.17182	9.68	2.1098	0.0363	0.0964	-3.91016
RplX	NP_830022.1	BC0142	50S ribosomal protein L24	08.01/ Ribosome components	-1.86023	7.34	-2.17543	0.0309	0.0867	-3.91371
Ccr	NP_834982.1	BC5320	PTS system, glucose-specific IIA component	01.01/ Carbohydrate transport	-2.09152	9.57	-2.12495	0.035	0.096	-3.9196
RplN	NP_830021.1	BC0141	50S ribosomal protein L14	08.01/ Ribosome components	-1.97999	10.43	-2.1354	0.0341	0.0942	-3.94645
BC4293	NP_834005.1	BC4293	hypothetical protein BC4293	20.10/ Chromosomical proteins of unknown functions	-1.84184	7.49	-2.15527	0.0325	0.0902	-3.95227
TenA	NP_832309.1	BC2551	transcriptional activator tenA	11/ Transcriptional regulators	-1.98825	9.96	-2.11342	0.0359	0.0963	-3.96581
DeaD1	NP_831871.1	BC2103	ATP-dependent RNA helicase	10/ Transcription , RNA processing and degradation	2.13013	8.95	2.07645	0.0393	0.102	-3.97274
BC4163	NP_833878.1	BC4163	phosphate butyryltransferase	20.06/ Butanoate Metabolism	-1.97257	9.99	-2.11191	0.0361	0.0963	-3.97358
MecA	NP_831958.1	BC2193	MecA protein	11/ Transcriptional regulators	1.90373	7.71	2.12363	0.0351	0.096	-3.98435
BC4694	NP_834400.1	BC4694	hypothetical protein BC4694	20.10/ Chromosomical proteins of unknown functions	-1.81727	7.32	-2.11833	0.0355	0.0962	-4.02932
RsfS	NP_834039.1	BC4327	Ribosomal silencing factor RsfS	08.02/ Other ribosome related proteins	-1.81727	7.32	-2.11833	0.0355	0.0962	-4.02932
BC3798	NP_833520.1	BC3798	aspartate kinase I	07.02/ Glycine, serine and threonine metabolism	2.09736	8.82	2.03409	0.0434	0.109	-4.05397
GcvPA	NP_833939.1	BC4225	glycine dehydrogenase subunit 1	07.02/ Glycine, serine and threonine metabolism	2.07639	10.18	2.03637	0.0432	0.109	-4.06036
Zmp2	NP_833510.1	BC3787	Zinc protease	02.02/ Degradative enzymes/adhesins	1.85161	7.68	2.07929	0.039	0.102	-4.07029
BC1864	NP_831637.1	BC1864	DNA polymerase I	6/ DNA replication and reparation systems	1.87377	7.69	2.07946	0.039	0.102	-4.07038
QueC	NP_831122.1	BC1341	aluminum resistance protein	18/ Stress response	-1.7912	7.3	-2.09488	0.0376	0.0994	-4.07615
BC4741	NP_834445.1	BC4741	DNA integration/recombination/invertion protein	6/ DNA replication and reparation systems	-1.79287	7.74	-2.07402	0.0395	0.102	-4.10696
RplS	NP_833559.1	BC3838	50S ribosomal protein L19	08.01/ Ribosome components	-1.34583	12.99	-2.21534	0.028	0.079	-4.10866
YidC2	NP_835141.1	BC5488	Membrane protein insertase YidC 2	16/ Protein secretion/export apparatus	-1.86586	8.3	-2.03653	0.0432	0.109	-4.14814
LexA	NP_833418.1	BC3690	LexA repressor	11/ Transcriptional regulators	-1.76079	7.29	-2.05772	0.0411	0.106	-4.14886
Gls24	NP_833896.1	BC4182	General stress protein, Gls24 family	18/ Stress response	-1.88422	10.09	-2.02001	0.0449	0.112	-4.15331
YtpR	NP_834395.1	BC4689	tRNA-binding domain-containing protein	08.04/ Other RNA related proteins	-1.81029	8.11	-2.0357	0.0433	0.109	-4.16163
RimM	NP_833561.1	BC3840	16S rRNA-processing protein	08.04/ Other RNA related proteins	-1.74516	7.28	-2.04979	0.0418	0.107	-4.16433
LysS	NP_829979.1	BC0084	lysyl-tRNA synthetase	08.03/ Aminoacyl-tRNA biosynthesis and modification	1.97835	10.49	1.97943	0.0493	0.122	-4.18156
Map	NP_830032.1	BC0153	methionine aminopeptidase	02.02/ Degradative enzymes/adhesins	-1.72896	7.27	-2.02725	0.0441	0.11	-4.20761
TrxB	NP_834823.1	BC5159	thioredoxin reductase	18/ Stress response	1.97517	10.58	1.96095	0.0514	0.125	-4.21735
FabH1	NP_830959.1	BC1173	3-oxoacyl-(acyl carrier protein) synthase III	03.01/ Fatty acid metabolism	-1.90844	9.56	-1.95257	0.0524	0.126	-4.23833
RpsN	NP_830024.1	BC0144	30S ribosomal protein S14	08.01/ Ribosome components	-1.72751	7.27	-2.01058	0.0459	0.114	-4.23922
GcvT	NP_833940.1	BC4226	glycine cleavage system aminomethyltransferase T	07.02/ Glycine, serine and threonine metabolism	1.97401	10.32	1.93958	0.054	0.129	-4.24054
GidA	NP_835138.1	BC5485	tRNA uridine 5-carboxymethylaminomethyl modification enzyme GidA	08.03/ Aminoacyl-tRNA biosynthesis and modification	2.01163	9.43	1.92282	0.0561	0.131	-4.25203
BC4981	NP_834652.1	BC4981	cysteine desulfhydrase	07.03/ Cysteine and methionine metabolism	1.7948	11.1	1.96848	0.0506	0.124	-4.26174
RplM	NP_830043.1	BC0164	50S ribosomal protein L13	08.01/ Ribosome components	-1.80222	10.54	-1.96056	0.0515	0.125	-4.27685
BC4982	NP_834653.1	BC4982	ABC transporter-associated protein	17.01/ Iron sulfur metabolism	1.82575	11.04	1.93381	0.0547	0.129	-4.3153
SipB	NP_833558.1	BC3837	Signal peptidase I	16/ Protein secretion/export apparatus	-1.72762	8.12	-1.95092	0.0526	0.126	-4.3186
Psd	NP_834047.1	BC4335	phosphatidylserine decarboxylase	03.02/ Glycerophospholipid metabolism	-1.72762	8.12	-1.95092	0.0526	0.126	-4.3186
PdhD	NP_833689.1	BC3970	dihydrolipoamide dehydrogenase	01.02/ Glycolysis/gluconeogenesis	1.29265	12.79	2.11549	0.0358	0.0963	-4.32183
Pgk	NA	BC5138	Phosphoglycerate kinase	01.02/ Glycolysis/gluconeogenesis	1.36336	12.46	2.06926	0.04	0.103	-4.34033
BC3990	NP_833709.1	BC3990	2,4-dienoyl-CoA reductase (NADPH)	01.08/ NAD(P)H related proteins	-1.67396	7.41	-1.95134	0.0526	0.126	-4.34822
PyrE	NP_833602.1	BC3882	orotate phosphoribosyltransferase	5/ Nucleotide metabolism	-1.66349	7.67	-1.93628	0.0544	0.129	-4.37002
BC5060	NP_834728.1	BC5060	hypothetical protein BC5060	20.10/ Chromosomical proteins of unknown functions	-1.64279	7.22	-1.92708	0.0556	0.131	-4.39441
Pgi	NP_834571.1	BC4898	glucose-6-phosphate isomerase	01.02/ Glycolysis/gluconeogenesis	1.90284	9.75	1.83125	0.0687	0.151	-4.40916
BC2306	NP_832069.1	BC2306	glycine-AMP ligase	5/ Nucleotide metabolism	1.8896	8.6	1.83026	0.0689	0.151	-4.4241
RplP	NP_830018.1	BC0138	50S ribosomal protein L16	08.01/ Ribosome components	-1.89211	8.94	-1.84836	0.0662	0.149	-4.43164
BC5427	NP_835088.1	BC5427	cell wall biosynthesis glycosyltransferase	4/ Cell wall, cell surface and membrane biogenesis	-1.60833	7.2	-1.89081	0.0603	0.139	-4.45943
TrpF	NP_831020.1	BC1236	N-(5'-phosphoribosyl)anthranilate isomerase	07.09/ Phenylalanine, tyrosine and tryptophan biosynthesis	-1.60833	7.2	-1.89081	0.0603	0.139	-4.45943
BC1318	NP_831100.1	BC1318	poly(R)-hydroxyalkanoic acid synthase, class III, PhaC subunit	20.06/ Butanoate Metabolism	1.86767	8.74	1.80709	0.0724	0.154	-4.46068
GuaA	NP_830147.1	BC0296	bifunctional GMP synthase/glutamine amidotransferase protein	5/ Nucleotide metabolism	1.82619	10.54	1.81889	0.0706	0.153	-4.46099
Uup	NP_835094.1	BC5433	ABC transporter ATP-binding protein uup	15.01/ ABC transporters	1.76354	8.04	1.829	0.0691	0.151	-4.46602
BC0751	NP_830541.1	BC0751	phosphomethylpyrimidine kinase	17,02/ Thiamine metabolism	-1.63333	11.24	-1.86305	0.0641	0.146	-4.48027
BC1510	NP_831289.1	BC1510	DNA-binding protein HU	5/ Nucleotide metabolism	-1.60837	7.2	-1.87894	0.0619	0.141	-4.48052
FliL	NP_831438.1	BC1661	flagellar motor switch protein	9.01/ Flagella component	-1.60837	7.2	-1.87894	0.0619	0.141	-4.48052
TerD1	NP_830282.1	BC0443	tellurium resistance protein terD	18/ Stress response	-1.6847	10.49	-1.83913	0.0676	0.149	-4.48821
AsnC	NP_834265.1	BC4559	asparaginyl-tRNA synthetase	08.03/ Aminoacyl-tRNA biosynthesis and modification	1.85635	9.56	1.77959	0.0768	0.16	-4.4933
ParC	NP_833328.1	BC3596	DNA topoisomerase IV subunit A	5/ Nucleotide metabolism	1.64765	7.57	1.84224	0.0671	0.149	-4.50588
BC2304	NP_832067.1	BC2304	2,3-dihydroxybenzoate-AMP ligase	20.04/ Terpenoid backbone biosynthesis	1.63558	7.57	1.84073	0.0673	0.149	-4.50874
PdhA	NP_833692.1	BC3973	pyruvate dehydrogenase E1 component alpha subunit	01.02/ Glycolysis/gluconeogenesis	-1.51864	11.9	-1.88455	0.0611	0.141	-4.52168
BC5103	NP_834771.1	BC5103	ferric anguibactin transport ATP-binding protein	15.01/ ABC transporters	-1.69044	10.33	-1.81427	0.0713	0.153	-4.52391
FliG	NP_831423.1	BC1645	flagellar motor switch protein G	9.01/ Flagella component	-1.60034	7.83	-1.83851	0.0676	0.149	-4.53945
YhaM	NP_830807.1	BC1021	3'-5' exoribonuclease YhaM	08.04/ Other RNA related proteins	-1.56905	7.36	-1.8415	0.0672	0.149	-4.54561
SpeA	NP_833681.1	BC3962	arginine decarboxylase	07.07/ Arginine and proline metabolism	1.62336	7.54	1.81894	0.0706	0.153	-4.54784
BC3680	NP_833408.1	BC3680	UPF0154 protein BC3680	20.10/ Chromosomical proteins of unknown functions	-1.72104	9.98	-1.77933	0.0769	0.16	-4.56325
HemL2	NP_834180.1	BC4468	glutamate-1-semialdehyde aminotransferase	17.8/ Porphyrin metabolism	1.75784	10.57	1.74458	0.0828	0.171	-4.58334
MenB	NP_834552.1	BC4853	naphthoate synthase	20.03/ Ubiquinone and other terpenoid-quinone biosynthesis	-1.35661	12.34	-1.89609	0.0596	0.139	-4.58986
PurH	NP_830172.1	BC0333	bifunctional phosphoribosylaminoimidazolecarboxamide formyltransferase/IMP cyclohydrolase	5/ Nucleotide metabolism	1.76087	10.46	1.73266	0.0849	0.172	-4.59466
TpiA	NA	BC5137	Triose phosphate isomerase	01.02/ Glycolysis/gluconeogenesis	-1.47241	11.88	-1.8401	0.0674	0.149	-4.5954
MurA	NP_834951.1	BC5288	UDP-N-acetylglucosamine 1-carboxyvinyltransferase	07.12/ Amino sugar and nucleotide sugar metabolism	1.56106	11.39	1.80573	0.0726	0.154	-4.59857
BC2281	NP_832044.1	BC2281	multimodular transpeptidase-transglycosylase PBP 1A	4/ Cell wall, cell surface and membrane biogenesis	1.59433	7.51	1.78632	0.0757	0.16	-4.60742
DapA	NP_833519.1	BC3797	dihydrodipicolinate synthase	07.06/ Lysine biosynthesis and degradation	-1.67557	9.81	-1.73474	0.0845	0.172	-4.62451
YwfI	NP_835049.1	BC5388	putative heme peroxidase	18/ Stress response	-1.53058	7.59	-1.78193	0.0765	0.16	-4.64411
BC1012	NP_830798.1	BC1012	UPF0145 protein BC1012	20.10/ Chromosomical proteins of unknown functions	-1.72099	9.53	-1.70938	0.0891	0.178	-4.64576
BC3728	NP_833453.1	BC3728	DNA-binding protein HU	5/ Nucleotide metabolism	-1.5177	7.15	-1.78218	0.0764	0.16	-4.64671
BC4552	NA	BC4552	Recombination and DNA strand exchange inhibitor protein	6/ DNA replication and reparation systems	1.56481	7.54	1.73498	0.0845	0.172	-4.68854
GidB	NP_835137.1	BC5484	glucose-inhibited division protein B	13/ Cell Division	-1.55993	8.26	-1.72382	0.0865	0.174	-4.6922
OppA6	NP_830964.1	BC1179	oligopeptide-binding protein oppA	15.01/ ABC transporters	1.52311	7.47	1.73248	0.0849	0.172	-4.70294
NadC	NP_834134.1	BC4422	nicotinate-nucleotide pyrophosphorylase	17.04/ Nicotinate and nicotinamide metabolism	-1.66908	9.62	-1.67418	0.0958	0.188	-4.70458
PurD	NP_830173.1	BC0334	phosphoribosylamine--glycine ligase	5/ Nucleotide metabolism	1.71977	10.16	1.64915	0.101	0.196	-4.70558
Udk	NP_834087.1	BC4375	uridine kinase	5/ Nucleotide metabolism	-1.49337	7.59	-1.74376	0.0829	0.171	-4.70791
BC5130	NP_834798.1	BC5130	carboxylesterase	20.09/ Other pathway or unknown function	-1.47302	7.14	-1.73798	0.0839	0.172	-4.71986
UvrA	NP_834831.1	BC5167	excinuclease ABC subunit A	6/ DNA replication and reparation systems	1.51435	7.46	1.72206	0.0868	0.174	-4.72251
BC0077	NP_829972.1	BC0077	para-aminobenzoate/anthranilate synthase glutamine amidotransferase component II	17.07/ Folate biosynthesis	-1.4819	7.14	-1.733	0.0848	0.172	-4.72766
Pgm	NP_834591.1	BC4919	phosphoglucomutase	01.02/ Glycolysis/gluconeogenesis	1.509	7.51	1.70686	0.0896	0.178	-4.73789
BC1048	NP_830834.1	BC1048	hypothetical protein BC1048	20.10/ Chromosomical proteins of unknown functions	-1.66588	9.34	-1.63304	0.104	0.2	-4.74716
SpoA	NP_833885.1	BC4170	stage 0 sporulation protein A	12/ Sporulation	-1.45188	7.31	-1.71377	0.0883	0.177	-4.76073
RpsO	NP_833528.1	BC3806	30S ribosomal protein S15	08.01/ Ribosome components	-1.5497	8.17	-1.68139	0.0944	0.186	-4.77376
SecE	NP_829996.1	BC0115	preprotein translocase subunit SecE	16/ Protein secretion/export apparatus	-1.63206	8.97	-1.60527	0.11	0.209	-4.79025
ThiG	NP_830539.1	BC0749	thiazole synthase	17,02/ Thiamine metabolism	-1.47541	11.29	-1.67615	0.0955	0.187	-4.79332
EngA	NP_831283.1	BC1504	GTP-binding protein EngA	08.02/ Other ribosome related proteins	1.59725	8.22	1.59619	0.112	0.211	-4.8143
FabI	NP_831000.1	BC1216	enoyl-(acyl carrier protein) reductase	03.01/ Fatty acid metabolism	-1.19728	12.63	-1.80929	0.0721	0.154	-4.81578
LdhB	NP_834568.1	BC4870	L-lactate dehydrogenase	01.03/ Fermentation	1.47128	7.51	1.64713	0.101	0.196	-4.83191
LplB	NP_830872.1	BC1086	lipoate-protein ligase A	01.05/ Central intermediary metabolism	-1.46999	8	-1.6464	0.101	0.196	-4.84201
Rho	NP_834994.1	BC5332	transcription termination factor Rho	10/ Transcription , RNA processing and degradation	1.42653	7.44	1.64225	0.102	0.197	-4.85219
Fba	NP_834997.1	BC5335	fructose-bisphosphate aldolase	01.02/ Glycolysis/gluconeogenesis	-1.51485	10.09	-1.59271	0.113	0.212	-4.85375
MiaB	NP_833495.1	BC3772	tRNA 2-methylthioadenosine synthase	08.03/ Aminoacyl-tRNA biosynthesis and modification	1.41066	7.38	1.65074	0.101	0.196	-4.85793
BC3833	NP_833554.1	BC3833	succinyl-CoA synthetase subunit alpha	01.04/ TCA	-1.55034	9.62	-1.56769	0.119	0.221	-4.86164
BC4023	NP_833741.1	BC4023	acetyl-CoA acetyltransferase	03.01/ Fatty acid metabolism	1.54187	8.17	1.5591	0.121	0.224	-4.87468
YitK	NP_830945.2	BC1159	UPF0234 protein BC1159	20.10/ Chromosomical proteins of unknown functions	-1.37871	7.1	-1.62389	0.106	0.203	-4.89978
BC0944	NP_830730.1	BC0944	hypothetical protein BC0944	20.10/ Chromosomical proteins of unknown functions	1.3667	7.34	1.62117	0.107	0.203	-4.91643
PurK	NP_830163.1	BC0324	phosphoribosylaminoimidazole carboxylase ATPase subunit	5/ Nucleotide metabolism	1.55946	10.27	1.49812	0.136	0.243	-4.92831
CshB	NP_833996.1	BC4283	ATP-dependent RNA helicase	10/ Transcription , RNA processing and degradation	1.52762	8.65	1.48835	0.138	0.246	-4.95421
BC1705	NP_831480.1	BC1705	low-affinity zinc transport protein	02.02/ Degradative enzymes/adhesins	1.4856	8.15	1.49918	0.136	0.243	-4.96061
RplD	NP_830012.1	BC0132	50S ribosomal protein L4	08.01/ Ribosome components	-1.01062	13.23	-1.81421	0.0713	0.153	-4.96084
CheV	NP_831431.1	BC1654	chemotaxis protein cheV	9.02/ Chemotaxis system	-1.5393	9.3	-1.46997	0.143	0.253	-4.9752
ProS	NP_833539.1	BC3817	prolyl-tRNA synthetase	08.03/ Aminoacyl-tRNA biosynthesis and modification	1.40172	7.69	1.49807	0.136	0.243	-5.00432
BC4309	NP_834021.1	BC4309	Ribosomal RNA small subunit methyltransferase E	08.02/ Other ribosome related proteins	-1.30282	7.24	-1.53046	0.128	0.236	-5.04122
BC5277	NP_834940.1	BC5277	Tyrosine-protein kinase (Capsular polysaccharide biosynthesis)	4/ Cell wall, cell surface and membrane biogenesis	-1.3058	7.22	-1.52586	0.129	0.237	-5.04722
TrpB	NP_831021.1	BC1237	tryptophan synthase subunit beta	07.02/ Glycine, serine and threonine metabolism	1.20245	11.96	1.60314	0.111	0.209	-5.05004
BC2241	NP_832005.1	BC2241	succinate-semialdehyde dehydrogenase [NADP+]	01.08/ NAD(P)H related proteins	1.29585	7.4	1.51347	0.132	0.24	-5.05736
GdhA	NP_831270.1	BC1491	NAD-specific glutamate dehydrogenase	07.01/ Alanine, aspartate and glutamate metabolism	1.37136	10.93	1.44917	0.149	0.261	-5.06318
BC5432	NP_835093.1	BC5432	bactoprenol glucosyl transferase	4/ Cell wall, cell surface and membrane biogenesis	1.42501	8.61	1.39798	0.164	0.275	-5.07904
TopA	NP_833552.1	BC3831	DNA topoisomerase I	5/ Nucleotide metabolism	1.28267	7.36	1.50435	0.134	0.243	-5.08282
BC1369	NP_831150.1	BC1369	protein dltD precursor	4/ Cell wall, cell surface and membrane biogenesis	1.36617	7.85	1.40534	0.162	0.273	-5.10365
HblL1	NP_832846.1	BC3103	hemolysin BL lytic component L1	02.01/ Toxins	-1.36843	8.44	-1.41347	0.159	0.271	-5.10548
BC1862	NP_831635.1	BC1862	Phage protein	20.08/ Phagic proteins of unknown functions	1.26588	7.4	1.47858	0.141	0.25	-5.10687
BC5472	NP_835125.1	BC5472	phosphoesterase, DHH family protein	20.09/ Other pathway or unknown function	1.22586	7.25	1.51864	0.131	0.239	-5.10804
LeuS	NP_834441.1	BC4737	leucyl-tRNA synthetase	08.03/ Aminoacyl-tRNA biosynthesis and modification	1.22586	7.25	1.51864	0.131	0.239	-5.10804
RplF	NP_830026.1	BC0146	50S ribosomal protein L6	08.01/ Ribosome components	-1.14908	12.22	-1.57393	0.117	0.219	-5.11067
GlyQS	NA	BC4914	Glycyl-tRNA synthetase	08.03/ Aminoacyl-tRNA biosynthesis and modification	1.27431	7.44	1.45173	0.148	0.261	-5.1312
NusA	NP_833536.1	BC3814	transcription elongation factor NusA	10/ Transcription , RNA processing and degradation	1.3499	10.76	1.36939	0.173	0.288	-5.14476
BC4604	NP_834310.1	BC4604	NAD-dependent malic enzyme	01.04/ TCA	1.37688	8.61	1.34592	0.18	0.296	-5.14591
GpsA	NP_831284.1	BC1505	NAD(P)H-dependent glycerol-3-phosphate dehydrogenase	03.02/ Glycerophospholipid metabolism	-1.22588	7.01	-1.44475	0.15	0.262	-5.16142
BC1958	NP_831728.1	BC1958	3-ketoacyl-(acyl-carrier-protein) reductase	03.01/ Fatty acid metabolism	-1.23348	7.46	-1.44046	0.151	0.264	-5.16925
BC4093	NP_833811.1	BC4093	ribosomal-protein-serine acetyltransferase	08.02/ Other ribosome related proteins	-1.22445	7.45	-1.43594	0.153	0.265	-5.17546
PurC	NP_830165.2	BC0326	phosphoribosylaminoimidazole-succinocarboxamide synthase	5/ Nucleotide metabolism	-1.17392	11.83	-1.46991	0.143	0.253	-5.17883
EtfA	NA	BC4522	Electron transfer flavoprotein subunit alpha	01.08/ NAD(P)H related proteins	1.24152	7.42	1.42178	0.157	0.27	-5.17958
BC0071	NP_829966.1	BC0071	hypoxanthine-guanine phosphoribosyltransferase	5/ Nucleotide metabolism	-1.3364	10.06	-1.34745	0.18	0.296	-5.18286
BC3986	NP_833705.1	BC3986	putative cytoplasmic protein	20.10/ Chromosomical proteins of unknown functions	-1.31595	8.35	-1.35361	0.178	0.294	-5.18434
RibH	NP_833830.1	BC4112	riboflavin synthase subunit beta	17.03/ Riboflavin metabolism	-1.22956	11.49	-1.42183	0.157	0.27	-5.18833
PepC	NP_834466.1	BC4762	phosphoenolpyruvate carboxykinase	01.05/ Central intermediary metabolism	1.26765	7.64	1.36137	0.175	0.291	-5.19367
Nfo	NP_833995.1	BC4282	endonuclease IV	6/ DNA replication and reparation systems	-1.2251	7.63	-1.41452	0.159	0.271	-5.20248
Tmk	NP_829933.1	BC0036	thymidylate kinase	5/ Nucleotide metabolism	-1.20869	7.44	-1.41118	0.16	0.271	-5.209
Cgs	NP_834078.1	BC4366	cystathionine beta-lyase	07.03/ Cysteine and methionine metabolism	1.3403	9.51	1.26876	0.206	0.334	-5.20976
SpoJ	NP_835134.1	BC5481	stage 0 sporulation protein J	12/ Sporulation	-1.21112	7.67	-1.39926	0.163	0.275	-5.21982
BC5406	NP_835067.1	BC5406	O-acetylhomoserine aminocarboxypropyltransferase	07.03/ Cysteine and methionine metabolism	1.28527	8.04	1.29679	0.196	0.32	-5.2249
GlmM	NP_830056.1	BC0188	phosphoglucosamine mutase	07.12/ Amino sugar and nucleotide sugar metabolism	1.31459	9.76	1.23805	0.217	0.344	-5.23987
BC0872	NP_830658.1	BC0872	cystine-binding protein	15.02/ Other transports	-1.29042	9.08	-1.24878	0.213	0.341	-5.24543
RplA	NP_829999.2	BC0118	50S ribosomal protein L1	08.01/ Ribosome components	-1.05276	12.4	-1.50812	0.133	0.242	-5.25224
MetK	NP_834465.1	BC4761	S-adenosylmethionine synthetase	07.03/ Cysteine and methionine metabolism	1.0816	12.1	1.48831	0.138	0.246	-5.25258
MutS	NP_833492.1	BC3769	DNA mismatch repair protein	6/ DNA replication and reparation systems	1.12061	7.23	1.41162	0.16	0.271	-5.26937
SbcC2	NP_831625.1	BC1852	exonuclease SbcC	6/ DNA replication and reparation systems	1.12061	7.23	1.41162	0.16	0.271	-5.26937
RrplO	NP_830030.1	BC0150	50S ribosomal protein L15	08.01/ Ribosome components	-1.26672	9.31	-1.23162	0.22	0.346	-5.27327
RplT	NP_834279.1	BC4573	50S ribosomal protein L20	08.01/ Ribosome components	-1.25598	9.13	-1.19966	0.232	0.359	-5.30188
MurC	NP_834390.1	BC4684	UDP-N-acetylmuramate--L-alanine ligase	4/ Cell wall, cell surface and membrane biogenesis	1.23226	8.35	1.21849	0.225	0.35	-5.30301
TrpA	NP_831022.1	BC1238	tryptophan synthase subunit alpha	07.02/ Glycine, serine and threonine metabolism	-0.97857	12.82	-1.52846	0.128	0.237	-5.31941
TrpE	NP_831016.1	BC1232	anthranilate synthase component I	07.09/ Phenylalanine, tyrosine and tryptophan biosynthesis	1.24738	9.95	1.16353	0.246	0.377	-5.3233
DapB	NP_831311.1	BC1532	dihydrodipicolinate reductase	07.06/ Lysine biosynthesis and degradation	-1.18853	8.48	-1.22029	0.224	0.35	-5.32625
HisS	NP_834110.1	BC4398	histidyl-tRNA synthetase	08.03/ Aminoacyl-tRNA biosynthesis and modification	1.15805	7.62	1.23929	0.217	0.344	-5.34743
BC4594	NP_834300.1	BC4594	methylcitrate synthase	01.04/ TCA	1.1888	8.4	1.17362	0.242	0.372	-5.3536
RplK2	NP_834743.1	BC5075	50S ribosomal protein L11	08.01/ Ribosome components	1.0628	7.16	1.37149	0.172	0.287	-5.3545
BC0743	NP_830533.1	BC0743	hydroxymethylpyrimidine transport ATP-binding protein	15.01/ ABC transporters	-1.18552	9.11	-1.15029	0.252	0.383	-5.35485
BC0426	NP_830265.1	BC0426	hydroxymethylpyrimidine-binding protein	15.01/ ABC transporters	1.21244	9.74	1.13114	0.26	0.391	-5.35601
BioA	NP_833837.1	BC4119	adenosylmethionine--8-amino-7-oxononanoate transaminase	17.06/ Biotin metabolism	1.19065	9.24	1.14661	0.253	0.384	-5.35754
BC3782	NP_833505.1	BC3782	Transcriptional regulator	11/ Transcriptional regulators	1.15385	7.74	1.20097	0.231	0.359	-5.35887
MinD	NP_834154.1	BC4442	cell division inhibitor MinD	13/ Cell Division	-1.13837	10.59	-1.19894	0.232	0.359	-5.37766
BC1233	NP_831017.1	BC1233	anthranilate synthase component II	07.09/ Phenylalanine, tyrosine and tryptophan biosynthesis	-1.1573	9.66	-1.15247	0.251	0.383	-5.37847
GatA	NP_830190.1	BC0351	aspartyl/glutamyl-tRNA amidotransferase subunit A	08.03/ Aminoacyl-tRNA biosynthesis and modification	1.16026	8.5	1.14537	0.254	0.384	-5.38429
BC4572	NP_834278.1	BC4572	putative cytoplasmic protein	20.10/ Chromosomical proteins of unknown functions	-1.10059	7.97	-1.22803	0.221	0.346	-5.39768
RpoA	NP_830037.1	BC0158	DNA-directed RNA polymerase subunit alpha	5/ Nucleotide metabolism	1.00268	11.92	1.33887	0.182	0.299	-5.41442
Obg	NP_834146.1	BC4434	GTPase Obg	13/ Cell Division	1.11071	8.07	1.1085	0.269	0.403	-5.42512
Rpe	NP_833579.1	BC3858	ribulose-phosphate 3-epimerase	01.06/ Pentose phosphate	-1.08381	10.31	-1.11676	0.266	0.399	-5.44872
BC3791	NP_833513.1	BC3791	nucleoside-binding protein	4/ Cell wall, cell surface and membrane biogenesis	1.06174	10.61	1.05756	0.292	0.43	-5.47685
RlmN	NP_833583.1	BC3862	Probable dual-specificity RNA methyltransferase RlmN	08.04/ Other RNA related proteins	1.06552	8.44	1.05441	0.293	0.431	-5.47936
RpsK	NP_830036.1	BC0157	30S ribosomal protein S11	08.01/ Ribosome components	-0.98727	11.85	-1.23881	0.217	0.344	-5.49174
BC4614	NP_834320.1	BC4614	Xaa-Pro dipeptidase	02.02/ Degradative enzymes/adhesins	0.97524	7.23	1.23366	0.219	0.346	-5.49299
BC4210	NP_833924.1	BC4210	rhodanese-related sulfurtransferase	17.01/ Iron sulfur metabolism	-1.03152	10.61	-1.0868	0.279	0.413	-5.49495
CwlC	NP_834897.1	BC5234	N-acetylmuramoyl-L-alanine amidase	4/ Cell wall, cell surface and membrane biogenesis	0.95884	7.14	1.26815	0.206	0.334	-5.49794
LigA	NP_830180.1	BC0341	NAD-dependent DNA ligase LigA	6/ DNA replication and reparation systems	0.96754	7.18	1.24872	0.213	0.341	-5.49948
SecA	NP_834853.1	BC5189	preprotein translocase subunit SecA	16/ Protein secretion/export apparatus	0.96754	7.18	1.24872	0.213	0.341	-5.49948
BC2969	NP_832716.1	BC2969	hypothetical protein BC2969	20.10/ Chromosomical proteins of unknown functions	-1.05283	8.11	-1.09967	0.273	0.406	-5.50492
BC0584	NP_830401.1	BC0584	acetyltransferase	03.02/ Glycerophospholipid metabolism	0.98258	7.29	1.19072	0.235	0.363	-5.51449
RecA	NP_833502.1	BC3779	recombinase A	6/ DNA replication and reparation systems	0.90415	12.34	1.33651	0.183	0.3	-5.51603
MurD	NP_833632.1	BC3912	UDP-N-acetylmuramoyl-L-alanyl-D-glutamate synthetase	4/ Cell wall, cell surface and membrane biogenesis	0.95473	7.19	1.2296	0.22	0.346	-5.5161
BC0075	NP_829970.1	BC0075	cysteine synthase	07.03/ Cysteine and methionine metabolism	1.03949	10.34	0.98371	0.327	0.463	-5.51711
BC1546	NP_831324.1	BC1546	aspartate aminotransferase	07.01/ Alanine, aspartate and glutamate metabolism	1.01512	10.49	0.99725	0.32	0.458	-5.51988
EPSX	NP_834927.1	BC5264	EPSX protein	4/ Cell wall, cell surface and membrane biogenesis	0.99962	8.65	0.99235	0.322	0.459	-5.53715
OppC	NP_830966.1	BC1181	oligopeptide transport system permease protein oppC	15.01/ ABC transporters	1.00312	8.55	0.99009	0.323	0.46	-5.5412
AtpF	NP_834972.1	BC5310	F0F1 ATP synthase subunit B	01.09/ ATP synthesis	-0.91394	12.2	-1.25733	0.21	0.339	-5.54489
BC4860	NP_834559.1	BC4860	hypothetical protein BC4860	20.10/ Chromosomical proteins of unknown functions	-0.97514	9.33	-0.95474	0.341	0.476	-5.55354
TyrS1	NP_834363.1	BC4657	tyrosyl-tRNA synthetase	08.03/ Aminoacyl-tRNA biosynthesis and modification	0.97745	9.33	0.93316	0.352	0.486	-5.56071
AtpH	NP_834971.1	BC5309	F0F1 ATP synthase subunit delta	01.09/ ATP synthesis	-0.9618	10.76	-1.02289	0.308	0.445	-5.56683
PyrC	NP_833608.1	BC3888	dihydroorotase	5/ Nucleotide metabolism	0.9703	8.97	0.9311	0.353	0.486	-5.58032
ArsR	NP_830430.1	BC0613	ArsR family transcriptional regulator	11/ Transcriptional regulators	-0.9529	8.49	-0.96242	0.337	0.473	-5.58528
FtsE	NP_834850.1	BC5186	cell division ATP-binding protein ftsE	13/ Cell Division	-0.93428	11.21	-1.04798	0.296	0.434	-5.58917
PpaC	NP_832576.1	BC2826	putative manganese-dependent inorganic pyrophosphatase	01.07/ Oxidative phosphorylation	-0.92207	10.76	-0.98076	0.328	0.463	-5.6055
BC2307	NP_832070.1	BC2307	glycine-AMP ligase	07.05/ Valine, leucine and isoleucine biosynthesis	0.91177	7.23	1.13099	0.26	0.391	-5.60826
GroES	NP_830145.2	BC0294	co-chaperonin GroES	19/ Chaperones and heat shock proteins	-0.92797	11.24	-1.02693	0.306	0.444	-5.61386
AccB	NP_833898.1	BC4184	acetyl-CoA carboxylase biotin carboxyl carrier protein subunit	03.01/ Fatty acid metabolism	-0.90433	10.97	-0.98174	0.328	0.463	-5.62224
TerD	NP_830281.1	BC0442	tellurium resistance protein terD	18/ Stress response	-0.89691	10.41	-0.92461	0.356	0.488	-5.6305
IspE	NP_829947.1	BC0050	4-diphosphocytidyl-2-C-methyl-D-erythritol kinase	20.04/ Terpenoid backbone biosynthesis	-0.8994	7.7	-1.03588	0.302	0.439	-5.63388
BC1926	NP_831696.1	BC1926	Low-affinity zinc transport protein	15.02/ Other transports	0.87257	7.95	0.87086	0.385	0.515	-5.64664
GuaC	NP_835112.1	BC5452	guanosine 5'-monophosphate oxidoreductase	5/ Nucleotide metabolism	-0.87624	11.7	-1.07044	0.286	0.423	-5.64689
BC4379	NP_834091.1	BC4379	hypothetical protein BC4379	20.10/ Chromosomical proteins of unknown functions	0.87462	7.71	0.91018	0.364	0.493	-5.64853
PepS	NP_834384.1	BC4678	aminopeptidase	02.02/ Degradative enzymes/adhesins	0.87462	7.71	0.91018	0.364	0.493	-5.64853
HisC1	NP_831297.1	BC1518	histidinol-phosphate aminotransferase	07.08/ Histidine metabolism	0.86262	8.76	0.85036	0.396	0.526	-5.6567
ArgE	NP_833858.1	BC4143	peptidase T	07.07/ Arginine and proline metabolism	0.8522	7.85	0.85932	0.391	0.522	-5.66631
BC1563	NP_831341.1	BC1563	methyltransferase	20.09/ Other pathway or unknown function	-0.86514	7.44	-1.00815	0.315	0.453	-5.67184
NifU	NP_834623.1	BC4952	NifU protein	17.01/ Iron sulfur metabolism	0.84459	7.82	0.85717	0.392	0.523	-5.67289
CarA	NP_833607.1	BC3887	carbamoyl phosphate synthase small subunit	5/ Nucleotide metabolism	0.82416	10.42	0.79798	0.426	0.554	-5.67875
AccD	NP_834308.1	BC4602	acetyl-CoA carboxylase subunit beta	03.01/ Fatty acid metabolism	-0.80645	9.47	-0.78624	0.433	0.561	-5.69158
LytR2	NP_830591.1	BC0801	LytR family transcriptional regulator	11/ Transcriptional regulators	0.8386	7.36	0.99549	0.321	0.458	-5.69181
BC5004	NP_834675.1	BC5004	enoyl-CoA hydratase	03.01/ Fatty acid metabolism	0.8234	7.11	1.10018	0.273	0.406	-5.69775
lon	NP_834189.1	BC4477	Lon protease	02.02/ Degradative enzymes/adhesins	0.8234	7.11	1.10018	0.273	0.406	-5.69775
PdhB	NP_833691.1	BC3972	pyruvate dehydrogenase E1 component beta subunit	01.02/ Glycolysis/gluconeogenesis	-0.68976	13.71	-1.43359	0.153	0.265	-5.69941
TrpD	NP_831018.1	BC1234	anthranilate phosphoribosyltransferase	07.09/ Phenylalanine, tyrosine and tryptophan biosynthesis	-0.83383	11.28	-0.94063	0.348	0.485	-5.70038
TerD2	NP_830283.1	BC0444	tellurium resistance protein terD	18/ Stress response	-0.82666	11.71	-1.01762	0.31	0.448	-5.70373
Tgt	NP_834123.1	BC4411	queuine tRNA-ribosyltransferase	08.03/ Aminoacyl-tRNA biosynthesis and modification	-0.83847	7.62	-0.96224	0.337	0.473	-5.70819
SpeE1	NP_835032.1	BC5371	Polyamine aminopropyltransferase 1	07.03/ Cysteine and methionine metabolism	-0.79546	9.44	-0.75477	0.451	0.575	-5.71256
FabG	NP_831099.1	BC1317	acetoacetyl-CoA reductase	20.06/ Butanoate Metabolism	0.75428	9.92	0.70797	0.48	0.604	-5.71569
NadA	NP_834133.1	BC4421	quinolinate synthetase	17.04/ Nicotinate and nicotinamide metabolism	0.80831	10.93	0.8424	0.401	0.531	-5.71773
RpsP	NP_833563.1	BC3842	30S ribosomal protein S16	08.01/ Ribosome components	-0.82525	7.49	-0.95504	0.341	0.476	-5.71953
GapA1	NP_834289.1	BC4583	glyceraldehyde-3-phosphate dehydrogenase	01.02/ Glycolysis/gluconeogenesis	-0.776	10.12	-0.77812	0.438	0.564	-5.72214
AcpP	NP_833569.1	BC3848	acyl carrier protein	03.01/ Fatty acid metabolism	-0.80555	8.06	-0.87593	0.382	0.514	-5.72778
SerS	NP_829921.1	BC0017	seryl-tRNA synthetase	08.03/ Aminoacyl-tRNA biosynthesis and modification	-0.76624	9.57	-0.73239	0.465	0.587	-5.73
BC5448	NP_835108.1	BC5448	UDP-glucose 4-epimerase	01.05/ Central intermediary metabolism	0.73309	9.62	0.69021	0.491	0.609	-5.73246
FtsX	NP_834849.1	BC5185	cell division protein ftsX	13/ Cell Division	0.77014	7.83	0.776	0.439	0.564	-5.73331
RocD	NP_830935.1	BC1149	ornithine--oxo-acid transaminase	07.07/ Arginine and proline metabolism	0.80269	11.31	0.91358	0.362	0.493	-5.73665
BC4376	NP_834088.1	BC4376	protease	02.02/ Degradative enzymes/adhesins	-0.79178	7.23	-0.92869	0.354	0.486	-5.74525
deoD	NP_831242.1	BC1463	purine nucleoside phosphorylase	5/ Nucleotide metabolism	-0.79178	7.23	-0.92869	0.354	0.486	-5.74525
RfaG	NP_835081.1	BC5420	glycosyltransferase	01.05/ Central intermediary metabolism	0.69502	10.11	0.65967	0.51	0.624	-5.75159
CcpA	NP_834378.1	BC4672	catabolite control protein A	11/ Transcriptional regulators	-0.78964	7.53	-0.91181	0.363	0.493	-5.75304
BC5003	NP_834674.1	BC5003	acetyl-CoA acetyltransferase	03.01/ Fatty acid metabolism	0.77587	7.1	1.04201	0.299	0.436	-5.75882
ArsR2	NP_833970.1	BC4256	ArsR family transcriptional regulator	11/ Transcriptional regulators	0.77587	7.1	1.04201	0.299	0.436	-5.75882
RibA	NP_833829.1	BC4111	bifunctional 3,4-dihydroxy-2-butanone 4-phosphate synthase/GTP cyclohydrolase II protein	17.03/ Riboflavin metabolism	0.71047	8.87	0.69879	0.486	0.607	-5.76313
FrvX	NP_834399.1	BC4693	deblocking aminopeptidase	01.01/ Carbohydrate transport	-0.69986	8.72	-0.67746	0.499	0.617	-5.76526
LppC	NP_834220.1	BC4511	acid phosphatase	20.01/ gamma-Hexachlorocyclohexane degradation	-0.77318	11.38	-0.88117	0.379	0.513	-5.7687
BC0336	NP_830175.1	BC0336	somatin-like protein	4/ Cell wall, cell surface and membrane biogenesis	0.72716	7.8	0.73333	0.464	0.587	-5.77269
FlaA	NP_831434.1	BC1657	flagellin	9.01/ Flagella component	-0.76101	7.65	-0.87338	0.384	0.515	-5.78333
BC2312	NP_832075.1	BC2312	hypothetical protein BC2312	20.10/ Chromosomical proteins of unknown functions	0.60662	9.47	0.56608	0.572	0.678	-5.81162
BC4020	NP_833738.1	BC4020	hypothetical protein BC4020	20.10/ Chromosomical proteins of unknown functions	0.62978	8.05	0.6234	0.534	0.648	-5.81687
LpdV	NP_833875.1	BC4160	dihydrolipoamide dehydrogenase	01.04/ TCA	0.69457	7.49	0.7776	0.438	0.564	-5.82362
PyrH	NP_833544.1	BC3823	uridylate kinase	5/ Nucleotide metabolism	-0.72408	11.9	-0.93588	0.351	0.486	-5.82504
yajC	NP_834122.1	BC4410	preprotein translocase subunit YajC	16/ Protein secretion/export apparatus	-0.64771	10.59	-0.66275	0.508	0.623	-5.82517
BC4086	NP_833804.1	BC4086	purine nucleoside phosphorylase	5/ Nucleotide metabolism	-0.70793	7.79	-0.78492	0.434	0.561	-5.8279
FeoB	NP_830520.1	BC0708	ferrous iron transport protein B	17.01/ Iron sulfur metabolism	-0.60029	8.51	-0.59281	0.554	0.667	-5.83087
BC5278	NP_834941.1	BC5278	chain length regulator (capsular polysaccharide biosynthesis)	4/ Cell wall, cell surface and membrane biogenesis	-0.62178	10.53	-0.63366	0.527	0.641	-5.834
NrdF	NP_831136.1	BC1355	ribonucleotide-diphosphate reductase subunit beta	5/ Nucleotide metabolism	0.65472	7.64	0.68915	0.492	0.609	-5.83569
BC2302	NP_832065.1	BC2302	2,3-dihydroxybenzoate-2,3-dehydrogenase	20.04/ Terpenoid backbone biosynthesis	0.57699	9.17	0.54222	0.588	0.693	-5.83891
Mrp	NP_830047.1	BC0168	Mrp protein	15.02/ Other transports	-0.64523	8.09	-0.67574	0.5	0.617	-5.83949
BC1496	NP_831275.1	BC1496	L-asparaginase	07.01/ Alanine, aspartate and glutamate metabolism	-0.55888	8.73	-0.54226	0.588	0.693	-5.84329
BC4371	NP_834083.1	BC4371	hypothetical protein BC4371	20.10/ Chromosomical proteins of unknown functions	0.56384	9.1	0.53921	0.59	0.694	-5.84413
BC1980	NP_831750.1	BC1980	AMP-(Fatty)acid ligases	03.01/ Fatty acid metabolism	0.65193	7.57	0.70386	0.482	0.606	-5.84664
Rph	NP_834204.1	BC4494	ribonuclease PH	08.04/ Other RNA related proteins	0.58277	7.91	0.58326	0.56	0.669	-5.85151
BC1174	NP_830960.1	BC1174	3-oxoacyl-(acyl carrier protein) synthase II	03.01/ Fatty acid metabolism	0.4806	9.58	0.44647	0.656	0.755	-5.86502
BC3919	NP_833639.1	BC3919	hypothetical protein BC3919	20.10/ Chromosomical proteins of unknown functions	0.66007	7.38	0.76368	0.446	0.571	-5.87717
HisC2	NP_832687.1	BC2940	histidinol-phosphate aminotransferase	07.08/ Histidine metabolism	0.68235	7.18	0.87965	0.38	0.513	-5.8775
PepP1	NP_833912.1	BC4198	Xaa-Pro dipeptidase	02.02/ Degradative enzymes/adhesins	-0.46386	9.15	-0.45034	0.653	0.755	-5.88191
Gcp	NP_830140.2	BC0289	O-sialoglycoprotein endopeptidase	02.02/ Degradative enzymes/adhesins	-0.64557	7.34	-0.75412	0.452	0.575	-5.88489
RplB	NP_830014.1	BC0134	50S ribosomal protein L2	08.01/ Ribosome components	-0.46934	9.26	-0.4336	0.665	0.761	-5.8873
BC4625	NP_834331.1	BC4625	universal stress protein	18/ Stress response	0.44015	9.39	0.40701	0.684	0.769	-5.88833
EcsC	NP_834340.1	BC4634	protein ecsC	15.01/ ABC transporters	0.53517	7.82	0.54731	0.585	0.692	-5.89083
TenA2	NP_830532.1	BC0742	transcriptional activator tenA	11/ Transcriptional regulators	-0.62318	7.82	-0.70111	0.484	0.607	-5.89242
CtsR	NP_829980.1	BC0099	transcriptional regulator ctsR	11/ Transcriptional regulators	-0.63786	7.33	-0.74402	0.458	0.582	-5.89278
ThiF	NP_830540.1	BC0750	thiamine/molybdopterin biosynthesis ThiF/MoeB-like protein	17,02/ Thiamine metabolism	0.48696	8.13	0.47547	0.635	0.737	-5.89425
BC3303	NP_833042.1	BC3303	hypothetical protein BC3303	20.10/ Chromosomical proteins of unknown functions	0.55574	7.65	0.5874	0.558	0.667	-5.89441
YhaQ	NP_834219.1	BC4510	Sodium export ATP-binding protein	15.02/ Other transports	0.45194	8.93	0.44092	0.66	0.758	-5.89846
BC0745	NP_830535.1	BC0745	hydroxymethylpyrimidine-binding protein	15.01/ ABC transporters	0.65624	11.69	0.82182	0.412	0.54	-5.89934
Buk	NP_833876.1	BC4161	butyrate kinase	20.06/ Butanoate Metabolism	-0.4113	9.96	-0.40101	0.689	0.769	-5.90453
UspG	NP_834383.1	BC4677	general stress protein	18/ Stress response	-0.54224	10.97	-0.57947	0.563	0.669	-5.9147
TalA	NP_830478.1	BC0665	putative translaldolase	01.06/ Pentose phosphate	-0.38034	8.91	-0.36339	0.717	0.792	-5.91953
FeoA	NP_830521.1	BC0709	ferrous iron transport protein A	17.01/ Iron sulfur metabolism	-0.60244	7.63	-0.68976	0.491	0.609	-5.91981
FliF	NP_831422.1	BC1644	flagellar MS-ring protein	9.01/ Flagella component	0.62424	7.27	0.76882	0.443	0.568	-5.92202
AccA	NP_834307.1	BC4601	acetyl-CoA carboxylase carboxyltransferase subunit alpha	03.01/ Fatty acid metabolism	0.34451	10.38	0.3344	0.738	0.808	-5.92606
BC1528	NP_831307.1	BC1528	hypothetical protein BC1528	20.10/ Chromosomical proteins of unknown functions	-0.29919	9.54	-0.28698	0.774	0.835	-5.93153
BC5076	NP_834744.1	BC5076	Short chain dehydrogenase	20.09/ Other pathway or unknown function	-0.31249	9.2	-0.30131	0.764	0.825	-5.9337
FatB	NP_834774.1	BC5106	ferric anguibactin-binding protein	15.01/ ABC transporters	-0.30431	9.35	-0.28336	0.777	0.837	-5.93516
LytR1	NP_834928.1	BC5265	membrane-bound transcriptional regulator LytR	11/ Transcriptional regulators	0.35915	8.33	0.3559	0.722	0.796	-5.94103
PotA	NP_831068.1	BC1286	Spermidine/putrescine import ATP-binding protein PotA	15.01/ ABC transporters	-0.25559	9.89	-0.24713	0.805	0.856	-5.94257
BC4469	NP_834181.1	BC4469	delta-aminolevulinic acid dehydratase	17.8/ Porphyrin metabolism	-0.54025	7.7	-0.60794	0.544	0.656	-5.94422
Dps1	NP_831779.1	BC2011	non-specific DNA-binding protein Dps / Iron-binding ferritin-like antioxidant protein / ferroxidase	18/ Stress response	0.35232	8.33	0.34421	0.731	0.804	-5.94495
TrpC	NP_831019.1	BC1235	indole-3-glycerol-phosphate synthase	07.09/ Phenylalanine, tyrosine and tryptophan biosynthesis	-0.64411	12.42	-0.93388	0.352	0.486	-5.9464
BC5404	NP_835065.1	BC5404	homoserine dehydrogenase	07.02/ Glycine, serine and threonine metabolism	0.62438	7.11	0.8329	0.406	0.533	-5.94729
AroC2	NP_832688.1	BC2941	chorismate synthase	07.09/ Phenylalanine, tyrosine and tryptophan biosynthesis	0.62438	7.11	0.8329	0.406	0.533	-5.94729
AspS2	NP_831934.1	BC2169	aspartyl-tRNA synthetase	08.03/ Aminoacyl-tRNA biosynthesis and modification	0.62438	7.11	0.8329	0.406	0.533	-5.94729
OppD	NP_830967.1	BC1182	oligopeptide transport ATP-binding protein oppD	15.01/ ABC transporters	-0.32425	10.36	-0.32268	0.747	0.814	-5.95096
FtsY	NP_833566.1	BC3845	cell division protein ftsY	13/ Cell Division	-0.26188	8.88	-0.25483	0.799	0.852	-5.95366
Era	NP_834009.1	BC4297	GTP-binding protein Era	08.02/ Other ribosome related proteins	-0.27407	8.61	-0.26505	0.791	0.848	-5.95566
BC1289	NP_831071.1	BC1289	Spermidine/putrescine-binding protein	15.01/ ABC transporters	-0.17405	10	-0.16501	0.869	0.901	-5.95862
YchF	NP_835130.1	BC5477	Ribosome-binding ATPase YchF	08.05/ Translation apparatus	0.15112	9.32	0.14271	0.887	0.913	-5.96077
RpsL	NP_830006.1	BC0125	30S ribosomal protein S12	08.01/ Ribosome components	0.03935	9.78	0.03726	0.97	0.972	-5.96087
KsgA	NP_829943.1	BC0046	dimethyladenosine transferase	08.02/ Other ribosome related proteins	-0.52391	7.66	-0.58839	0.557	0.667	-5.9611
BC4088	NP_833806.1	BC4088	hypothetical protein BC4088	20.10/ Chromosomical proteins of unknown functions	-0.46805	7.98	-0.50811	0.612	0.716	-5.96373
BC4085	NP_833803.1	BC4085	pyrimidine-nucleoside phosphorylase	5/ Nucleotide metabolism	0.60572	7.14	0.8006	0.424	0.553	-5.96433
BC4042	NP_833760.1	BC4042	3-hydroxyisobutyrate dehydrogenase	07.04/ Valine, leucine and isoleucine degradation	-0.52755	7.58	-0.61177	0.541	0.655	-5.96717
BC4675	NP_834381.1	BC4675	sex pheromone staph-cAM373 precursor	20.09/ Other pathway or unknown function	0.54865	7.34	0.64481	0.52	0.634	-5.97054
Eno	NP_834803.1	BC5135	phosphopyruvate hydratase	01.02/ Glycolysis/gluconeogenesis	0.59047	13.82	1.27462	0.204	0.332	-5.9751
BC0383	NP_830222.1	BC0383	ferrichrome-binding protein	15.01/ ABC transporters	-0.55137	11.63	-0.67251	0.502	0.618	-5.97532
Rex	NP_830142.1	BC0291	redox-sensing transcriptional repressor Rex	11/ Transcriptional regulators	-0.33289	8.09	-0.3377	0.736	0.808	-5.97956
RpsI	NP_830044.1	BC0165	30S ribosomal protein S9	08.01/ Ribosome components	-0.41488	8.1	-0.43032	0.667	0.762	-5.98971
FrxX	NP_834277.1	BC4571	deblocking aminopeptidase	01.01/ Carbohydrate transport	0.12555	8.41	0.12385	0.902	0.927	-5.9913
BC0217	NP_830085.1	BC0217	2,5-diketo-D-gluconic acid reductase	01.05/ Central intermediary metabolism	0.2181	8.02	0.21885	0.827	0.87	-5.99549
Tuf	NP_830009.1	BC0129	elongation factor Tu	08.05/ Translation apparatus	0.40528	15.89	1.70546	0.0898	0.178	-5.99796
PheS	NP_834267.1	BC4561	phenylalanyl-tRNA synthetase subunit alpha	08.03/ Aminoacyl-tRNA biosynthesis and modification	0.14704	8.13	0.1464	0.884	0.912	-6.00082
OppF	NP_830968.1	BC1183	oligopeptide transport ATP-binding protein oppF	15.01/ ABC transporters	0.49022	11.45	0.5813	0.562	0.669	-6.0045
BC0622	NP_830438.1	BC0622	L-threonine 3-dehydrogenase	07.02/ Glycine, serine and threonine metabolism	-0.42728	7.62	-0.48327	0.629	0.735	-6.01385
BC1313	NP_831095.1	BC1313	PhaP protein	07.11/ Amino acid storage	0.199	7.79	0.2038	0.839	0.88	-6.02201
PanB	NP_831319.1	BC1540	3-methyl-2-oxobutanoate hydroxymethyltransferase	17.05/ Pantothenate and CoA biosynthesis	-0.36931	7.7	-0.40735	0.684	0.769	-6.0235
BC0616	NP_830433.1	BC0616	Iron(III) dicitrate-binding protein	15.01/ ABC transporters	-0.39906	7.63	-0.44562	0.656	0.755	-6.02415
BC5156	NP_834820.1	BC5156	hypothetical protein BC5156	20.10/ Chromosomical proteins of unknown functions	0.29484	11.02	0.31709	0.752	0.817	-6.02602
MenG	NP_831292.1	BC1513	ubiquinone/menaquinone biosynthesis methyltransferase	20.03/ Ubiquinone and other terpenoid-quinone biosynthesis	-0.04986	8.04	-0.05089	0.959	0.969	-6.0289
SodB	NP_835106.1	BC5445	superoxide dismutase [Mn]	18/ Stress response	0.2481	7.73	0.26004	0.795	0.849	-6.03002
BC4926	NP_834598.1	BC4926	Ferredoxin--NADP reductase	18/ Stress response	-0.4185	7.45	-0.48125	0.631	0.735	-6.03461
Asd	NP_833521.1	BC3799	aspartate-semialdehyde dehydrogenase	07.02/ Glycine, serine and threonine metabolism	-0.18065	10.87	-0.19022	0.849	0.89	-6.03471
TrmE	NP_835139.1	BC5486	tRNA modification GTPase TrmE	08.03/ Aminoacyl-tRNA biosynthesis and modification	0.22625	7.63	0.24071	0.81	0.859	-6.04473
BC2939	NP_832686.1	BC2939	prephenate dehydrogenase	07.09/ Phenylalanine, tyrosine and tryptophan biosynthesis	0.22355	7.61	0.24017	0.81	0.859	-6.0518
DivIVA	NP_833616.1	BC3896	cell division protein DivIVA	13/ Cell Division	-0.42883	7.19	-0.51379	0.608	0.713	-6.0534
PrfA	NP_834991.1	BC5329	peptide chain release factor 1	08.02/ Other ribosome related proteins	-0.08099	7.81	-0.08456	0.933	0.952	-6.0537
Ack	NP_834343.1	BC4637	acetate kinase	01.03/ Fermentation	0.57188	12.98	0.99674	0.32	0.458	-6.05799
MreC	NP_834157.1	BC4445	rod shape-determining protein mreC	14/ Rod shape-determining proteins	0.1503	11.02	0.16163	0.872	0.901	-6.06261
BC2896	NP_832644.1	BC2896	aspartate aminotransferase	07.01/ Alanine, aspartate and glutamate metabolism	-0.0467	7.73	-0.04945	0.961	0.969	-6.06732
BC5272	NP_834935.1	BC5272	carbamoylphosphate synthase small subunit	4/ Cell wall, cell surface and membrane biogenesis	-0.37533	7.22	-0.44587	0.656	0.755	-6.0754
IspG	NP_833989.1	BC4276	4-hydroxy-3-methylbut-2-en-1-yl diphosphate synthase	20.04/ Terpenoid backbone biosynthesis	0.20644	11.17	0.2296	0.819	0.863	-6.0784
DhbC	NP_832066.1	BC2303	isochorismate synthase DhbC	20.03/ Ubiquinone and other terpenoid-quinone biosynthesis	0.50251	7.01	0.69129	0.49	0.609	-6.0788
BC4824	NP_834524.1	BC4824	ABC transporter ATP-binding protein	15.01/ ABC transporters	-0.14773	7.61	-0.16287	0.871	0.901	-6.09106
DdlA	NP_830125.1	BC0257	D-alanyl-alanine synthetase A	4/ Cell wall, cell surface and membrane biogenesis	0.33579	7.35	0.3972	0.692	0.769	-6.0917
AdSS	NP_835123.1	BC5468	adenylosuccinate synthetase	5/ Nucleotide metabolism	0.03925	11.15	0.04291	0.966	0.971	-6.09795
ZnuC	NP_833992.1	BC4279	high-affinity zinc uptake system ATP-binding protein znuC	15.01/ ABC transporters	0.27962	7.4	0.32384	0.746	0.814	-6.09868
BC1312	NP_831094.1	BC1312	3-hydroxybutyryl-CoA dehydratase	20.09/ Other pathway or unknown function	0.48302	6.98	0.66594	0.506	0.622	-6.1005
SucC	NP_833555.1	BC3834	succinyl-CoA synthetase subunit beta	01.04/ TCA	0.45699	11.95	0.61334	0.54	0.655	-6.10494
Prc	NP_834848.1	BC5184	carboxyl-terminal protease	02.02/ Degradative enzymes/adhesins	0.38303	7.24	0.47574	0.635	0.737	-6.10511
RsmH	NP_833638.1	BC3918	Ribosomal RNA small subunit methyltransferase H	08.02/ Other ribosome related proteins	0.04647	7.57	0.05144	0.959	0.969	-6.10654
CodY	NP_833547.1	BC3826	transcriptional repressor CodY	11/ Transcriptional regulators	-0.20053	11.34	-0.22979	0.819	0.863	-6.11024
BC3705	NA	BC3705	Glutamine synthetase, type I	07.01/ Alanine, aspartate and glutamate metabolism	-0.4966	12.41	-0.73154	0.465	0.587	-6.11766
PrsA1	NP_830829.1	BC1043	peptidylprolyl isomerase	19/ Chaperones and heat shock proteins	0.22484	11.4	0.26217	0.793	0.849	-6.12032
MetQ	NP_830187.1	BC0348	Lipoprotein	15.01/ ABC transporters	0.03912	7.48	0.0439	0.965	0.971	-6.12192
BC0619	NP_830435.1	BC0619	Iron(III) dicitrate transport ATP-binding protein fecE	15.01/ ABC transporters	-0.05276	7.48	-0.05994	0.952	0.969	-6.12997
BC4294	NP_834006.1	BC4294	CBS domain-containing protein	11/ Transcriptional regulators	-0.22896	7.28	-0.27051	0.787	0.845	-6.13562
BC5396	NP_835057.1	BC5396	HAD superfamily hydrolase	18/ Stress response	-0.0341	7.44	-0.03901	0.969	0.972	-6.13731
BC4528	NP_834236.1	BC4528	ferrichrome-binding protein	15.01/ ABC transporters	-0.15597	7.35	-0.1826	0.855	0.893	-6.14192
ArgD	NP_832753.1	BC3007	acetylornithine aminotransferase	07.07/ Arginine and proline metabolism	-0.15597	7.35	-0.1826	0.855	0.893	-6.14192
Mbl	NP_834944.1	BC5281	rod shape-determining protein Mbl	14/ Rod shape-determining proteins	-0.09206	11.48	-0.10975	0.913	0.935	-6.16344
BC2942	NP_832689.1	BC2942	chorismate mutase	07.09/ Phenylalanine, tyrosine and tryptophan biosynthesis	0.4905	12.77	0.81476	0.416	0.544	-6.16548
AhpC	NP_830216.1	BC0377	Alkyl hydroperoxide reductase C22	18/ Stress response	0.49427	12.87	0.83684	0.404	0.533	-6.17369
Zmp3	NP_833525.1	BC3803	Zinc protease	02.02/ Degradative enzymes/adhesins	0.00471	7.28	0.00563	0.996	0.996	-6.17782
OppB	NP_830965.1	BC1180	oligopeptide transport system permease protein oppB	15.01/ ABC transporters	0.26116	7.15	0.33322	0.739	0.808	-6.18425
SlpA	NP_830777.1	BC0991	S-layer-like domain-containing protein	02.02/ Degradative enzymes/adhesins	0.09978	7.23	0.12179	0.903	0.927	-6.18889
QoxA	NP_830511.1	BC0698	cytochrome aa3 quinol oxidase polypeptide II	01.07/ Oxidative phosphorylation	0.06689	11.78	0.0855	0.932	0.952	-6.23803
Dps2	NP_834714.1	BC5044	non-specific DNA-binding protein Dps / Iron-binding ferritin-like antioxidant protein / ferroxidase	18/ Stress response	0.28077	12.07	0.38385	0.702	0.776	-6.24093
Ndh(yjlD)	NP_834729.1	BC5061	NADH dehydrogenase	01.07/ Oxidative phosphorylation	-0.22543	12.04	-0.30584	0.76	0.823	-6.25137
PlcR	NP_835011.1	BC5350	transcriptional activator plcR	11/ Transcriptional regulators	0.0418	7.02	0.05426	0.957	0.969	-6.25214
AsnA	NP_831521.1	BC1746	asparagine synthetase AsnA	07.01/ Alanine, aspartate and glutamate metabolism	0.0418	7.02	0.05426	0.957	0.969	-6.25214
BC2609	NP_832367.1	BC2609	cytochrome P450	20.01/ gamma-Hexachlorocyclohexane degradation	0.28315	6.89	0.39733	0.692	0.769	-6.25241
BC0422	NP_830261.1	BC0422	methyl-accepting chemotaxis protein	9.02/ Chemotaxis system	0.28315	6.89	0.39733	0.692	0.769	-6.25241
BC0385	NP_830224.1	BC0385	Ferredoxin--NADP reductase	18/ Stress response	0.28315	6.89	0.39733	0.692	0.769	-6.25241
BC0186	NP_830054.1	BC0186	hypothetical protein BC0186	20.10/ Chromosomical proteins of unknown functions	0.28315	6.89	0.39733	0.692	0.769	-6.25241
BC3312	NP_833051.1	BC3312	3-oxoadipate enol-lactonase	20.09/ Other pathway or unknown function	0.28315	6.89	0.39733	0.692	0.769	-6.25241
Gmk	NP_833590.1	BC3869	guanylate kinase	5/ Nucleotide metabolism	0.28315	6.89	0.39733	0.692	0.769	-6.25241
Ldh3	NP_831694.1	BC1924	L-lactate dehydrogenase	01.03/ Fermentation	0.28315	6.89	0.39733	0.692	0.769	-6.25241
ParE	NP_833329.1	BC3597	DNA topoisomerase IV subunit B	5/ Nucleotide metabolism	0.28315	6.89	0.39733	0.692	0.769	-6.25241
PepD	NP_832201.1	BC2439	aminoacyl-histidine dipeptidase	07.07/ Arginine and proline metabolism	0.28315	6.89	0.39733	0.692	0.769	-6.25241
GlyA	NP_834978.1	BC5316	serine hydroxymethyltransferase	07.02/ Glycine, serine and threonine metabolism	-0.26645	12.37	-0.39124	0.696	0.772	-6.30344
Ldh	NP_833877.1	BC4162	leucine dehydrogenase	07.04/ Valine, leucine and isoleucine degradation	-0.27621	12.65	-0.43775	0.662	0.759	-6.35302
Tsf	NP_833545.1	BC3824	elongation factor Ts	08.05/ Translation apparatus	0.31484	13.23	0.58913	0.557	0.667	-6.43851
Pfk	NP_834306.1	BC4600	6-phosphofructokinase	01.02/ Glycolysis/gluconeogenesis	-0.10143	12.77	-0.16702	0.868	0.901	-6.4685
MreB	NP_834158.1	BC4446	rod shape-determining protein mreB	14/ Rod shape-determining proteins	-0.09856	12.79	-0.16251	0.871	0.901	-6.4733
Prs	NP_829952.1	BC0055	ribose-phosphate pyrophosphokinase	01.06/ Pentose phosphate	0.10959	13.7	0.23324	0.816	0.863	-6.70903
GapA2	NP_834805.1	BC5140	glyceraldehyde-3-phosphate dehydrogenase	01.02/ Glycolysis/gluconeogenesis	-0.13453	14.03	-0.31102	0.756	0.82	-6.77672

## Sheet: LE growth phase
ID	NP number	Gene number	Functional annotation	Classification	logFC	AveExpr	t	P.Value	adj.P.Val	B
BCp0002	NP_829890.1	BCp0002	hypothetical protein BCp0002	20.07/ Plasmidic proteins of unknown function	-6.89751	9.5	-16.6954	2.06e-09	1.56e-06	11.4855
SufB	NP_834650.1	BC4979	ABC transporter-associated protein	15.01/ ABC transporters	5.95658	9.12	12.0036	7.52e-08	2.56e-05	8.40611
BC1376	NP_831157.1	BC1376	flavodoxin	unknown	-5.59594	9.21	-11.671	1.02e-07	2.56e-05	8.15001
ClpX	NP_834191.1	BC4479	ATP-dependent protease ATP-binding subunit	02.02/ Degradative enzymes/adhesins	5.23578	8.76	10.9983	1.91e-07	3.6e-05	7.53091
RrpsA	NP_831277.1	BC1498	30S ribosomal protein S1	08.01/ Ribosome components	5.23049	8.76	10.5745	2.88e-07	4.12e-05	7.16491
BC3898	NP_833618.1	BC3898	integral membrane protein	4/ Cell wall, cell surface and membrane biogenesis	-4.94301	8.52	-10.4345	3.32e-07	4.12e-05	7.02479
BC4157	NP_833872.1	BC4157	branched-chain alpha-keto acid dehydrogenase subunit E2	01.02/ Glycolysis/gluconeogenesis	5.7194	9.02	10.2949	3.82e-07	4.12e-05	6.94932
PurL	NP_830168.1	BC0329	phosphoribosylformylglycinamidine synthase II	5/ Nucleotide metabolism	5.53685	8.93	10.009	5.12e-07	4.83e-05	6.673
GlmS	NP_830058.1	BC0190	D-fructose-6-phosphate amidotransferase	07.01/ Alanine, aspartate and glutamate metabolism	5.17487	8.75	9.3446	1.04e-06	6.99e-05	6.00577
RocA	NP_830183.1	BC0344	1-pyrroline-5-carboxylate dehydrogenase	07.01/ Alanine, aspartate and glutamate metabolism	5.69423	8.99	9.2771	1.12e-06	6.99e-05	5.95789
CutC	NP_832817.1	BC3071	copper homeostasis protein cutC	15.02/ Other transports	-4.64369	8.38	-9.2786	1.12e-06	6.99e-05	5.91056
DacC	NP_829918.1	BC0014	D-alanyl-D-alanine carboxypeptidase	02.02/ Degradative enzymes/adhesins	4.5679	8.42	9.2245	1.19e-06	6.99e-05	5.84238
PdhC	NP_833690.1	BC3971	branched-chain alpha-keto acid dehydrogenase subunit E2	01.02/ Glycolysis/gluconeogenesis	4.60948	11.44	9.2125	1.2e-06	6.99e-05	5.83268
GuaB	NP_829917.1	BC0013	inositol-5-monophosphate dehydrogenase	5/ Nucleotide metabolism	5.86981	9.07	8.6619	2.25e-06	0.000121	5.30918
Fhs	NP_831869.1	BC2101	formate--tetrahydrofolate ligase	20.02/ Glyoxylate and dicarboxylate metabolism	4.98525	8.64	8.4679	2.82e-06	0.000133	5.0714
BC1174	NP_830960.1	BC1174	3-oxoacyl-(acyl carrier protein) synthase II	03.01/ Fatty acid metabolism	4.38355	8.34	8.4813	2.78e-06	0.000133	5.05807
RpmG	NP_833977.1	BC4263	50S ribosomal protein L33	08.01/ Ribosome components	-4.33348	8.23	-8.0947	4.42e-06	0.000196	4.6315
PyrG	NP_835000.1	BC5338	CTP synthetase	5/ Nucleotide metabolism	4.58236	8.46	8.0196	4.85e-06	0.000204	4.5521
ArgC	NA	BC2974	Gamma-glutamyl phosphate reductase	07.07/ Arginine and proline metabolism	4.22249	8.26	7.9429	5.33e-06	0.000212	4.44931
GlmM	NP_830056.1	BC0188	phosphoglucosamine mutase	07.12/ Amino sugar and nucleotide sugar metabolism	4.08458	8.18	7.8835	5.74e-06	0.000217	4.37448
BC3790	NP_833512.1	BC3790	nucleoside transport ATP-binding protein	15.02/ Other transports	4.0384	8.17	7.6738	7.48e-06	0.000269	4.12865
GcvP	NP_833938.1	BC4224	glycine dehydrogenase subunit 2	07.02/ Glycine, serine and threonine metabolism	4.22428	8.27	7.517	9.14e-06	0.000314	3.94805
GatA	NP_830190.1	BC0351	aspartyl/glutamyl-tRNA amidotransferase subunit A	08.03/ Aminoacyl-tRNA biosynthesis and modification	4.23482	8.24	7.4413	1.01e-05	0.000331	3.85449
GuaA	NP_830147.1	BC0296	bifunctional GMP synthase/glutamine amidotransferase protein	5/ Nucleotide metabolism	3.97467	8.14	7.3931	1.07e-05	0.000338	3.79048
LexA	NP_833418.1	BC3690	LexA repressor	11/ Transcriptional regulators	-3.95748	8.04	-7.3457	1.14e-05	0.000345	3.73459
PurD	NP_830173.1	BC0334	phosphoribosylamine--glycine ligase	5/ Nucleotide metabolism	4.06912	8.19	7.2292	1.33e-05	0.000386	3.59098
BC2304	NP_832067.1	BC2304	2,3-dihydroxybenzoate-AMP ligase	20.04/ Terpenoid backbone biosynthesis	4.67761	8.5	7.0303	1.74e-05	0.000476	3.34786
Pgi	NP_834571.1	BC4898	glucose-6-phosphate isomerase	01.02/ Glycolysis/gluconeogenesis	3.76092	8.02	7.0183	1.76e-05	0.000476	3.31916
BC0080	NP_829975.1	BC0080	dihydroneopterin aldolase	17.07/ Folate biosynthesis	-3.6817	7.89	-6.9136	2.03e-05	0.000529	3.18638
CaiA	NP_834673.1	BC5002	Acyl-CoA dehydrogenase	03.01/ Fatty acid metabolism	5.37895	9.34	6.7955	2.39e-05	0.000601	3.04091
GatB	NP_830191.1	BC0352	aspartyl/glutamyl-tRNA amidotransferase subunit B	08.03/ Aminoacyl-tRNA biosynthesis and modification	3.6987	8	6.7402	2.58e-05	0.000622	2.96077
AtpA	NP_834970.2	BC5308	F0F1 ATP synthase subunit alpha	01.09/ ATP synthesis	4.82017	9.46	6.725	2.63e-05	0.000622	2.94024
FglE	NP_831428.1	BC1651	flagellar hook protein FlgE	9.01/ Flagella component	3.62291	7.95	6.6785	2.81e-05	0.000643	2.87869
Tmk	NP_829933.1	BC0036	thymidylate kinase	5/ Nucleotide metabolism	-3.97094	8.62	-6.5115	3.55e-05	0.000772	2.66053
GroEL	NP_830146.1	BC0295	chaperonin GroEL	19/ Chaperones and heat shock proteins	4.89168	12.03	6.5061	3.58e-05	0.000772	2.64389
FtsZ	NP_833626.1	BC3906	cell division protein FtsZ	13/ Cell Division	3.52629	7.91	6.4753	3.74e-05	0.000785	2.60797
PorA	NP_833497.1	BC3774	pyruvate synthase alpha chain	01.04/ TCA	4.20052	8.26	6.3451	4.51e-05	0.000901	2.43286
BC4203	NP_833917.1	BC4203	phosphoglycolate phosphatase	20.09/ Other pathway or unknown function	-3.49371	7.81	-6.3407	4.53e-05	0.000901	2.42642
Tig	NP_834192.1	BC4480	trigger factor	19/ Chaperones and heat shock proteins	4.02712	10.4	6.2161	5.43e-05	0.00105	2.25529
CcpA	NP_834378.1	BC4672	catabolite control protein A	11/ Transcriptional regulators	3.38776	7.84	6.1881	5.65e-05	0.00107	2.21589
AtpD	NP_834968.1	BC5306	F0F1 ATP synthase subunit beta	01.09/ ATP synthesis	4.46463	10.55	6.1169	6.28e-05	0.00115	2.11587
SucB	NP_831035.1	BC1251	dihydrolipoamide acetyltransferase	01.04/ TCA	3.93569	9.44	6.1034	6.4e-05	0.00115	2.09596
MetK	NP_834465.1	BC4761	S-adenosylmethionine synthetase	07.03/ Cysteine and methionine metabolism	3.02593	11.15	6.0868	6.56e-05	0.00115	2.06438
BC4982	NP_834653.1	BC4982	ABC transporter-associated protein	17.01/ Iron sulfur metabolism	3.78146	8.97	6.0563	6.86e-05	0.00118	2.02957
RnJ	NP_833518.1	BC3796	Ribonuclease J	08.04/ Other RNA related proteins	4.74299	8.53	6.0389	7.04e-05	0.00118	1.9942
AdSL	NP_830164.1	BC0325	adenylosuccinate lyase	5/ Nucleotide metabolism	3.64436	8.4	6.0223	7.22e-05	0.00118	1.98415
PdhD	NP_833689.1	BC3970	dihydrolipoamide dehydrogenase	01.02/ Glycolysis/gluconeogenesis	3.35578	10.56	5.9186	8.42e-05	0.0013	1.83541
BC0186	NP_830054.1	BC0186	hypothetical protein BC0186	20.10/ Chromosomical proteins of unknown functions	-3.23409	7.67	-5.9168	8.44e-05	0.0013	1.83505
BC0336	NP_830175.1	BC0336	somatin-like protein	4/ Cell wall, cell surface and membrane biogenesis	-3.44455	8.13	-5.8656	9.12e-05	0.00138	1.75788
FumB	NP_831487.1	BC1712	fumarate hydratase	01.04/ TCA	3.46531	7.86	5.8055	9.98e-05	0.00148	1.67489
Eno	NP_834803.1	BC5135	phosphopyruvate hydratase	01.02/ Glycolysis/gluconeogenesis	2.0119	13.13	5.923	8.37e-05	0.0013	1.65909
Lcd	NP_834299.1	BC4593	isocitrate dehydrogenase	01.04/ TCA	3.79091	11.18	5.6156	0.000133	0.00194	1.37799
BC2896	NP_832644.1	BC2896	aspartate aminotransferase	07.01/ Alanine, aspartate and glutamate metabolism	3.15966	7.72	5.5649	0.000144	0.00205	1.32533
FtsA	NP_833627.1	BC3907	cell division protein ftsA	13/ Cell Division	3.41578	7.86	5.5342	0.000151	0.00211	1.27697
Xpt	NP_831347.1	BC1569	xanthine phosphoribosyltransferase	5/ Nucleotide metabolism	-3.14924	7.64	-5.5219	0.000154	0.00212	1.26088
BC1049	NP_830835.1	BC1049	bis(5'-nucleosyl)-tetraphosphatase (asymmetrical)	20.09/ Other pathway or unknown function	-3.76274	8.83	-5.4738	0.000166	0.00224	1.18429
BC4548	NP_834255.1	BC4548	cell surface protein	4/ Cell wall, cell surface and membrane biogenesis	-3.56565	8.42	-5.4578	0.00017	0.00226	1.15563
TyrS	NP_834730.1	BC5062	tyrosyl-tRNA synthetase	08.03/ Aminoacyl-tRNA biosynthesis and modification	3.08778	7.69	5.415	0.000182	0.00237	1.10284
BC1980	NP_831750.1	BC1980	AMP-(Fatty)acid ligases	03.01/ Fatty acid metabolism	3.56376	8.59	5.4013	0.000186	0.00238	1.08245
PtsA	NP_833766.1	BC4048	phosphoenolpyruvate-protein phosphotransferase	01.01/ Carbohydrate transport	3.26418	7.79	5.3591	0.000199	0.00247	1.01635
BC3791	NP_833513.1	BC3791	nucleoside-binding protein	4/ Cell wall, cell surface and membrane biogenesis	3.5678	8.6	5.3455	0.000203	0.00247	0.998304
AhpF	NP_830215.1	BC0376	Alkyl hydroperoxide reductase subunit F	18/ Stress response	3.61067	11.26	5.352	0.000201	0.00247	0.970855
RimM	NP_833561.1	BC3840	16S rRNA-processing protein	08.04/ Other RNA related proteins	-3.36583	8.1	-5.2518	0.000236	0.00276	0.841938
EngA	NP_831283.1	BC1504	GTP-binding protein EngA	08.02/ Other ribosome related proteins	3.1888	7.75	5.2355	0.000242	0.00276	0.829385
QueC	NP_831122.1	BC1341	aluminum resistance protein	18/ Stress response	-2.98458	9.96	-5.2193	0.000248	0.00276	0.801117
BC0747	NP_830537.1	BC0747	glycine oxidase	17,02/ Thiamine metabolism	3.9376	9.88	5.2188	0.000248	0.00276	0.799367
TenA	NP_832309.1	BC2551	transcriptional activator tenA	11/ Transcriptional regulators	-3.85937	8.87	-5.2163	0.000249	0.00276	0.789697
BC3798	NP_833520.1	BC3798	aspartate kinase I	07.02/ Glycine, serine and threonine metabolism	3.17163	8.17	5.1981	0.000257	0.00276	0.774566
CheY	NP_831405.1	BC1627	chemotaxis protein cheY	9.02/ Chemotaxis system	-3.33538	8.62	-5.1981	0.000257	0.00276	0.77212
BC1289	NP_831071.1	BC1289	Spermidine/putrescine-binding protein	15.01/ ABC transporters	3.18249	8.18	5.1904	0.00026	0.00276	0.762329
FatB	NP_834774.1	BC5106	ferric anguibactin-binding protein	15.01/ ABC transporters	3.13165	11.17	5.2084	0.000252	0.00276	0.746347
BC4210	NP_833924.1	BC4210	rhodanese-related sulfurtransferase	17.01/ Iron sulfur metabolism	-3.62645	8.63	-5.1737	0.000267	0.0028	0.723418
BC3855	NP_833576.1	BC3855	putative alkaline-shock protein	18/ Stress response	-3.25294	8.74	-5.1362	0.000283	0.00293	0.67843
TrpE	NP_831016.1	BC1232	anthranilate synthase component I	07.09/ Phenylalanine, tyrosine and tryptophan biosynthesis	3.49328	10.04	5.1159	0.000293	0.00299	0.639138
PurF	NP_830169.1	BC0330	amidophosphoribosyltransferase	5/ Nucleotide metabolism	2.95951	7.63	5.0971	0.000302	0.00304	0.619846
NadA	NP_834133.1	BC4421	quinolinate synthetase	17.04/ Nicotinate and nicotinamide metabolism	3.27158	8.22	5.0442	0.000329	0.00326	0.534637
BC4981	NP_834652.1	BC4981	cysteine desulfhydrase	07.03/ Cysteine and methionine metabolism	3.31145	9.12	5.0193	0.000342	0.00335	0.509304
MurC	NP_834390.1	BC4684	UDP-N-acetylmuramate--L-alanine ligase	4/ Cell wall, cell surface and membrane biogenesis	2.90894	7.6	4.9925	0.000357	0.00346	0.457713
Bcp	NP_830354.1	BC0517	thioredoxin-dependent thiol peroxidase	18/ Stress response	-2.80252	7.46	-4.963	0.000375	0.00358	0.412195
BC4382	NP_834094.1	BC4382	hypothetical protein BC4382	20.10/ Chromosomical proteins of unknown functions	-3.20811	7.67	-4.947	0.000385	0.00363	0.379253
BC3931	NP_833650.1	BC3931	hypothetical protein BC3931	20.10/ Chromosomical proteins of unknown functions	-3.11538	7.62	-4.9345	0.000393	0.00366	0.362086
EngB	NP_834188.1	BC4476	GTPase EngB	08.02/ Other ribosome related proteins	-3.04147	8.25	-4.8795	0.00043	0.00396	0.273517
ThiM	NP_830258.1	BC0419	hydroxyethylthiazole kinase	17,02/ Thiamine metabolism	-3.30371	8.78	-4.847	0.000453	0.00412	0.231684
GdhA	NP_831270.1	BC1491	NAD-specific glutamate dehydrogenase	07.01/ Alanine, aspartate and glutamate metabolism	3.08419	8.63	4.8167	0.000477	0.00418	0.197154
BC2309	NP_832072.1	BC2309	antibiotic/siderophore biosynthesis protein	20.09/ Other pathway or unknown function	-3.13851	9.33	-4.8186	0.000475	0.00418	0.188436
YmdA	NP_833501.1	BC3778	phosphodiesterase	02.02/ Degradative enzymes/adhesins	3.79415	8.07	4.8364	0.000461	0.00415	0.187592
RnJ2	NP_833696.1	BC3977	Ribonuclease J	08.04/ Other RNA related proteins	3.80156	8.06	4.7876	0.0005	0.00433	0.109542
AspS	NP_834109.1	BC4397	aspartyl-tRNA synthetase	08.03/ Aminoacyl-tRNA biosynthesis and modification	3.54592	7.93	4.7816	0.000505	0.00433	0.108755
RsfS	NP_834039.1	BC4327	Ribosomal silencing factor RsfS	08.02/ Other ribosome related proteins	-2.97956	9.12	-4.7491	0.000533	0.00452	0.083161
CshB	NP_833996.1	BC4283	ATP-dependent RNA helicase	10/ Transcription , RNA processing and degradation	3.23228	7.77	4.7079	0.000571	0.00479	-0.000507
MtnN	NP_834080.1	BC4368	5'-methylthioadenosine/S-adenosylhomocysteine nucleosidase	07.03/ Cysteine and methionine metabolism	-2.9291	10.36	-4.6996	0.000579	0.0048	-0.025517
AdSS	NP_835123.1	BC5468	adenylosuccinate synthetase	5/ Nucleotide metabolism	3.23009	9.2	4.6555	0.000623	0.00506	-0.065751
AsnS	NP_831969.1	BC2204	asparagine synthetase [glutamine-hydrolyzing]	07.01/ Alanine, aspartate and glutamate metabolism	3.20274	7.75	4.6573	0.000621	0.00506	-0.081058
MurA	NP_834951.1	BC5288	UDP-N-acetylglucosamine 1-carboxyvinyltransferase	07.12/ Amino sugar and nucleotide sugar metabolism	2.61625	10.31	4.6372	0.000642	0.00516	-0.122255
BC1342	NP_831123.1	BC1342	6-pyruvoyl tetrahydrobiopterin synthase	17.07/ Folate biosynthesis	-3.46285	9.03	-4.5954	0.000689	0.00535	-0.169574
BC0228	NP_830096.1	BC0228	1-acyl-sn-glycerol-3-phosphate acyltransferase	03.02/ Glycerophospholipid metabolism	-2.82406	7.82	-4.6021	0.000681	0.00535	-0.171094
BC4183	NP_833897.1	BC4183	acetyl-CoA carboxylase biotin carboxylase subunit	03.01/ Fatty acid metabolism	3.04713	7.67	4.5905	0.000695	0.00535	-0.185337
HisA	NP_831189.1	BC1409	1-(5-phosphoribosyl)-5-[(5-phosphoribosylamino)methylideneamino] imidazole-4-carboxamide isomerase	07.08/ Histidine metabolism	-2.89112	7.86	-4.5924	0.000693	0.00535	-0.189885
PdxT	NP_829920.1	BC0016	glutamine amidotransferase subunit PdxT	17.06/ Biotin metabolism	-3.06883	9.49	-4.5338	0.000764	0.00583	-0.273534
BioA	NP_833837.1	BC4119	adenosylmethionine--8-amino-7-oxononanoate transaminase	17.06/ Biotin metabolism	3.10611	7.7	4.5092	0.000797	0.00602	-0.319116
OppA2	NP_830083.1	BC0215	oligopeptide-binding protein oppA	15.01/ ABC transporters	2.94573	7.62	4.4979	0.000812	0.00607	-0.334081
BC4094	NP_833812.1	BC4094	ADP-ribose pyrophosphatase	5/ Nucleotide metabolism	-2.7449	7.78	-4.4875	0.000827	0.00612	-0.355694
GidB	NP_835137.1	BC5484	glucose-inhibited division protein B	13/ Cell Division	-3.21512	8.42	-4.4753	0.000844	0.00619	-0.381303
ArgE	NP_833858.1	BC4143	peptidase T	07.07/ Arginine and proline metabolism	2.75408	7.52	4.4559	0.000872	0.00625	-0.40096
CoaX	NP_829968.1	BC0073	pantothenate kinase	17.05/ Pantothenate and CoA biosynthesis	-2.63148	7.37	-4.4522	0.000878	0.00625	-0.406452
BC1705	NP_831480.1	BC1705	low-affinity zinc transport protein	02.02/ Degradative enzymes/adhesins	2.55368	10.66	4.4606	0.000865	0.00625	-0.434873
BC0019	NP_829922.1	BC0019	putative cytoplasmic protein	20.10/ Chromosomical proteins of unknown functions	-3.27733	9.02	-4.4162	0.000933	0.00658	-0.463979
BC5432	NP_835093.1	BC5432	bactoprenol glucosyl transferase	4/ Cell wall, cell surface and membrane biogenesis	-2.62435	7.37	-4.4077	0.000947	0.00662	-0.479466
PurK	NP_830163.1	BC0324	phosphoribosylaminoimidazole carboxylase ATPase subunit	5/ Nucleotide metabolism	2.55233	7.42	4.4	0.000959	0.00665	-0.492154
BC4528	NP_834236.1	BC4528	ferrichrome-binding protein	15.01/ ABC transporters	3.01075	8.31	4.3594	0.00103	0.00693	-0.547611
CarA	NP_833607.1	BC3887	carbamoyl phosphate synthase small subunit	5/ Nucleotide metabolism	2.76112	7.96	4.3594	0.00103	0.00693	-0.551215
MetN3	NP_834658.1	BC4987	Methionine import ATP-binding protein MetN 3	15.01/ ABC transporters	2.59819	7.44	4.3636	0.00102	0.00693	-0.552267
BC4604	NP_834310.1	BC4604	NAD-dependent malic enzyme	01.04/ TCA	2.83684	8.07	4.2991	0.00114	0.00762	-0.648659
RplP	NP_830018.1	BC0138	50S ribosomal protein L16	08.01/ Ribosome components	-3.14266	11.08	-4.2713	0.0012	0.00792	-0.769586
PyrF	NP_833603.1	BC3883	orotidine 5'-phosphate decarboxylase	5/ Nucleotide metabolism	-2.44162	7.28	-4.2239	0.0013	0.0084	-0.784429
GltX	NP_829989.1	BC0108	glutamyl-tRNA synthetase	08.03/ Aminoacyl-tRNA biosynthesis and modification	2.72286	7.5	4.2224	0.0013	0.0084	-0.787118
HslU	NP_833548.1	BC3827	ATP-dependent protease ATP-binding subunit	02.02/ Degradative enzymes/adhesins	2.65334	7.47	4.217	0.00131	0.00841	-0.795724
HemL2	NP_834180.1	BC4468	glutamate-1-semialdehyde aminotransferase	17.8/ Porphyrin metabolism	2.55643	10.63	4.2288	0.00129	0.0084	-0.821258
GcvPA	NP_833939.1	BC4225	glycine dehydrogenase subunit 1	07.02/ Glycine, serine and threonine metabolism	2.62654	7.46	4.1906	0.00138	0.00865	-0.839789
BC0077	NP_829972.1	BC0077	para-aminobenzoate/anthranilate synthase glutamine amidotransferase component II	17.07/ Folate biosynthesis	-2.9776	8.13	-4.1964	0.00136	0.00864	-0.842637
BC1546	NP_831324.1	BC1546	aspartate aminotransferase	07.01/ Alanine, aspartate and glutamate metabolism	3.14857	8.61	4.1219	0.00155	0.00948	-0.933262
BC4151	NP_833866.1	BC4151	hypothetical protein BC4151	20.10/ Chromosomical proteins of unknown functions	-2.8921	7.5	-4.1255	0.00154	0.00948	-0.951569
BC4459	NP_834171.1	BC4459	Type I restriction-modification system methylation subunit	5/ Nucleotide metabolism	2.49535	7.39	4.1217	0.00155	0.00948	-0.955122
RpoA	NP_830037.1	BC0158	DNA-directed RNA polymerase subunit alpha	5/ Nucleotide metabolism	3.7311	9.42	4.1145	0.00157	0.00948	-0.965734
Pgk	NA	BC5138	Phosphoglycerate kinase	01.02/ Glycolysis/gluconeogenesis	2.53631	10.61	4.1153	0.00157	0.00948	-1.01163
GlcK	NP_833974.1	BC4260	glucokinase	01.02/ Glycolysis/gluconeogenesis	-2.81321	7.46	-4.0799	0.00167	0.00999	-1.02694
TyrS1	NP_834363.1	BC4657	tyrosyl-tRNA synthetase	08.03/ Aminoacyl-tRNA biosynthesis and modification	2.42927	7.36	4.0682	0.0017	0.0101	-1.04536
PurH	NP_830172.1	BC0333	bifunctional phosphoribosylaminoimidazolecarboxamide formyltransferase/IMP cyclohydrolase	5/ Nucleotide metabolism	2.88644	8.23	4.0553	0.00174	0.0101	-1.05077
InfB	NP_833533.1	BC3811	translation initiation factor IF-2	08.05/ Translation apparatus	2.90648	8.11	4.0518	0.00175	0.0101	-1.06347
BC4625	NP_834331.1	BC4625	universal stress protein	18/ Stress response	-3.27927	9.82	-4.0567	0.00174	0.0101	-1.0817
PepS	NP_834384.1	BC4678	aminopeptidase	02.02/ Degradative enzymes/adhesins	2.59559	7.88	4.0293	0.00182	0.0103	-1.09682
TalA	NP_830478.1	BC0665	putative translaldolase	01.06/ Pentose phosphate	-3.11515	9.7	-4.0427	0.00178	0.0102	-1.09938
GntR1	NP_833514.1	BC3792	GntR family transcriptional regulator	11/ Transcriptional regulators	-2.48579	9.44	-4.0232	0.00184	0.0104	-1.11478
FtsH	NP_829967.1	BC0072	cell division protein ftsH	13/ Cell Division	3.24468	9.47	4.02	0.00185	0.0104	-1.12689
BC5077	NP_834745.1	BC5077	hypothetical protein BC5077	20.10/ Chromosomical proteins of unknown functions	-2.67193	7.39	-3.9859	0.00197	0.0108	-1.18466
TetR2	NP_831587.1	BC1814	TetR family transcriptional regulator	11/ Transcriptional regulators	-2.67193	7.39	-3.9859	0.00197	0.0108	-1.18466
BC2074	NP_831842.1	BC2074	acetyltransferase	20.09/ Other pathway or unknown function	-2.38872	7.25	-3.9665	0.00203	0.0109	-1.21794
RpmE2	NP_834993.2	BC5331	50S ribosomal protein L31 type B	08.01/ Ribosome components	-2.58302	10.44	-3.9766	0.002	0.0108	-1.23298
PykI	NP_834305.1	BC4599	pyruvate kinase	01.02/ Glycolysis/gluconeogenesis	3.67344	8.01	3.977	0.002	0.0108	-1.23547
BC3781	NP_833504.1	BC3781	CDP-diacylglycerol--glycerol-3-phosphate 3-phosphatidyltransferase	03.02/ Glycerophospholipid metabolism	-2.87015	7.94	-3.9648	0.00204	0.0109	-1.23565
NusA	NP_833536.1	BC3814	transcription elongation factor NusA	10/ Transcription , RNA processing and degradation	3.43283	9.11	3.9383	0.00214	0.0113	-1.24518
ArsC	NP_834663.1	BC4992	arsenate reductase family protein	11/ Transcriptional regulators	-2.77684	8.53	-3.9442	0.00211	0.0112	-1.24977
BC0426	NP_830265.1	BC0426	hydroxymethylpyrimidine-binding protein	15.01/ ABC transporters	2.76972	8.2	3.9261	0.00218	0.0113	-1.26327
DeaD2	NP_830127.1	BC0259	ATP-dependent RNA helicase	10/ Transcription , RNA processing and degradation	2.60899	9.81	3.9245	0.00219	0.0113	-1.29276
SdhB	NP_834226.1	BC4517	succinate dehydrogenase flavoprotein subunit	01.04/ TCA	3.15481	7.74	3.9012	0.00228	0.0117	-1.33985
PdhA	NP_833692.1	BC3973	pyruvate dehydrogenase E1 component alpha subunit	01.02/ Glycolysis/gluconeogenesis	2.57451	11.59	3.9355	0.00215	0.0113	-1.41849
BC4346	NP_834058.1	BC4346	hypothetical protein BC4346	17.01/ Iron sulfur metabolism	-2.58536	7.35	-3.8457	0.00252	0.0128	-1.42318
BC3541	NP_833274.1	BC3541	flavodoxin	15.01/ ABC transporters	-2.85052	7.48	-3.8207	0.00263	0.0132	-1.46807
BC2307	NP_832070.1	BC2307	glycine-AMP ligase	07.05/ Valine, leucine and isoleucine biosynthesis	2.91029	7.6	3.8201	0.00263	0.0132	-1.46965
BC4815	NP_834515.1	BC4815	hypoxanthine-guanine phosphoribosyltransferase	5/ Nucleotide metabolism	-2.66284	9.83	-3.8246	0.00261	0.0132	-1.47127
TegA	NP_835080.1	BC5419	N-acetylglucosaminyldiphosphoundecaprenol N-acetyl-beta-D-mannosaminyltransferase	4/ Cell wall, cell surface and membrane biogenesis	-2.63659	9.56	-3.8159	0.00265	0.0132	-1.47496
BC4555	NP_834261.1	BC4555	hypothetical protein BC4555	20.10/ Chromosomical proteins of unknown functions	-2.3997	7.25	-3.7856	0.0028	0.0138	-1.52641
Tuf	NP_830009.1	BC0129	elongation factor Tu	08.05/ Translation apparatus	1.64196	14.28	4.05	0.00176	0.0101	-1.57797
BC3527/BC3528	NA	BC3527-BC3528	Hypothetical protein bthur0005_31870	02.02/ Degradative enzymes/adhesins	-2.33359	7.22	-3.7448	0.00301	0.0148	-1.59672
Mqo	NP_832706.1	BC2959	malate:quinone oxidoreductase	01.04/ TCA	2.82442	7.56	3.7237	0.00313	0.0152	-1.63378
TenI	NP_830536.1	BC0746	transcriptional regulator TenI	11/ Transcriptional regulators	-2.38024	9.03	-3.698	0.00327	0.0158	-1.64637
Fur	NP_833809.1	BC4091	ferric uptake regulation protein	10/ Transcription , RNA processing and degradation	-2.85579	8.06	-3.6935	0.0033	0.0158	-1.69371
BC4330	NP_834042.1	BC4330	RNA-binding protein	08.04/ Other RNA related proteins	-2.63317	7.37	-3.6786	0.00339	0.016	-1.70995
BC4293	NP_834005.1	BC4293	hypothetical protein BC4293	20.10/ Chromosomical proteins of unknown functions	-2.40148	7.92	-3.6644	0.00347	0.0162	-1.72014
ComA	NP_834587.1	BC4915	ComA operon protein 2	11/ Transcriptional regulators	-2.68655	10.43	-3.6869	0.00334	0.0158	-1.73135
SpoA	NP_833885.1	BC4170	stage 0 sporulation protein A	12/ Sporulation	-2.87675	8.91	-3.6296	0.0037	0.0166	-1.76832
BC4676	NP_834382.1	BC4676	putative cytoplasmic protein	20.10/ Chromosomical proteins of unknown functions	-2.59687	9.14	-3.6297	0.0037	0.0166	-1.77128
BC2306	NP_832069.1	BC2306	glycine-AMP ligase	5/ Nucleotide metabolism	4.06419	9.28	3.6399	0.00363	0.0166	-1.77556
ProC1	NP_830086.1	BC0218	pyrroline-5-carboxylate reductase	07.07/ Arginine and proline metabolism	-2.21526	7.16	-3.6377	0.00364	0.0166	-1.78069
DhbC	NP_832066.1	BC2303	isochorismate synthase DhbC	20.03/ Ubiquinone and other terpenoid-quinone biosynthesis	2.90002	9.63	3.6359	0.00366	0.0166	-1.78672
RpoC	NP_830004.1	BC0123	DNA-directed RNA polymerase subunit beta'	5/ Nucleotide metabolism	4.53209	8.49	3.6725	0.00342	0.0161	-1.81825
BC4594	NP_834300.1	BC4594	methylcitrate synthase	01.04/ TCA	2.6227	8.11	3.5955	0.00393	0.0176	-1.82065
RpsR	NP_835127.1	BC5474	30S ribosomal protein S18	08.01/ Ribosome components	-1.72096	11.23	-3.6305	0.00369	0.0166	-1.92047
GroES	NP_830145.2	BC0294	co-chaperonin GroES	19/ Chaperones and heat shock proteins	-2.09531	12.17	-3.687	0.00334	0.0158	-1.93674
PrP2	NP_830867.1	BC1081	PlcR-regulated protein PRP2	20.09/ Other pathway or unknown function	-2.07961	7.1	-3.5415	0.00433	0.019	-1.94615
BC2772	NP_832524.1	BC2772	methyltransferase	20.09/ Other pathway or unknown function	-2.83713	8.9	-3.5226	0.00448	0.0192	-1.95094
BC3960	NP_833679.1	BC3960	hypothetical protein BC3960	20.10/ Chromosomical proteins of unknown functions	-2.99381	9.25	-3.5254	0.00446	0.0192	-1.96115
Hpr	NP_830833.1	BC1047	transcriptional regulator Hpr	11/ Transcriptional regulators	-2.70826	7.77	-3.5334	0.00439	0.0191	-1.97044
BC1692	NP_831467.1	BC1692	hypothetical protein BC1692	20.10/ Chromosomical proteins of unknown functions	-2.7667	9.35	-3.5162	0.00453	0.0192	-1.98061
Ndh(yjlD)	NP_834729.1	BC5061	NADH dehydrogenase	01.07/ Oxidative phosphorylation	3.50979	10.47	3.5329	0.0044	0.0191	-2.00224
DnaK	NP_834024.1	BC4312	molecular chaperone DnaK	19/ Chaperones and heat shock proteins	2.78664	11.26	3.5748	0.00408	0.018	-2.00725
ClpB	NP_830954.1	BC1168	ClpB protein	19/ Chaperones and heat shock proteins	2.17969	7.23	3.4992	0.00467	0.0195	-2.01899
TerD1	NP_830282.1	BC0443	tellurium resistance protein terD	18/ Stress response	-1.80419	11.46	-3.5895	0.00397	0.0176	-2.02005
BC3605	NP_833337.1	BC3605	putative cytoplasmic protein	20.10/ Chromosomical proteins of unknown functions	-2.21643	7.51	-3.4979	0.00468	0.0195	-2.02157
Apt	NP_834114.1	BC4402	adenine phosphoribosyltransferase	5/ Nucleotide metabolism	-2.4422	10.25	-3.5086	0.00459	0.0194	-2.03057
Ccr	NP_834982.1	BC5320	PTS system, glucose-specific IIA component	01.01/ Carbohydrate transport	-2.05598	10.58	-3.517	0.00453	0.0192	-2.04397
DnaJ	NP_834023.1	BC4311	chaperone protein dnaJ	19/ Chaperones and heat shock proteins	2.82588	9.85	3.491	0.00474	0.0196	-2.04464
PotA	NP_831068.1	BC1286	Spermidine/putrescine import ATP-binding protein PotA	15.01/ ABC transporters	2.50893	8.07	3.4501	0.00511	0.0209	-2.06781
Ack	NP_834343.1	BC4637	acetate kinase	01.03/ Fermentation	2.74537	9.41	3.4312	0.00528	0.0214	-2.12694
BC2241	NP_832005.1	BC2241	succinate-semialdehyde dehydrogenase [NADP+]	01.08/ NAD(P)H related proteins	2.28185	7.29	3.4138	0.00545	0.022	-2.16758
RpmC	NP_830019.1	BC0139	50S ribosomal protein L29P	08.01/ Ribosome components	-2.41386	8.5	-3.3804	0.00579	0.023	-2.18464
BC5060	NP_834728.1	BC5060	hypothetical protein BC5060	20.10/ Chromosomical proteins of unknown functions	-1.92164	10.49	-3.4317	0.00528	0.0214	-2.18673
IAA	NP_831352.1	BC1574	IAA acetyltransferase	20.09/ Other pathway or unknown function	-2.15298	7.13	-3.4024	0.00556	0.0223	-2.18778
OppD	NP_830967.1	BC1182	oligopeptide transport ATP-binding protein oppD	15.01/ ABC transporters	2.88891	9.57	3.4015	0.00557	0.0223	-2.18929
BC4110	NP_833828.1	BC4110	riboflavin synthase subunit alpha	17.03/ Riboflavin metabolism	-2.23055	9.35	-3.3482	0.00614	0.0241	-2.26498
UspG	NP_834383.1	BC4677	general stress protein	18/ Stress response	-2.20494	10.41	-3.3764	0.00583	0.0231	-2.273
BC1653	NP_831430.1	BC1653	hypothetical protein BC1653	11/ Transcriptional regulators	-2.306	7.56	-3.3329	0.00631	0.0247	-2.30802
BC1983	NP_831753.1	BC1983	putative cytoplasmic protein	20.10/ Chromosomical proteins of unknown functions	-2.35548	7.81	-3.3247	0.00641	0.0249	-2.30857
BC0025	NP_829927.1	BC0025	Nucleoid-associated protein BC0025	20.09/ Other pathway or unknown function	-2.42079	9.02	-3.3045	0.00664	0.0257	-2.32247
BC1510	NP_831289.1	BC1510	DNA-binding protein HU	5/ Nucleotide metabolism	-1.4061	12.36	-3.4938	0.00472	0.0196	-2.32754
Adk	NP_830031.1	BC0152	adenylate kinase	5/ Nucleotide metabolism	-2.23657	10.06	-3.3003	0.00669	0.0258	-2.38156
BC5427	NP_835088.1	BC5427	cell wall biosynthesis glycosyltransferase	4/ Cell wall, cell surface and membrane biogenesis	-1.97105	7.04	-3.2888	0.00684	0.0262	-2.38338
PrfA	NP_834991.1	BC5329	peptide chain release factor 1	08.02/ Other ribosome related proteins	1.92008	7.1	3.2744	0.00702	0.0265	-2.40464
BC3705	NA	BC3705	Glutamine synthetase, type I	07.01/ Alanine, aspartate and glutamate metabolism	2.01261	10.09	3.2822	0.00692	0.0262	-2.40937
OppB	NP_830965.1	BC1180	oligopeptide transport system permease protein oppB	15.01/ ABC transporters	-2.29056	8.44	-3.2421	0.00744	0.0278	-2.42335
FlaA	NP_831434.1	BC1657	flagellin	9.01/ Flagella component	2.83087	10.76	3.2832	0.00691	0.0262	-2.466
AroA	NP_832685.1	BC2938	3-phosphoshikimate 1-carboxyvinyltransferase	07.09/ Phenylalanine, tyrosine and tryptophan biosynthesis	1.93529	7.12	3.2324	0.00757	0.0281	-2.47827
IspD	NP_829987.1	BC0106	2-C-methyl-D-erythritol 4-phosphate cytidylyltransferase	20.04/ Terpenoid backbone biosynthesis	-2.36524	8.31	-3.2071	0.00793	0.0291	-2.48088
PurS	NP_830166.1	BC0327	phosphoribosylformylglycinamidine synthase subunit PurS	5/ Nucleotide metabolism	-2.2251	10.22	-3.2316	0.00758	0.0281	-2.51061
BC4425	NP_834137.1	BC4425	Hypothetical transcriptional regulator	11/ Transcriptional regulators	-2.05001	9.65	-3.2083	0.00791	0.0291	-2.51845
BC2929	NP_832677.1	BC2929	peptidoglycan N-acetylglucosamine deacetylase	4/ Cell wall, cell surface and membrane biogenesis	-2.25954	7.85	-3.1797	0.00833	0.0303	-2.55324
KatE	NP_830941.1	BC1155	catalase	18/ Stress response	2.49651	10.91	3.2442	0.00741	0.0278	-2.55781
QueE	NP_831124.1	BC1343	organic radical activating protein	08.03/ Aminoacyl-tRNA biosynthesis and modification	-2.49211	8.54	-3.1568	0.00869	0.0309	-2.56558
GapN	NP_830654.1	BC0868	NADP-dependent glyceraldehyde-3-phosphate dehydrogenase	01.02/ Glycolysis/gluconeogenesis	2.74011	8.62	3.1347	0.00904	0.0316	-2.59405
BC5048	NP_834718.1	BC5048	Ferritin	17.01/ Iron sulfur metabolism	-2.02957	7.07	-3.1594	0.00865	0.0309	-2.60895
BC5279	NP_834942.1	BC5279	Tyrosine-protein kinase (Capsular polysaccharide biosynthesis)	4/ Cell wall, cell surface and membrane biogenesis	-2.1283	7.78	-3.1391	0.00897	0.0316	-2.62104
BC2311	NP_832074.1	BC2311	4'-phosphopantetheinyl transferase	20.09/ Other pathway or unknown function	-1.92702	9.75	-3.1479	0.00883	0.0313	-2.6258
Ffh	NP_833564.1	BC3843	signal recognition particle protein	16/ Protein secretion/export apparatus	2.2907	7.79	3.1286	0.00915	0.0317	-2.6288
RpmJ	NP_830034.1	BC0155	50S ribosomal protein L36	08.01/ Ribosome components	-3.20619	7.67	-3.1566	0.00869	0.0309	-2.63596
BC2229	NP_831994.1	BC2229	azoreductase	18/ Stress response	-2.16402	7.49	-3.1368	0.00901	0.0316	-2.64897
QueF	NP_831125.1	BC1344	7-cyano-7-deazaguanine reductase	08.03/ Aminoacyl-tRNA biosynthesis and modification	-1.85661	9.75	-3.1128	0.00941	0.0324	-2.68511
MarR	NP_833841.1	BC4124	MarR family transcriptional regulator	11/ Transcriptional regulators	-2.35276	8.33	-3.0865	0.00987	0.0334	-2.68643
Ldh	NP_833877.1	BC4162	leucine dehydrogenase	07.04/ Valine, leucine and isoleucine degradation	1.97651	10.97	3.1724	0.00844	0.0305	-2.70096
Pgm	NP_834591.1	BC4919	phosphoglucomutase	01.02/ Glycolysis/gluconeogenesis	1.94876	7.12	3.1041	0.00956	0.0328	-2.70135
FeoA	NP_830521.1	BC0709	ferrous iron transport protein A	17.01/ Iron sulfur metabolism	-1.96934	9.6	-3.0948	0.00973	0.0331	-2.71134
BC4831	NP_834531.1	BC4831	ABC transporter ATP-binding protein	15.01/ ABC transporters	-2.52533	7.32	-3.1009	0.00962	0.0329	-2.71185
Rnc	NP_833568.1	BC3847	ribonuclease III	08.04/ Other RNA related proteins	-2.30846	8.27	-3.0667	0.0102	0.0342	-2.72086
CwlC	NP_834897.1	BC5234	N-acetylmuramoyl-L-alanine amidase	4/ Cell wall, cell surface and membrane biogenesis	2.85157	8.88	3.0459	0.0106	0.0346	-2.75843
Prc	NP_834848.1	BC5184	carboxyl-terminal protease	02.02/ Degradative enzymes/adhesins	2.008	7.15	3.062	0.0103	0.0342	-2.77542
OppF	NP_830968.1	BC1183	oligopeptide transport ATP-binding protein oppF	15.01/ ABC transporters	1.86041	11.02	3.1325	0.00908	0.0316	-2.78003
BC1225	NP_831009.1	BC1225	Putative phosphoesterase BC1225	08.04/ Other RNA related proteins	-2.39996	9.13	-3.0414	0.0107	0.0346	-2.78396
BC0266	NP_830134.1	BC0266	mRNA interferase	18/ Stress response	-1.84612	6.98	-3.0519	0.0105	0.0346	-2.79326
GyrA	NP_829915.1	BC0006	DNA gyrase subunit A	5/ Nucleotide metabolism	3.2865	7.83	3.0613	0.0103	0.0342	-2.80482
BC4023	NP_833741.1	BC4023	acetyl-CoA acetyltransferase	03.01/ Fatty acid metabolism	2.51965	9.3	3.0328	0.0109	0.0347	-2.80692
BC5119	NP_834787.1	BC5119	hypothetical protein BC5119	20.10/ Chromosomical proteins of unknown functions	-3.01052	7.58	-3.0458	0.0106	0.0346	-2.81778
IleS1	NP_833615.1	BC3895	isoleucyl-tRNA synthetase	08.03/ Aminoacyl-tRNA biosynthesis and modification	3.23949	7.8	3.0507	0.0105	0.0346	-2.82047
AlaS	NP_834095.1	BC4383	alanyl-tRNA synthetase	08.03/ Aminoacyl-tRNA biosynthesis and modification	3.11442	7.73	3.041	0.0107	0.0346	-2.82952
BC4045	NP_833763.1	BC4045	NAD(P)H nitroreductase	01.08/ NAD(P)H related proteins	-2.06695	9.06	-3.0067	0.0114	0.0359	-2.83539
CheC	NP_831407.1	BC1629	Chemotaxis protein cheC	9.02/ Chemotaxis system	1.9413	7.11	3.0216	0.0111	0.0353	-2.84417
PnpA	NP_833527.1	BC3805	polynucleotide phosphorylase/polyadenylase	5/ Nucleotide metabolism	3.24886	7.79	3.0332	0.0109	0.0347	-2.85004
BC1354	NP_831135.1	BC1354	ribonucleotide-diphosphate reductase subunit alpha	5/ Nucleotide metabolism	3.29833	7.82	3.0319	0.0109	0.0347	-2.85506
MecA	NP_831958.1	BC2193	MecA protein	11/ Transcriptional regulators	3.10122	7.71	3.008	0.0114	0.0359	-2.88523
PheT	NP_834266.1	BC4560	phenylalanyl-tRNA synthetase subunit beta	08.03/ Aminoacyl-tRNA biosynthesis and modification	2.8826	7.59	2.9992	0.0116	0.0363	-2.89113
Tkt	NP_833410.1	BC3682	transketolase	01.06/ Pentose phosphate	2.94334	7.63	2.9938	0.0117	0.0365	-2.90267
BC4552	NA	BC4552	Recombination and DNA strand exchange inhibitor protein	6/ DNA replication and reparation systems	2.8981	7.6	2.9874	0.0118	0.0366	-2.91201
deoD	NP_831242.1	BC1463	purine nucleoside phosphorylase	5/ Nucleotide metabolism	-2.14742	8.44	-2.9507	0.0126	0.0383	-2.91392
BC0112	NP_829993.1	BC0112	23S rRNA methyltransferase	08.04/ Other RNA related proteins	-2.12833	8.83	-2.9325	0.0131	0.0387	-2.9493
DisA	NP_829985.1	BC0104	DNA integrity scanning protein DisA	6/ DNA replication and reparation systems	1.75592	7.01	2.9499	0.0127	0.0383	-2.96337
GlyQS	NA	BC4914	Glycyl-tRNA synthetase	08.03/ Aminoacyl-tRNA biosynthesis and modification	1.75592	7.01	2.9499	0.0127	0.0383	-2.96337
Obg	NP_834146.1	BC4434	GTPase Obg	13/ Cell Division	1.75592	7.01	2.9499	0.0127	0.0383	-2.96337
BC0003	NP_829912.1	BC0003	hypothetical protein BC0003	20.10/ Chromosomical proteins of unknown functions	-2.03256	7.9	-2.9363	0.013	0.0386	-2.96843
InfA	NP_830033.1	BC0154	translation initiation factor IF-1	08.05/ Translation apparatus	-2.03256	7.9	-2.9363	0.013	0.0386	-2.96843
PepA	NP_834593.1	BC4921	leucyl aminopeptidase	07.07/ Arginine and proline metabolism	2.71362	7.5	2.9442	0.0128	0.0384	-2.98427
BC4572	NP_834278.1	BC4572	putative cytoplasmic protein	20.10/ Chromosomical proteins of unknown functions	-2.54613	9.79	-2.9435	0.0128	0.0384	-2.99699
ZnuA	NP_831789.1	BC2021	high-affinity zinc uptake system protein znuA precursor	15.01/ ABC transporters	1.61035	10.8	2.9885	0.0118	0.0366	-3.00931
BC5076	NP_834744.1	BC5076	Short chain dehydrogenase	20.09/ Other pathway or unknown function	-2.38805	9.13	-2.9002	0.0139	0.0404	-3.02753
BC2281	NP_832044.1	BC2281	multimodular transpeptidase-transglycosylase PBP 1A	4/ Cell wall, cell surface and membrane biogenesis	2.82969	7.56	2.9145	0.0135	0.0395	-3.03697
BC3045	NP_832791.1	BC3045	hypothetical protein BC3045	20.10/ Chromosomical proteins of unknown functions	-2.49362	8.91	-2.8879	0.0142	0.0411	-3.03778
Dps2	NP_834714.1	BC5044	non-specific DNA-binding protein Dps / Iron-binding ferritin-like antioxidant protein / ferroxidase	18/ Stress response	-2.25577	10.87	-2.9649	0.0123	0.038	-3.03929
IlsA	NP_831113.1	BC1331	internalin	02.02/ Degradative enzymes/adhesins	3.50579	7.91	2.928	0.0132	0.0389	-3.04726
RplJ	NP_830000.1	BC0119	50S ribosomal protein L10	08.01/ Ribosome components	-1.40621	12.16	-3.0632	0.0103	0.0342	-3.06893
BC4791	NP_834493.1	BC4791	carbonic anhydrase	01.05/ Central intermediary metabolism	-2.67436	8.98	-2.8677	0.0147	0.0422	-3.07905
GcvT	NP_833940.1	BC4226	glycine cleavage system aminomethyltransferase T	07.02/ Glycine, serine and threonine metabolism	1.98094	7.57	2.8664	0.0147	0.0422	-3.08968
AhpC	NP_830216.1	BC0377	Alkyl hydroperoxide reductase C22	18/ Stress response	-1.46517	13.91	-3.1806	0.00832	0.0303	-3.0993
FolE	NP_831290.1	BC1511	GTP cyclohydrolase I	17.07/ Folate biosynthesis	-2.01092	9.58	-2.8668	0.0147	0.0422	-3.10606
RpoB	NP_830003.1	BC0122	DNA-directed RNA polymerase subunit beta	5/ Nucleotide metabolism	4.13124	8.3	2.9158	0.0135	0.0395	-3.12294
ThrS	NP_834282.1	BC4576	threonyl-tRNA synthetase	08.03/ Aminoacyl-tRNA biosynthesis and modification	2.56187	7.42	2.8559	0.015	0.0428	-3.13635
Cgs	NP_834078.1	BC4366	cystathionine beta-lyase	07.03/ Cysteine and methionine metabolism	2.22749	8.92	2.8155	0.0162	0.0451	-3.15296
Tdk	NP_834992.1	BC5330	thymidine kinase	5/ Nucleotide metabolism	-2.11774	7.11	-2.8438	0.0154	0.0435	-3.15704
PycA	NP_833666.1	BC3947	pyruvate carboxylase	01.02/ Glycolysis/gluconeogenesis	3.4039	7.92	2.854	0.0151	0.0428	-3.17652
HisH	NP_831188.1	BC1408	imidazole glycerol phosphate synthase subunit HisH	07.08/ Histidine metabolism	-1.86152	7.34	-2.8305	0.0157	0.0442	-3.17998
FlaC	NP_831436.1	BC1659	flagellin	9.01/ Flagella component	-1.79253	9.98	-2.8337	0.0157	0.0441	-3.18158
BC0424	NP_830263.1	BC0424	hypothetical protein BC0424	20.10/ Chromosomical proteins of unknown functions	-2.08872	7.55	-2.825	0.0159	0.0445	-3.18197
RpsJ	NP_830010.1	BC0130	30S ribosomal protein S10	08.01/ Ribosome components	-1.23552	12.93	-3.065	0.0103	0.0342	-3.18581
BC4546	NP_834253.1	BC4546	ferrichrome-binding protein	15.01/ ABC transporters	-2.09351	7.92	-2.8011	0.0166	0.0454	-3.18902
TrpB	NP_831021.1	BC1237	tryptophan synthase subunit beta	07.02/ Glycine, serine and threonine metabolism	1.71155	11.77	2.9614	0.0124	0.0381	-3.19123
ArgS	NP_835025.1	BC5364	arginyl-tRNA synthetase	08.03/ Aminoacyl-tRNA biosynthesis and modification	2.45268	7.37	2.8131	0.0163	0.0451	-3.20984
LigA	NP_830180.1	BC0341	NAD-dependent DNA ligase LigA	6/ DNA replication and reparation systems	2.43672	7.36	2.8061	0.0165	0.0454	-3.22198
AsnC	NP_834265.1	BC4559	asparaginyl-tRNA synthetase	08.03/ Aminoacyl-tRNA biosynthesis and modification	1.89386	9.07	2.7723	0.0175	0.047	-3.22964
MutS	NP_833492.1	BC3769	DNA mismatch repair protein	6/ DNA replication and reparation systems	2.42668	7.36	2.7998	0.0167	0.0454	-3.23286
BC5201	NP_834865.1	BC5201	UDP-N-acetylglucosamine 2-epimerase	07.12/ Amino sugar and nucleotide sugar metabolism	2.3991	8.46	2.7444	0.0184	0.0488	-3.24656
CarB	NP_833606.1	BC3886	carbamoyl phosphate synthase large subunit	5/ Nucleotide metabolism	3.38266	9.24	2.7744	0.0174	0.047	-3.25712
HemL1	NP_830349.1	BC0512	glutamate-1-semialdehyde aminotransferase	17.8/ Porphyrin metabolism	2.14661	7.65	2.767	0.0177	0.0473	-3.2604
SipB	NP_833558.1	BC3837	Signal peptidase I	16/ Protein secretion/export apparatus	-2.27291	8.07	-2.7516	0.0182	0.0483	-3.27391
Rrf2	NP_834105.1	BC4393	RRF2 family protein	11/ Transcriptional regulators	-1.51304	10.5	-2.8114	0.0163	0.0451	-3.27773
YwfI	NP_835049.1	BC5388	putative heme peroxidase	18/ Stress response	-2.02744	8.13	-2.7273	0.019	0.0498	-3.28895
lon	NP_834189.1	BC4477	Lon protease	02.02/ Degradative enzymes/adhesins	2.49356	7.39	2.7525	0.0181	0.0483	-3.31416
BC4587	NP_834293.1	BC4587	DNA polymerase I	5/ Nucleotide metabolism	2.20885	8.7	2.7026	0.0199	0.0512	-3.32839
BC1528	NP_831307.1	BC1528	hypothetical protein BC1528	20.10/ Chromosomical proteins of unknown functions	-1.46687	10.97	-2.8029	0.0166	0.0454	-3.35279
SucA	NP_831036.1	BC1252	alpha-ketoglutarate decarboxylase	01.04/ TCA	2.35179	7.32	2.7294	0.0189	0.0498	-3.35366
PurE	NP_830162.1	BC0323	phosphoribosylaminoimidazole carboxylase catalytic subunit	5/ Nucleotide metabolism	-1.92621	9.43	-2.7117	0.0195	0.0507	-3.36262
Hfq	NP_833439.1	BC3713	RNA-binding protein Hfq	11/ Transcriptional regulators	-2.08647	9.97	-2.7276	0.019	0.0498	-3.36848
BC4484	NP_834196.1	BC4484	putative cytoplasmic protein	20.10/ Chromosomical proteins of unknown functions	1.97176	7.12	2.717	0.0194	0.0506	-3.36994
SodB	NP_835106.1	BC5445	superoxide dismutase [Mn]	18/ Stress response	-1.33176	12.29	-2.8874	0.0142	0.0411	-3.40423
BC0340	NP_830179.1	BC0340	DNA helicase II	6/ DNA replication and reparation systems	2.24644	7.27	2.6975	0.0201	0.0515	-3.40798
FtsX	NP_834849.1	BC5185	cell division protein ftsX	13/ Cell Division	-1.80892	7.79	-2.6732	0.021	0.0529	-3.41545
RpsQ	NP_830020.1	BC0140	30S ribosomal protein S17	08.01/ Ribosome components	-1.81467	10.18	-2.7033	0.0198	0.0512	-3.42497
AbrB	NP_829939.1	BC0042	transcription state transcriptional regulator AbrB	11/ Transcriptional regulators	-1.73775	9.45	-2.6707	0.0211	0.053	-3.4286
CwlE	NP_830682.1	BC0896	S-layer protein / peptidoglycan endo-beta-N-acetylglucosaminidase	4/ Cell wall, cell surface and membrane biogenesis	2.21897	7.26	2.6824	0.0206	0.0524	-3.43367
ThiC	NP_834890.1	BC5227	thiamine biosynthesis protein ThiC	17,02/ Thiamine metabolism	2.21897	7.26	2.6824	0.0206	0.0524	-3.43367
TypA	NP_833675.1	BC3956	GTP-binding protein TypA/BipA	18/ Stress response	2.21148	7.25	2.6782	0.0208	0.0526	-3.44078
RpmA	NP_834148.1	BC4436	50S ribosomal protein L27	08.01/ Ribosome components	-1.46218	11.57	-2.7927	0.0169	0.0458	-3.45764
BC5047	NP_834717.1	BC5047	hypothetical protein BC5047	20.10/ Chromosomical proteins of unknown functions	-2.0779	7.67	-2.6548	0.0217	0.054	-3.46041
BC3065	NP_832811.1	BC3065	permease	15.02/ Other transports	-2.07444	7.09	-2.6594	0.0215	0.0539	-3.47299
CwlF	NP_829909.1	BCp0021	N-acetylmuramoyl-L-alanine amidase	20.07/ Plasmidic proteins of unknown function	-2.45047	7.28	-2.6573	0.0216	0.0539	-3.47749
LepA	NP_834029.1	BC4317	GTP-binding protein LepA	10/ Transcription , RNA processing and degradation	2.17321	7.24	2.6494	0.0219	0.0544	-3.48964
HisB	NP_831187.1	BC1407	imidazoleglycerol-phosphate dehydratase	07.08/ Histidine metabolism	-1.79924	7.31	-2.6466	0.022	0.0544	-3.49499
ArsR2	NP_833970.1	BC4256	ArsR family transcriptional regulator	11/ Transcriptional regulators	-2.10942	7.11	-2.6358	0.0224	0.0552	-3.51377
BC5322	NP_834984.1	BC5322	nitrilotriacetate monooxygenase component B	17.03/ Riboflavin metabolism	-1.93771	7.92	-2.5861	0.0246	0.0598	-3.54217
RplW	NP_830013.1	BC0133	50S ribosomal protein L23	08.01/ Ribosome components	-1.30566	12.03	-2.7855	0.0171	0.0462	-3.54418
NorQ	NP_830441.1	BC0625	NorQ protein	18/ Stress response	-2.10987	9.65	-2.6065	0.0237	0.0578	-3.55767
CysA	NP_834786.1	BC5118	ABC transporter ATP-binding protein	15.01/ ABC transporters	-2.56471	7.7	-2.6105	0.0235	0.0576	-3.56233
FrvX	NP_834399.1	BC4693	deblocking aminopeptidase	01.01/ Carbohydrate transport	1.96664	7.79	2.5652	0.0255	0.0613	-3.57306
BC5190	NP_834854.1	BC5190	sigma (54) modulation protein / SSU ribosomal protein S30P	08.02/ Other ribosome related proteins	-1.29578	11.23	-2.6852	0.0205	0.0524	-3.59754
SecA	NP_834853.1	BC5189	preprotein translocase subunit SecA	16/ Protein secretion/export apparatus	2.18753	7.24	2.584	0.0246	0.0598	-3.60092
BC3870	NP_833591.1	BC3870	hypothetical protein BC3870	20.10/ Chromosomical proteins of unknown functions	-1.88375	6.99	-2.581	0.0248	0.06	-3.60318
ThiS	NP_830538.1	BC0748	sulfur carrier protein ThiS	17,02/ Thiamine metabolism	-1.96865	7.62	-2.5551	0.026	0.0621	-3.6292
MenB	NP_834552.1	BC4853	naphthoate synthase	20.03/ Ubiquinone and other terpenoid-quinone biosynthesis	-1.19856	11.78	-2.7114	0.0196	0.0507	-3.63829
Rpe	NP_833579.1	BC3858	ribulose-phosphate 3-epimerase	01.06/ Pentose phosphate	-1.85599	9.66	-2.5548	0.026	0.0621	-3.63889
AzoR1	NP_833434.1	BC3707	aluminum resistance protein	18/ Stress response	1.4758	6.88	2.5408	0.0267	0.0631	-3.66191
BC2194	NP_831959.1	BC2194	FMN-dependent NADH-azoreductase 2	18/ Stress response	-1.74841	7.38	-2.5412	0.0266	0.0631	-3.66656
BC0066	NP_829963.1	BC0066	hypothetical protein BC0066	20.10/ Chromosomical proteins of unknown functions	-1.93059	7.02	-2.5432	0.0265	0.0631	-3.66811
GlyA	NP_834978.1	BC5316	serine hydroxymethyltransferase	07.02/ Glycine, serine and threonine metabolism	2.14739	8.99	2.5089	0.0282	0.0662	-3.67576
MutT	NP_834821.1	BC5157	Mutator mutT protein (7,8-dihydro-8-oxoguanine-triphosphatase)	6/ DNA replication and reparation systems	-1.77786	6.94	-2.5299	0.0272	0.0641	-3.68738
SdhA	NP_834225.1	BC4516	succinate dehydrogenase iron-sulfur subunit	01.04/ TCA	-2.04625	8.61	-2.4901	0.0292	0.0677	-3.6879
BC0873	NP_830659.1	BC0873	cystine transport system permease protein	15.02/ Other transports	-1.89199	7	-2.5209	0.0276	0.065	-3.70502
PtsH	NP_833767.1	BC4049	phosphocarrier protein HPr	01.01/ Carbohydrate transport	-2.28774	8.23	-2.5044	0.0285	0.0665	-3.71736
RecR	NP_829928.1	BC0026	recombination protein RecR	6/ DNA replication and reparation systems	-1.62188	7.22	-2.5001	0.0287	0.0669	-3.74074
BioD	NP_833836.1	BC4118	dithiobiotin synthetase	17.06/ Biotin metabolism	-1.89465	7.82	-2.4584	0.0309	0.0705	-3.76578
RpsT	NP_834032.1	BC4320	30S ribosomal protein S20	08.01/ Ribosome components	-1.70462	10.21	-2.4963	0.0289	0.0671	-3.78131
BC0743	NP_830533.1	BC0743	hydroxymethylpyrimidine transport ATP-binding protein	15.01/ ABC transporters	-1.66204	8.5	-2.4156	0.0334	0.0744	-3.79572
SodA	NP_833986.1	BC4272	superoxide dismutase [Mn]	18/ Stress response	-1.88829	8.39	-2.4117	0.0336	0.0744	-3.80723
PtsG	NP_833768.1	BC4050	PTS system, glucose-specific IIABC component	01.01/ Carbohydrate transport	1.91218	7.11	2.4514	0.0313	0.071	-3.81884
Acn	NP_833346.1	BC3616	aconitate hydratase	01.04/ TCA	2.49255	10.22	2.4666	0.0305	0.0699	-3.82806
Tgt	NP_834123.1	BC4411	queuine tRNA-ribosyltransferase	08.03/ Aminoacyl-tRNA biosynthesis and modification	1.77738	7.7	2.4091	0.0338	0.0744	-3.83283
BC3815	NP_833537.1	BC3815	hypothetical protein BC3815	20.10/ Chromosomical proteins of unknown functions	-1.78871	6.95	-2.4388	0.032	0.072	-3.84081
PyrR	NP_833611.1	BC3891	pyrimidine regulatory protein PyrR	5/ Nucleotide metabolism	-1.60198	8.99	-2.4037	0.0341	0.0747	-3.84646
MarR2	NP_834861.1	BC5197	MarR family transcriptional regulator	11/ Transcriptional regulators	-1.77178	6.94	-2.4273	0.0327	0.0733	-3.85964
BC4294	NP_834006.1	BC4294	CBS domain-containing protein	11/ Transcriptional regulators	-2.13956	7.88	-2.4073	0.0339	0.0744	-3.86121
BC4042	NP_833760.1	BC4042	3-hydroxyisobutyrate dehydrogenase	07.04/ Valine, leucine and isoleucine degradation	-1.4852	9.2	-2.3885	0.0351	0.0761	-3.88197
BC4694	NP_834400.1	BC4694	hypothetical protein BC4694	20.10/ Chromosomical proteins of unknown functions	-1.70349	8.65	-2.3676	0.0364	0.0778	-3.88275
BC1461	NP_831241.1	BC1461	DNA integration/recombination/invertion protein	5/ Nucleotide metabolism	-1.46333	10.29	-2.442	0.0319	0.0718	-3.88365
Asd	NP_833521.1	BC3799	aspartate-semialdehyde dehydrogenase	07.02/ Glycine, serine and threonine metabolism	1.4728	9.99	2.4083	0.0338	0.0744	-3.90311
GyrB	NP_829914.1	BC0005	DNA gyrase subunit B	5/ Nucleotide metabolism	1.83423	7.07	2.3982	0.0345	0.075	-3.90529
LeuS	NP_834441.1	BC4737	leucyl-tRNA synthetase	08.03/ Aminoacyl-tRNA biosynthesis and modification	1.83423	7.07	2.3982	0.0345	0.075	-3.90529
FusA	NP_830008.1	BC0128	elongation factor G	08.05/ Translation apparatus	3.09369	10.93	2.4569	0.031	0.0705	-3.91445
BC3738	NP_833463.1	BC3738	Iron(III) dicitrate-binding protein	15.01/ ABC transporters	1.03352	12.05	2.5777	0.0249	0.0601	-3.92253
GntR2	NP_833771.1	BC4053	GntR family transcriptional regulator	11/ Transcriptional regulators	-1.67066	9.33	-2.3653	0.0366	0.0778	-3.93193
MetS	NP_829940.1	BC0043	methionyl-tRNA synthetase	08.03/ Aminoacyl-tRNA biosynthesis and modification	2.18304	7.23	2.3759	0.0359	0.0776	-3.94966
BC2609	NP_832367.1	BC2609	cytochrome P450	20.01/ gamma-Hexachlorocyclohexane degradation	1.52239	6.91	2.3659	0.0365	0.0778	-3.95314
MurE	NP_833634.1	BC3914	UDP-N-acetylmuramoylalanyl-D-glutamate--2,6-diaminopimelate ligase	4/ Cell wall, cell surface and membrane biogenesis	1.52239	6.91	2.3659	0.0365	0.0778	-3.95314
UvrA	NP_834831.1	BC5167	excinuclease ABC subunit A	6/ DNA replication and reparation systems	1.86922	7.09	2.3673	0.0364	0.0778	-3.9576
BC4608	NP_834314.1	BC4608	phosphoesterase, DHH family protein	5/ Nucleotide metabolism	-2.03115	7.42	-2.3702	0.0362	0.0778	-3.96031
BC2939	NP_832686.1	BC2939	prephenate dehydrogenase	07.09/ Phenylalanine, tyrosine and tryptophan biosynthesis	2.14517	8.23	2.2978	0.0413	0.0853	-3.97822
SpoF	NP_834998.1	BC5336	sporulation initiation phosphotransferase F	12/ Sporulation	-1.89556	8.98	-2.3081	0.0405	0.0843	-4.00719
AcpP	NP_833569.1	BC3848	acyl carrier protein	03.01/ Fatty acid metabolism	-1.57969	9.36	-2.3181	0.0398	0.0834	-4.00914
ClpC	NP_829983.1	BC0102	negative regulator of genetic competence clpC/mecB	11/ Transcriptional regulators	3.98841	9.26	2.3339	0.0387	0.0818	-4.01629
SufC	NP_834654.1	BC4983	ABC transporter ATP-binding protein	15.01/ ABC transporters	-1.47565	10.27	-2.3595	0.0369	0.0784	-4.01792
EntFM	NP_831723.1	BC1953	enterotoxin	02.01/ Toxins	1.31354	11.39	2.4591	0.0309	0.0705	-4.01812
BC3599	NP_833331.1	BC3599	succinyl-CoA synthetase, alpha subunit-related enzyme	01.04/ TCA	-1.90651	7.36	-2.3314	0.0389	0.0819	-4.02427
RpsE	NP_830028.1	BC0148	30S ribosomal protein S5	08.01/ Ribosome components	-1.00125	13.51	-2.6451	0.0221	0.0544	-4.03193
RpsP	NP_833563.1	BC3842	30S ribosomal protein S16	08.01/ Ribosome components	-1.28705	11.77	-2.4813	0.0297	0.0683	-4.03429
SecE	NP_829996.1	BC0115	preprotein translocase subunit SecE	16/ Protein secretion/export apparatus	-1.45643	8.79	-2.2777	0.0428	0.0873	-4.03635
BC3813	NP_833535.1	BC3813	putative cytoplasmic protein	20.10/ Chromosomical proteins of unknown functions	-1.72896	6.93	-2.3169	0.0399	0.0834	-4.04131
LuxS	NP_834491.1	BC4789	S-ribosylhomocysteinase	11/ Transcriptional regulators	-1.65624	7.71	-2.2926	0.0416	0.0857	-4.0505
TopA	NP_833552.1	BC3831	DNA topoisomerase I	5/ Nucleotide metabolism	1.70423	7.01	2.2935	0.0416	0.0857	-4.07402
BC3163	NP_832904.1	BC3163	TetR family transcriptional regulator	11/ Transcriptional regulators	-1.7045	6.91	-2.2887	0.0419	0.086	-4.08655
YitK	NP_830945.2	BC1159	UPF0234 protein BC1159	20.10/ Chromosomical proteins of unknown functions	-1.39601	9.77	-2.2808	0.0425	0.087	-4.09217
DapA	NP_833519.1	BC3797	dihydrodipicolinate synthase	07.06/ Lysine biosynthesis and degradation	-1.32553	10.32	-2.3173	0.0398	0.0834	-4.09657
DapB	NP_831311.1	BC1532	dihydrodipicolinate reductase	07.06/ Lysine biosynthesis and degradation	-1.473	8.19	-2.2188	0.0475	0.0946	-4.10189
RplU	NP_834150.1	BC4438	50S ribosomal protein L21	08.01/ Ribosome components	-1.11105	11.5	-2.417	0.0333	0.0744	-4.1037
RpsI	NP_830044.1	BC0165	30S ribosomal protein S9	08.01/ Ribosome components	-1.26153	11.47	-2.4088	0.0338	0.0744	-4.10916
BC2942	NP_832689.1	BC2942	chorismate mutase	07.09/ Phenylalanine, tyrosine and tryptophan biosynthesis	1.04268	12.23	2.4819	0.0296	0.0683	-4.11415
BC3735	NP_833460.1	BC3735	Iron(III) dicitrate transport ATP-binding protein fecE	15.01/ ABC transporters	1.48522	7.32	2.248	0.0451	0.0904	-4.12208
RpsO	NP_833528.1	BC3806	30S ribosomal protein S15	08.01/ Ribosome components	-0.97712	12.07	-2.4489	0.0315	0.0711	-4.14248
BC1958	NP_831728.1	BC1958	3-ketoacyl-(acyl-carrier-protein) reductase	03.01/ Fatty acid metabolism	-1.76858	7.29	-2.253	0.0447	0.0904	-4.15182
TenA2	NP_830532.1	BC0742	transcriptional activator tenA	11/ Transcriptional regulators	-1.60301	7.91	-2.2064	0.0485	0.0962	-4.15435
CwlA	NP_830674.1	BC0888	N-acetylmuramoyl-L-alanine amidase	4/ Cell wall, cell surface and membrane biogenesis	1.70518	8.57	2.182	0.0507	0.0989	-4.17325
BC2208	NP_831973.1	BC2208	Iron(III) dicitrate-binding protein	15.01/ ABC transporters	1.76801	7.69	2.1906	0.0499	0.0982	-4.18816
RpmD	NP_830029.1	BC0149	50S ribosomal protein L30	08.01/ Ribosome components	-2.20595	9.88	-2.2311	0.0465	0.0928	-4.19779
BshB2	NP_833195.1	BC3461	Probable N-acetyl-alpha-D-glucosaminyl L-malate deacetylase 2	18/ Stress response	-1.71261	8.29	-2.1642	0.0523	0.101	-4.19788
ProC2	NP_832723.1	BC2977	pyrroline-5-carboxylate reductase	07.07/ Arginine and proline metabolism	-1.5042	7.26	-2.2129	0.048	0.0953	-4.20683
NusB	NP_833895.1	BC4181	transcription antitermination protein NusB	10/ Transcription , RNA processing and degradation	-1.68344	8.31	-2.1544	0.0532	0.103	-4.21564
SrtA	NP_830495.1	BC0682	sortase	02.02/ Degradative enzymes/adhesins	1.8235	7.95	2.1507	0.0536	0.103	-4.22006
RocD	NP_830935.1	BC1149	ornithine--oxo-acid transaminase	07.07/ Arginine and proline metabolism	1.51459	11.13	2.306	0.0407	0.0843	-4.23269
BC4093	NP_833811.1	BC4093	ribosomal-protein-serine acetyltransferase	08.02/ Other ribosome related proteins	-1.41744	6.76	-2.1891	0.0501	0.0982	-4.23363
ProS	NP_833539.1	BC3817	prolyl-tRNA synthetase	08.03/ Aminoacyl-tRNA biosynthesis and modification	1.58512	6.95	2.1842	0.0505	0.0988	-4.24881
BC2449	NP_832211.1	BC2449	lipase/acylhydrolase	20.09/ Other pathway or unknown function	-1.83377	7.32	-2.1901	0.05	0.0982	-4.25413
BC3302	NP_833041.1	BC3302	pentapeptide repeat-containing protein	20.09/ Other pathway or unknown function	-1.5402	6.83	-2.1802	0.0508	0.0989	-4.25582
YloV	NP_833575.1	BC3854	kinase related to hydroxyacetone kinase	03.02/ Glycerophospholipid metabolism	1.72213	9.62	2.1681	0.0519	0.101	-4.26018
BC0880	NP_830666.1	BC0880	UPF0342 protein BC_0880	20.10/ Chromosomical proteins of unknown functions	-1.57052	7.66	-2.1522	0.0534	0.103	-4.26541
Upp	NP_834977.1	BC5315	uracil phosphoribosyltransferase	5/ Nucleotide metabolism	-1.19176	11.45	-2.306	0.0407	0.0843	-4.27959
IlvH	NP_831010.1	BC1226	Acetyl esterase	07.05/ Valine, leucine and isoleucine biosynthesis	-1.56637	7.9	-2.1156	0.057	0.106	-4.28689
GrpE	NP_834025.1	BC4313	GrpE protein	19/ Chaperones and heat shock proteins	-1.84801	8.79	-2.1135	0.0572	0.106	-4.30319
Noc	NP_835136.1	BC5483	Nucleoid occlusion protein	12/ Sporulation	1.54911	7.35	2.131	0.0554	0.104	-4.31104
Tpx	NP_834345.1	BC4639	Thiol peroxidase	18/ Stress response	-1.37539	11.1	-2.2519	0.0448	0.0904	-4.31254
BC1369	NP_831150.1	BC1369	protein dltD precursor	4/ Cell wall, cell surface and membrane biogenesis	1.2273	6.76	2.1397	0.0546	0.104	-4.33169
BC4379	NP_834091.1	BC4379	hypothetical protein BC4379	20.10/ Chromosomical proteins of unknown functions	1.2273	6.76	2.1397	0.0546	0.104	-4.33169
DeaD1	NP_831871.1	BC2103	ATP-dependent RNA helicase	10/ Transcription , RNA processing and degradation	1.2273	6.76	2.1397	0.0546	0.104	-4.33169
Zmp3	NP_833525.1	BC3803	Zinc protease	02.02/ Degradative enzymes/adhesins	1.2273	6.76	2.1397	0.0546	0.104	-4.33169
BC2157	NP_831923.1	BC2157	hypothetical protein BC2157	20.10/ Chromosomical proteins of unknown functions	-1.49295	7.86	-2.0943	0.0591	0.109	-4.33188
BC5004	NP_834675.1	BC5004	enoyl-CoA hydratase	03.01/ Fatty acid metabolism	2.33217	7.31	2.1366	0.0549	0.104	-4.33975
BC0615	NP_830432.1	BC0615	di-/tripeptide transporter	15.02/ Other transports	1.87227	7.1	2.1307	0.0555	0.104	-4.34226
HisS	NP_834110.1	BC4398	histidyl-tRNA synthetase	08.03/ Aminoacyl-tRNA biosynthesis and modification	1.4425	7.3	2.1091	0.0576	0.106	-4.34277
BC2969	NP_832716.1	BC2969	hypothetical protein BC2969	20.10/ Chromosomical proteins of unknown functions	-1.45165	8.82	-2.0822	0.0604	0.111	-4.34961
BC0874	NP_830660.1	BC0874	cystine transport ATP-binding protein	15.02/ Other transports	-1.43293	6.76	-2.1113	0.0574	0.106	-4.3583
BC1914	NP_831685.1	BC1914	Phage protein	20.08/ Phagic proteins of unknown functions	-1.57346	6.85	-2.1162	0.0569	0.106	-4.35951
PerR	NP_830355.1	BC0518	peroxide operon regulator	11/ Transcriptional regulators	-1.57346	6.85	-2.1162	0.0569	0.106	-4.35951
BC0786	NP_830576.1	BC0786	nitroreductase family protein	18/ Stress response	-1.2228	10.92	-2.1961	0.0494	0.0977	-4.38026
Ssb	NP_835128.1	BC5475	single-strand DNA-binding protein	6/ DNA replication and reparation systems	-1.43335	9.53	-2.0524	0.0636	0.116	-4.43996
CoaD	NP_833648.1	BC3929	phosphopantetheine adenylyltransferase	17.05/ Pantothenate and CoA biosynthesis	-1.83662	8.39	-1.9925	0.0706	0.124	-4.47007
RpsF	NP_835129.1	BC5476	30S ribosomal protein S6	08.01/ Ribosome components	-1.04565	12.22	-2.2672	0.0436	0.0887	-4.47246
NifU	NP_834623.1	BC4952	NifU protein	17.01/ Iron sulfur metabolism	-1.68705	8.4	-1.9889	0.0711	0.124	-4.47365
HisC1	NP_831297.1	BC1518	histidinol-phosphate aminotransferase	07.08/ Histidine metabolism	1.55188	7.58	2.0056	0.069	0.123	-4.47801
TerD2	NP_830283.1	BC0444	tellurium resistance protein terD	18/ Stress response	-0.982	12.23	-2.2607	0.0441	0.0895	-4.48552
SpeA	NP_833681.1	BC3962	arginine decarboxylase	07.07/ Arginine and proline metabolism	1.39422	6.83	2.0359	0.0655	0.118	-4.48774
BC5121	NP_834789.1	BC5121	hypothetical protein BC5121	20.10/ Chromosomical proteins of unknown functions	-1.6626	7.24	-2.0377	0.0653	0.118	-4.49406
McsB	NP_829982.1	BC0101	ATP:guanido phosphotransferase	18/ Stress response	1.63416	8.39	1.9581	0.0749	0.129	-4.50669
PspA	NP_834503.1	BC4801	Phage shock protein A	20.08/ Phagic proteins of unknown functions	-1.24848	11.27	-2.1485	0.0538	0.103	-4.50822
OppA7	NP_833318.1	BC3586	oligopeptide-binding protein oppA	15.01/ ABC transporters	1.53428	6.92	2.0177	0.0676	0.121	-4.51228
OppA6	NP_830964.1	BC1179	oligopeptide-binding protein oppA	15.01/ ABC transporters	1.49208	6.88	2.0164	0.0677	0.121	-4.51524
BC1936	NP_831706.1	BC1936	MarR family transcriptional regulator	11/ Transcriptional regulators	-1.39986	6.76	-2	0.0697	0.124	-4.53205
Tal2	NP_833110.1	BC3371	putative translaldolase	01.06/ Pentose phosphate	-1.39986	6.76	-2	0.0697	0.124	-4.53205
TrxB	NP_834823.1	BC5159	thioredoxin reductase	18/ Stress response	1.48703	8.45	1.9388	0.0775	0.133	-4.54026
BC5426	NP_835087.1	BC5426	Acyl-CoA hydrolase	03.01/ Fatty acid metabolism	-1.27291	6.7	-1.9919	0.0707	0.124	-4.54319
GpsA	NP_831284.1	BC1505	NAD(P)H-dependent glycerol-3-phosphate dehydrogenase	03.02/ Glycerophospholipid metabolism	-1.27291	6.7	-1.9919	0.0707	0.124	-4.54319
BC2312	NP_832075.1	BC2312	hypothetical protein BC2312	20.10/ Chromosomical proteins of unknown functions	-0.93762	12.46	-2.2471	0.0452	0.0904	-4.54533
BC0121	NP_830002.1	BC0121	16S rRNA m(2)G 1207 methyltransferase	08.04/ Other RNA related proteins	-1.48417	6.81	-1.9872	0.0713	0.124	-4.55727
BC1012	NP_830798.1	BC1012	UPF0145 protein BC1012	20.10/ Chromosomical proteins of unknown functions	-1.18015	10.45	-2.0411	0.0649	0.118	-4.56093
AroC2	NP_832688.1	BC2941	chorismate synthase	07.09/ Phenylalanine, tyrosine and tryptophan biosynthesis	1.61414	6.95	1.9856	0.0715	0.124	-4.56159
BC4799	NP_834501.1	BC4799	hypothetical protein BC4799	20.10/ Chromosomical proteins of unknown functions	-1.53459	7.17	-1.9897	0.071	0.124	-4.56614
Ung	NP_835059.1	BC5398	uracil-DNA glycosylase	6/ DNA replication and reparation systems	-1.35374	7.56	-1.9656	0.074	0.128	-4.56869
BC0745	NP_830535.1	BC0745	hydroxymethylpyrimidine-binding protein	15.01/ ABC transporters	1.25639	10.83	2.0691	0.0618	0.113	-4.57587
RplX	NP_830022.1	BC0142	50S ribosomal protein L24	08.01/ Ribosome components	-1.05188	11.6	-2.1387	0.0547	0.104	-4.58451
BC3995	NP_833714.1	BC3995	putative cytoplasmic protein	20.10/ Chromosomical proteins of unknown functions	-1.65791	7.74	-1.9301	0.0786	0.134	-4.60515
GidA	NP_835138.1	BC5485	tRNA uridine 5-carboxymethylaminomethyl modification enzyme GidA	08.03/ Aminoacyl-tRNA biosynthesis and modification	1.99189	7.76	1.9102	0.0814	0.138	-4.62804
BC1318	NP_831100.1	BC1318	poly(R)-hydroxyalkanoic acid synthase, class III, PhaC subunit	20.06/ Butanoate Metabolism	1.63405	8.85	1.8985	0.083	0.139	-4.63046
RpsM	NP_830035.1	BC0156	30S ribosomal protein S13	08.01/ Ribosome components	-0.82486	13	-2.2472	0.0452	0.0904	-4.63286
BC0622	NP_830438.1	BC0622	L-threonine 3-dehydrogenase	07.02/ Glycine, serine and threonine metabolism	1.31123	7.24	1.9092	0.0815	0.138	-4.64832
BC0187	NP_830055.1	BC0187	hypothetical protein BC0187	6/ DNA replication and reparation systems	1.46074	6.88	1.9211	0.0799	0.136	-4.66176
InfC	NP_834281.1	BC4575	translation initiation factor IF-3	08.05/ Translation apparatus	-1.29039	10.23	-1.9527	0.0757	0.13	-4.66712
GuaC	NP_835112.1	BC5452	guanosine 5'-monophosphate oxidoreductase	5/ Nucleotide metabolism	1.46386	8.06	1.8212	0.0947	0.151	-4.69775
NagB	NP_833772.1	BC4054	glucosamine-6-phosphate deaminase	07.12/ Amino sugar and nucleotide sugar metabolism	-1.32282	6.72	-1.8875	0.0846	0.141	-4.70126
PyrC	NP_833608.1	BC3888	dihydroorotase	5/ Nucleotide metabolism	1.41536	6.79	1.8911	0.0841	0.14	-4.71284
SbcC	NP_832059.1	BC2296	exonuclease SbcC	6/ DNA replication and reparation systems	1.41536	6.79	1.8911	0.0841	0.14	-4.71284
RbfA	NP_833531.1	BC3809	ribosome-binding factor A	08.02/ Other ribosome related proteins	-1.3895	7.81	-1.831	0.0932	0.151	-4.72125
FtsI	NP_833984.1	BC4270	penicillin-binding protein	18/ Stress response	1.49587	6.88	1.8727	0.0868	0.144	-4.73479
BC5406	NP_835067.1	BC5406	O-acetylhomoserine aminocarboxypropyltransferase	07.03/ Cysteine and methionine metabolism	1.3498	6.82	1.8685	0.0874	0.144	-4.74425
BC0051	NP_829948.1	BC0051	purine operon repressor	11/ Transcriptional regulators	-1.01104	10.84	-1.9607	0.0746	0.129	-4.74644
PrsA1	NP_830829.1	BC1043	peptidylprolyl isomerase	19/ Chaperones and heat shock proteins	2.04622	10.7	1.9341	0.0781	0.133	-4.75531
LpdV	NP_833875.1	BC4160	dihydrolipoamide dehydrogenase	01.04/ TCA	1.3187	6.73	1.8687	0.0874	0.144	-4.75723
BC0751	NP_830541.1	BC0751	phosphomethylpyrimidine kinase	17,02/ Thiamine metabolism	-0.92978	11.51	-2.0183	0.0675	0.121	-4.76365
BC0383	NP_830222.1	BC0383	ferrichrome-binding protein	15.01/ ABC transporters	1.0013	11.28	1.9982	0.0699	0.124	-4.76459
DeoB	NP_833805.1	BC4087	phosphopentomutase	01.06/ Pentose phosphate	1.19709	6.7	1.8668	0.0877	0.144	-4.77079
Uup	NP_835094.1	BC5433	ABC transporter ATP-binding protein uup	15.01/ ABC transporters	1.19709	6.7	1.8668	0.0877	0.144	-4.77079
RfaG	NP_835081.1	BC5420	glycosyltransferase	01.05/ Central intermediary metabolism	1.46788	8.65	1.788	0.1	0.157	-4.77701
TgC	NP_831760.1	BC1991	putative murein endopeptidase	02.02/ Degradative enzymes/adhesins	1.32559	11.06	1.9596	0.0748	0.129	-4.78328
BC0447	NP_830286.1	BC0447	tellurite resistance protein	18/ Stress response	1.06424	10.43	1.8945	0.0836	0.14	-4.78801
ArgR	NP_833888.1	BC4174	arginine repressor	11/ Transcriptional regulators	-1.40269	9.75	-1.8324	0.0929	0.151	-4.79109
DivIVA	NP_833616.1	BC3896	cell division protein DivIVA	13/ Cell Division	-1.16326	9.72	-1.8252	0.0941	0.151	-4.79582
BC3522	NP_833255.1	BC3522	TetR family transcriptional regulator	11/ Transcriptional regulators	-1.14219	6.64	-1.8164	0.0955	0.151	-4.81369
BC3976	NP_833695.1	BC3976	hypothetical protein BC3976	20.10/ Chromosomical proteins of unknown functions	-1.14219	6.64	-1.8164	0.0955	0.151	-4.81369
KtrA	NP_833697.1	BC3978	potassium uptake protein KtrA	15.02/ Other transports	-1.14219	6.64	-1.8164	0.0955	0.151	-4.81369
BC4455	NP_834167.1	BC4455	hypothetical protein BC4455	20.10/ Chromosomical proteins of unknown functions	1.25717	6.77	1.8186	0.0951	0.151	-4.82345
CysS	NP_829991.1	BC0110	cysteinyl-tRNA synthetase	08.03/ Aminoacyl-tRNA biosynthesis and modification	1.25717	6.77	1.8186	0.0951	0.151	-4.82345
FnBPA	NP_833593.1	BC3873	fibronectin-binding protein / fibrinogen-binding protein	02.03/ Virulence associated proteins	1.25717	6.77	1.8186	0.0951	0.151	-4.82345
NrdF	NP_831136.1	BC1355	ribonucleotide-diphosphate reductase subunit beta	5/ Nucleotide metabolism	1.25717	6.77	1.8186	0.0951	0.151	-4.82345
HisF	NP_831190.1	BC1410	imidazole glycerol phosphate synthase subunit HisF	07.08/ Histidine metabolism	-1.31153	7.06	-1.812	0.0962	0.152	-4.82759
RibH	NP_833830.1	BC4112	riboflavin synthase subunit beta	17.03/ Riboflavin metabolism	-1.19774	12.45	-2.0637	0.0624	0.114	-4.83906
TrpF	NP_831020.1	BC1236	N-(5'-phosphoribosyl)anthranilate isomerase	07.09/ Phenylalanine, tyrosine and tryptophan biosynthesis	-1.5159	11.4	-1.9481	0.0763	0.131	-4.84236
TraP	NP_830852.1	BC1066	Signal transduction protein TRAP	02.03/ Virulence associated proteins	-1.23542	7.83	-1.7413	0.108	0.167	-4.84849
TrpC	NP_831019.1	BC1235	indole-3-glycerol-phosphate synthase	07.09/ Phenylalanine, tyrosine and tryptophan biosynthesis	-1.18497	12.59	-2.0707	0.0616	0.113	-4.85305
PpnK	NP_834348.1	BC4642	inorganic polyphosphate/ATP-NAD kinase	17.04/ Nicotinate and nicotinamide metabolism	-1.39536	7.1	-1.7968	0.0987	0.155	-4.85345
BC4159	NP_833874.1	BC4159	2-oxoisovalerate dehydrogenase alpha subunit	07.04/ Valine, leucine and isoleucine degradation	1.59255	9.28	1.7619	0.105	0.163	-4.85651
Dps1	NP_831779.1	BC2011	non-specific DNA-binding protein Dps / Iron-binding ferritin-like antioxidant protein / ferroxidase	18/ Stress response	-1.00658	10.5	-1.8499	0.0902	0.147	-4.86389
KynA	NP_832509.1	BC2757	tryptophan 2,3-dioxygenase	07.09/ Phenylalanine, tyrosine and tryptophan biosynthesis	-1.3939	7.49	-1.7669	0.104	0.163	-4.8649
MreB	NP_834158.1	BC4446	rod shape-determining protein mreB	14/ Rod shape-determining proteins	0.95135	12.26	2.0333	0.0658	0.118	-4.86714
RpsH	NP_830025.1	BC0145	30S ribosomal protein S8	08.01/ Ribosome components	-0.71352	13.27	-2.1264	0.0559	0.105	-4.88043
ThiF	NP_830540.1	BC0750	thiamine/molybdopterin biosynthesis ThiF/MoeB-like protein	17,02/ Thiamine metabolism	1.30426	7.46	1.7274	0.111	0.171	-4.88692
AtpH	NP_834971.1	BC5309	F0F1 ATP synthase subunit delta	01.09/ ATP synthesis	-1.25451	10.48	-1.8301	0.0933	0.151	-4.88868
PanB	NP_831319.1	BC1540	3-methyl-2-oxobutanoate hydroxymethyltransferase	17.05/ Pantothenate and CoA biosynthesis	-1.47977	7.37	-1.7476	0.107	0.166	-4.90726
CheV	NP_831431.1	BC1654	chemotaxis protein cheV	9.02/ Chemotaxis system	-1.46531	9.13	-1.7194	0.112	0.173	-4.91578
CheA	NP_831406.1	BC1628	chemotaxis protein cheA	9.02/ Chemotaxis system	1.15306	6.71	1.7598	0.105	0.163	-4.92279
ValS	NP_834177.1	BC4465	valyl-tRNA synthetase	08.03/ Aminoacyl-tRNA biosynthesis and modification	1.15306	6.71	1.7598	0.105	0.163	-4.92279
Zmp2	NP_833510.1	BC3787	Zinc protease	02.02/ Degradative enzymes/adhesins	1.15306	6.71	1.7598	0.105	0.163	-4.92279
TpiA	NA	BC5137	Triose phosphate isomerase	01.02/ Glycolysis/gluconeogenesis	-1.12958	11.46	-1.9069	0.0818	0.138	-4.92508
yajC	NP_834122.1	BC4410	preprotein translocase subunit YajC	16/ Protein secretion/export apparatus	-1.44636	10.93	-1.8449	0.091	0.148	-4.929
BC3728	NP_833453.1	BC3728	DNA-binding protein HU	5/ Nucleotide metabolism	-1.00897	11.76	-1.9336	0.0782	0.133	-4.93689
RplD	NP_830012.1	BC0132	50S ribosomal protein L4	08.01/ Ribosome components	-1.67426	12.97	-2.0509	0.0638	0.116	-4.93744
QoxA	NP_830511.1	BC0698	cytochrome aa3 quinol oxidase polypeptide II	01.07/ Oxidative phosphorylation	-1.10145	10.09	-1.7512	0.107	0.165	-4.9494
TetR	NP_831591.1	BC1818	TetR family transcriptional regulator	11/ Transcriptional regulators	-1.52534	7.4	-1.706	0.115	0.176	-4.96767
MenG	NP_831292.1	BC1513	ubiquinone/menaquinone biosynthesis methyltransferase	20.03/ Ubiquinone and other terpenoid-quinone biosynthesis	-1.20456	7.72	-1.6439	0.127	0.187	-4.98802
BC3248	NP_832988.1	BC3248	D-3-phosphoglycerate dehydrogenase	07.02/ Glycine, serine and threonine metabolism	1.18452	7.17	1.6704	0.122	0.181	-4.99345
MetQ	NP_830187.1	BC0348	Lipoprotein	15.01/ ABC transporters	1.27528	7.41	1.6493	0.126	0.186	-4.99865
LysS	NP_829979.1	BC0084	lysyl-tRNA synthetase	08.03/ Aminoacyl-tRNA biosynthesis and modification	1.01595	9.88	1.6958	0.117	0.178	-5.00179
BC4741	NP_834445.1	BC4741	DNA integration/recombination/invertion protein	6/ DNA replication and reparation systems	-1.31317	7.05	-1.6877	0.118	0.178	-5.00688
BC3986	NP_833705.1	BC3986	putative cytoplasmic protein	20.10/ Chromosomical proteins of unknown functions	-1.105	9.6	-1.6605	0.124	0.183	-5.02079
BC2302	NP_832065.1	BC2302	2,3-dihydroxybenzoate-2,3-dehydrogenase	20.04/ Terpenoid backbone biosynthesis	-0.82338	11.94	-1.8986	0.083	0.139	-5.02404
BC3990	NP_833709.1	BC3990	2,4-dienoyl-CoA reductase (NADPH)	01.08/ NAD(P)H related proteins	-1.0125	6.58	-1.681	0.12	0.178	-5.02677
BC5006	NP_834677.1	BC5006	Prolyne dehydrogenase	07.07/ Arginine and proline metabolism	-1.0125	6.58	-1.681	0.12	0.178	-5.02677
BC4020	NP_833738.1	BC4020	hypothetical protein BC4020	20.10/ Chromosomical proteins of unknown functions	-1.0125	6.58	-1.681	0.12	0.178	-5.02677
BC1224	NP_831008.1	BC1224	acetyltransferase	20.09/ Other pathway or unknown function	-1.0125	6.58	-1.681	0.12	0.178	-5.02677
BC5181	NP_834845.1	BC5181	hypothetical protein BC5181	20.10/ Chromosomical proteins of unknown functions	-1.0125	6.58	-1.681	0.12	0.178	-5.02677
HslO	NP_829969.1	BC0074	Hsp33-like chaperonin	19/ Chaperones and heat shock proteins	-1.0125	6.58	-1.681	0.12	0.178	-5.02677
Map	NP_830032.1	BC0153	methionine aminopeptidase	02.02/ Degradative enzymes/adhesins	-1.0125	6.58	-1.681	0.12	0.178	-5.02677
BC0539	NP_830359.2	BC0539	Probable transcriptional regulatory protein BC_0539	11/ Transcriptional regulators	1.23094	7.95	1.5829	0.141	0.203	-5.03202
YchF	NP_835130.1	BC5477	Ribosome-binding ATPase YchF	08.05/ Translation apparatus	1.1586	7.66	1.5841	0.14	0.203	-5.04599
AspS2	NP_831934.1	BC2169	aspartyl-tRNA synthetase	08.03/ Aminoacyl-tRNA biosynthesis and modification	1.05581	6.61	1.6938	0.117	0.178	-5.05753
YqeV	NP_834020.1	BC4308	Fe-S oxidoreductase	17.01/ Iron sulfur metabolism	1.05581	6.61	1.6938	0.117	0.178	-5.05753
TerD	NP_830281.1	BC0442	tellurium resistance protein terD	18/ Stress response	-0.9054	11.99	-1.8749	0.0864	0.143	-5.06687
YidC2	NP_835141.1	BC5488	Membrane protein insertase YidC 2	16/ Protein secretion/export apparatus	-1.22217	8.72	-1.5844	0.14	0.203	-5.06747
BC0592	NP_830409.1	BC0592	alanine dehydrogenase	07.01/ Alanine, aspartate and glutamate metabolism	1.051	6.61	1.6842	0.119	0.178	-5.07111
SigA	NP_834001.1	BC4289	RNA polymerase sigma factor RpoD	10/ Transcription , RNA processing and degradation	1.051	6.61	1.6842	0.119	0.178	-5.07111
YkpA	NP_832681.1	BC2933	ABC transporter ATP-binding protein	15.01/ ABC transporters	1.051	6.61	1.6842	0.119	0.178	-5.07111
PhaR	NP_831098.1	BC1316	PhaR protein	11/ Transcriptional regulators	-1.12334	10.41	-1.6991	0.116	0.178	-5.07134
RplI	NP_835124.1	BC5471	50S ribosomal protein L9	08.01/ Ribosome components	-0.92643	11.7	-1.8365	0.0923	0.15	-5.07726
PyrE	NP_833602.1	BC3882	orotate phosphoribosyltransferase	5/ Nucleotide metabolism	-1.30493	7.16	-1.631	0.13	0.19	-5.08285
CtsR	NP_829980.1	BC0099	transcriptional regulator ctsR	11/ Transcriptional regulators	-1.36202	8.81	-1.5703	0.143	0.205	-5.09714
BC3849	NP_833570.1	BC3849	3-ketoacyl-(acyl-carrier-protein) reductase	03.01/ Fatty acid metabolism	-0.92353	10.07	-1.646	0.127	0.187	-5.09756
BC4860	NP_834559.1	BC4860	hypothetical protein BC4860	20.10/ Chromosomical proteins of unknown functions	-1.04081	9.52	-1.5846	0.14	0.203	-5.11662
BC4062	NP_833780.1	BC4062	IG hypothetical 17221	20.09/ Other pathway or unknown function	-1.19514	9.24	-1.5673	0.144	0.205	-5.12474
NprB	NP_835012.1	BC5351	bacillolysin	02.02/ Degradative enzymes/adhesins	-1.29817	9.35	-1.5686	0.144	0.205	-5.13363
DdlA	NP_830125.1	BC0257	D-alanyl-alanine synthetase A	4/ Cell wall, cell surface and membrane biogenesis	0.98459	6.62	1.6268	0.131	0.191	-5.14766
EPSX	NP_834927.1	BC5264	EPSX protein	4/ Cell wall, cell surface and membrane biogenesis	0.98459	6.62	1.6268	0.131	0.191	-5.14766
BC4371	NP_834083.1	BC4371	hypothetical protein BC4371	20.10/ Chromosomical proteins of unknown functions	1.17974	8.29	1.4976	0.161	0.226	-5.15632
RplM	NP_830043.1	BC0164	50S ribosomal protein L13	08.01/ Ribosome components	-0.73114	12.49	-1.8708	0.0871	0.144	-5.15662
Buk	NP_833876.1	BC4161	butyrate kinase	20.06/ Butanoate Metabolism	1.22689	7.43	1.5299	0.153	0.216	-5.15731
FabI	NP_831000.1	BC1216	enoyl-(acyl carrier protein) reductase	03.01/ Fatty acid metabolism	-0.83494	12.14	-1.8275	0.0937	0.151	-5.16524
BC3833	NP_833554.1	BC3833	succinyl-CoA synthetase subunit alpha	01.04/ TCA	-1.40344	9.2	-1.5403	0.151	0.213	-5.16621
RpsN	NP_830024.1	BC0144	30S ribosomal protein S14	08.01/ Ribosome components	-1.21248	9.45	-1.5287	0.153	0.216	-5.1911
KsgA	NP_829943.1	BC0046	dimethyladenosine transferase	08.02/ Other ribosome related proteins	1.3585	7.94	1.4554	0.172	0.24	-5.20114
BC4483	NP_834195.1	BC4483	hypothetical protein BC4483	20.10/ Chromosomical proteins of unknown functions	-0.9952	9.64	-1.5139	0.157	0.22	-5.22192
BC5413	NP_835074.1	BC5413	pyridoxal kinase	17,02/ Thiamine metabolism	-1.09343	11.09	-1.6643	0.123	0.183	-5.22477
BC4685	NP_834391.1	BC4685	nicotinate phosphoribosyltransferase	17.04/ Nicotinate and nicotinamide metabolism	0.92181	6.58	1.5744	0.143	0.204	-5.23714
BC0944	NP_830730.1	BC0944	hypothetical protein BC0944	20.10/ Chromosomical proteins of unknown functions	0.92181	6.58	1.5744	0.143	0.204	-5.23714
BC4485	NP_834197.1	BC4485	putative cytoplasmic protein	20.10/ Chromosomical proteins of unknown functions	0.92181	6.58	1.5744	0.143	0.204	-5.23714
PepF1	NP_830978.1	BC1193	oligoendopeptidase F	02.02/ Degradative enzymes/adhesins	0.92181	6.58	1.5744	0.143	0.204	-5.23714
RnR	NP_834797.1	BC5129	exoribonuclease II	08.04/ Other RNA related proteins	0.92181	6.58	1.5744	0.143	0.204	-5.23714
PlcR	NP_835011.1	BC5350	transcriptional activator plcR	11/ Transcriptional regulators	-1.28057	7.59	-1.469	0.169	0.235	-5.24755
RplF	NP_830026.1	BC0146	50S ribosomal protein L6	08.01/ Ribosome components	-0.75704	12.52	-1.8105	0.0964	0.152	-5.25203
CodY	NP_833547.1	BC3826	transcriptional repressor CodY	11/ Transcriptional regulators	-0.83144	11.04	-1.6339	0.129	0.19	-5.26528
AroB	NP_831296.1	BC1517	3-dehydroquinate synthase	07.09/ Phenylalanine, tyrosine and tryptophan biosynthesis	1.01085	7.6	1.4061	0.186	0.253	-5.27439
HblL2	NP_832847.1	BC3104	hemolysin BL lytic component L2	02.01/ Toxins	0.99895	9.77	1.4842	0.165	0.23	-5.27523
BC5003	NP_834674.1	BC5003	acetyl-CoA acetyltransferase	03.01/ Fatty acid metabolism	1.14249	8.28	1.4022	0.187	0.254	-5.27763
BC1016	NP_830802.1	BC1016	hypothetical protein BC1016	20.10/ Chromosomical proteins of unknown functions	-1.3097	7.72	-1.4083	0.186	0.253	-5.30743
BC1313	NP_831095.1	BC1313	PhaP protein	07.11/ Amino acid storage	-1.38013	9.35	-1.4357	0.178	0.247	-5.31084
FolD	NP_833894.1	BC4180	methylenetetrahydrofolate dehydrogenase (NADP+)	20.02/ Glyoxylate and dicarboxylate metabolism	-0.93763	9.27	-1.4188	0.183	0.253	-5.31365
BC5448	NP_835108.1	BC5448	UDP-glucose 4-epimerase	01.05/ Central intermediary metabolism	-1.04238	9.07	-1.4047	0.187	0.253	-5.3224
BC0217	NP_830085.1	BC0217	2,5-diketo-D-gluconic acid reductase	01.05/ Central intermediary metabolism	-0.96776	7.94	-1.3507	0.203	0.271	-5.34338
AtpF	NP_834972.1	BC5310	F0F1 ATP synthase subunit B	01.09/ ATP synthesis	-1.41683	9.64	-1.4162	0.183	0.253	-5.35631
FtsE	NP_834850.1	BC5186	cell division ATP-binding protein ftsE	13/ Cell Division	-0.81439	10.85	-1.5387	0.151	0.213	-5.36555
BC1975	NP_831745.1	BC1975	Hypothetical Exported Protein	20.09/ Other pathway or unknown function	-1.3724	7.62	-1.3725	0.196	0.264	-5.37161
IspG	NP_833989.1	BC4276	4-hydroxy-3-methylbut-2-en-1-yl diphosphate synthase	20.04/ Terpenoid backbone biosynthesis	1.13936	8.41	1.325	0.211	0.28	-5.37684
SpoJ	NP_835134.1	BC5481	stage 0 sporulation protein J	12/ Sporulation	0.94733	6.68	1.4149	0.184	0.253	-5.40437
RpsS	NP_830015.1	BC0135	30S ribosomal protein S19	08.01/ Ribosome components	-1.092	11.96	-1.6398	0.128	0.188	-5.40743
BC5404	NP_835065.1	BC5404	homoserine dehydrogenase	07.02/ Glycine, serine and threonine metabolism	0.92137	7.67	1.2765	0.227	0.295	-5.41735
BC2705	NP_832458.1	BC2705	putative cytoplasmic protein	20.10/ Chromosomical proteins of unknown functions	-0.8999	7.82	-1.2855	0.224	0.293	-5.42412
BC0002	NP_829911.1	BC0002	DNA polymerase III subunit beta	5/ Nucleotide metabolism	0.92686	6.67	1.4012	0.188	0.254	-5.42712
BC4061	NP_833779.1	BC4061	peptidyl-prolyl cis-trans isomerase	19/ Chaperones and heat shock proteins	-1.27063	8.52	-1.2842	0.224	0.293	-5.43044
BC3777	NP_833500.1	BC3777	hypothetical protein BC3777	20.10/ Chromosomical proteins of unknown functions	-0.95651	8.89	-1.2984	0.22	0.288	-5.43779
Hfq2	NP_831401.1	BC1623	Hfq protein	11/ Transcriptional regulators	-0.92374	6.87	-1.3427	0.205	0.274	-5.44837
BC3532	NP_833265.1	BC3532	glyoxalase family protein	01.05/ Central intermediary metabolism	0.86915	7.02	1.3218	0.212	0.281	-5.45528
Rph	NP_834204.1	BC4494	ribonuclease PH	08.04/ Other RNA related proteins	-1.1746	7.54	-1.2993	0.219	0.288	-5.45631
RplK2	NP_834743.1	BC5075	50S ribosomal protein L11	08.01/ Ribosome components	-0.67827	12.12	-1.6208	0.132	0.192	-5.46531
BC3899	NP_833619.1	BC3899	putative cytoplasmic protein	20.10/ Chromosomical proteins of unknown functions	-1.04627	9.41	-1.3027	0.218	0.287	-5.468
BC4009	NP_833728.1	BC4009	aminotransferase A	07.06/ Lysine biosynthesis and degradation	1.05723	7.1	1.3042	0.218	0.287	-5.47088
FbpB	NP_834995.1	BC5333	fructose 1,6-bisphosphatase II	01.02/ Glycolysis/gluconeogenesis	1.08181	7.58	1.2427	0.239	0.308	-5.47776
RpmI	NP_834280.1	BC4574	50S ribosomal protein L35	08.01/ Ribosome components	-1.49234	9.69	-1.3203	0.212	0.281	-5.48027
BC5156	NP_834820.1	BC5156	hypothetical protein BC5156	20.10/ Chromosomical proteins of unknown functions	-0.91035	9.86	-1.3296	0.209	0.279	-5.4816
BC0071	NP_829966.1	BC0071	hypoxanthine-guanine phosphoribosyltransferase	5/ Nucleotide metabolism	-0.81824	10.42	-1.394	0.19	0.256	-5.48484
AtpC	NP_834969.1	BC5307	F0F1 ATP synthase subunit gamma	01.09/ ATP synthesis	-1.04152	9.3	-1.2791	0.226	0.295	-5.4885
BC0360	NP_830199.1	BC0360	aminopeptidase	02.02/ Degradative enzymes/adhesins	0.77868	6.5	1.4062	0.186	0.253	-5.49645
BC3892	NP_833612.1	BC3892	ribosomal large subunit pseudouridine synthase D	08.02/ Other ribosome related proteins	0.77868	6.5	1.4062	0.186	0.253	-5.49645
AroC1	NP_831295.1	BC1516	chorismate synthase	07.09/ Phenylalanine, tyrosine and tryptophan biosynthesis	0.77868	6.5	1.4062	0.186	0.253	-5.49645
FabD	NP_833571.1	BC3850	acyl-carrier-protein S-malonyltransferase	03.01/ Fatty acid metabolism	0.77868	6.5	1.4062	0.186	0.253	-5.49645
MurG	NP_833630.1	BC3910	N-acetylglucosaminyl transferase	4/ Cell wall, cell surface and membrane biogenesis	0.77868	6.5	1.4062	0.186	0.253	-5.49645
TrmFO	NP_833551.1	BC3830	tRNA (uracil-5-)-methyltransferase Gid	08.03/ Aminoacyl-tRNA biosynthesis and modification	0.77868	6.5	1.4062	0.186	0.253	-5.49645
YvgJ2	NP_834895.1	BC5232	phosphoglycerol transferase	15.02/ Other transports	0.77868	6.5	1.4062	0.186	0.253	-5.49645
BC4675	NP_834381.1	BC4675	sex pheromone staph-cAM373 precursor	20.09/ Other pathway or unknown function	0.77346	6.5	1.3955	0.189	0.256	-5.50993
RpsL	NP_830006.1	BC0125	30S ribosomal protein S12	08.01/ Ribosome components	-0.69689	11.85	-1.5546	0.147	0.209	-5.51452
LplB	NP_830872.1	BC1086	lipoate-protein ligase A	01.05/ Central intermediary metabolism	1.04464	7.53	1.2086	0.251	0.321	-5.51709
BC5380	NP_835041.1	BC5380	ferrichrome-binding protein	17.01/ Iron sulfur metabolism	0.90255	10.38	1.3577	0.201	0.27	-5.52582
FhuC	NP_834251.1	BC4544	Ferrichrome transport ATP-binding protein fhuC	15.01/ ABC transporters	-1.24476	7.88	-1.192	0.257	0.327	-5.53526
SipA	NP_832816.1	BC3070	Signal peptidase I	16/ Protein secretion/export apparatus	-0.88594	8.51	-1.186	0.26	0.329	-5.53768
SpoVG	NP_829950.1	BC0053	regulatory protein SpoVG	12/ Sporulation	-1.05974	9.64	-1.2573	0.234	0.303	-5.54139
SerS	NP_829921.1	BC0017	seryl-tRNA synthetase	08.03/ Aminoacyl-tRNA biosynthesis and modification	0.78595	9.83	1.2476	0.237	0.306	-5.5755
Pgm3	NP_833653.1	BC3934	phosphoglycerate mutase	01.02/ Glycolysis/gluconeogenesis	-1.1633	6.97	-1.2368	0.241	0.309	-5.57921
BC1974	NP_831744.1	BC1974	peptidoglycan N-acetylglucosamine deacetylase	4/ Cell wall, cell surface and membrane biogenesis	-0.9911	7.14	-1.1951	0.256	0.326	-5.60628
Mrp	NP_830047.1	BC0168	Mrp protein	15.02/ Other transports	0.79065	7.73	1.0797	0.302	0.379	-5.62757
IspE	NP_829947.1	BC0050	4-diphosphocytidyl-2-C-methyl-D-erythritol kinase	20.04/ Terpenoid backbone biosynthesis	-0.7879	8.3	-1.0723	0.306	0.382	-5.65021
LacI	NP_833729.1	BC4010	LacI family transcription regulator	11/ Transcriptional regulators	0.81566	7.22	1.1049	0.292	0.367	-5.65729
BC2013	NP_831781.1	BC2013	Alpha/beta hydrolase	20.09/ Other pathway or unknown function	0.74911	6.58	1.2407	0.239	0.308	-5.66014
EtfB	NP_834231.1	BC4523	electron transfer flavoprotein subunit beta	01.08/ NAD(P)H related proteins	0.74911	6.58	1.2407	0.239	0.308	-5.66014
BC1048	NP_830834.1	BC1048	hypothetical protein BC1048	20.10/ Chromosomical proteins of unknown functions	-0.7281	9.86	-1.1728	0.265	0.335	-5.66338
PheS	NP_834267.1	BC4561	phenylalanyl-tRNA synthetase subunit alpha	08.03/ Aminoacyl-tRNA biosynthesis and modification	0.8282	7.22	1.0804	0.302	0.379	-5.68238
FabH1	NP_830959.1	BC1173	3-oxoacyl-(acyl carrier protein) synthase III	03.01/ Fatty acid metabolism	-0.71862	8.92	-1.0689	0.307	0.383	-5.68453
NheA	NP_831582.1	BC1809	non-hemolytic enterotoxin lytic component L2	02.01/ Toxins	0.69187	10.01	1.1593	0.27	0.34	-5.70072
BC1496	NP_831275.1	BC1496	L-asparaginase	07.01/ Alanine, aspartate and glutamate metabolism	-0.67604	8.4	-1.0213	0.328	0.404	-5.70487
YhaQ	NP_834219.1	BC4510	Sodium export ATP-binding protein	15.02/ Other transports	1.05292	9.33	1.0741	0.305	0.382	-5.70532
GreA	NP_834086.1	BC4374	transcription elongation factor GreA	11/ Transcriptional regulators	0.93615	7.23	1.0474	0.316	0.394	-5.7194
BC1563	NP_831341.1	BC1563	methyltransferase	20.09/ Other pathway or unknown function	0.92131	7.27	1.0385	0.32	0.397	-5.72342
NheB	NP_831583.1	BC1810	non-hemolytic enterotoxin lytic component L1	02.01/ Toxins	0.69001	10.51	1.2002	0.254	0.324	-5.73365
CccB	NP_834851.1	BC5187	cytochrome c-551	01.07/ Oxidative phosphorylation	-0.80376	7.28	-1.0616	0.31	0.387	-5.73555
Rex	NP_830142.1	BC0291	redox-sensing transcriptional repressor Rex	11/ Transcriptional regulators	-0.75211	9.26	-1.0408	0.319	0.397	-5.73642
PdhB	NP_833691.1	BC3972	pyruvate dehydrogenase E1 component beta subunit	01.02/ Glycolysis/gluconeogenesis	0.59125	13.14	1.5503	0.148	0.21	-5.73796
PyrH	NP_833544.1	BC3823	uridylate kinase	5/ Nucleotide metabolism	-0.68493	11.58	-1.348	0.204	0.272	-5.73841
ArsR	NP_830430.1	BC0613	ArsR family transcriptional regulator	11/ Transcriptional regulators	-0.86777	11.09	-1.2718	0.229	0.297	-5.74376
GapA1	NP_834289.1	BC4583	glyceraldehyde-3-phosphate dehydrogenase	01.02/ Glycolysis/gluconeogenesis	-0.6438	9.17	-1.0013	0.337	0.413	-5.76595
BC1246	NP_831030.1	BC1246	NADH dehydrogenase	01.07/ Oxidative phosphorylation	0.67502	6.54	1.1617	0.269	0.34	-5.76762
BC5046	NP_834716.1	BC5046	lysine decarboxylase family protein	07.06/ Lysine biosynthesis and degradation	-0.85075	7.06	-1.0313	0.324	0.401	-5.77035
BC5278	NP_834941.1	BC5278	chain length regulator (capsular polysaccharide biosynthesis)	4/ Cell wall, cell surface and membrane biogenesis	-0.80737	8.46	-0.9157	0.379	0.457	-5.8047
PurM	NP_830170.1	BC0331	phosphoribosylaminoimidazole synthetase	5/ Nucleotide metabolism	0.73639	6.95	1.0023	0.337	0.413	-5.81456
RrplO	NP_830030.1	BC0150	50S ribosomal protein L15	08.01/ Ribosome components	-0.58508	11.74	-1.3034	0.218	0.287	-5.82165
Def2	NP_833693.1	BC3974	peptide deformylase	07.10/ Other amino acid related proteins	-0.66333	6.76	-1.0183	0.33	0.405	-5.831
TipA	NP_834639.1	BC4968	transcriptional activator tipA	11/ Transcriptional regulators	-0.86271	8.73	-0.8608	0.407	0.488	-5.87045
AccD	NP_834308.1	BC4602	acetyl-CoA carboxylase subunit beta	03.01/ Fatty acid metabolism	0.7818	8.72	0.841	0.418	0.498	-5.87895
PurQ	NP_830167.1	BC0328	phosphoribosylformylglycinamidine synthase subunit I	5/ Nucleotide metabolism	-0.64826	8.94	-0.8451	0.415	0.497	-5.89053
Ndk	NP_831294.1	BC1515	nucleoside diphosphate kinase	5/ Nucleotide metabolism	-0.74248	7.52	-0.8286	0.424	0.504	-5.89268
PlsX	NP_833572.1	BC3851	putative glycerol-3-phosphate acyltransferase PlsX	03.02/ Glycerophospholipid metabolism	0.68198	6.99	0.8971	0.388	0.467	-5.89808
FabZ	NP_834943.1	BC5280	(3R)-hydroxymyristoyl-ACP dehydratase	03.01/ Fatty acid metabolism	-0.769	8.58	-0.8093	0.435	0.516	-5.90051
HemH2	NP_830940.1	BC1154	ferrochelatase	17.8/ Porphyrin metabolism	0.58367	10.38	1.0214	0.328	0.404	-5.90226
MreC	NP_834157.1	BC4445	rod shape-determining protein mreC	14/ Rod shape-determining proteins	-0.59064	10.15	-0.9786	0.348	0.423	-5.90581
BC3303	NP_833042.1	BC3303	hypothetical protein BC3303	20.10/ Chromosomical proteins of unknown functions	-0.60421	8.54	-0.7942	0.443	0.524	-5.91049
Pta	NP_835048.1	BC5387	phosphotransacetylase	01.03/ Fermentation	0.78696	8.31	0.7888	0.446	0.527	-5.91164
Adc	NP_831321.1	BC1542	aspartate alpha-decarboxylase	07.01/ Alanine, aspartate and glutamate metabolism	-0.60366	8.39	-0.7743	0.454	0.533	-5.92115
RibA	NP_833829.1	BC4111	bifunctional 3,4-dihydroxy-2-butanone 4-phosphate synthase/GTP cyclohydrolase II protein	17.03/ Riboflavin metabolism	1.09494	9.71	0.8825	0.396	0.475	-5.92686
ZnuC	NP_833992.1	BC4279	high-affinity zinc uptake system ATP-binding protein znuC	15.01/ ABC transporters	-0.60879	9.16	-0.8044	0.437	0.519	-5.9378
OppC	NP_830966.1	BC1181	oligopeptide transport system permease protein oppC	15.01/ ABC transporters	0.73682	8.68	0.7568	0.464	0.542	-5.94371
BC5396	NP_835057.1	BC5396	HAD superfamily hydrolase	18/ Stress response	0.58305	8	0.7282	0.481	0.557	-5.95025
Gcp	NP_830140.2	BC0289	O-sialoglycoprotein endopeptidase	02.02/ Degradative enzymes/adhesins	0.73097	7.19	0.7837	0.449	0.53	-5.95205
PheA	NP_834139.1	BC4427	prephenate dehydratase	07.09/ Phenylalanine, tyrosine and tryptophan biosynthesis	-0.52077	8.23	-0.7249	0.483	0.557	-5.95498
RplS	NP_833559.1	BC3838	50S ribosomal protein L19	08.01/ Ribosome components	-0.54369	12.37	-1.2781	0.226	0.295	-5.95634
BC4926	NP_834598.1	BC4926	Ferredoxin--NADP reductase	18/ Stress response	0.56717	7.09	0.7766	0.453	0.532	-5.96673
EtfA	NA	BC4522	Electron transfer flavoprotein subunit alpha	01.08/ NAD(P)H related proteins	0.62094	8.01	0.7028	0.496	0.57	-5.96863
ProS2	NP_830278.1	BC0439	prolyl-tRNA synthetase	08.03/ Aminoacyl-tRNA biosynthesis and modification	0.53713	6.45	0.9895	0.343	0.418	-5.97602
BC4158	NP_833873.1	BC4158	2-oxoisovalerate dehydrogenase beta subunit	07.04/ Valine, leucine and isoleucine degradation	1.01331	10.2	0.9004	0.386	0.465	-5.98508
BC4824	NP_834524.1	BC4824	ABC transporter ATP-binding protein	15.01/ ABC transporters	0.6195	7.48	0.6574	0.524	0.599	-5.9934
BC0114	NP_829995.1	BC0114	RNA polymerase factor sigma-70	08.02/ Other ribosome related proteins	-0.59309	6.94	-0.7791	0.452	0.532	-5.99807
RplB	NP_830014.1	BC0134	50S ribosomal protein L2	08.01/ Ribosome components	0.66938	12.33	1.2382	0.24	0.309	-5.99809
ESAT-6	NP_831845.1	BC2077	ESAT-6-like protein	02.03/ Virulence associated proteins	-0.70005	8.63	-0.6766	0.512	0.587	-6.00115
RsmH	NP_833638.1	BC3918	Ribosomal RNA small subunit methyltransferase H	08.02/ Other ribosome related proteins	0.713	7.81	0.6058	0.556	0.63	-6.01949
FlaB	NP_831435.1	BC1658	flagellin	9.01/ Flagella component	0.50282	7.84	0.6054	0.557	0.63	-6.02348
RecA	NP_833502.1	BC3779	recombinase A	6/ DNA replication and reparation systems	0.63084	10.62	0.9228	0.375	0.454	-6.03672
RpsK	NP_830036.1	BC0157	30S ribosomal protein S11	08.01/ Ribosome components	-0.44952	12.92	-1.2861	0.224	0.293	-6.03922
GcvH	NP_834662.1	BC4991	glycine cleavage system protein H	07.02/ Glycine, serine and threonine metabolism	-0.50412	8.51	-0.6034	0.558	0.631	-6.04318
BC0193	NP_830061.1	BC0193	hypothetical protein BC0193	20.10/ Chromosomical proteins of unknown functions	-0.51003	7.91	-0.5706	0.579	0.651	-6.05088
EntC	NP_830603.1	BC0813	enterotoxin / cell-wall binding protein	02.01/ Toxins	0.63364	9.74	0.7284	0.481	0.557	-6.05718
PurN	NP_830171.1	BC0332	phosphoribosylglycinamide formyltransferase	5/ Nucleotide metabolism	-0.57409	6.72	-0.7698	0.457	0.535	-6.06459
ClpP	NP_834816.1	BC5152	ATP-dependent Clp protease proteolytic subunit	02.02/ Degradative enzymes/adhesins	-0.56257	12.36	-1.1784	0.262	0.333	-6.06977
YtpR	NP_834395.1	BC4689	tRNA-binding domain-containing protein	08.04/ Other RNA related proteins	-0.58912	7.37	-0.5789	0.574	0.647	-6.07038
LplA	NP_833923.1	BC4209	lipoate-protein ligase A	01.05/ Central intermediary metabolism	-0.49444	7.53	-0.5213	0.612	0.681	-6.08088
BC1763	NP_831538.1	BC1763	cysteine synthase A	07.03/ Cysteine and methionine metabolism	-0.46135	7.34	-0.5705	0.579	0.651	-6.08326
RplQ	NP_830038.1	BC0159	50S ribosomal protein L17	08.01/ Ribosome components	-0.5944	12.84	-1.2311	0.243	0.311	-6.09074
BC0707	NP_830519.1	BC0707	ferrous iron transport protein B	15.02/ Other transports	0.4557	7.94	0.4964	0.629	0.692	-6.0914
EfP	NP_833911.1	BC4197	elongation factor P	08.05/ Translation apparatus	0.42567	7.54	0.4322	0.674	0.729	-6.10054
NadC	NP_834134.1	BC4422	nicotinate-nucleotide pyrophosphorylase	17.04/ Nicotinate and nicotinamide metabolism	-0.57469	8.63	-0.5076	0.621	0.687	-6.10078
YhaM	NP_830807.1	BC1021	3'-5' exoribonuclease YhaM	08.04/ Other RNA related proteins	0.41325	7.25	0.4972	0.628	0.692	-6.10335
BC0584	NP_830401.1	BC0584	acetyltransferase	03.02/ Glycerophospholipid metabolism	0.4912	7.89	0.4644	0.651	0.711	-6.10406
DivIVA2	NP_831340.1	BC1562	cell division protein DivIVA	13/ Cell Division	-0.41174	8.69	-0.5004	0.626	0.691	-6.10465
NprP2	NP_832488.1	BC2735	bacillolysin	02.02/ Degradative enzymes/adhesins	0.37464	7.79	0.437	0.67	0.727	-6.11066
AccB	NP_833898.1	BC4184	acetyl-CoA carboxylase biotin carboxyl carrier protein subunit	03.01/ Fatty acid metabolism	-0.43877	11.25	-0.9589	0.357	0.433	-6.11437
RibD	NP_833827.1	BC4109	Riboflavin biosynthesis protein RibD	17.03/ Riboflavin metabolism	0.50875	8.63	0.4697	0.647	0.709	-6.11942
PyrD	NP_833604.1	BC3884	dihydroorotate dehydrogenase 1B	5/ Nucleotide metabolism	-0.4634	6.88	-0.6307	0.541	0.616	-6.12155
TrxA	NP_834230.1	BC4521	thioredoxin	18/ Stress response	-0.55322	9.18	-0.529	0.607	0.677	-6.12295
BC0075	NP_829970.1	BC0075	cysteine synthase	07.03/ Cysteine and methionine metabolism	-0.45871	10.75	-0.8422	0.417	0.498	-6.12836
Pgm1	NP_832197.1	BC2435	phosphoglyceromutase	01.02/ Glycolysis/gluconeogenesis	-0.33913	7.72	-0.4136	0.687	0.742	-6.12845
RpsB	NP_833546.1	BC3825	30S ribosomal protein S2	08.01/ Ribosome components	-0.65369	13.92	-1.3524	0.202	0.271	-6.12888
BC5379/BC5380	NA	BC5379/BC5380	Iron compound ABC transporter, iron compound-binding protein	15.01/ ABC transporters	-0.41888	9.46	-0.5512	0.592	0.663	-6.13555
BC4086	NP_833804.1	BC4086	purine nucleoside phosphorylase	5/ Nucleotide metabolism	0.27877	7.33	0.3752	0.714	0.761	-6.13586
Pfk	NP_834306.1	BC4600	6-phosphofructokinase	01.02/ Glycolysis/gluconeogenesis	0.60379	11.55	0.9889	0.343	0.418	-6.13944
PpaC	NP_832576.1	BC2826	putative manganese-dependent inorganic pyrophosphatase	01.07/ Oxidative phosphorylation	0.47119	9.82	0.6211	0.547	0.621	-6.14188
Era	NP_834009.1	BC4297	GTP-binding protein Era	08.02/ Other ribosome related proteins	-0.4093	7.87	-0.3791	0.712	0.761	-6.14266
HhoA	NP_833332.1	BC3600	protease HhoA	02.02/ Degradative enzymes/adhesins	-0.37447	7.82	-0.3745	0.715	0.761	-6.1441
FrxX	NP_834277.1	BC4571	deblocking aminopeptidase	01.01/ Carbohydrate transport	-0.33676	8.99	-0.4441	0.665	0.724	-6.1445
BC4984	NP_834655.1	BC4984	Lipoprotein	15.01/ ABC transporters	0.34391	8.25	0.3987	0.697	0.749	-6.14762
YegS	NP_830192.1	BC0353	putative lipid kinase	03.02/ Glycerophospholipid metabolism	0.3692	8.46	0.3989	0.697	0.749	-6.14954
BC2578	NP_832336.1	BC2578	Phage protein	20.08/ Phagic proteins of unknown functions	0.43254	6.84	0.6338	0.539	0.614	-6.15375
PorB	NP_833496.1	BC3773	2-oxoglutarate ferredoxin oxidoreductase subunit beta	01.04/ TCA	-0.41296	10.56	-0.7659	0.459	0.537	-6.15643
BC5103	NP_834771.1	BC5103	ferric anguibactin transport ATP-binding protein	15.01/ ABC transporters	-0.48416	11.54	-0.9636	0.355	0.431	-6.1577
Mdh	NP_834298.1	BC4592	malate dehydrogenase	01.04/ TCA	0.36438	7.26	0.3682	0.719	0.762	-6.1596
ResD	NP_831256.1	BC1477	transcriptional regulatory protein resD	11/ Transcriptional regulators	-0.35057	9.54	-0.5144	0.617	0.684	-6.1657
BC1233	NP_831017.1	BC1233	anthranilate synthase component II	07.09/ Phenylalanine, tyrosine and tryptophan biosynthesis	-0.48656	10.58	-0.7529	0.467	0.544	-6.16983
YycF	NP_835122.1	BC5463	two-component response regulator yycF	11/ Transcriptional regulators	-0.31212	9.24	-0.4314	0.674	0.729	-6.17058
FliL	NP_831438.1	BC1661	flagellar motor switch protein	9.01/ Flagella component	-0.30502	7.12	-0.4019	0.695	0.749	-6.18005
SlpA	NP_830777.1	BC0991	S-layer-like domain-containing protein	02.02/ Degradative enzymes/adhesins	0.39568	6.95	0.5117	0.619	0.685	-6.18537
HprK	NP_834828.1	BC5164	HPr kinase/phosphorylase	01.01/ Carbohydrate transport	0.30634	7.15	0.3475	0.734	0.772	-6.18724
IscU	NP_834651.1	BC4980	IscU protein	17.01/ Iron sulfur metabolism	0.13013	7.51	0.1477	0.885	0.915	-6.18896
HblB'	NP_832844.1	BC3101	hemolysin BL binding component precursor	02.01/ Toxins	0.2146	7.25	0.2644	0.796	0.83	-6.18938
RbgA	NP_833557.1	BC3836	ribosomal biogenesis GTPase	08.02/ Other ribosome related proteins	0.12346	7.32	0.1356	0.894	0.921	-6.20016
Psd	NP_834047.1	BC4335	phosphatidylserine decarboxylase	03.02/ Glycerophospholipid metabolism	-0.28067	7.04	-0.396	0.699	0.75	-6.20963
BioB	NP_833832.1	BC4114	biotin synthase	17.06/ Biotin metabolism	0.1087	7.87	0.1112	0.913	0.936	-6.20967
TrpS	NA	BC1177	Tryptophanyl-tRNA synthetase	08.03/ Aminoacyl-tRNA biosynthesis and modification	0.41681	10.3	0.6202	0.547	0.621	-6.21639
YaaT	NP_829935.1	BC0038	tpl protein	12/ Sporulation	0.07587	7.98	0.0881	0.931	0.948	-6.21699
BC0619	NP_830435.1	BC0619	Iron(III) dicitrate transport ATP-binding protein fecE	15.01/ ABC transporters	-0.0653	8.13	-0.0744	0.942	0.954	-6.22342
FtsY	NP_833566.1	BC3845	cell division protein ftsY	13/ Cell Division	-0.08577	8.24	-0.0959	0.925	0.945	-6.22426
BC4363	NP_834075.1	BC4363	ferrichrome-binding protein	15.01/ ABC transporters	-0.06076	8.16	-0.052	0.959	0.97	-6.22565
NrdR	NP_834287.1	BC4581	transcriptional regulator NrdR	11/ Transcriptional regulators	0.11685	8.44	0.1143	0.911	0.935	-6.22571
BC5381	NP_835042.1	BC5381	ferrichrome ABC transporter ATP-binding protein	15.01/ ABC transporters	-0.10348	8.81	-0.0978	0.924	0.945	-6.22872
BC3548	NP_833281.1	BC3548	Benzil reductase	20.09/ Other pathway or unknown function	-0.24943	7.02	-0.3514	0.732	0.772	-6.23045
BC1165	NP_830951.1	BC1165	HAD superfamily hydrolase	18/ Stress response	-0.39902	6.61	-0.5971	0.562	0.634	-6.23143
BC4469	NP_834181.1	BC4469	delta-aminolevulinic acid dehydratase	17.8/ Porphyrin metabolism	-0.01312	8.59	-0.018	0.986	0.986	-6.23158
BC0872	NP_830658.1	BC0872	cystine-binding protein	15.02/ Other transports	0.01761	8.47	0.0177	0.986	0.986	-6.23198
RpsU	NP_834019.1	BC4307	SSU ribosomal protein S21P	08.01/ Ribosome components	0.08743	7.23	0.0735	0.943	0.954	-6.2321
BC4333	NP_834045.1	BC4333	putative lipase	20.09/ Other pathway or unknown function	-0.37416	6.85	-0.4546	0.658	0.718	-6.23406
HblL1	NP_832846.1	BC3103	hemolysin BL lytic component L1	02.01/ Toxins	-0.38908	10.83	-0.7243	0.483	0.557	-6.23555
Frr	NP_833543.1	BC3822	ribosome recycling factor	08.02/ Other ribosome related proteins	0.03247	9.19	0.0475	0.963	0.972	-6.25627
HrcA	NP_834026.1	BC4314	heat-inducible transcription repressor	11/ Transcriptional regulators	0.31426	6.8	0.4657	0.65	0.711	-6.26576
BC2305	NP_832068.1	BC2305	isochorismatase	20.03/ Ubiquinone and other terpenoid-quinone biosynthesis	-0.41295	11.5	-0.8374	0.419	0.5	-6.26682
ThiG	NP_830539.1	BC0749	thiazole synthase	17,02/ Thiamine metabolism	-0.37192	10.96	-0.7033	0.496	0.57	-6.27463
Mbl	NP_834944.1	BC5281	rod shape-determining protein Mbl	14/ Rod shape-determining proteins	0.21296	9.67	0.2874	0.779	0.815	-6.27626
AccA	NP_834307.1	BC4601	acetyl-CoA carboxylase carboxyltransferase subunit alpha	03.01/ Fatty acid metabolism	0.28316	10.23	0.4895	0.634	0.695	-6.27936
GtaB	NP_834590.1	BC4918	UTP--glucose-1-phosphate uridylyltransferase	01.05/ Central intermediary metabolism	0.24345	9.85	0.3475	0.734	0.772	-6.28292
BC1926	NP_831696.1	BC1926	Low-affinity zinc transport protein	15.02/ Other transports	-0.08518	9.5	-0.1281	0.9	0.926	-6.28797
RplR	NP_830027.1	BC0147	50S ribosomal protein L18	08.01/ Ribosome components	-0.388	11.12	-0.7239	0.484	0.557	-6.28864
ThrB	NP_831736.1	BC1966	homoserine kinase	07.02/ Glycine, serine and threonine metabolism	0.28941	6.76	0.4451	0.665	0.724	-6.29339
RplT	NP_834279.1	BC4573	50S ribosomal protein L20	08.01/ Ribosome components	-0.3826	12.16	-0.9185	0.377	0.456	-6.30447
IsdG	NP_834249.1	BC4542	heme-degrading monooxygenase IsdG	02.02/ Degradative enzymes/adhesins	0.07332	9.7	0.0928	0.928	0.946	-6.3192
MinD	NP_834154.1	BC4442	cell division inhibitor MinD	13/ Cell Division	-0.27662	10.49	-0.4932	0.631	0.694	-6.3209
PurC	NP_830165.2	BC0326	phosphoribosylaminoimidazole-succinocarboxamide synthase	5/ Nucleotide metabolism	-0.36553	10.72	-0.5647	0.583	0.654	-6.32144
BC3680	NP_833408.1	BC3680	UPF0154 protein BC3680	20.10/ Chromosomical proteins of unknown functions	-0.10634	9.78	-0.1446	0.888	0.917	-6.32439
BC3466	NP_833200.1	BC3466	ferrichrome-binding protein	15.01/ ABC transporters	0.24017	6.76	0.3683	0.719	0.762	-6.32536
IroE	NP_833459.1	BC3734	IroE protein	20.09/ Other pathway or unknown function	-0.25081	6.7	-0.3482	0.734	0.772	-6.33262
FliG	NP_831423.1	BC1645	flagellar motor switch protein G	9.01/ Flagella component	0.07297	6.91	0.0839	0.935	0.95	-6.33311
BC4808	NP_834508.1	BC4808	thiamine transporter	15.02/ Other transports	-0.16846	6.83	-0.1921	0.851	0.884	-6.33362
BC4985	NP_834656.1	BC4985	Lipoprotein	15.01/ ABC transporters	0.29356	10.43	0.4371	0.67	0.727	-6.33907
SpeB	NP_835031.1	BC5370	agmatinase	07.07/ Arginine and proline metabolism	-0.19908	6.74	-0.2669	0.794	0.829	-6.34943
RplL	NP_830001.1	BC0120	50S ribosomal protein L7/L12	08.01/ Ribosome components	-0.37482	12.85	-0.9819	0.346	0.422	-6.36049
SucC	NP_833555.1	BC3834	succinyl-CoA synthetase subunit beta	01.04/ TCA	0.27378	10.82	0.5252	0.609	0.679	-6.36343
Gls24	NP_833896.1	BC4182	General stress protein, Gls24 family	18/ Stress response	-0.31057	11.23	-0.642	0.533	0.609	-6.36662
RpsG	NP_830007.1	BC0126	30S ribosomal protein S7	08.01/ Ribosome components	-0.38215	13.12	-1.0199	0.329	0.404	-6.3715
BC5482	NP_835135.1	BC5482	sporulation initiation inhibitor protein soj	12/ Sporulation	-0.22816	6.54	-0.3708	0.718	0.762	-6.3791
BC4691	NP_834397.1	BC4691	thioredoxin	18/ Stress response	-0.22816	6.54	-0.3708	0.718	0.762	-6.3791
PrsA2	NP_830947.1	BC1161	peptidylprolyl isomerase	19/ Chaperones and heat shock proteins	0.12181	6.77	0.1593	0.876	0.907	-6.37931
BC3688	NP_833416.1	BC3688	UPF0291 protein BC3688	20.10/ Chromosomical proteins of unknown functions	-0.22359	6.54	-0.3632	0.723	0.765	-6.38201
RplE	NP_830023.1	BC0143	50S ribosomal protein L5	08.01/ Ribosome components	-0.33871	13.36	-1.0257	0.326	0.403	-6.40792
Udk	NP_834087.1	BC4375	uridine kinase	5/ Nucleotide metabolism	-0.02822	6.66	-0.0407	0.968	0.975	-6.41827
TrpD	NP_831018.1	BC1234	anthranilate phosphoribosyltransferase	07.09/ Phenylalanine, tyrosine and tryptophan biosynthesis	0.32505	11.17	0.5438	0.597	0.667	-6.41952
AroE	NP_834043.1	BC4331	shikimate 5-dehydrogenase	07.09/ Phenylalanine, tyrosine and tryptophan biosynthesis	-0.17374	6.5	-0.2945	0.774	0.811	-6.42502
BcrA	NP_831140.1	BC1359	bacitracin transport ATP-binding protein bcrA	15.01/ ABC transporters	-0.17374	6.5	-0.2945	0.774	0.811	-6.42502
Nfo	NP_833995.1	BC4282	endonuclease IV	6/ DNA replication and reparation systems	-0.16917	6.5	-0.2866	0.78	0.815	-6.42743
FliM	NP_831439.1	BC1662	flagellar motor switch protein FliM	9.01/ Flagella component	0.0262	6.62	0.0392	0.969	0.975	-6.43634
BC4163	NP_833878.1	BC4163	phosphate butyryltransferase	20.06/ Butanoate Metabolism	-0.0822	10.49	-0.1252	0.903	0.927	-6.44041
RplN	NP_830021.1	BC0141	50S ribosomal protein L14	08.01/ Ribosome components	0.3381	12.08	0.7419	0.473	0.549	-6.44204
BC5091	NP_834759.1	BC5091	SnoK-like protein	20.09/ Other pathway or unknown function	-0.05606	6.54	-0.0906	0.929	0.947	-6.45445
Fba	NP_834997.1	BC5335	fructose-bisphosphate aldolase	01.02/ Glycolysis/gluconeogenesis	0.11215	10.66	0.1754	0.864	0.896	-6.46306
HblB	NP_832845.1	BC3102	hemolysin BL binding component precursor	02.01/ Toxins	0.26136	11.38	0.5143	0.617	0.684	-6.47394
FabG	NP_831099.1	BC1317	acetoacetyl-CoA reductase	20.06/ Butanoate Metabolism	-0.19317	11.19	-0.4111	0.689	0.743	-6.48785
PdxS	NP_829919.1	BC0015	Pyridoxal 5'-phosphate synthase subunit PdxS	17.06/ Biotin metabolism	0.31432	11.8	0.546	0.596	0.666	-6.5274
RpsC	NP_830017.1	BC0137	30S ribosomal protein S3	08.01/ Ribosome components	-0.29593	12.83	-0.7764	0.453	0.532	-6.53988
LppC	NP_834220.1	BC4511	acid phosphatase	20.01/ gamma-Hexachlorocyclohexane degradation	-0.01389	11.05	-0.0223	0.983	0.986	-6.55244
Tsf	NP_833545.1	BC3824	elongation factor Ts	08.05/ Translation apparatus	0.22641	11.68	0.3759	0.714	0.761	-6.58878
RpsD	NP_834361.1	BC4655	30S ribosomal protein S4	08.01/ Ribosome components	0.27812	13	0.7427	0.473	0.549	-6.59728
FeoB	NP_830520.1	BC0708	ferrous iron transport protein B	17.01/ Iron sulfur metabolism	-0.20671	11.94	-0.3878	0.705	0.755	-6.62561
RplC	NP_830011.1	BC0131	50S ribosomal protein L3	08.01/ Ribosome components	-0.10287	12.02	-0.1945	0.849	0.883	-6.69896
DapD	NP_833700.1	BC3981	tetrahydrodipicolinate N-acetyltransferase	07.06/ Lysine biosynthesis and degradation	-0.01822	12.01	-0.044	0.966	0.973	-6.71734
TrpA	NP_831022.1	BC1238	tryptophan synthase subunit alpha	07.02/ Glycine, serine and threonine metabolism	-0.35706	13.7	-0.6929	0.502	0.576	-6.76018
RplV	NP_830016.1	BC0136	50S ribosomal protein L22	08.01/ Ribosome components	0.08373	12.93	0.239	0.815	0.849	-6.84283
RplA	NP_829999.2	BC0118	50S ribosomal protein L1	08.01/ Ribosome components	-0.05652	12.9	-0.1387	0.892	0.92	-6.85783
Prs	NP_829952.1	BC0055	ribose-phosphate pyrophosphokinase	01.06/ Pentose phosphate	0.00749	13.07	0.0183	0.986	0.986	-6.89965
GapA2	NP_834805.1	BC5140	glyceraldehyde-3-phosphate dehydrogenase	01.02/ Glycolysis/gluconeogenesis	-0.03897	13.53	-0.0775	0.94	0.953	-6.97949

## Sheet: S growth phase
ID	NP number	Gene number	Functional annotation	Classification	logFC	AveExpr	t	P.Value	adj.P.Val	B
BCp0002	NP_829890.1	BCp0002	hypothetical protein BCp0002	20.07/ Plasmidic proteins of unknown function	-7.495	9.77	-18.3	1.65e-06	0.00112	5.468
FlaB	NP_831435.1	BC1658	flagellin	9.01/ Flagella component	3.30125	7.68	10	5.56e-05	0.01768	2.548
RpmJ	NP_830034.1	BC0155	50S ribosomal protein L36	08.01/ Ribosome components	-3.23774	7.64	-9.09	9.74e-05	0.01768	2.052
BC3312	NP_833051.1	BC3312	3-oxoadipate enol-lactonase	20.09/ Other pathway or unknown function	3.1867	7.62	8.99	0.000104	0.01768	1.992
BC2311	NP_832074.1	BC2311	4'-phosphopantetheinyl transferase	20.09/ Other pathway or unknown function	-3.99219	8.54	-7.26	0.000341	0.03791	0.874
FeoB	NP_830520.1	BC0708	ferrous iron transport protein B	17.01/ Iron sulfur metabolism	-1.76048	10.32	-7.08	0.000392	0.03791	0.675
BC4042	NP_833760.1	BC4042	3-hydroxyisobutyrate dehydrogenase	07.04/ Valine, leucine and isoleucine degradation	-3.06985	7.55	-6.81	0.000482	0.03791	0.545
CwlF	NP_829909.1	BCp0021	N-acetylmuramoyl-L-alanine amidase	20.07/ Plasmidic proteins of unknown function	-2.48985	7.28	-6.59	0.000575	0.03791	0.377
BioB	NP_833832.1	BC4114	biotin synthase	17.06/ Biotin metabolism	-2.5381	7.29	-6.58	0.000584	0.03791	0.363
FabZ	NP_834943.1	BC5280	(3R)-hydroxymyristoyl-ACP dehydratase	03.01/ Fatty acid metabolism	-2.32193	7.19	-6.49	0.000625	0.03791	0.297
PheS	NP_834267.1	BC4561	phenylalanyl-tRNA synthetase subunit alpha	08.03/ Aminoacyl-tRNA biosynthesis and modification	-2.32193	7.19	-6.49	0.000625	0.03791	0.297
CutC	NP_832817.1	BC3071	copper homeostasis protein cutC	15.02/ Other transports	-3.84754	8.47	-6.42	0.000666	0.03791	0.206
BC3688	NP_833416.1	BC3688	UPF0291 protein BC3688	20.10/ Chromosomical proteins of unknown functions	3.8429	7.94	5.77	0.00117	0.051	-0.354
TrxA	NP_834230.1	BC4521	thioredoxin	18/ Stress response	2.25521	9.94	5.77	0.00116	0.051	-0.408
Ssb	NP_835128.1	BC5475	single-strand DNA-binding protein	6/ DNA replication and reparation systems	-2.39103	9.06	-5.67	0.00128	0.05126	-0.415
BC4110	NP_833828.1	BC4110	riboflavin synthase subunit alpha	17.03/ Riboflavin metabolism	-2.10127	9.81	-5.74	0.00119	0.051	-0.423
SodB	NP_835106.1	BC5445	superoxide dismutase [Mn]	18/ Stress response	-1.42709	12.53	-5.81	0.00112	0.051	-0.7
RpmI	NP_834280.1	BC4574	50S ribosomal protein L35	08.01/ Ribosome components	4.18482	8.91	5.39	0.00166	0.05251	-0.727
NorQ	NP_830441.1	BC0625	NorQ protein	18/ Stress response	-2.90327	7.99	-5.26	0.00187	0.05251	-0.824
Rph	NP_834204.1	BC4494	ribonuclease PH	08.04/ Other RNA related proteins	-3.24444	8.4	-5.24	0.00191	0.05251	-0.849
GcvT	NP_833940.1	BC4226	glycine cleavage system aminomethyltransferase T	07.02/ Glycine, serine and threonine metabolism	2.56946	8.37	5.14	0.0021	0.05251	-0.919
PepA	NP_834593.1	BC4921	leucyl aminopeptidase	07.07/ Arginine and proline metabolism	3.89572	7.99	5.18	0.00203	0.05251	-0.931
NprP2	NP_832488.1	BC2735	bacillolysin	02.02/ Degradative enzymes/adhesins	4.0758	8.59	5.16	0.00206	0.05251	-0.96
BC0066	NP_829963.1	BC0066	hypothetical protein BC0066	20.10/ Chromosomical proteins of unknown functions	-2.09211	7.07	-5.05	0.0023	0.05251	-0.976
BC5317	NP_834979.1	BC5317	hypothetical protein BC5317	20.10/ Chromosomical proteins of unknown functions	-2.0746	7.07	-4.99	0.00245	0.05251	-1.037
PlcR	NP_835011.1	BC5350	transcriptional activator plcR	11/ Transcriptional regulators	-2.0746	7.07	-4.99	0.00245	0.05251	-1.037
BC1901	NP_831673.1	BC1901	Phage protein	20.08/ Phagic proteins of unknown functions	2.16355	7.11	4.99	0.00245	0.05251	-1.041
TegA	NP_835080.1	BC5419	N-acetylglucosaminyldiphosphoundecaprenol N-acetyl-beta-D-mannosaminyltransferase	4/ Cell wall, cell surface and membrane biogenesis	-2.62729	7.86	-4.98	0.00248	0.05251	-1.101
TerD1	NP_830282.1	BC0443	tellurium resistance protein terD	18/ Stress response	-1.72606	12.19	-5.36	0.0017	0.05251	-1.119
BC4539/BC4540	NA	BC4539/BC4540	hypothetical protein BA_4778	20.10/ Chromosomical proteins of unknown functions	2.56219	7.29	4.88	0.00273	0.05251	-1.168
HlyI	NP_834769.1	BC5101	perfringolysin O precursor	02.01/ Toxins	2.2723	7.16	4.86	0.0028	0.05251	-1.179
BC5077	NP_834745.1	BC5077	hypothetical protein BC5077	20.10/ Chromosomical proteins of unknown functions	-2.24431	7.16	-4.85	0.00281	0.05251	-1.182
BC2157	NP_831923.1	BC2157	hypothetical protein BC2157	20.10/ Chromosomical proteins of unknown functions	2.90062	7.99	4.9	0.00268	0.05251	-1.191
BC2299	NP_832062.1	BC2299	hypothetical protein BC2299	20.10/ Chromosomical proteins of unknown functions	2.20712	7.14	4.84	0.00284	0.05251	-1.193
BC0751	NP_830541.1	BC0751	phosphomethylpyrimidine kinase	17,02/ Thiamine metabolism	-1.32684	11.17	-5.12	0.00215	0.05251	-1.253
TgC	NP_831760.1	BC1991	putative murein endopeptidase	02.02/ Degradative enzymes/adhesins	1.83189	13.21	5.33	0.00175	0.05251	-1.26
SucC	NP_833555.1	BC3834	succinyl-CoA synthetase subunit beta	01.04/ TCA	-1.67011	11.09	-5.09	0.00223	0.05251	-1.272
BC5003	NP_834674.1	BC5003	acetyl-CoA acetyltransferase	03.01/ Fatty acid metabolism	-1.99722	8.86	-4.73	0.00319	0.05589	-1.338
HisB	NP_831187.1	BC1407	imidazoleglycerol-phosphate dehydratase	07.08/ Histidine metabolism	-2.58935	7.3	-4.7	0.00331	0.05647	-1.366
BC5322	NP_834984.1	BC5322	nitrilotriacetate monooxygenase component B	17.03/ Riboflavin metabolism	-1.83968	8.53	-4.59	0.00369	0.06075	-1.467
HrcA	NP_834026.1	BC4314	heat-inducible transcription repressor	11/ Transcriptional regulators	-2.35102	7.22	-4.58	0.00374	0.06075	-1.479
HblL2	NP_832847.1	BC3104	hemolysin BL lytic component L2	02.01/ Toxins	2.11353	11.24	4.73	0.00318	0.05589	-1.669
CoaX	NP_829968.1	BC0073	pantothenate kinase	17.05/ Pantothenate and CoA biosynthesis	-1.84082	6.95	-4.34	0.00483	0.07624	-1.708
BC1289	NP_831071.1	BC1289	Spermidine/putrescine-binding protein	15.01/ ABC transporters	-1.93865	7	-4.19	0.0057	0.07624	-1.881
BioD	NP_833836.1	BC4118	dithiobiotin synthetase	17.06/ Biotin metabolism	-1.93865	7	-4.19	0.0057	0.07624	-1.881
PurD	NP_830173.1	BC0334	phosphoribosylamine--glycine ligase	5/ Nucleotide metabolism	2.8644	9.18	4.25	0.00534	0.07624	-1.882
SerS	NP_829921.1	BC0017	seryl-tRNA synthetase	08.03/ Aminoacyl-tRNA biosynthesis and modification	-2.46472	8.3	-4.18	0.00573	0.07624	-1.947
AsnA	NP_831521.1	BC1746	asparagine synthetase AsnA	07.01/ Alanine, aspartate and glutamate metabolism	-1.58496	6.82	-4.11	0.00625	0.07624	-1.962
GpsA	NP_831284.1	BC1505	NAD(P)H-dependent glycerol-3-phosphate dehydrogenase	03.02/ Glycerophospholipid metabolism	-1.58496	6.82	-4.11	0.00625	0.07624	-1.962
IspD	NP_829987.1	BC0106	2-C-methyl-D-erythritol 4-phosphate cytidylyltransferase	20.04/ Terpenoid backbone biosynthesis	-1.58496	6.82	-4.11	0.00625	0.07624	-1.962
ThrB	NP_831736.1	BC1966	homoserine kinase	07.02/ Glycine, serine and threonine metabolism	-1.58496	6.82	-4.11	0.00625	0.07624	-1.962
BC4061	NP_833779.1	BC4061	peptidyl-prolyl cis-trans isomerase	19/ Chaperones and heat shock proteins	1.74406	8.98	4.18	0.00576	0.07624	-1.967
BC1904	NP_831676.1	BC1904	Phage protein	20.08/ Phagic proteins of unknown functions	2.03817	7.04	4.07	0.00649	0.0778	-2.015
RpsQ	NP_830020.1	BC0140	30S ribosomal protein S17	08.01/ Ribosome components	-1.85157	9.98	-4.18	0.00573	0.07624	-2.12
AroC2	NP_832688.1	BC2941	chorismate synthase	07.09/ Phenylalanine, tyrosine and tryptophan biosynthesis	2.98003	8.84	4.02	0.0069	0.08131	-2.143
PurE	NP_830162.1	BC0323	phosphoribosylaminoimidazole carboxylase catalytic subunit	5/ Nucleotide metabolism	2.38869	7.73	3.99	0.00713	0.0825	-2.172
BC2312	NP_832075.1	BC2312	hypothetical protein BC2312	20.10/ Chromosomical proteins of unknown functions	-1.22027	11.5	-4.32	0.00493	0.07624	-2.207
BC2705	NP_832458.1	BC2705	putative cytoplasmic protein	20.10/ Chromosomical proteins of unknown functions	2.29169	8.21	3.93	0.00764	0.08416	-2.231
BC4625	NP_834331.1	BC4625	universal stress protein	18/ Stress response	-2.49201	9.67	-3.86	0.00826	0.08957	-2.412
DapB	NP_831311.1	BC1532	dihydrodipicolinate reductase	07.06/ Lysine biosynthesis and degradation	-2.04015	8.09	-3.74	0.00952	0.09676	-2.448
BC2939	NP_832686.1	BC2939	prephenate dehydrogenase	07.09/ Phenylalanine, tyrosine and tryptophan biosynthesis	3.3928	7.73	3.79	0.00896	0.09347	-2.453
BC2046	NP_831814.1	BC2046	CBS domain-containing protein	11/ Transcriptional regulators	-2.22868	7.13	-3.69	0.0101	0.09863	-2.483
Prs	NP_829952.1	BC0055	ribose-phosphate pyrophosphokinase	01.06/ Pentose phosphate	-1.03292	12.22	-4.16	0.00589	0.07624	-2.498
LppC	NP_834220.1	BC4511	acid phosphatase	20.01/ gamma-Hexachlorocyclohexane degradation	-1.46424	9.39	-3.79	0.00903	0.09347	-2.511
BCp0010	NP_829898.1	BCp0010	putative cytoplasmic protein	20.07/ Plasmidic proteins of unknown function	-3.13472	7.62	-3.73	0.00963	0.09676	-2.515
Upp	NP_834977.1	BC5315	uracil phosphoribosyltransferase	5/ Nucleotide metabolism	-1.34966	9.86	-3.84	0.00851	0.09079	-2.539
BC1318	NP_831100.1	BC1318	poly(R)-hydroxyalkanoic acid synthase, class III, PhaC subunit	20.06/ Butanoate Metabolism	-1.89171	9.3	-3.72	0.00979	0.09687	-2.557
RpsC	NP_830017.1	BC0137	30S ribosomal protein S3	08.01/ Ribosome components	-0.912473	12.24	-4.11	0.00624	0.07624	-2.564
NheA	NP_831582.1	BC1809	non-hemolytic enterotoxin lytic component L2	02.01/ Toxins	1.90009	10.91	3.94	0.00754	0.08416	-2.568
RpsI	NP_830044.1	BC0165	30S ribosomal protein S9	08.01/ Ribosome components	-1.50504	11.54	-3.96	0.00737	0.08389	-2.642
SpoA	NP_833885.1	BC4170	stage 0 sporulation protein A	12/ Sporulation	-2.50403	8.57	-3.58	0.0116	0.10875	-2.669
GidB	NP_835137.1	BC5484	glucose-inhibited division protein B	13/ Cell Division	-2.03016	7.56	-3.54	0.0122	0.1122	-2.699
Ndk	NP_831294.1	BC1515	nucleoside diphosphate kinase	5/ Nucleotide metabolism	2.06569	8.11	3.52	0.0124	0.11265	-2.716
BC4608	NP_834314.1	BC4608	phosphoesterase, DHH family protein	5/ Nucleotide metabolism	-1.98192	7.55	-3.48	0.013	0.11331	-2.766
ThiE	NP_830259.1	BC0420	thiamine-phosphate pyrophosphorylase	17,02/ Thiamine metabolism	-2.17485	8.48	-3.47	0.0133	0.11331	-2.789
BC3302	NP_833041.1	BC3302	pentapeptide repeat-containing protein	20.09/ Other pathway or unknown function	-1.92263	7.51	-3.42	0.0141	0.11448	-2.841
LplB	NP_830872.1	BC1086	lipoate-protein ligase A	01.05/ Central intermediary metabolism	-1.36352	8.87	-3.4	0.0144	0.11567	-2.911
AroA	NP_832685.1	BC2938	3-phosphoshikimate 1-carboxyvinyltransferase	07.09/ Phenylalanine, tyrosine and tryptophan biosynthesis	3.2954	9.81	3.44	0.0137	0.11331	-2.93
FlgL	NP_831415.1	BC1637	flagellar hook-associated protein FlgL	9.01/ Flagella component	2.93322	7.47	3.3	0.0164	0.1269	-3.038
BC4572	NP_834278.1	BC4572	putative cytoplasmic protein	20.10/ Chromosomical proteins of unknown functions	-1.62925	9.9	-3.44	0.0138	0.11331	-3.047
BC0385	NP_830224.1	BC0385	Ferredoxin--NADP reductase	18/ Stress response	-2.04794	8.35	-3.23	0.0179	0.13591	-3.095
BC4469	NP_834181.1	BC4469	delta-aminolevulinic acid dehydratase	17.8/ Porphyrin metabolism	-1.45501	9.62	-3.36	0.0151	0.12026	-3.099
BC5413	NP_835074.1	BC5413	pyridoxal kinase	17,02/ Thiamine metabolism	-0.911116	10.46	-3.47	0.0132	0.11331	-3.123
EntFM	NP_831723.1	BC1953	enterotoxin	02.01/ Toxins	2.27695	11.32	3.51	0.0126	0.11318	-3.168
BC3833	NP_833554.1	BC3833	succinyl-CoA synthetase subunit alpha	01.04/ TCA	-0.870784	10.64	-3.45	0.0136	0.11331	-3.183
RpsS	NP_830015.1	BC0135	30S ribosomal protein S19	08.01/ Ribosome components	1.80483	12.22	3.6	0.0112	0.10655	-3.191
BC2942	NP_832689.1	BC2942	chorismate mutase	07.09/ Phenylalanine, tyrosine and tryptophan biosynthesis	1.04446	12.38	3.61	0.0111	0.10655	-3.211
HblB	NP_832845.1	BC3102	hemolysin BL binding component precursor	02.01/ Toxins	2.29291	11.64	3.45	0.0135	0.11331	-3.293
CwlC	NP_834897.1	BC5234	N-acetylmuramoyl-L-alanine amidase	4/ Cell wall, cell surface and membrane biogenesis	3.30221	9.51	3.12	0.0205	0.1519	-3.298
QueC	NP_831122.1	BC1341	aluminum resistance protein	18/ Stress response	-2.89687	8.21	-3.11	0.0208	0.15289	-3.32
SucB	NP_831035.1	BC1251	dihydrolipoamide acetyltransferase	01.04/ TCA	1.73731	10.79	3.32	0.016	0.12533	-3.364
BC0195	NP_830063.1	BC0195	3-ketoacyl-(acyl-carrier-protein) reductase	17.06/ Biotin metabolism	2.16252	7.65	3.01	0.0236	0.16274	-3.394
BC2229	NP_831994.1	BC2229	azoreductase	18/ Stress response	1.65252	9.42	3.02	0.0232	0.16163	-3.497
BioA	NP_833837.1	BC4119	adenosylmethionine--8-amino-7-oxononanoate transaminase	17.06/ Biotin metabolism	-1.9785	8.07	-2.92	0.0266	0.17498	-3.503
BC2969	NP_832716.1	BC2969	hypothetical protein BC2969	20.10/ Chromosomical proteins of unknown functions	-0.843544	11.22	-3.24	0.0177	0.13579	-3.561
PspA	NP_834503.1	BC4801	Phage shock protein A	20.08/ Phagic proteins of unknown functions	-1.21213	11.08	-3.21	0.0182	0.13686	-3.563
BC4594	NP_834300.1	BC4594	methylcitrate synthase	01.04/ TCA	1.09385	9.16	2.91	0.0267	0.17498	-3.623
BC4691	NP_834397.1	BC4691	thioredoxin	18/ Stress response	2.09249	8.1	2.82	0.0301	0.18012	-3.625
BshB2	NP_833195.1	BC3461	Probable N-acetyl-alpha-D-glucosaminyl L-malate deacetylase 2	18/ Stress response	-1.0096	9.04	-2.89	0.0277	0.17498	-3.633
BC5060	NP_834728.1	BC5060	hypothetical protein BC5060	20.10/ Chromosomical proteins of unknown functions	-1.92667	9.32	-2.89	0.0277	0.17498	-3.646
BC5076	NP_834744.1	BC5076	Short chain dehydrogenase	20.09/ Other pathway or unknown function	-2.43335	8.37	-2.83	0.0299	0.18012	-3.647
HisA	NP_831189.1	BC1409	1-(5-phosphoribosyl)-5-[(5-phosphoribosylamino)methylideneamino] imidazole-4-carboxamide isomerase	07.08/ Histidine metabolism	-1.99648	8.05	-2.79	0.0313	0.18284	-3.666
BC1233	NP_831017.1	BC1233	anthranilate synthase component II	07.09/ Phenylalanine, tyrosine and tryptophan biosynthesis	-0.936471	9.66	-2.96	0.0253	0.17112	-3.669
TrpF	NP_831020.1	BC1236	N-(5'-phosphoribosyl)anthranilate isomerase	07.09/ Phenylalanine, tyrosine and tryptophan biosynthesis	-2.7041	9.84	-2.9	0.0271	0.17498	-3.676
BC2578	NP_832336.1	BC2578	Phage protein	20.08/ Phagic proteins of unknown functions	0.962026	9.15	2.86	0.0286	0.17589	-3.695
BC3580	NP_833312.1	BC3580	hypothetical protein BC3580	20.10/ Chromosomical proteins of unknown functions	-1.94189	7.51	-2.75	0.033	0.18795	-3.715
QueF	NP_831125.1	BC1344	7-cyano-7-deazaguanine reductase	08.03/ Aminoacyl-tRNA biosynthesis and modification	-0.791149	10.56	-3.04	0.0228	0.16163	-3.726
EntA	NP_834902.1	BC5239	enterotoxin / cell-wall binding protein	02.01/ Toxins	1.93563	8.82	2.76	0.0326	0.1869	-3.729
deoD	NP_831242.1	BC1463	purine nucleoside phosphorylase	5/ Nucleotide metabolism	-1.87417	9.19	-2.8	0.0309	0.18172	-3.733
DacA	NP_831722.1	BC1952	nitroreductase family protein	4/ Cell wall, cell surface and membrane biogenesis	2.04867	7.84	2.73	0.0339	0.19126	-3.757
PepS	NP_834384.1	BC4678	aminopeptidase	02.02/ Degradative enzymes/adhesins	1.32227	9.63	2.87	0.0285	0.17589	-3.775
BC2313	NP_832076.1	BC2313	DNA-binding protein HU	5/ Nucleotide metabolism	1.65687	7.37	2.66	0.0375	0.19863	-3.809
BC2074	NP_831842.1	BC2074	acetyltransferase	20.09/ Other pathway or unknown function	1.65687	7.37	2.66	0.0375	0.19863	-3.809
ESAT-6	NP_831845.1	BC2077	ESAT-6-like protein	02.03/ Virulence associated proteins	0.900196	11.09	3.03	0.023	0.16163	-3.819
RplB	NP_830014.1	BC0134	50S ribosomal protein L2	08.01/ Ribosome components	2.29777	10.63	2.94	0.0259	0.17319	-3.824
BC5448	NP_835108.1	BC5448	UDP-glucose 4-epimerase	01.05/ Central intermediary metabolism	-1.14899	9.28	-2.77	0.0321	0.18567	-3.83
ThiM	NP_830258.1	BC0419	hydroxyethylthiazole kinase	17,02/ Thiamine metabolism	-0.841778	10.08	-2.9	0.0273	0.17498	-3.834
SerC	NP_832989.1	BC3249	phosphoserine aminotransferase	07.02/ Glycine, serine and threonine metabolism	-2.14718	8.04	-2.66	0.0375	0.19863	-3.871
BC0622	NP_830438.1	BC0622	L-threonine 3-dehydrogenase	07.02/ Glycine, serine and threonine metabolism	-1.55333	7.85	-2.61	0.0398	0.20604	-3.874
BC4815	NP_834515.1	BC4815	hypoxanthine-guanine phosphoribosyltransferase	5/ Nucleotide metabolism	-2.27005	8.08	-2.65	0.038	0.19944	-3.884
TerD	NP_830281.1	BC0442	tellurium resistance protein terD	18/ Stress response	-0.726143	11.63	-3.04	0.0226	0.16163	-3.885
PtsH	NP_833767.1	BC4049	phosphocarrier protein HPr	01.01/ Carbohydrate transport	2.35687	8.87	2.63	0.0388	0.2024	-3.906
MarR	NP_833841.1	BC4124	MarR family transcriptional regulator	11/ Transcriptional regulators	1.5838	7.33	2.58	0.0417	0.21288	-3.907
TerD2	NP_830283.1	BC0444	tellurium resistance protein terD	18/ Stress response	-0.76078	12.31	-3.05	0.0224	0.16163	-3.96
TrpD	NP_831018.1	BC1234	anthranilate phosphoribosyltransferase	07.09/ Phenylalanine, tyrosine and tryptophan biosynthesis	-0.935939	11.6	-2.98	0.0247	0.16846	-3.971
PanC	NP_831320.1	BC1541	pantoate--beta-alanine ligase	07.10/ Other amino acid related proteins	-1.55417	7.33	-2.53	0.0445	0.21622	-3.977
BC0539	NP_830359.2	BC0539	Probable transcriptional regulatory protein BC_0539	11/ Transcriptional regulators	1.15702	8.68	2.56	0.0427	0.21288	-4
BC0451	NP_830290.1	BC0451	hypothetical protein BC0451	20.10/ Chromosomical proteins of unknown functions	1.15702	8.68	2.56	0.0427	0.21288	-4
TyrS	NP_834730.1	BC5062	tyrosyl-tRNA synthetase	08.03/ Aminoacyl-tRNA biosynthesis and modification	1.83666	10.8	2.84	0.0296	0.18012	-4.019
CcpA	NP_834378.1	BC4672	catabolite control protein A	11/ Transcriptional regulators	-1.01355	8.13	-2.48	0.0475	0.22087	-4.022
BC1376	NP_831157.1	BC1376	flavodoxin	15.01/ ABC transporters	-2.70477	9.52	-2.57	0.0419	0.21288	-4.071
YwfD	NP_833194.1	BC3460	Short chain dehydrogenase	20.09/ Other pathway or unknown function	-1.5455	8.09	-2.46	0.0489	0.22575	-4.08
LuxS	NP_834491.1	BC4789	S-ribosylhomocysteinase	11/ Transcriptional regulators	-1.57234	9.04	-2.53	0.0446	0.21622	-4.099
MtnN	NP_834080.1	BC4368	5'-methylthioadenosine/S-adenosylhomocysteine nucleosidase	07.03/ Cysteine and methionine metabolism	-1.10864	10.28	-2.72	0.0343	0.19216	-4.105
RplR	NP_830027.1	BC0147	50S ribosomal protein L18	08.01/ Ribosome components	1.14959	10.39	2.69	0.0357	0.19671	-4.167
FlaA	NP_831434.1	BC1657	flagellin	9.01/ Flagella component	2.07344	11.86	2.82	0.0303	0.1802	-4.199
BC4367	NP_834079.1	BC4367	cysteine synthase	07.03/ Cysteine and methionine metabolism	2.04106	7.04	2.35	0.0567	0.25165	-4.215
TrpC	NP_831019.1	BC1235	indole-3-glycerol-phosphate synthase	07.09/ Phenylalanine, tyrosine and tryptophan biosynthesis	-1.05131	12.67	-2.88	0.0279	0.17498	-4.238
BC1425	NP_831205.1	BC1425	hypothetical protein BC1425	20.10/ Chromosomical proteins of unknown functions	2.12139	7.08	2.34	0.0578	0.25466	-4.241
BC4363	NP_834075.1	BC4363	ferrichrome-binding protein	15.01/ ABC transporters	-1.83572	6.93	-2.32	0.0597	0.25825	-4.248
FolD	NP_833894.1	BC4180	methylenetetrahydrofolate dehydrogenase (NADP+)	20.02/ Glyoxylate and dicarboxylate metabolism	-2.02863	9.03	-2.4	0.0529	0.24255	-4.249
GntR2	NP_833771.1	BC4053	GntR family transcriptional regulator	11/ Transcriptional regulators	-1.67345	6.86	-2.29	0.0617	0.26342	-4.273
BC5103	NP_834771.1	BC5103	ferric anguibactin transport ATP-binding protein	15.01/ ABC transporters	-1.36184	10.93	-2.67	0.037	0.19863	-4.285
FglE	NP_831428.1	BC1651	flagellar hook protein FlgE	9.01/ Flagella component	2.01606	8.08	2.33	0.0584	0.25561	-4.297
BC3898	NP_833618.1	BC3898	integral membrane protein	4/ Cell wall, cell surface and membrane biogenesis	-1.75656	6.91	-2.27	0.0639	0.26469	-4.313
BC4151	NP_833866.1	BC4151	hypothetical protein BC4151	20.10/ Chromosomical proteins of unknown functions	-1.72074	7.39	-2.29	0.0616	0.26342	-4.314
FtsZ	NP_833626.1	BC3906	cell division protein FtsZ	13/ Cell Division	0.916596	9.96	2.52	0.0449	0.21622	-4.33
PyrG	NP_835000.1	BC5338	CTP synthetase	5/ Nucleotide metabolism	1.83363	6.97	2.25	0.0649	0.26469	-4.335
YmdA	NP_833501.1	BC3778	phosphodiesterase	02.02/ Degradative enzymes/adhesins	1.83363	6.97	2.25	0.0649	0.26469	-4.335
BC0025	NP_829927.1	BC0025	Nucleoid-associated protein BC0025	20.09/ Other pathway or unknown function	0.893909	11.21	2.67	0.0367	0.19863	-4.335
MecA	NP_831958.1	BC2193	MecA protein	11/ Transcriptional regulators	1.67447	6.88	2.22	0.0679	0.26469	-4.367
BC3899	NP_833619.1	BC3899	putative cytoplasmic protein	20.10/ Chromosomical proteins of unknown functions	-1.54619	6.8	-2.22	0.0681	0.26469	-4.368
BC3045	NP_832791.1	BC3045	hypothetical protein BC3045	20.10/ Chromosomical proteins of unknown functions	-1.54619	6.8	-2.22	0.0681	0.26469	-4.368
MoaC	NP_834426.1	BC4722	molybdenum cofactor biosynthesis protein C	07.07/ Arginine and proline metabolism	-1.54619	6.8	-2.22	0.0681	0.26469	-4.368
RpmB	NP_833577.1	BC3856	50S ribosomal protein L28	08.01/ Ribosome components	-1.54328	6.8	-2.21	0.0686	0.26469	-4.375
TrmE	NP_835139.1	BC5486	tRNA modification GTPase TrmE	08.03/ Aminoacyl-tRNA biosynthesis and modification	-1.54328	6.8	-2.21	0.0686	0.26469	-4.375
RpmG2	NP_834051.1	BC4339	50S ribosomal protein L33	08.01/ Ribosome components	-2.46966	7.26	-2.27	0.0633	0.26469	-4.375
BC4484	NP_834196.1	BC4484	putative cytoplasmic protein	20.10/ Chromosomical proteins of unknown functions	-1.7025	6.89	-2.22	0.0682	0.26469	-4.375
CwlE	NP_830682.1	BC0896	S-layer protein / peptidoglycan endo-beta-N-acetylglucosaminidase	4/ Cell wall, cell surface and membrane biogenesis	1.9617	7.04	2.23	0.0669	0.26469	-4.378
GatC	NP_830189.1	BC0350	aspartyl/glutamyl-tRNA amidotransferase subunit C	08.03/ Aminoacyl-tRNA biosynthesis and modification	1.54065	6.8	2.21	0.069	0.26495	-4.381
ThiC	NP_834890.1	BC5227	thiamine biosynthesis protein ThiC	17,02/ Thiamine metabolism	2.04653	7.08	2.23	0.0667	0.26469	-4.383
BC5201	NP_834865.1	BC5201	UDP-N-acetylglucosamine 2-epimerase	07.12/ Amino sugar and nucleotide sugar metabolism	-1.12754	8.98	-2.31	0.0597	0.25825	-4.403
GcvP	NP_833938.1	BC4224	glycine dehydrogenase subunit 2	07.02/ Glycine, serine and threonine metabolism	2.25555	7.2	2.23	0.0675	0.26469	-4.421
CtsR	NP_829980.1	BC0099	transcriptional regulator ctsR	11/ Transcriptional regulators	-1.66383	7.4	-2.21	0.0686	0.26469	-4.423
RpsG	NP_830007.1	BC0126	30S ribosomal protein S7	08.01/ Ribosome components	0.514844	12.44	2.71	0.0352	0.1952	-4.458
YegS	NP_830192.1	BC0353	putative lipid kinase	03.02/ Glycerophospholipid metabolism	-1.2109	8.73	-2.23	0.067	0.26469	-4.459
PepF1	NP_830978.1	BC1193	oligoendopeptidase F	02.02/ Degradative enzymes/adhesins	1.88011	6.99	2.16	0.0735	0.27387	-4.461
BC3680	NP_833408.1	BC3680	UPF0154 protein BC3680	20.10/ Chromosomical proteins of unknown functions	2.19556	7.11	2.17	0.0728	0.27327	-4.475
BC1546	NP_831324.1	BC1546	aspartate aminotransferase	07.01/ Alanine, aspartate and glutamate metabolism	-1.14593	9.71	-2.37	0.0553	0.24843	-4.481
RplD	NP_830012.1	BC0132	50S ribosomal protein L4	08.01/ Ribosome components	-1.3506	11.38	-2.56	0.0427	0.21288	-4.503
Bcp	NP_830354.1	BC0517	thioredoxin-dependent thiol peroxidase	18/ Stress response	-1.33289	7.21	-2.12	0.078	0.27387	-4.51
Pgm4	NP_834804.1	BC5136	phosphoglyceromutase	01.02/ Glycolysis/gluconeogenesis	2.57923	7.37	2.18	0.0723	0.27269	-4.529
RfaG	NP_835081.1	BC5420	glycosyltransferase	01.05/ Central intermediary metabolism	-1.32246	7.21	-2.11	0.0796	0.27387	-4.53
ComA	NP_834587.1	BC4915	ComA operon protein 2	11/ Transcriptional regulators	-0.955489	10.82	-2.49	0.0473	0.22087	-4.535
BC0383	NP_830222.1	BC0383	ferrichrome-binding protein	15.01/ ABC transporters	-0.676629	10.13	-2.39	0.0537	0.24273	-4.549
BC5379/BC5380	NA	BC5379/BC5380	Iron compound ABC transporter, iron compound-binding protein	15.01/ ABC transporters	-0.980755	8.94	-2.2	0.0703	0.2668	-4.559
BC4251	NP_833965.1	BC4251	Methylenetetrahydrofolate reductase	07.03/ Cysteine and methionine metabolism	1.33508	6.68	2.08	0.0821	0.27387	-4.562
BC1603	NP_831381.1	BC1603	cold shock protein	18/ Stress response	1.33508	6.68	2.08	0.0821	0.27387	-4.562
LeuS	NP_834441.1	BC4737	leucyl-tRNA synthetase	08.03/ Aminoacyl-tRNA biosynthesis and modification	1.33508	6.68	2.08	0.0821	0.27387	-4.562
Noc	NP_835136.1	BC5483	Nucleoid occlusion protein	12/ Sporulation	-1.33391	6.68	-2.08	0.0825	0.27387	-4.564
RocD	NP_830935.1	BC1149	ornithine--oxo-acid transaminase	07.07/ Arginine and proline metabolism	-0.905804	11.62	-2.55	0.0432	0.2137	-4.566
BC4552	NA	BC4552	Recombination and DNA strand exchange inhibitor protein	6/ DNA replication and reparation systems	1.32413	6.68	2.08	0.0829	0.27387	-4.572
LpdV	NP_833875.1	BC4160	dihydrolipoamide dehydrogenase	01.04/ TCA	1.32413	6.68	2.08	0.0829	0.27387	-4.572
CwlD	NP_834860.1	BC5196	N-acetylmuramoyl-L-alanine amidase	4/ Cell wall, cell surface and membrane biogenesis	2.54664	7.36	2.13	0.0768	0.27387	-4.586
BC1983	NP_831753.1	BC1983	putative cytoplasmic protein	20.10/ Chromosomical proteins of unknown functions	-1.41762	6.74	-2.06	0.0852	0.27387	-4.589
BC4984	NP_834655.1	BC4984	Lipoprotein	15.01/ ABC transporters	0.991143	8.35	2.07	0.0832	0.27387	-4.602
BC5048	NP_834718.1	BC5048	Ferritin	17.01/ Iron sulfur metabolism	-1.5123	6.78	-2.04	0.0868	0.27387	-4.605
AlD	NP_834329.1	BC4623	alanine dehydrogenase	07.01/ Alanine, aspartate and glutamate metabolism	1.28063	10.51	2.39	0.0536	0.24273	-4.606
BC0426	NP_830265.1	BC0426	hydroxymethylpyrimidine-binding protein	15.01/ ABC transporters	1.29691	7.21	2.04	0.0872	0.27387	-4.614
BC1926	NP_831696.1	BC1926	Low-affinity zinc transport protein	15.02/ Other transports	-1.86837	7.82	-2.09	0.0814	0.27387	-4.62
CoaE	NP_834290.1	BC4584	dephospho-CoA kinase	17.05/ Pantothenate and CoA biosynthesis	-1.69028	6.86	-2.03	0.0884	0.27387	-4.625
BC4094	NP_833812.1	BC4094	ADP-ribose pyrophosphatase	5/ Nucleotide metabolism	-1.88797	7.78	-2.08	0.0827	0.27387	-4.627
ProC1	NP_830086.1	BC0218	pyrroline-5-carboxylate reductase	07.07/ Arginine and proline metabolism	-2.09869	8.19	-2.09	0.0813	0.27387	-4.627
Hfq2	NP_831401.1	BC1623	Hfq protein	11/ Transcriptional regulators	1.31362	6.68	2.03	0.0879	0.27387	-4.629
LytR1	NP_834928.1	BC5265	membrane-bound transcriptional regulator LytR	11/ Transcriptional regulators	1.37373	6.72	2.03	0.0885	0.27387	-4.629
BC0019	NP_829922.1	BC0019	putative cytoplasmic protein	20.10/ Chromosomical proteins of unknown functions	1.61225	6.83	2.02	0.0891	0.27387	-4.63
NheC	NP_831584.1	BC1811	enterotoxin C	02.01/ Toxins	1.61225	6.83	2.02	0.0891	0.27387	-4.63
InhA2	NP_830479.1	BC0666	immune inhibitor A precursor	02.02/ Degradative enzymes/adhesins	2.44687	7.22	2.07	0.0842	0.27387	-4.644
RimM	NP_833561.1	BC3840	16S rRNA-processing protein	08.04/ Other RNA related proteins	-1.49717	6.78	-2.01	0.0907	0.27387	-4.647
YidC2	NP_835141.1	BC5488	Membrane protein insertase YidC 2	16/ Protein secretion/export apparatus	1.29269	6.68	2.02	0.0896	0.27387	-4.647
RocF	NP_830053.1	BC0185	arginase	07.07/ Arginine and proline metabolism	-1.00029	8.75	-2.09	0.0812	0.27387	-4.659
BC2929	NP_832677.1	BC2929	peptidoglycan N-acetylglucosamine deacetylase	4/ Cell wall, cell surface and membrane biogenesis	1.46858	6.77	2	0.0918	0.27387	-4.66
BC3527/BC3528	NA	BC3527-BC3528	Hypothetical protein bthur0005_31870	02.02/ Degradative enzymes/adhesins	2.47113	7.23	2.05	0.0856	0.27387	-4.662
PdxS	NP_829919.1	BC0015	Pyridoxal 5'-phosphate synthase subunit PdxS	17.06/ Biotin metabolism	-0.506886	12.04	-2.52	0.045	0.21622	-4.669
RibD	NP_833827.1	BC4109	Riboflavin biosynthesis protein RibD	17.03/ Riboflavin metabolism	-1.8763	8.95	-2.09	0.0817	0.27387	-4.674
BC4253	NP_833967.1	BC4253	cystathionine gamma-synthase	07.10/ Other amino acid related proteins	-1.58648	6.83	-1.99	0.0932	0.27387	-4.674
ZnuC	NP_833992.1	BC4279	high-affinity zinc uptake system ATP-binding protein znuC	15.01/ ABC transporters	1.35221	6.72	1.98	0.0944	0.27387	-4.692
IroE	NP_833459.1	BC3734	IroE protein	20.09/ Other pathway or unknown function	1.27912	6.68	1.97	0.0956	0.27387	-4.709
BC5319	NP_834981.1	BC5319	protein tyrosine phosphatase	20.09/ Other pathway or unknown function	-1.27551	6.68	-1.97	0.0961	0.27387	-4.712
BC1496	NP_831275.1	BC1496	L-asparaginase	07.01/ Alanine, aspartate and glutamate metabolism	1.26914	6.68	1.97	0.0964	0.27387	-4.717
BC4791	NP_834493.1	BC4791	carbonic anhydrase	01.05/ Central intermediary metabolism	1.26914	6.68	1.97	0.0964	0.27387	-4.717
BC0080	NP_829975.1	BC0080	dihydroneopterin aldolase	17.07/ Folate biosynthesis	-1.26825	6.68	-1.97	0.0968	0.27387	-4.718
BC4555	NP_834261.1	BC4555	hypothetical protein BC4555	20.10/ Chromosomical proteins of unknown functions	-1.26825	6.68	-1.97	0.0968	0.27387	-4.718
BC4203	NP_833917.1	BC4203	phosphoglycolate phosphatase	20.09/ Other pathway or unknown function	-1.26825	6.68	-1.97	0.0968	0.27387	-4.718
LexA	NP_833418.1	BC3690	LexA repressor	11/ Transcriptional regulators	-1.26825	6.68	-1.97	0.0968	0.27387	-4.718
Tmk	NP_829933.1	BC0036	thymidylate kinase	5/ Nucleotide metabolism	-1.26825	6.68	-1.97	0.0968	0.27387	-4.718
BC3176	NP_832917.1	BC3176	N-acyl-L-amino acid amidohydrolase	20.09/ Other pathway or unknown function	1.08433	6.56	1.98	0.0945	0.27387	-4.72
CwlA	NP_830674.1	BC0888	N-acetylmuramoyl-L-alanine amidase	4/ Cell wall, cell surface and membrane biogenesis	1.08433	6.56	1.98	0.0945	0.27387	-4.72
MurD	NP_833632.1	BC3912	UDP-N-acetylmuramoyl-L-alanyl-D-glutamate synthetase	4/ Cell wall, cell surface and membrane biogenesis	1.08433	6.56	1.98	0.0945	0.27387	-4.72
Pgm	NP_834591.1	BC4919	phosphoglucomutase	01.02/ Glycolysis/gluconeogenesis	1.08433	6.56	1.98	0.0945	0.27387	-4.72
BC1563	NP_831341.1	BC1563	methyltransferase	20.09/ Other pathway or unknown function	-1.08233	6.56	-1.98	0.0951	0.27387	-4.724
BCp0020	NP_829908.1	Bcp0020	hypothetical protein BCp0020	20.07/ Plasmidic proteins of unknown function	-1.08233	6.56	-1.98	0.0951	0.27387	-4.724
LacI	NP_833729.1	BC4010	LacI family transcription regulator	11/ Transcriptional regulators	-1.08233	6.56	-1.98	0.0951	0.27387	-4.724
PurF	NP_830169.1	BC0330	amidophosphoribosyltransferase	5/ Nucleotide metabolism	-1.08233	6.56	-1.98	0.0951	0.27387	-4.724
BC3738	NP_833463.1	BC3738	Iron(III) dicitrate-binding protein	15.01/ ABC transporters	-0.53549	12.13	-2.49	0.0471	0.22087	-4.728
RplJ	NP_830000.1	BC0119	50S ribosomal protein L10	08.01/ Ribosome components	-0.508946	12.25	-2.49	0.0469	0.22087	-4.738
KynA	NP_832509.1	BC2757	tryptophan 2,3-dioxygenase	07.09/ Phenylalanine, tyrosine and tryptophan biosynthesis	-1.51653	7.62	-1.96	0.097	0.27387	-4.747
ArsR2	NP_833970.1	BC4256	ArsR family transcriptional regulator	11/ Transcriptional regulators	1.54151	7.55	1.95	0.0984	0.27615	-4.755
PyrH	NP_833544.1	BC3823	uridylate kinase	5/ Nucleotide metabolism	-0.705965	9.82	-2.2	0.0699	0.2668	-4.759
BC5156	NP_834820.1	BC5156	hypothetical protein BC5156	20.10/ Chromosomical proteins of unknown functions	-0.943118	9.4	-2.12	0.0777	0.27387	-4.764
BC1958	NP_831728.1	BC1958	3-ketoacyl-(acyl-carrier-protein) reductase	03.01/ Fatty acid metabolism	-1.0613	6.56	-1.93	0.102	0.28177	-4.79
HisH	NP_831188.1	BC1408	imidazole glycerol phosphate synthase subunit HisH	07.08/ Histidine metabolism	-1.0613	6.56	-1.93	0.102	0.28177	-4.79
BC2305	NP_832068.1	BC2305	isochorismatase	20.03/ Ubiquinone and other terpenoid-quinone biosynthesis	-0.615054	12.95	-2.51	0.0458	0.21898	-4.798
BC4676	NP_834382.1	BC4676	putative cytoplasmic protein	20.10/ Chromosomical proteins of unknown functions	-1.21546	9.3	-2.07	0.0839	0.27387	-4.807
BC0707	NP_830519.1	BC0707	ferrous iron transport protein B	15.02/ Other transports	1.05666	6.56	1.92	0.103	0.2825	-4.807
BC1165	NP_830951.1	BC1165	HAD superfamily hydrolase	18/ Stress response	1.05666	6.56	1.92	0.103	0.2825	-4.807
Mbl	NP_834944.1	BC5281	rod shape-determining protein Mbl	14/ Rod shape-determining proteins	1.05666	6.56	1.92	0.103	0.2825	-4.807
BC4860	NP_834559.1	BC4860	hypothetical protein BC4860	20.10/ Chromosomical proteins of unknown functions	1.21203	7.67	1.89	0.108	0.29043	-4.809
GntR1	NP_833514.1	BC3792	GntR family transcriptional regulator	11/ Transcriptional regulators	-1.47336	7.51	-1.91	0.105	0.2861	-4.816
ClpX	NP_834191.1	BC4479	ATP-dependent protease ATP-binding subunit	02.02/ Degradative enzymes/adhesins	2.00179	8.84	1.97	0.0966	0.27387	-4.816
BC5380	NP_835041.1	BC5380	ferrichrome-binding protein	17.01/ Iron sulfur metabolism	-1.29457	8.04	-1.87	0.11	0.29394	-4.849
EntC	NP_830603.1	BC0813	enterotoxin / cell-wall binding protein	02.01/ Toxins	1.47052	11.88	2.35	0.0565	0.25165	-4.872
HhoA	NP_833332.1	BC3600	protease HhoA	02.02/ Degradative enzymes/adhesins	0.943534	9.56	2.06	0.0844	0.27387	-4.884
FhuC	NP_834251.1	BC4544	Ferrichrome transport ATP-binding protein fhuC	15.01/ ABC transporters	1.02894	6.56	1.85	0.113	0.29548	-4.891
BC4330	NP_834042.1	BC4330	RNA-binding protein	08.04/ Other RNA related proteins	-1.0263	6.56	-1.85	0.114	0.29548	-4.896
BC5482	NP_835135.1	BC5482	sporulation initiation inhibitor protein soj	12/ Sporulation	-1.0263	6.56	-1.85	0.114	0.29548	-4.896
BC4799	NP_834501.1	BC4799	hypothetical protein BC4799	20.10/ Chromosomical proteins of unknown functions	-1.0263	6.56	-1.85	0.114	0.29548	-4.896
BCp0003	NP_829891.1	BCp0003	putative cytoplasmic protein	20.07/ Plasmidic proteins of unknown function	-1.0263	6.56	-1.85	0.114	0.29548	-4.896
MreB	NP_834158.1	BC4446	rod shape-determining protein mreB	14/ Rod shape-determining proteins	-0.800839	11.26	-2.28	0.0626	0.26469	-4.897
TalA	NP_830478.1	BC0665	putative translaldolase	01.06/ Pentose phosphate	-0.711179	10.17	-2.15	0.0752	0.27387	-4.898
PrfA	NP_834991.1	BC5329	peptide chain release factor 1	08.02/ Other ribosome related proteins	1.44083	7.53	1.82	0.118	0.30376	-4.923
NadE	NP_831763.1	BC1994	NAD synthetase	17.04/ Nicotinate and nicotinamide metabolism	-1.36462	7.46	-1.78	0.125	0.31346	-4.971
BC1528	NP_831307.1	BC1528	hypothetical protein BC1528	20.10/ Chromosomical proteins of unknown functions	-1.69024	7.91	-1.81	0.121	0.3061	-4.971
ArgR	NP_833888.1	BC4174	arginine repressor	11/ Transcriptional regulators	-1.16143	7.9	-1.77	0.127	0.31747	-4.975
BC0003	NP_829912.1	BC0003	hypothetical protein BC0003	20.10/ Chromosomical proteins of unknown functions	1.39819	8.22	1.78	0.125	0.3129	-4.983
BC3960	NP_833679.1	BC3960	hypothetical protein BC3960	20.10/ Chromosomical proteins of unknown functions	-1.34711	7.46	-1.75	0.13	0.32044	-5.003
DeoB	NP_833805.1	BC4087	phosphopentomutase	01.06/ Pentose phosphate	1.34939	9.48	1.95	0.0987	0.27615	-5.005
BC0786	NP_830576.1	BC0786	nitroreductase family protein	18/ Stress response	-1.17898	10.61	-2.12	0.0781	0.27387	-5.009
HisS	NP_834110.1	BC4398	histidyl-tRNA synthetase	08.03/ Aminoacyl-tRNA biosynthesis and modification	1.05032	7.09	1.71	0.137	0.33257	-5.035
MetK	NP_834465.1	BC4761	S-adenosylmethionine synthetase	07.03/ Cysteine and methionine metabolism	1.00161	11.11	2.15	0.0752	0.27387	-5.056
AroC1	NP_831295.1	BC1516	chorismate synthase	07.09/ Phenylalanine, tyrosine and tryptophan biosynthesis	1.04131	7.09	1.69	0.141	0.33507	-5.059
BC1692	NP_831467.1	BC1692	hypothetical protein BC1692	20.10/ Chromosomical proteins of unknown functions	-0.88569	10.3	-2.04	0.0874	0.27387	-5.071
FtsE	NP_834850.1	BC5186	cell division ATP-binding protein ftsE	13/ Cell Division	-1.00442	10.15	-1.99	0.0939	0.27387	-5.109
AtpA	NP_834970.2	BC5308	F0F1 ATP synthase subunit alpha	01.09/ ATP synthesis	1.22843	8.26	1.64	0.153	0.35643	-5.173
BC3855	NP_833576.1	BC3855	putative alkaline-shock protein	18/ Stress response	-0.721156	8.89	-1.73	0.133	0.32538	-5.181
BC3813	NP_833535.1	BC3813	putative cytoplasmic protein	20.10/ Chromosomical proteins of unknown functions	-1.26522	7.95	-1.6	0.16	0.36471	-5.197
IsdG	NP_834249.1	BC4542	heme-degrading monooxygenase IsdG	02.02/ Degradative enzymes/adhesins	0.669745	11	2.03	0.0891	0.27387	-5.215
EfP	NP_833911.1	BC4197	elongation factor P	08.05/ Translation apparatus	1.26668	8.19	1.57	0.167	0.37986	-5.247
FabH1	NP_830959.1	BC1173	3-oxoacyl-(acyl carrier protein) synthase III	03.01/ Fatty acid metabolism	1.0016	7.84	1.53	0.176	0.39552	-5.256
UspG	NP_834383.1	BC4677	general stress protein	18/ Stress response	-1.75631	8.75	-1.62	0.155	0.35868	-5.26
DivIVA	NP_833616.1	BC3896	cell division protein DivIVA	13/ Cell Division	0.713413	10.19	1.87	0.11	0.29407	-5.282
SipA	NP_832816.1	BC3070	Signal peptidase I	16/ Protein secretion/export apparatus	1.10348	8.65	1.6	0.161	0.36764	-5.293
Hfq	NP_833439.1	BC3713	RNA-binding protein Hfq	11/ Transcriptional regulators	-0.962122	10.2	-1.86	0.112	0.29548	-5.295
DivIVA2	NP_831340.1	BC1562	cell division protein DivIVA	13/ Cell Division	0.67266	9.01	1.67	0.146	0.34224	-5.298
Def2	NP_833693.1	BC3974	peptide deformylase	07.10/ Other amino acid related proteins	1.19809	8.51	1.56	0.169	0.38272	-5.304
TenI	NP_830536.1	BC0746	transcriptional regulator TenI	11/ Transcriptional regulators	-1.29477	7.95	-1.51	0.181	0.40158	-5.308
Ffh	NP_833564.1	BC3843	signal recognition particle protein	16/ Protein secretion/export apparatus	-0.550732	9.9	-1.81	0.12	0.30466	-5.309
BC4546	NP_834253.1	BC4546	ferrichrome-binding protein	15.01/ ABC transporters	-1.39234	7.22	-1.51	0.182	0.40331	-5.311
PdxT	NP_829920.1	BC0016	glutamine amidotransferase subunit PdxT	17.06/ Biotin metabolism	-1.04296	8.93	-1.63	0.154	0.35729	-5.315
BC1705	NP_831480.1	BC1705	low-affinity zinc transport protein	02.02/ Degradative enzymes/adhesins	-1.21709	10.05	-1.82	0.119	0.30437	-5.317
HisC2	NP_832687.1	BC2940	histidinol-phosphate aminotransferase	07.08/ Histidine metabolism	1.21366	7.91	1.49	0.186	0.40861	-5.32
BC3705	NA	BC3705	Glutamine synthetase, type I	07.01/ Alanine, aspartate and glutamate metabolism	-1.14483	10.29	-1.85	0.114	0.29548	-5.321
IlsA	NP_831113.1	BC1331	internalin	02.02/ Degradative enzymes/adhesins	2.53214	7.89	1.62	0.157	0.36057	-5.323
FeoA	NP_830521.1	BC0709	ferrous iron transport protein A	17.01/ Iron sulfur metabolism	0.637076	10.1	1.8	0.122	0.30807	-5.363
RpsN	NP_830024.1	BC0144	30S ribosomal protein S14	08.01/ Ribosome components	1.77678	7.43	1.5	0.185	0.40861	-5.367
KsgA	NP_829943.1	BC0046	dimethyladenosine transferase	08.02/ Other ribosome related proteins	1.05089	7.83	1.43	0.201	0.42994	-5.375
RnJ2	NP_833696.1	BC3977	Ribonuclease J	08.04/ Other RNA related proteins	1.57916	7.39	1.48	0.189	0.41143	-5.376
FrxX	NP_834277.1	BC4571	deblocking aminopeptidase	01.01/ Carbohydrate transport	-0.586456	9.5	-1.7	0.141	0.33507	-5.382
TenA2	NP_830532.1	BC0742	transcriptional activator tenA	11/ Transcriptional regulators	-0.885855	8.88	-1.56	0.17	0.38276	-5.398
Pfk	NP_834306.1	BC4600	6-phosphofructokinase	01.02/ Glycolysis/gluconeogenesis	-0.485595	10.51	-1.83	0.117	0.30376	-5.403
MreC	NP_834157.1	BC4445	rod shape-determining protein mreC	14/ Rod shape-determining proteins	-1.25238	7.47	-1.43	0.204	0.43351	-5.403
IlvH	NP_831010.1	BC1226	Acetyl esterase	07.05/ Valine, leucine and isoleucine biosynthesis	-1.11333	7.33	-1.42	0.207	0.43491	-5.404
QoxA	NP_830511.1	BC0698	cytochrome aa3 quinol oxidase polypeptide II	01.07/ Oxidative phosphorylation	-1.06952	8.03	-1.42	0.206	0.43491	-5.413
Ccr	NP_834982.1	BC5320	PTS system, glucose-specific IIA component	01.01/ Carbohydrate transport	0.493487	11.54	1.95	0.0995	0.27747	-5.415
BC5047	NP_834717.1	BC5047	hypothetical protein BC5047	20.10/ Chromosomical proteins of unknown functions	1.01762	7.81	1.38	0.217	0.44632	-5.435
SpoVG	NP_829950.1	BC0053	regulatory protein SpoVG	12/ Sporulation	1.87974	10.06	1.69	0.141	0.33507	-5.446
TipA	NP_834639.1	BC4968	transcriptional activator tipA	11/ Transcriptional regulators	-0.822376	8.68	-1.45	0.197	0.42376	-5.484
Gmk	NP_833590.1	BC3869	guanylate kinase	5/ Nucleotide metabolism	-1.18901	7.55	-1.34	0.228	0.46509	-5.497
NusA	NP_833536.1	BC3814	transcription elongation factor NusA	10/ Transcription , RNA processing and degradation	-1.46184	9.09	-1.48	0.189	0.41143	-5.515
Adc	NP_831321.1	BC1542	aspartate alpha-decarboxylase	07.01/ Alanine, aspartate and glutamate metabolism	-0.728641	8.61	-1.41	0.208	0.43491	-5.518
OppF	NP_830968.1	BC1183	oligopeptide transport ATP-binding protein oppF	15.01/ ABC transporters	-0.544137	10.67	-1.76	0.129	0.31951	-5.52
HprK	NP_834828.1	BC5164	HPr kinase/phosphorylase	01.01/ Carbohydrate transport	0.814266	7.47	1.29	0.245	0.48538	-5.522
SpoVS	NP_831908.1	BC2142	stage V sporulation protein S	12/ Sporulation	0.814266	7.47	1.29	0.245	0.48538	-5.522
BC0872	NP_830658.1	BC0872	cystine-binding protein	15.02/ Other transports	-0.811886	7.47	-1.29	0.246	0.48538	-5.528
HemC	NP_834183.1	BC4471	porphobilinogen deaminase	17.8/ Porphyrin metabolism	1.12825	7.11	1.3	0.24	0.48278	-5.536
BC4528	NP_834236.1	BC4528	ferrichrome-binding protein	15.01/ ABC transporters	-1.13493	7.12	-1.3	0.242	0.48429	-5.546
BC3541	NP_833274.1	BC3541	flavodoxin	15.01/ ABC transporters	-0.921736	7.77	-1.28	0.248	0.48602	-5.55
RplT	NP_834279.1	BC4573	50S ribosomal protein L20	08.01/ Ribosome components	1.20734	10.85	1.75	0.13	0.32044	-5.552
BC1048	NP_830834.1	BC1048	hypothetical protein BC1048	20.10/ Chromosomical proteins of unknown functions	1.2461	8.96	1.44	0.201	0.42962	-5.553
RplM	NP_830043.1	BC0164	50S ribosomal protein L13	08.01/ Ribosome components	-0.378342	12.01	-1.88	0.109	0.29212	-5.564
EngA	NP_831283.1	BC1504	GTP-binding protein EngA	08.02/ Other ribosome related proteins	1.13983	7.14	1.28	0.249	0.48602	-5.571
Hpr	NP_830833.1	BC1047	transcriptional regulator Hpr	11/ Transcriptional regulators	-1.29102	7.17	-1.28	0.248	0.48602	-5.577
AtpD	NP_834968.1	BC5306	F0F1 ATP synthase subunit beta	01.09/ ATP synthesis	1.85975	9.66	1.52	0.179	0.40124	-5.587
BC4093	NP_833811.1	BC4093	ribosomal-protein-serine acetyltransferase	08.02/ Other ribosome related proteins	0.767923	7.47	1.22	0.267	0.50442	-5.592
Era	NP_834009.1	BC4297	GTP-binding protein Era	08.02/ Other ribosome related proteins	-1.03543	7.37	-1.23	0.264	0.50369	-5.607
BC5404	NP_835065.1	BC5404	homoserine dehydrogenase	07.02/ Glycine, serine and threonine metabolism	-0.699914	8.8	-1.37	0.219	0.44872	-5.613
BC1763	NP_831538.1	BC1763	cysteine synthase A	07.03/ Cysteine and methionine metabolism	-1.03825	7.07	-1.23	0.264	0.50369	-5.618
BC0587	NP_830404.1	BC0587	acetyltransferase	20.09/ Other pathway or unknown function	-1.18234	7.13	-1.23	0.263	0.50369	-5.619
BC3990	NP_833709.1	BC3990	2,4-dienoyl-CoA reductase (NADPH)	01.08/ NAD(P)H related proteins	-1.01524	7.37	-1.21	0.272	0.51154	-5.632
BC5130	NP_834798.1	BC5130	carboxylesterase	20.09/ Other pathway or unknown function	-1.01524	7.37	-1.21	0.272	0.51154	-5.632
AhpC	NP_830216.1	BC0377	Alkyl hydroperoxide reductase C22	18/ Stress response	-0.492883	15.53	-2.11	0.0787	0.27387	-5.635
NheB	NP_831583.1	BC1810	non-hemolytic enterotoxin lytic component L1	02.01/ Toxins	0.686415	11.13	1.73	0.135	0.32769	-5.645
RpmA	NP_834148.1	BC4436	50S ribosomal protein L27	08.01/ Ribosome components	0.803361	11.76	1.8	0.123	0.30874	-5.646
BC1415	NP_831195.1	BC1415	Glyoxylate reductase (NADP+)	20.02/ Glyoxylate and dicarboxylate metabolism	-0.841748	8.61	-1.3	0.242	0.48429	-5.65
Yqey	NP_834018.1	BC4306	GatB/Yqey domain-containing protein	08.03/ Aminoacyl-tRNA biosynthesis and modification	1.12741	7.86	1.19	0.28	0.51578	-5.665
MurA	NP_834951.1	BC5288	UDP-N-acetylglucosamine 1-carboxyvinyltransferase	07.12/ Amino sugar and nucleotide sugar metabolism	-1.11859	8.05	-1.19	0.278	0.51332	-5.679
BC4425	NP_834137.1	BC4425	Hypothetical transcriptional regulator	11/ Transcriptional regulators	-1.4142	7.47	-1.2	0.277	0.51332	-5.683
YhaQ	NP_834219.1	BC4510	Sodium export ATP-binding protein	15.02/ Other transports	0.505509	7.86	1.11	0.309	0.55435	-5.704
RpsB	NP_833546.1	BC3825	30S ribosomal protein S2	08.01/ Ribosome components	-0.467337	12.48	-1.82	0.118	0.30395	-5.706
RsfS	NP_834039.1	BC4327	Ribosomal silencing factor RsfS	08.02/ Other ribosome related proteins	-0.722	8.93	-1.31	0.237	0.47976	-5.716
BC4183	NP_833897.1	BC4183	acetyl-CoA carboxylase biotin carboxylase subunit	03.01/ Fatty acid metabolism	-1.36635	7.52	-1.17	0.286	0.5238	-5.722
BC4157	NP_833872.1	BC4157	branched-chain alpha-keto acid dehydrogenase subunit E2	01.02/ Glycolysis/gluconeogenesis	1.61406	8.79	1.24	0.261	0.50369	-5.736
RpsP	NP_833563.1	BC3842	30S ribosomal protein S16	08.01/ Ribosome components	0.528251	11.98	1.75	0.13	0.32044	-5.739
CysS	NP_829991.1	BC0110	cysteinyl-tRNA synthetase	08.03/ Aminoacyl-tRNA biosynthesis and modification	0.951074	7.02	1.11	0.308	0.55417	-5.746
BC2772	NP_832524.1	BC2772	methyltransferase	20.09/ Other pathway or unknown function	-0.939748	8.02	-1.11	0.309	0.55435	-5.746
BC1016	NP_830802.1	BC1016	hypothetical protein BC1016	20.10/ Chromosomical proteins of unknown functions	0.60581	10.18	1.52	0.18	0.40124	-5.747
RibH	NP_833830.1	BC4112	riboflavin synthase subunit beta	17.03/ Riboflavin metabolism	-0.541556	13.66	-1.89	0.107	0.29007	-5.752
BC4524	NP_834232.1	BC4524	enoyl-CoA hydratase	03.01/ Fatty acid metabolism	-0.750471	7.72	-1.07	0.325	0.57117	-5.761
HemH2	NP_830940.1	BC1154	ferrochelatase	17.8/ Porphyrin metabolism	-0.529622	11.13	-1.64	0.153	0.35643	-5.764
DisA	NP_829985.1	BC0104	DNA integrity scanning protein DisA	6/ DNA replication and reparation systems	-0.955522	7.04	-1.09	0.317	0.56444	-5.771
BC3605	NP_833337.1	BC3605	putative cytoplasmic protein	20.10/ Chromosomical proteins of unknown functions	-0.791228	8.06	-1.08	0.323	0.56961	-5.781
BC0745	NP_830535.1	BC0745	hydroxymethylpyrimidine-binding protein	15.01/ ABC transporters	-0.572347	10.22	-1.48	0.189	0.41143	-5.801
GtaB	NP_834590.1	BC4918	UTP--glucose-1-phosphate uridylyltransferase	01.05/ Central intermediary metabolism	0.477524	9.61	1.38	0.217	0.44632	-5.807
BC1174	NP_830960.1	BC1174	3-oxoacyl-(acyl carrier protein) synthase II	03.01/ Fatty acid metabolism	0.831873	8.01	1.04	0.337	0.5817	-5.809
RsmH	NP_833638.1	BC3918	Ribosomal RNA small subunit methyltransferase H	08.02/ Other ribosome related proteins	-0.901503	8.18	-1.06	0.328	0.57251	-5.814
RplN	NP_830021.1	BC0141	50S ribosomal protein L14	08.01/ Ribosome components	0.489275	11.81	1.68	0.145	0.34036	-5.816
PpaC	NP_832576.1	BC2826	putative manganese-dependent inorganic pyrophosphatase	01.07/ Oxidative phosphorylation	-0.536513	10.18	-1.46	0.194	0.41927	-5.818
GuaC	NP_835112.1	BC5452	guanosine 5'-monophosphate oxidoreductase	5/ Nucleotide metabolism	0.828407	6.95	1.05	0.336	0.58106	-5.827
BC2242	NP_832006.1	BC2242	putative cytoplasmic protein	20.10/ Chromosomical proteins of unknown functions	0.923555	8.02	1.03	0.343	0.58528	-5.828
yajC	NP_834122.1	BC4410	preprotein translocase subunit YajC	16/ Protein secretion/export apparatus	-0.877235	9.54	-1.33	0.23	0.4679	-5.83
RpsK	NP_830036.1	BC0157	30S ribosomal protein S11	08.01/ Ribosome components	0.41384	12.2	1.7	0.14	0.33507	-5.835
Ung	NP_835059.1	BC5398	uracil-DNA glycosylase	6/ DNA replication and reparation systems	-0.76508	7.7	-0.989	0.361	0.60108	-5.837
TrpB	NP_831021.1	BC1237	tryptophan synthase subunit beta	07.02/ Glycine, serine and threonine metabolism	-0.671827	12.51	-1.7	0.14	0.33507	-5.869
BC1965	NP_831735.1	BC1965	threonine synthase	07.02/ Glycine, serine and threonine metabolism	-0.795401	6.95	-0.997	0.357	0.59973	-5.874
BC3849	NP_833570.1	BC3849	3-ketoacyl-(acyl-carrier-protein) reductase	03.01/ Fatty acid metabolism	-0.619003	9.98	-1.38	0.216	0.44632	-5.876
PepV	NP_834406.1	BC4702	dipeptidase PepV	02.02/ Degradative enzymes/adhesins	0.789495	6.95	0.995	0.358	0.59973	-5.877
BC2155	NP_831921.1	BC2155	PBS lyase HEAT-like repeat	20.09/ Other pathway or unknown function	0.791434	6.95	0.992	0.359	0.59973	-5.879
PdhB	NP_833691.1	BC3972	pyruvate dehydrogenase E1 component beta subunit	01.02/ Glycolysis/gluconeogenesis	-0.445977	12.78	-1.71	0.138	0.33332	-5.892
PurL	NP_830168.1	BC0329	phosphoribosylformylglycinamidine synthase II	5/ Nucleotide metabolism	1.41396	7.77	1.01	0.35	0.5915	-5.896
Tgt	NP_834123.1	BC4411	queuine tRNA-ribosyltransferase	08.03/ Aminoacyl-tRNA biosynthesis and modification	-0.428732	8.57	-1.06	0.329	0.57251	-5.902
MetQ	NP_830187.1	BC0348	Lipoprotein	15.01/ ABC transporters	1.04368	10.1	1.37	0.218	0.44739	-5.902
BC0336	NP_830175.1	BC0336	somatin-like protein	4/ Cell wall, cell surface and membrane biogenesis	-0.767572	6.95	-0.961	0.374	0.61625	-5.908
BC5190	NP_834854.1	BC5190	sigma (54) modulation protein / SSU ribosomal protein S30P	08.02/ Other ribosome related proteins	-0.695698	11.89	-1.61	0.158	0.36259	-5.91
SodA	NP_833986.1	BC4272	superoxide dismutase [Mn]	18/ Stress response	0.760913	8.16	0.957	0.376	0.61657	-5.911
RpsM	NP_830035.1	BC0156	30S ribosomal protein S13	08.01/ Ribosome components	-0.554603	12.6	-1.68	0.144	0.34036	-5.911
TypA	NP_833675.1	BC3956	GTP-binding protein TypA/BipA	18/ Stress response	1.00878	7.36	0.94	0.383	0.62656	-5.911
Apt	NP_834114.1	BC4402	adenine phosphoribosyltransferase	5/ Nucleotide metabolism	0.704428	8.93	1.14	0.299	0.54218	-5.912
Tkt	NP_833410.1	BC3682	transketolase	01.06/ Pentose phosphate	1.65627	8.01	1.02	0.346	0.58883	-5.914
ArsC	NP_834663.1	BC4992	arsenate reductase family protein	11/ Transcriptional regulators	-0.760316	6.95	-0.954	0.377	0.61712	-5.914
BC2302	NP_832065.1	BC2302	2,3-dihydroxybenzoate-2,3-dehydrogenase	20.04/ Terpenoid backbone biosynthesis	-0.423678	12.11	-1.63	0.154	0.35729	-5.916
YloV	NP_833575.1	BC3854	kinase related to hydroxyacetone kinase	03.02/ Glycerophospholipid metabolism	0.883464	8.68	1.06	0.329	0.57251	-5.921
ArgS	NP_835025.1	BC5364	arginyl-tRNA synthetase	08.03/ Aminoacyl-tRNA biosynthesis and modification	1.21713	7.67	0.933	0.387	0.63017	-5.946
FtsA	NP_833627.1	BC3907	cell division protein ftsA	13/ Cell Division	0.908181	7.27	0.887	0.409	0.64226	-5.947
SecE	NP_829996.1	BC0115	preprotein translocase subunit SecE	16/ Protein secretion/export apparatus	0.734501	6.95	0.918	0.394	0.63561	-5.948
RpmD	NP_830029.1	BC0149	50S ribosomal protein L30	08.01/ Ribosome components	1.47128	10.72	1.42	0.206	0.43491	-5.951
GroES	NP_830145.2	BC0294	co-chaperonin GroES	19/ Chaperones and heat shock proteins	-0.976132	13.6	-1.73	0.133	0.32538	-5.956
TraP	NP_830852.1	BC1066	Signal transduction protein TRAP	02.03/ Virulence associated proteins	-0.621661	9.54	-1.23	0.264	0.50369	-5.96
BC4982	NP_834653.1	BC4982	ABC transporter-associated protein	17.01/ Iron sulfur metabolism	1.00563	11.27	1.49	0.186	0.40861	-5.963
BC4685	NP_834391.1	BC4685	nicotinate phosphoribosyltransferase	17.04/ Nicotinate and nicotinamide metabolism	0.407444	8.3	0.928	0.389	0.63086	-5.965
GltX	NP_829989.1	BC0108	glutamyl-tRNA synthetase	08.03/ Aminoacyl-tRNA biosynthesis and modification	1.35341	8.89	1.04	0.339	0.58356	-5.982
ThrS	NP_834282.1	BC4576	threonyl-tRNA synthetase	08.03/ Aminoacyl-tRNA biosynthesis and modification	0.877829	7.28	0.843	0.431	0.66372	-5.987
BC5006	NP_834677.1	BC5006	Prolyne dehydrogenase	07.07/ Arginine and proline metabolism	-0.815784	7.19	-0.836	0.435	0.66611	-5.991
CodY	NP_833547.1	BC3826	transcriptional repressor CodY	11/ Transcriptional regulators	-0.599274	11.04	-1.44	0.199	0.42759	-5.995
FolE	NP_831290.1	BC1511	GTP cyclohydrolase I	17.07/ Folate biosynthesis	-0.62663	8.57	-0.958	0.375	0.61657	-5.999
BC3303	NP_833042.1	BC3303	hypothetical protein BC3303	20.10/ Chromosomical proteins of unknown functions	0.592845	9.59	1.2	0.274	0.51207	-6.004
BC3462	NP_833196.1	BC3462	hypothetical protein BC3462	20.10/ Chromosomical proteins of unknown functions	0.930429	8.2	0.868	0.419	0.65012	-6.005
ClpB	NP_830954.1	BC1168	ClpB protein	19/ Chaperones and heat shock proteins	1.26529	8.44	0.905	0.4	0.64153	-6.014
AdSL	NP_830164.1	BC0325	adenylosuccinate lyase	5/ Nucleotide metabolism	1.25318	9.21	1.08	0.321	0.568	-6.023
Ack	NP_834343.1	BC4637	acetate kinase	01.03/ Fermentation	0.816907	9.61	1.18	0.282	0.51757	-6.026
NusB	NP_833895.1	BC4181	transcription antitermination protein NusB	10/ Transcription , RNA processing and degradation	-0.845353	8.48	-0.891	0.407	0.64226	-6.036
ResD	NP_831256.1	BC1477	transcriptional regulatory protein resD	11/ Transcriptional regulators	-0.896055	8.65	-0.923	0.392	0.63382	-6.047
DeoR	NP_834407.1	BC4703	DeoR family transcriptional regulator	11/ Transcriptional regulators	0.40777	8.07	0.758	0.477	0.69966	-6.06
BC4604	NP_834310.1	BC4604	NAD-dependent malic enzyme	01.04/ TCA	0.627112	8.54	0.88	0.412	0.6447	-6.066
BC3532	NP_833265.1	BC3532	glyoxalase family protein	01.05/ Central intermediary metabolism	-0.574391	6.82	-0.807	0.45	0.67724	-6.068
BC0002	NP_829911.1	BC0002	DNA polymerase III subunit beta	5/ Nucleotide metabolism	-0.574391	6.82	-0.807	0.45	0.67724	-6.068
GlcK	NP_833974.1	BC4260	glucokinase	01.02/ Glycolysis/gluconeogenesis	-0.574391	6.82	-0.807	0.45	0.67724	-6.068
MetN3	NP_834658.1	BC4987	Methionine import ATP-binding protein MetN 3	15.01/ ABC transporters	-0.574391	6.82	-0.807	0.45	0.67724	-6.068
SdhA	NP_834225.1	BC4516	succinate dehydrogenase iron-sulfur subunit	01.04/ TCA	-0.574391	6.82	-0.807	0.45	0.67724	-6.068
PorA	NP_833497.1	BC3774	pyruvate synthase alpha chain	01.04/ TCA	1.24921	8.2	0.805	0.451	0.67724	-6.072
RpoA	NP_830037.1	BC0158	DNA-directed RNA polymerase subunit alpha	5/ Nucleotide metabolism	0.616057	9.21	1.05	0.333	0.57779	-6.076
PurM	NP_830170.1	BC0331	phosphoribosylaminoimidazole synthetase	5/ Nucleotide metabolism	-0.693988	8.16	-0.765	0.473	0.69663	-6.079
BC5406	NP_835067.1	BC5406	O-acetylhomoserine aminocarboxypropyltransferase	07.03/ Cysteine and methionine metabolism	0.902237	8.38	0.811	0.448	0.67724	-6.084
GcvPA	NP_833939.1	BC4225	glycine dehydrogenase subunit 1	07.02/ Glycine, serine and threonine metabolism	0.518004	7.84	0.678	0.523	0.72574	-6.087
IscU	NP_834651.1	BC4980	IscU protein	17.01/ Iron sulfur metabolism	-0.517899	7.84	-0.68	0.522	0.72543	-6.088
PnpA	NP_833527.1	BC3805	polynucleotide phosphorylase/polyadenylase	5/ Nucleotide metabolism	1.07237	7.8	0.747	0.483	0.70196	-6.092
PyrR	NP_833611.1	BC3891	pyrimidine regulatory protein PyrR	5/ Nucleotide metabolism	-0.360291	8.04	-0.703	0.508	0.71904	-6.095
BC4548	NP_834255.1	BC4548	cell surface protein	4/ Cell wall, cell surface and membrane biogenesis	0.598479	10.17	1.23	0.266	0.50442	-6.097
BC0743	NP_830533.1	BC0743	hydroxymethylpyrimidine transport ATP-binding protein	15.01/ ABC transporters	0.549984	6.82	0.77	0.47	0.6963	-6.099
BC0217	NP_830085.1	BC0217	2,5-diketo-D-gluconic acid reductase	01.05/ Central intermediary metabolism	-0.471633	10.6	-1.28	0.247	0.48538	-6.109
YkpA	NP_832681.1	BC2933	ABC transporter ATP-binding protein	15.01/ ABC transporters	0.54068	6.82	0.755	0.478	0.69978	-6.111
CoaD	NP_833648.1	BC3929	phosphopantetheine adenylyltransferase	17.05/ Pantothenate and CoA biosynthesis	0.647501	7.62	0.628	0.553	0.74173	-6.112
AspS	NP_834109.1	BC4397	aspartyl-tRNA synthetase	08.03/ Aminoacyl-tRNA biosynthesis and modification	0.82786	8.84	0.903	0.401	0.64153	-6.116
BC5008	NP_834679.1	BC5008	putative cytoplasmic protein	20.10/ Chromosomical proteins of unknown functions	-0.691775	7.21	-0.654	0.537	0.73343	-6.124
Sat	NP_831202.1	BC1422	sulfate adenylyltransferase	17.01/ Iron sulfur metabolism	-0.745329	7.74	-0.651	0.539	0.73378	-6.126
RplC	NP_830011.1	BC0131	50S ribosomal protein L3	08.01/ Ribosome components	-0.518593	11.62	-1.41	0.207	0.43491	-6.126
MenB	NP_834552.1	BC4853	naphthoate synthase	20.03/ Ubiquinone and other terpenoid-quinone biosynthesis	-0.446895	11.57	-1.41	0.209	0.4368	-6.128
PlcB	NP_830483.1	BC0670	phospholipase C	02.02/ Degradative enzymes/adhesins	0.824645	6.98	0.688	0.517	0.72476	-6.13
BC4694	NP_834400.1	BC4694	hypothetical protein BC4694	20.10/ Chromosomical proteins of unknown functions	0.522259	6.82	0.729	0.494	0.70979	-6.132
IAA	NP_831352.1	BC1574	IAA acetyltransferase	20.09/ Other pathway or unknown function	0.522259	6.82	0.729	0.494	0.70979	-6.132
GlyQS	NA	BC4914	Glycyl-tRNA synthetase	08.03/ Aminoacyl-tRNA biosynthesis and modification	0.712615	7.73	0.63	0.552	0.74173	-6.133
BC4293	NP_834005.1	BC4293	hypothetical protein BC4293	20.10/ Chromosomical proteins of unknown functions	-0.518361	6.82	-0.722	0.497	0.71373	-6.135
CarA	NP_833607.1	BC3887	carbamoyl phosphate synthase small subunit	5/ Nucleotide metabolism	0.513012	6.82	0.714	0.502	0.71607	-6.143
Acn	NP_833346.1	BC3616	aconitate hydratase	01.04/ TCA	-0.708672	8.27	-0.704	0.508	0.71904	-6.145
TenA	NP_832309.1	BC2551	transcriptional activator tenA	11/ Transcriptional regulators	-0.723138	7.83	-0.602	0.569	0.75764	-6.147
EtfB	NP_834231.1	BC4523	electron transfer flavoprotein subunit beta	01.08/ NAD(P)H related proteins	-0.840261	8.5	-0.766	0.473	0.69663	-6.148
LigA	NP_830180.1	BC0341	NAD-dependent DNA ligase LigA	6/ DNA replication and reparation systems	0.688925	7.37	0.6	0.57	0.75803	-6.151
PykI	NP_834305.1	BC4599	pyruvate kinase	01.02/ Glycolysis/gluconeogenesis	1.89173	8.74	0.797	0.456	0.68096	-6.152
PdhA	NP_833692.1	BC3973	pyruvate dehydrogenase E1 component alpha subunit	01.02/ Glycolysis/gluconeogenesis	0.486396	11.54	1.38	0.217	0.44632	-6.155
CysC	NP_831203.1	BC1423	adenylylsulfate kinase	17.01/ Iron sulfur metabolism	-0.590816	7.07	-0.633	0.55	0.74173	-6.155
BC5046	NP_834716.1	BC5046	lysine decarboxylase family protein	07.06/ Lysine biosynthesis and degradation	-0.54274	8.17	-0.655	0.536	0.73343	-6.158
FtsY	NP_833566.1	BC3845	cell division protein ftsY	13/ Cell Division	-0.487783	6.82	-0.675	0.525	0.72672	-6.169
HblB'	NP_832844.1	BC3101	hemolysin BL binding component precursor	02.01/ Toxins	0.536665	7.59	0.528	0.617	0.79754	-6.17
DkgA	NP_833815.1	BC4097	2,5-diketo-D-gluconic acid reductase	01.05/ Central intermediary metabolism	0.485287	6.82	0.672	0.526	0.7277	-6.173
SdhB	NP_834226.1	BC4517	succinate dehydrogenase flavoprotein subunit	01.04/ TCA	0.699858	7.51	0.562	0.595	0.78244	-6.174
Asd	NP_833521.1	BC3799	aspartate-semialdehyde dehydrogenase	07.02/ Glycine, serine and threonine metabolism	0.456822	10.22	1.16	0.289	0.52648	-6.176
YhaM	NP_830807.1	BC1021	3'-5' exoribonuclease YhaM	08.04/ Other RNA related proteins	-0.548014	7.07	-0.586	0.579	0.76626	-6.186
PurC	NP_830165.2	BC0326	phosphoribosylaminoimidazole-succinocarboxamide synthase	5/ Nucleotide metabolism	-0.526548	7.65	-0.501	0.634	0.80734	-6.187
BC1653	NP_831430.1	BC1653	hypothetical protein BC1653	11/ Transcriptional regulators	-0.59406	7.26	-0.532	0.614	0.79685	-6.191
PgpA	NP_834626.1	BC4955	low temperature requirement C protein	03.01/ Fatty acid metabolism	-0.671485	6.91	-0.609	0.565	0.75517	-6.197
InfB	NP_833533.1	BC3811	translation initiation factor IF-2	08.05/ Translation apparatus	1.0273	8.34	0.636	0.548	0.74154	-6.209
PurQ	NP_830167.1	BC0328	phosphoribosylformylglycinamidine synthase subunit I	5/ Nucleotide metabolism	0.321926	8.68	0.753	0.48	0.70018	-6.214
BC0424	NP_830263.1	BC0424	hypothetical protein BC0424	20.10/ Chromosomical proteins of unknown functions	-0.518357	8.66	-0.734	0.49	0.70962	-6.217
Zmp2	NP_833510.1	BC3787	Zinc protease	02.02/ Degradative enzymes/adhesins	0.451611	7.59	0.436	0.678	0.8376	-6.218
Pgi	NP_834571.1	BC4898	glucose-6-phosphate isomerase	01.02/ Glycolysis/gluconeogenesis	1.03796	10.34	1.14	0.299	0.54218	-6.221
YwfI	NP_835049.1	BC5388	putative heme peroxidase	18/ Stress response	-0.673662	8.48	-0.658	0.535	0.73343	-6.223
lon	NP_834189.1	BC4477	Lon protease	02.02/ Degradative enzymes/adhesins	0.488769	7.07	0.516	0.624	0.80105	-6.227
HslU	NP_833548.1	BC3827	ATP-dependent protease ATP-binding subunit	02.02/ Degradative enzymes/adhesins	0.375424	7.28	0.432	0.681	0.8376	-6.233
SpoF	NP_834998.1	BC5336	sporulation initiation phosphotransferase F	12/ Sporulation	0.684175	8.68	0.716	0.501	0.71607	-6.234
RplL	NP_830001.1	BC0120	50S ribosomal protein L7/L12	08.01/ Ribosome components	0.394576	13.03	1.47	0.193	0.41848	-6.24
Tig	NP_834192.1	BC4480	trigger factor	19/ Chaperones and heat shock proteins	1.14999	11.24	1.26	0.256	0.49643	-6.241
BC3548	NP_833281.1	BC3548	Benzil reductase	20.09/ Other pathway or unknown function	0.229814	8.23	0.54	0.608	0.79475	-6.242
BC4159	NP_833874.1	BC4159	2-oxoisovalerate dehydrogenase alpha subunit	07.04/ Valine, leucine and isoleucine degradation	0.34201	9.08	0.844	0.431	0.66372	-6.242
NadC	NP_834134.1	BC4422	nicotinate-nucleotide pyrophosphorylase	17.04/ Nicotinate and nicotinamide metabolism	0.343996	7.48	0.334	0.749	0.88108	-6.252
YitK	NP_830945.2	BC1159	UPF0234 protein BC1159	20.10/ Chromosomical proteins of unknown functions	0.357342	9.29	0.895	0.405	0.64226	-6.253
YchF	NP_835130.1	BC5477	Ribosome-binding ATPase YchF	08.05/ Translation apparatus	-0.59476	9.3	-0.889	0.408	0.64226	-6.253
Cgs	NP_834078.1	BC4366	cystathionine beta-lyase	07.03/ Cysteine and methionine metabolism	0.71716	11.55	1.3	0.242	0.48429	-6.254
MurC	NP_834390.1	BC4684	UDP-N-acetylmuramate--L-alanine ligase	4/ Cell wall, cell surface and membrane biogenesis	0.478832	8.21	0.511	0.627	0.80399	-6.255
BC1342	NP_831123.1	BC1342	6-pyruvoyl tetrahydrobiopterin synthase	17.07/ Folate biosynthesis	-0.543519	6.86	-0.519	0.622	0.80105	-6.261
RplU	NP_834150.1	BC4438	50S ribosomal protein L21	08.01/ Ribosome components	-0.448453	11.15	-1.23	0.263	0.50369	-6.266
Zmp1	NP_833509.1	BC3786	Zinc protease	02.02/ Degradative enzymes/adhesins	0.339595	7.71	0.306	0.77	0.88797	-6.267
AccB	NP_833898.1	BC4184	acetyl-CoA carboxylase biotin carboxyl carrier protein subunit	03.01/ Fatty acid metabolism	0.342062	10.76	1.17	0.287	0.524	-6.27
HemL1	NP_830349.1	BC0512	glutamate-1-semialdehyde aminotransferase	17.8/ Porphyrin metabolism	-0.355667	7.78	-0.318	0.761	0.88243	-6.272
HblL1	NP_832846.1	BC3103	hemolysin BL lytic component L1	02.01/ Toxins	0.739581	11.04	1.21	0.273	0.51154	-6.272
BC1225	NP_831009.1	BC1225	Putative phosphoesterase BC1225	08.04/ Other RNA related proteins	-0.425406	10.93	-1.19	0.278	0.51332	-6.272
MetE	NP_833722.1	BC4003	5-methyltetrahydropteroyltriglutamate--homocysteine methyltransferase	07.03/ Cysteine and methionine metabolism	0.538645	7.82	0.35	0.738	0.87662	-6.273
ValS	NP_834177.1	BC4465	valyl-tRNA synthetase	08.03/ Aminoacyl-tRNA biosynthesis and modification	-0.50582	6.77	-0.531	0.614	0.79685	-6.273
GidA	NP_835138.1	BC5485	tRNA uridine 5-carboxymethylaminomethyl modification enzyme GidA	08.03/ Aminoacyl-tRNA biosynthesis and modification	0.290353	7.74	0.268	0.798	0.89411	-6.279
BC5004	NP_834675.1	BC5004	enoyl-CoA hydratase	03.01/ Fatty acid metabolism	0.242757	7.47	0.24	0.818	0.9063	-6.282
BC1980	NP_831750.1	BC1980	AMP-(Fatty)acid ligases	03.01/ Fatty acid metabolism	0.223873	7.46	0.239	0.819	0.9063	-6.282
DltA	NP_831153.1	BC1372	D-alanine--D-alanyl carrier protein ligase	07.10/ Other amino acid related proteins	0.223873	7.46	0.239	0.819	0.9063	-6.282
BC2306	NP_832069.1	BC2306	glycine-AMP ligase	5/ Nucleotide metabolism	-0.997363	8.93	-0.715	0.501	0.71607	-6.284
Pta	NP_835048.1	BC5387	phosphotransacetylase	01.03/ Fermentation	-0.462114	9.32	-0.862	0.422	0.6528	-6.285
AccA	NP_834307.1	BC4601	acetyl-CoA carboxylase carboxyltransferase subunit alpha	03.01/ Fatty acid metabolism	0.417049	8.43	0.55	0.602	0.78925	-6.285
YycF	NP_835122.1	BC5463	two-component response regulator yycF	11/ Transcriptional regulators	0.338057	8.07	0.387	0.712	0.86097	-6.286
EntD	NA	BC3716	3D domain protein	02.01/ Toxins	0.266394	7.21	0.329	0.753	0.8821	-6.286
ThiS	NP_830538.1	BC0748	sulfur carrier protein ThiS	17,02/ Thiamine metabolism	-0.535745	8.12	-0.413	0.694	0.84924	-6.287
BC0584	NP_830401.1	BC0584	acetyltransferase	03.02/ Glycerophospholipid metabolism	0.590136	9.53	0.911	0.397	0.63992	-6.288
GreA	NP_834086.1	BC4374	transcription elongation factor GreA	11/ Transcriptional regulators	-0.340958	8.65	-0.637	0.548	0.74154	-6.29
PepD	NP_832201.1	BC2439	aminoacyl-histidine dipeptidase	07.07/ Arginine and proline metabolism	0.252756	7.21	0.314	0.764	0.8843	-6.292
RpoB	NP_830003.1	BC0122	DNA-directed RNA polymerase subunit beta	5/ Nucleotide metabolism	-0.475242	6.77	-0.497	0.637	0.80734	-6.292
BC4158	NP_833873.1	BC4158	2-oxoisovalerate dehydrogenase beta subunit	07.04/ Valine, leucine and isoleucine degradation	-0.408956	10.01	-1.01	0.35	0.5915	-6.293
IspG	NP_833989.1	BC4276	4-hydroxy-3-methylbut-2-en-1-yl diphosphate synthase	20.04/ Terpenoid backbone biosynthesis	-0.353059	7.14	-0.342	0.744	0.87922	-6.295
RpsD	NP_834361.1	BC4655	30S ribosomal protein S4	08.01/ Ribosome components	0.416505	12.1	1.32	0.233	0.47308	-6.296
MetS	NP_829940.1	BC0043	methionyl-tRNA synthetase	08.03/ Aminoacyl-tRNA biosynthesis and modification	-0.229015	7.72	-0.192	0.854	0.92758	-6.296
DdlA	NP_830125.1	BC0257	D-alanyl-alanine synthetase A	4/ Cell wall, cell surface and membrane biogenesis	0.155063	7.93	0.28	0.789	0.89411	-6.297
DhaS	NP_833288.1	BC3555	aldehyde dehydrogenase	01.02/ Glycolysis/gluconeogenesis	0.126581	7.51	0.129	0.901	0.95748	-6.298
DacC	NP_829918.1	BC0014	D-alanyl-D-alanine carboxypeptidase	02.02/ Degradative enzymes/adhesins	0.186102	7.69	0.153	0.883	0.94556	-6.298
AtpH	NP_834971.1	BC5309	F0F1 ATP synthase subunit delta	01.09/ ATP synthesis	-0.167616	7.71	-0.149	0.887	0.94623	-6.3
BC4086	NP_833804.1	BC4086	purine nucleoside phosphorylase	5/ Nucleotide metabolism	-0.559094	9.93	-0.986	0.362	0.60171	-6.302
ilvC1	NP_831179.1	BC1399	ketol-acid reductoisomerase	07.05/ Valine, leucine and isoleucine biosynthesis	-0.085527	7.53	-0.0857	0.934	0.97877	-6.304
HlyII	NP_833256.1	BC3523	hemolysin II	02.01/ Toxins	-0.078469	7.56	-0.0532	0.959	0.99011	-6.305
Kbl	NP_830437.1	BC0621	2-amino-3-ketobutyrate coenzyme A ligase	07.02/ Glycine, serine and threonine metabolism	0.000925	7.58	0.000937	0.999	0.9996	-6.305
PpnK	NP_834348.1	BC4642	inorganic polyphosphate/ATP-NAD kinase	17.04/ Nicotinate and nicotinamide metabolism	-0.221113	7.82	-0.18	0.863	0.93296	-6.308
RbfA	NP_833531.1	BC3809	ribosome-binding factor A	08.02/ Other ribosome related proteins	-0.248601	7.95	-0.249	0.811	0.90393	-6.309
BC0198	NP_830066.1	BC0198	ABC transporter substrate-binding protein	15.01/ ABC transporters	-0.333808	6.95	-0.39	0.71	0.86097	-6.313
BC5396	NP_835057.1	BC5396	HAD superfamily hydrolase	18/ Stress response	0.049362	7.82	0.0578	0.956	0.99011	-6.321
AlaS	NP_834095.1	BC4383	alanyl-tRNA synthetase	08.03/ Aminoacyl-tRNA biosynthesis and modification	-0.21285	7.3	-0.138	0.894	0.95151	-6.321
BC1246	NP_831030.1	BC1246	NADH dehydrogenase	01.07/ Oxidative phosphorylation	-0.009783	7.33	-0.0111	0.992	0.9996	-6.326
BC4824	NP_834524.1	BC4824	ABC transporter ATP-binding protein	15.01/ ABC transporters	-0.009783	7.33	-0.0111	0.992	0.9996	-6.326
AdSS	NP_835123.1	BC5468	adenylosuccinate synthetase	5/ Nucleotide metabolism	0.982756	9.3	0.792	0.458	0.68352	-6.326
PheA	NP_834139.1	BC4427	prephenate dehydratase	07.09/ Phenylalanine, tyrosine and tryptophan biosynthesis	-0.000259	7.86	-0.000519	1	0.9996	-6.328
RocA	NP_830183.1	BC0344	1-pyrroline-5-carboxylate dehydrogenase	07.01/ Alanine, aspartate and glutamate metabolism	2.1598	10.94	1.1	0.314	0.56156	-6.332
Mqo	NP_832706.1	BC2959	malate:quinone oxidoreductase	01.04/ TCA	0.545713	8.27	0.38	0.717	0.86487	-6.333
OhrA	NP_834187.1	BC4475	osmotically inducible protein C	18/ Stress response	-0.387915	6.78	-0.408	0.698	0.85086	-6.335
SucA	NP_831036.1	BC1252	alpha-ketoglutarate decarboxylase	01.04/ TCA	0.275278	7.12	0.205	0.844	0.92233	-6.339
DhbC	NP_832066.1	BC2303	isochorismate synthase DhbC	20.03/ Ubiquinone and other terpenoid-quinone biosynthesis	-0.71572	11.4	-1.2	0.277	0.51332	-6.343
RpsO	NP_833528.1	BC3806	30S ribosomal protein S15	08.01/ Ribosome components	0.57902	12.1	1.28	0.247	0.48538	-6.344
BC2896	NP_832644.1	BC2896	aspartate aminotransferase	07.01/ Alanine, aspartate and glutamate metabolism	0.262647	6.95	0.304	0.771	0.88797	-6.346
BC4163	NP_833878.1	BC4163	phosphate butyryltransferase	20.06/ Butanoate Metabolism	0.426578	10.29	1.01	0.351	0.59189	-6.348
Adk	NP_830031.1	BC0152	adenylate kinase	5/ Nucleotide metabolism	-0.484268	10.43	-1.03	0.343	0.58528	-6.353
BC0071	NP_829966.1	BC0071	hypoxanthine-guanine phosphoribosyltransferase	5/ Nucleotide metabolism	-0.442114	11.42	-1.19	0.277	0.51332	-6.354
GyrA	NP_829915.1	BC0006	DNA gyrase subunit A	5/ Nucleotide metabolism	0.207376	7.09	0.159	0.878	0.94342	-6.355
ArgC	NA	BC2974	Gamma-glutamyl phosphate reductase	07.07/ Arginine and proline metabolism	0.720377	9.81	0.904	0.401	0.64153	-6.355
CshB	NP_833996.1	BC4283	ATP-dependent RNA helicase	10/ Transcription , RNA processing and degradation	-0.335053	6.74	-0.371	0.723	0.86949	-6.361
TyrS1	NP_834363.1	BC4657	tyrosyl-tRNA synthetase	08.03/ Aminoacyl-tRNA biosynthesis and modification	0.392422	8.95	0.647	0.542	0.73557	-6.363
BC2241	NP_832005.1	BC2241	succinate-semialdehyde dehydrogenase [NADP+]	01.08/ NAD(P)H related proteins	0.002002	7.09	0.00279	0.998	0.9996	-6.37
MetN2	NP_830185.1	MetN2	Methionine import ATP-binding protein MetN 2	15.01/ ABC transporters	-0.316916	6.68	-0.376	0.72	0.86741	-6.372
NamA	NP_831791.1	BC2023	NADPH dehydrogenase NamA	07.05/ Valine, leucine and isoleucine biosynthesis	0.227803	8.4	0.367	0.726	0.8702	-6.372
RpmC	NP_830019.1	BC0139	50S ribosomal protein L29P	08.01/ Ribosome components	0.301781	8.72	0.53	0.615	0.79685	-6.376
TrpA	NP_831022.1	BC1238	tryptophan synthase subunit alpha	07.02/ Glycine, serine and threonine metabolism	-0.642517	13.43	-1.39	0.213	0.44363	-6.378
BC3248	NP_832988.1	BC3248	D-3-phosphoglycerate dehydrogenase	07.02/ Glycine, serine and threonine metabolism	-0.333343	9.48	-0.8	0.454	0.67994	-6.38
BC1428	NP_831208.1	BC1428	Ferrochelatase	17.8/ Porphyrin metabolism	-0.110648	6.99	-0.0948	0.928	0.97542	-6.385
TrpS	NA	BC1177	Tryptophanyl-tRNA synthetase	08.03/ Aminoacyl-tRNA biosynthesis and modification	0.249267	10.94	1.09	0.316	0.56411	-6.385
FrvX	NP_834399.1	BC4693	deblocking aminopeptidase	01.01/ Carbohydrate transport	0.278048	9	0.632	0.551	0.74173	-6.386
BC4614	NP_834320.1	BC4614	Xaa-Pro dipeptidase	02.02/ Degradative enzymes/adhesins	-0.286338	6.68	-0.338	0.747	0.88003	-6.386
AccD	NP_834308.1	BC4602	acetyl-CoA carboxylase subunit beta	03.01/ Fatty acid metabolism	-0.144691	8.37	-0.303	0.772	0.88797	-6.389
BC4831	NP_834531.1	BC4831	ABC transporter ATP-binding protein	15.01/ ABC transporters	-0.121035	6.95	-0.109	0.917	0.96908	-6.392
PepP1	NP_833912.1	BC4198	Xaa-Pro dipeptidase	02.02/ Degradative enzymes/adhesins	-0.174603	8.37	-0.271	0.796	0.89411	-6.398
BC4085	NP_833803.1	BC4085	pyrimidine-nucleoside phosphorylase	5/ Nucleotide metabolism	-0.366538	9.71	-0.838	0.434	0.66575	-6.398
DnaJ	NP_834023.1	BC4311	chaperone protein dnaJ	19/ Chaperones and heat shock proteins	0.379716	9.13	0.657	0.535	0.73343	-6.401
BC4062	NP_833780.1	BC4062	IG hypothetical 17221	20.09/ Other pathway or unknown function	-0.010897	8.24	-0.011	0.992	0.9996	-6.407
PtsA	NP_833766.1	BC4048	phosphoenolpyruvate-protein phosphotransferase	01.01/ Carbohydrate transport	0.998097	8.89	0.526	0.618	0.79754	-6.407
BC4926	NP_834598.1	BC4926	Ferredoxin--NADP reductase	18/ Stress response	-0.265894	9.35	-0.729	0.494	0.70979	-6.407
Rex	NP_830142.1	BC0291	redox-sensing transcriptional repressor Rex	11/ Transcriptional regulators	0.159986	8.42	0.275	0.793	0.89411	-6.409
Obg	NP_834146.1	BC4434	GTPase Obg	13/ Cell Division	-0.227775	6.68	-0.271	0.795	0.89411	-6.409
Ldh3	NP_831694.1	BC1924	L-lactate dehydrogenase	01.03/ Fermentation	-0.222852	6.68	-0.268	0.797	0.89411	-6.41
MtnD	NP_833757.1	BC4039	2-hydroxy-3-oxo-5-methylthiopent-2-enoate oxidase	07.03/ Cysteine and methionine metabolism	-0.222852	6.68	-0.268	0.797	0.89411	-6.41
RbgA	NP_833557.1	BC3836	ribosomal biogenesis GTPase	08.02/ Other ribosome related proteins	-0.222852	6.68	-0.268	0.797	0.89411	-6.41
BC0597	NP_830414.1	BC0597	nicotinate phosphoribosyltransferase	17.04/ Nicotinate and nicotinamide metabolism	0.230358	6.68	0.274	0.793	0.89411	-6.41
AsnS	NP_831969.1	BC2204	asparagine synthetase [glutamine-hydrolyzing]	07.01/ Alanine, aspartate and glutamate metabolism	0.230358	6.68	0.274	0.793	0.89411	-6.41
PdhC	NP_833690.1	BC3971	branched-chain alpha-keto acid dehydrogenase subunit E2	01.02/ Glycolysis/gluconeogenesis	1.22308	11.43	1.13	0.302	0.5461	-6.411
ArsR	NP_830430.1	BC0613	ArsR family transcriptional regulator	11/ Transcriptional regulators	0.914622	9.54	0.75	0.482	0.70122	-6.412
DeaD2	NP_830127.1	BC0259	ATP-dependent RNA helicase	10/ Transcription , RNA processing and degradation	0.415996	9.26	0.689	0.517	0.72476	-6.413
RplP	NP_830018.1	BC0138	50S ribosomal protein L16	08.01/ Ribosome components	-0.437513	8.47	-0.293	0.779	0.89274	-6.415
MarR2	NP_834861.1	BC5197	MarR family transcriptional regulator	11/ Transcriptional regulators	-0.192275	6.68	-0.231	0.825	0.90798	-6.421
BC1049	NP_830835.1	BC1049	bis(5'-nucleosyl)-tetraphosphatase (asymmetrical)	20.09/ Other pathway or unknown function	-0.097433	8.38	-0.197	0.85	0.92441	-6.421
RplE	NP_830023.1	BC0143	50S ribosomal protein L5	08.01/ Ribosome components	-0.41768	12.52	-1.26	0.254	0.49341	-6.421
PrsA1	NP_830829.1	BC1043	peptidylprolyl isomerase	19/ Chaperones and heat shock proteins	0.372258	9.09	0.614	0.561	0.75187	-6.422
GuaA	NP_830147.1	BC0296	bifunctional GMP synthase/glutamine amidotransferase protein	5/ Nucleotide metabolism	0.848821	9.7	0.786	0.462	0.68693	-6.429
BC0360	NP_830199.1	BC0360	aminopeptidase	02.02/ Degradative enzymes/adhesins	0.007718	6.8	0.008	0.994	0.9996	-6.429
PheT	NP_834266.1	BC4560	phenylalanyl-tRNA synthetase subunit beta	08.03/ Aminoacyl-tRNA biosynthesis and modification	-0.004424	6.8	-0.00452	0.997	0.9996	-6.429
RnJ	NP_833518.1	BC3796	Ribonuclease J	08.04/ Other RNA related proteins	0.865063	8.91	0.467	0.657	0.82192	-6.446
BC4045	NP_833763.1	BC4045	NAD(P)H nitroreductase	01.08/ NAD(P)H related proteins	0.34457	10.18	0.878	0.414	0.64483	-6.454
Lcd	NP_834299.1	BC4593	isocitrate dehydrogenase	01.04/ TCA	0.591649	12.44	1.22	0.267	0.50442	-6.454
BC1354	NP_831135.1	BC1354	ribonucleotide-diphosphate reductase subunit alpha	5/ Nucleotide metabolism	1.03732	9.02	0.49	0.641	0.8082	-6.46
RrplO	NP_830030.1	BC0150	50S ribosomal protein L15	08.01/ Ribosome components	-0.388293	11.25	-1.07	0.328	0.57251	-6.467
RpmE2	NP_834993.2	BC5331	50S ribosomal protein L31 type B	08.01/ Ribosome components	0.533665	10.86	0.993	0.359	0.59973	-6.468
InfA	NP_830033.1	BC0154	translation initiation factor IF-1	08.05/ Translation apparatus	0.104943	8.6	0.23	0.826	0.90798	-6.472
BC4346	NP_834058.1	BC4346	hypothetical protein BC4346	17.01/ Iron sulfur metabolism	-0.035713	6.56	-0.0508	0.961	0.99011	-6.474
Pgm2	NP_833212.1	BC3478	phosphoglycerate mutase	01.02/ Glycolysis/gluconeogenesis	-0.035713	6.56	-0.0508	0.961	0.99011	-6.474
DegV	NP_834862.1	BC5198	degV family protein	03.01/ Fatty acid metabolism	-0.035713	6.56	-0.0508	0.961	0.99011	-6.474
NagB	NP_833772.1	BC4054	glucosamine-6-phosphate deaminase	07.12/ Amino sugar and nucleotide sugar metabolism	-0.026702	6.56	-0.038	0.971	0.99566	-6.474
SrtA	NP_830495.1	BC0682	sortase	02.02/ Degradative enzymes/adhesins	-0.026702	6.56	-0.038	0.971	0.99566	-6.474
GyrB	NP_829914.1	BC0005	DNA gyrase subunit B	5/ Nucleotide metabolism	-0.005135	6.56	-0.00727	0.994	0.9996	-6.475
BC4587	NP_834293.1	BC4587	DNA polymerase I	5/ Nucleotide metabolism	-0.005135	6.56	-0.00727	0.994	0.9996	-6.475
ProS	NP_833539.1	BC3817	prolyl-tRNA synthetase	08.03/ Aminoacyl-tRNA biosynthesis and modification	-0.005135	6.56	-0.00727	0.994	0.9996	-6.475
BC1914	NP_831685.1	BC1914	Phage protein	20.08/ Phagic proteins of unknown functions	0.001259	6.56	0.0018	0.999	0.9996	-6.475
PyrE	NP_833602.1	BC3882	orotate phosphoribosyltransferase	5/ Nucleotide metabolism	0.001259	6.56	0.0018	0.999	0.9996	-6.475
AcpP	NP_833569.1	BC3848	acyl carrier protein	03.01/ Fatty acid metabolism	0.405903	9.45	0.665	0.531	0.73213	-6.477
RpsR	NP_835127.1	BC5474	30S ribosomal protein S18	08.01/ Ribosome components	0.454085	10.74	0.962	0.373	0.61625	-6.479
BC2304	NP_832067.1	BC2304	2,3-dihydroxybenzoate-AMP ligase	20.04/ Terpenoid backbone biosynthesis	-0.112189	8.55	-0.0715	0.945	0.9812	-6.483
RplX	NP_830022.1	BC0142	50S ribosomal protein L24	08.01/ Ribosome components	0.451744	11.54	1.09	0.319	0.5665	-6.491
YtpR	NP_834395.1	BC4689	tRNA-binding domain-containing protein	08.04/ Other RNA related proteins	0.212133	8.69	0.23	0.826	0.90798	-6.494
Rpe	NP_833579.1	BC3858	ribulose-phosphate 3-epimerase	01.06/ Pentose phosphate	0.301029	8.86	0.337	0.747	0.88003	-6.507
BC0051	NP_829948.1	BC0051	purine operon repressor	11/ Transcriptional regulators	-0.155944	8.73	-0.205	0.844	0.92233	-6.511
ZnuA	NP_831789.1	BC2021	high-affinity zinc uptake system protein znuA precursor	15.01/ ABC transporters	-0.293735	10.59	-0.89	0.408	0.64226	-6.518
Pgm1	NP_832197.1	BC2435	phosphoglyceromutase	01.02/ Glycolysis/gluconeogenesis	0.253218	9.42	0.596	0.573	0.75959	-6.52
GdhA	NP_831270.1	BC1491	NAD-specific glutamate dehydrogenase	07.01/ Alanine, aspartate and glutamate metabolism	-0.144009	8.78	-0.19	0.856	0.92789	-6.529
RplS	NP_833559.1	BC3838	50S ribosomal protein L19	08.01/ Ribosome components	-0.348791	11.49	-1.03	0.341	0.58528	-6.539
GapN	NP_830654.1	BC0868	NADP-dependent glyceraldehyde-3-phosphate dehydrogenase	01.02/ Glycolysis/gluconeogenesis	1.10117	9.9	0.686	0.518	0.72508	-6.542
MinD	NP_834154.1	BC4442	cell division inhibitor MinD	13/ Cell Division	-0.269055	10.75	-0.893	0.406	0.64226	-6.547
BC2309	NP_832072.1	BC2309	antibiotic/siderophore biosynthesis protein	20.09/ Other pathway or unknown function	0.354787	9	0.319	0.76	0.88243	-6.548
GatA	NP_830190.1	BC0351	aspartyl/glutamyl-tRNA amidotransferase subunit A	08.03/ Aminoacyl-tRNA biosynthesis and modification	0.333446	9.41	0.54	0.609	0.79475	-6.55
OppD	NP_830967.1	BC1182	oligopeptide transport ATP-binding protein oppD	15.01/ ABC transporters	0.414409	9.87	0.683	0.52	0.72508	-6.555
ArgE	NP_833858.1	BC4143	peptidase T	07.07/ Arginine and proline metabolism	0.705684	10.15	0.743	0.485	0.7037	-6.558
BC3798	NP_833520.1	BC3798	aspartate kinase I	07.02/ Glycine, serine and threonine metabolism	-0.000955	8.83	-0.00189	0.999	0.9996	-6.563
GlmS	NP_830058.1	BC0190	D-fructose-6-phosphate amidotransferase	07.01/ Alanine, aspartate and glutamate metabolism	0.241997	8.87	0.142	0.892	0.95025	-6.564
SpoS	NP_833499.1	BC3776	stage V sporulation protein S	12/ Sporulation	0.18012	9.03	0.265	0.8	0.89411	-6.577
CheY	NP_831405.1	BC1627	chemotaxis protein cheY	9.02/ Chemotaxis system	0.18012	9.03	0.265	0.8	0.89411	-6.577
DapA	NP_833519.1	BC3797	dihydrodipicolinate synthase	07.06/ Lysine biosynthesis and degradation	-0.352174	10.62	-0.826	0.44	0.67299	-6.58
NprB	NP_835012.1	BC5351	bacillolysin	02.02/ Degradative enzymes/adhesins	0.58833	10.74	0.848	0.429	0.66234	-6.582
GuaB	NP_829917.1	BC0013	inositol-5-monophosphate dehydrogenase	5/ Nucleotide metabolism	1.61271	11.06	0.885	0.41	0.64246	-6.582
PurH	NP_830172.1	BC0333	bifunctional phosphoribosylaminoimidazolecarboxamide formyltransferase/IMP cyclohydrolase	5/ Nucleotide metabolism	0.141437	9.09	0.29	0.781	0.89404	-6.584
FumB	NP_831487.1	BC1712	fumarate hydratase	01.04/ TCA	0.593211	10.45	0.781	0.464	0.6893	-6.585
BC0075	NP_829970.1	BC0075	cysteine synthase	07.03/ Cysteine and methionine metabolism	0.315755	12.43	1.07	0.324	0.57036	-6.618
GcvH	NP_834662.1	BC4991	glycine cleavage system protein H	07.02/ Glycine, serine and threonine metabolism	-0.245799	9.48	-0.439	0.676	0.83645	-6.621
BC5181	NP_834845.1	BC5181	hypothetical protein BC5181	20.10/ Chromosomical proteins of unknown functions	0.117635	9.32	0.328	0.754	0.8821	-6.632
Fhs	NP_831869.1	BC2101	formate--tetrahydrofolate ligase	20.02/ Glyoxylate and dicarboxylate metabolism	-0.120105	9.2	-0.0795	0.939	0.97939	-6.659
FlaC	NP_831436.1	BC1659	flagellin	9.01/ Flagella component	-0.425986	9.62	-0.394	0.707	0.859	-6.673
Frr	NP_833543.1	BC3822	ribosome recycling factor	08.02/ Other ribosome related proteins	-0.212115	9.89	-0.504	0.632	0.80711	-6.676
RplV	NP_830016.1	BC0136	50S ribosomal protein L22	08.01/ Ribosome components	0.287511	12.45	1.02	0.348	0.5915	-6.68
GapA1	NP_834289.1	BC4583	glyceraldehyde-3-phosphate dehydrogenase	01.02/ Glycolysis/gluconeogenesis	-0.131225	9.93	-0.496	0.638	0.80734	-6.689
GlyA	NP_834978.1	BC5316	serine hydroxymethyltransferase	07.02/ Glycine, serine and threonine metabolism	0.037084	9.33	0.0742	0.943	0.98062	-6.692
HisC1	NP_831297.1	BC1518	histidinol-phosphate aminotransferase	07.08/ Histidine metabolism	0.105743	9.39	0.171	0.87	0.93824	-6.694
InfC	NP_834281.1	BC4575	translation initiation factor IF-3	08.05/ Translation apparatus	-0.208431	10.03	-0.516	0.624	0.80105	-6.695
LysS	NP_829979.1	BC0084	lysyl-tRNA synthetase	08.03/ Aminoacyl-tRNA biosynthesis and modification	0.407324	9.97	0.495	0.638	0.80734	-6.695
RpsT	NP_834032.1	BC4320	30S ribosomal protein S20	08.01/ Ribosome components	0.402952	10.75	0.709	0.505	0.71823	-6.699
GrpE	NP_834025.1	BC4313	GrpE protein	19/ Chaperones and heat shock proteins	-0.180875	9.59	-0.319	0.761	0.88243	-6.7
GatB	NP_830191.1	BC0352	aspartyl/glutamyl-tRNA amidotransferase subunit B	08.03/ Aminoacyl-tRNA biosynthesis and modification	0.531819	9.78	0.403	0.701	0.85359	-6.701
RplF	NP_830026.1	BC0146	50S ribosomal protein L6	08.01/ Ribosome components	-0.260882	11.96	-0.929	0.389	0.63086	-6.704
BC0747	NP_830537.1	BC0747	glycine oxidase	17,02/ Thiamine metabolism	-0.238687	10.08	-0.499	0.636	0.80734	-6.713
BC4382	NP_834094.1	BC4382	hypothetical protein BC4382	20.10/ Chromosomical proteins of unknown functions	-0.036714	9.44	-0.0958	0.927	0.97542	-6.72
ClpP	NP_834816.1	BC5152	ATP-dependent Clp protease proteolytic subunit	02.02/ Degradative enzymes/adhesins	-0.311943	12.5	-0.977	0.366	0.60737	-6.724
BC0112	NP_829993.1	BC0112	23S rRNA methyltransferase	08.04/ Other RNA related proteins	-0.047388	9.52	-0.103	0.921	0.97252	-6.737
BC0880	NP_830666.1	BC0880	UPF0342 protein BC_0880	20.10/ Chromosomical proteins of unknown functions	0.153427	9.83	0.348	0.74	0.87662	-6.739
BC4985	NP_834656.1	BC4985	Lipoprotein	15.01/ ABC transporters	-0.266676	10.76	-0.653	0.538	0.73343	-6.742
BC4483	NP_834195.1	BC4483	hypothetical protein BC4483	20.10/ Chromosomical proteins of unknown functions	-0.088073	9.66	-0.2	0.848	0.92417	-6.75
PurS	NP_830166.1	BC0327	phosphoribosylformylglycinamidine synthase subunit PurS	5/ Nucleotide metabolism	-0.305053	9.93	-0.358	0.733	0.87472	-6.754
AbrB	NP_829939.1	BC0042	transcription state transcriptional regulator AbrB	11/ Transcriptional regulators	0.235831	10.02	0.387	0.712	0.86097	-6.757
RplK2	NP_834743.1	BC5075	50S ribosomal protein L11	08.01/ Ribosome components	-0.233914	12.2	-0.899	0.403	0.64226	-6.761
BC4023	NP_833741.1	BC4023	acetyl-CoA acetyltransferase	03.01/ Fatty acid metabolism	0.186219	11.03	0.692	0.515	0.72476	-6.766
SufB	NP_834650.1	BC4979	ABC transporter-associated protein	15.01/ ABC transporters	0.971906	11.07	0.684	0.52	0.72508	-6.767
Rrf2	NP_834105.1	BC4393	RRF2 family protein	11/ Transcriptional regulators	0.191527	10.2	0.432	0.681	0.8376	-6.769
AsnC	NP_834265.1	BC4559	asparaginyl-tRNA synthetase	08.03/ Aminoacyl-tRNA biosynthesis and modification	-0.249657	10.05	-0.369	0.724	0.86954	-6.77
PorB	NP_833496.1	BC3773	2-oxoglutarate ferredoxin oxidoreductase subunit beta	01.04/ TCA	-0.026809	9.69	-0.0867	0.934	0.97877	-6.777
FbpB	NP_834995.1	BC5333	fructose 1,6-bisphosphatase II	01.02/ Glycolysis/gluconeogenesis	-0.10897	10.32	-0.439	0.676	0.83645	-6.789
TrxB	NP_834823.1	BC5159	thioredoxin reductase	18/ Stress response	0.269637	11.48	0.757	0.477	0.69966	-6.789
FtsH	NP_829967.1	BC0072	cell division protein ftsH	13/ Cell Division	0.177944	9.81	0.164	0.875	0.94281	-6.79
RpsE	NP_830028.1	BC0148	30S ribosomal protein S5	08.01/ Ribosome components	0.281414	12.28	0.876	0.415	0.64509	-6.792
BC3986	NP_833705.1	BC3986	putative cytoplasmic protein	20.10/ Chromosomical proteins of unknown functions	0.124442	9.98	0.246	0.814	0.9051	-6.803
RpsH	NP_830025.1	BC0145	30S ribosomal protein S8	08.01/ Ribosome components	-0.340017	12.55	-0.888	0.408	0.64226	-6.815
Gls24	NP_833896.1	BC4182	General stress protein, Gls24 family	18/ Stress response	0.238672	10.85	0.565	0.593	0.78132	-6.817
NifU	NP_834623.1	BC4952	NifU protein	17.01/ Iron sulfur metabolism	0.042819	9.96	0.0821	0.937	0.97877	-6.829
BC1313	NP_831095.1	BC1313	PhaP protein	07.11/ Amino acid storage	0.12543	10.12	0.211	0.84	0.92054	-6.837
CaiA	NP_834673.1	BC5002	Acyl-CoA dehydrogenase	03.01/ Fatty acid metabolism	-0.480683	10.25	-0.28	0.789	0.89411	-6.84
RrpsA	NP_831277.1	BC1498	30S ribosomal protein S1	08.01/ Ribosome components	0.496704	11.38	0.659	0.534	0.73343	-6.846
FabI	NP_831000.1	BC1216	enoyl-(acyl carrier protein) reductase	03.01/ Fatty acid metabolism	-0.227488	11.62	-0.707	0.506	0.71856	-6.848
NrdF	NP_831136.1	BC1355	ribonucleotide-diphosphate reductase subunit beta	5/ Nucleotide metabolism	0.011361	10.05	0.0263	0.98	0.9996	-6.849
McsB	NP_829982.1	BC0101	ATP:guanido phosphotransferase	18/ Stress response	0.073405	10.31	0.0825	0.937	0.97877	-6.893
EtfA	NA	BC4522	Electron transfer flavoprotein subunit alpha	01.08/ NAD(P)H related proteins	-0.072288	10.48	-0.201	0.848	0.92417	-6.904
RecA	NP_833502.1	BC3779	recombinase A	6/ DNA replication and reparation systems	0.182138	11.4	0.574	0.587	0.77522	-6.909
RplW	NP_830013.1	BC0133	50S ribosomal protein L23	08.01/ Ribosome components	-0.295241	11.32	-0.55	0.602	0.78925	-6.911
BC4981	NP_834652.1	BC4981	cysteine desulfhydrase	07.03/ Cysteine and methionine metabolism	-0.167157	10.73	-0.311	0.766	0.88567	-6.919
FusA	NP_830008.1	BC0128	elongation factor G	08.05/ Translation apparatus	0.882371	11.3	0.507	0.63	0.80582	-6.921
PhaR	NP_831098.1	BC1316	PhaR protein	11/ Transcriptional regulators	0.0691	10.57	0.121	0.908	0.96262	-6.936
Dps1	NP_831779.1	BC2011	non-specific DNA-binding protein Dps / Iron-binding ferritin-like antioxidant protein / ferroxidase	18/ Stress response	0.170813	11.8	0.602	0.569	0.75764	-6.946
BC0447	NP_830286.1	BC0447	tellurite resistance protein	18/ Stress response	0.071696	10.69	0.182	0.861	0.93225	-6.948
GlmM	NP_830056.1	BC0188	phosphoglucosamine mutase	07.12/ Amino sugar and nucleotide sugar metabolism	0.271027	11.25	0.442	0.674	0.83645	-6.96
SufC	NP_834654.1	BC4983	ABC transporter ATP-binding protein	15.01/ ABC transporters	-0.155783	11.44	-0.482	0.647	0.81202	-6.969
BC1012	NP_830798.1	BC1012	UPF0145 protein BC1012	20.10/ Chromosomical proteins of unknown functions	-0.122641	11.48	-0.492	0.64	0.80806	-6.97
HemL2	NP_834180.1	BC4468	glutamate-1-semialdehyde aminotransferase	17.8/ Porphyrin metabolism	-0.132788	11.08	-0.324	0.757	0.8821	-6.981
RplI	NP_835124.1	BC5471	50S ribosomal protein L9	08.01/ Ribosome components	-0.157816	12.71	-0.693	0.514	0.72476	-6.997
Fba	NP_834997.1	BC5335	fructose-bisphosphate aldolase	01.02/ Glycolysis/gluconeogenesis	0.104827	11.45	0.416	0.691	0.84793	-7.003
TrpE	NP_831016.1	BC1232	anthranilate synthase component I	07.09/ Phenylalanine, tyrosine and tryptophan biosynthesis	-0.138081	11.16	-0.268	0.798	0.89411	-7.013
Mdh	NP_834298.1	BC4592	malate dehydrogenase	01.04/ TCA	0.118709	11.27	0.325	0.756	0.8821	-7.014
AhpF	NP_830215.1	BC0376	Alkyl hydroperoxide reductase subunit F	18/ Stress response	0.678332	13.76	0.821	0.443	0.67524	-7.023
Tpx	NP_834345.1	BC4639	Thiol peroxidase	18/ Stress response	0.067262	11.5	0.232	0.824	0.90798	-7.079
RpsF	NP_835129.1	BC5476	30S ribosomal protein S6	08.01/ Ribosome components	0.158254	12.28	0.471	0.654	0.82015	-7.085
TpiA	NA	BC5137	Triose phosphate isomerase	01.02/ Glycolysis/gluconeogenesis	-0.123553	11.88	-0.365	0.728	0.8702	-7.085
BC3728	NP_833453.1	BC3728	DNA-binding protein HU	5/ Nucleotide metabolism	0.175749	12.11	0.423	0.687	0.84408	-7.088
PdhD	NP_833689.1	BC3970	dihydrolipoamide dehydrogenase	01.02/ Glycolysis/gluconeogenesis	0.255202	11.81	0.326	0.755	0.8821	-7.091
Dps2	NP_834714.1	BC5044	non-specific DNA-binding protein Dps / Iron-binding ferritin-like antioxidant protein / ferroxidase	18/ Stress response	-0.285301	13.98	-0.769	0.471	0.6963	-7.095
RibA	NP_833829.1	BC4111	bifunctional 3,4-dihydroxy-2-butanone 4-phosphate synthase/GTP cyclohydrolase II protein	17.03/ Riboflavin metabolism	-0.301737	11.93	-0.351	0.737	0.87662	-7.096
ClpC	NP_829983.1	BC0102	negative regulator of genetic competence clpC/mecB	11/ Transcriptional regulators	0.813029	12.36	0.457	0.664	0.82871	-7.099
Ndh(yjlD)	NP_834729.1	BC5061	NADH dehydrogenase	01.07/ Oxidative phosphorylation	0.016823	11.44	0.0469	0.964	0.99172	-7.1
DapD	NP_833700.1	BC3981	tetrahydrodipicolinate N-acetyltransferase	07.06/ Lysine biosynthesis and degradation	0.038799	11.48	0.111	0.915	0.96899	-7.101
DnaK	NP_834024.1	BC4312	molecular chaperone DnaK	19/ Chaperones and heat shock proteins	0.425554	11.97	0.347	0.741	0.87662	-7.103
ThiG	NP_830539.1	BC0749	thiazole synthase	17,02/ Thiamine metabolism	0.16775	12.37	0.452	0.667	0.83148	-7.106
FatB	NP_834774.1	BC5106	ferric anguibactin-binding protein	15.01/ ABC transporters	0.103417	11.85	0.298	0.776	0.89043	-7.106
RpsL	NP_830006.1	BC0125	30S ribosomal protein S12	08.01/ Ribosome components	-0.038901	11.65	-0.152	0.884	0.94556	-7.118
Pgk	NA	BC5138	Phosphoglycerate kinase	01.02/ Glycolysis/gluconeogenesis	0.006573	11.59	0.021	0.984	0.9996	-7.123
RplQ	NP_830038.1	BC0159	50S ribosomal protein L17	08.01/ Ribosome components	0.173173	12.55	0.443	0.673	0.83645	-7.132
Tsf	NP_833545.1	BC3824	elongation factor Ts	08.05/ Translation apparatus	-0.057711	11.99	-0.257	0.805	0.89883	-7.137
Ldh	NP_833877.1	BC4162	leucine dehydrogenase	07.04/ Valine, leucine and isoleucine degradation	0.16085	12.3	0.35	0.738	0.87662	-7.143
BC1510	NP_831289.1	BC1510	DNA-binding protein HU	5/ Nucleotide metabolism	0.133072	13.02	0.532	0.613	0.79685	-7.143
FabG	NP_831099.1	BC1317	acetoacetyl-CoA reductase	20.06/ Butanoate Metabolism	-0.092343	12.7	-0.41	0.696	0.8503	-7.167
RplA	NP_829999.2	BC0118	50S ribosomal protein L1	08.01/ Ribosome components	-0.028664	12.46	-0.161	0.877	0.94342	-7.219
RpsJ	NP_830010.1	BC0130	30S ribosomal protein S10	08.01/ Ribosome components	-0.063248	12.59	-0.151	0.885	0.94556	-7.237
GroEL	NP_830146.1	BC0295	chaperonin GroEL	19/ Chaperones and heat shock proteins	0.667044	14.15	0.485	0.645	0.81118	-7.307
KatE	NP_830941.1	BC1155	catalase	18/ Stress response	0.061946	13.1	0.0769	0.941	0.97993	-7.311
Eno	NP_834803.1	BC5135	phosphopyruvate hydratase	01.02/ Glycolysis/gluconeogenesis	0.057332	13.31	0.0938	0.928	0.97542	-7.336
GapA2	NP_834805.1	BC5140	glyceraldehyde-3-phosphate dehydrogenase	01.02/ Glycolysis/gluconeogenesis	0.053383	13.63	0.227	0.828	0.90915	-7.352
Tuf	NP_830009.1	BC0129	elongation factor Tu	08.05/ Translation apparatus	0.009982	14.55	0.0314	0.976	0.99938	-7.488
